# Supplementary material for: Revealing the Transcriptional and Metabolic Characteristics of Sebocytes Based on the Donkey Cell Transcriptome Atlas
Source: Adv Sci (Weinh). 2025 Feb 27;12(16):2413819. doi: 10.1002/advs.202413819 (PMC12021041; doi:10.1002/advs.202413819)
Supplement: Supplementary file 2 — Supplemental Table 1 [file ADVS-12-2413819-s010.xlsx]

## Sheet: Sheet1
Sample information of scRNA-seq&snRNA-seq
Donkey ID.	Species	Strain	Age	Sex	Tissue	Sequencing technology	Estimated number of cells	Mean reads per cell	Median genes per cell	Number of Reads	Sequencing Saturation	Q30 bases in cell barcode	Q30 bases in UMI	Reads mapped to genome	Reads mapped to intergenic regions	Reads mapped to intronic regions	Reads mapped to exonic regions	Reads mapped antisense to gene	Total genes detected	Median UMI counts per cell
Donkey A	Equus asinus	Dezhou donkey	2 years	Female	Cerebrum	scRNA-seq	5923	35970	674	1011105468	0.928	0.9387	0.9455	0.9314	0.419	0.242	0.339	0.118	19025	1262
Donkey A	Equus asinus	Dezhou donkey	2 years	Female	Cerebellum	snRNA-seq	17326	5101	704	824330607	0.4483	0.9309	0.9057	0.7425	0.437	0.263	0.3	0.152	20337	1040
Donkey A	Equus asinus	Dezhou donkey	2 years	Female	Kidney_1	snRNA-seq	24602	5801	804	1044613933	0.4777	0.9329	0.9168	0.8756	0.479	0.321	0.2	0.141	20694	1194
Donkey A	Equus asinus	Dezhou donkey	2 years	Female	Kidney_2	snRNA-seq	22175	5621	809	833496525	0.4752	0.938	0.9286	0.9011	0.459	0.321	0.22	0.134	20521	1207
Donkey A	Equus asinus	Dezhou donkey	2 years	Female	Liver_1	scRNA-seq	5671	38057	1278	916610771	0.8073	0.9493	0.9426	0.8777	0.284	0.157	0.559	0.116	19429	3548
Donkey A	Equus asinus	Dezhou donkey	2 years	Female	Liver_2	scRNA-seq	5788	41433	1248	964881586	0.8279	0.9372	0.9298	0.9068	0.293	0.16	0.547	0.111	19526	3408
Donkey A	Equus asinus	Dezhou donkey	2 years	Female	Lung	scRNA-seq	6097	22459	1145	806747911	0.76	0.9484	0.9344	0.8876	0.377	0.214	0.409	0.138	19502	2465
Donkey A	Equus asinus	Dezhou donkey	2 years	Female	Muscle_1	scRNA-seq	8351	17273	687	1016161540	0.8312	0.9085	0.8994	0.8879	0.425	0.178	0.396	0.111	19223	1358
Donkey A	Equus asinus	Dezhou donkey	2 years	Female	Muscle_2	scRNA-seq	7281	17884	766	974095994	0.8155	0.9338	0.9262	0.8871	0.439	0.185	0.376	0.115	19284	1511
Donkey A	Equus asinus	Dezhou donkey	2 years	Female	Muscle_3	scRNA-seq	7172	12859	727	1004610668	0.7561	0.9362	0.9337	0.5167	0.418	0.169	0.413	0.108	19037	1404
Donkey A	Equus asinus	Dezhou donkey	2 years	Female	Ovary_1	scRNA-seq	6670	29813	1065	978617280	0.808	0.9353	0.9301	0.9415	0.373	0.205	0.423	0.104	19306	2345
Donkey A	Equus asinus	Dezhou donkey	2 years	Female	Ovary_2	scRNA-seq	5637	25538	1179	810432568	0.7593	0.9411	0.9399	0.8535	0.395	0.217	0.388	0.116	19553	2522
Donkey A	Equus asinus	Dezhou donkey	2 years	Female	Ovary_3	scRNA-seq	6603	31024	1137	918707898	0.8083	0.935	0.9366	0.9246	0.385	0.211	0.405	0.105	19491	2419
Donkey A	Equus asinus	Dezhou donkey	2 years	Female	Uterus	scRNA-seq	7882	24734	1268	868985157	0.7212	0.9436	0.9428	0.9524	0.308	0.142	0.55	0.09	19359	3157
Donkey A	Equus asinus	Dezhou donkey	2 years	Female	Pancreas_1	snRNA-seq	24619	5625	448	855808200	0.3839	0.934	0.9194	0.9593	0.148	0.092	0.76	0.069	19551	2030
Donkey A	Equus asinus	Dezhou donkey	2 years	Female	Pancreas_2	snRNA-seq	26486	4844	393	853115970	0.3948	0.9302	0.923	0.9691	0.14	0.088	0.772	0.066	19362	1740
Donkey A	Equus asinus	Dezhou donkey	2 years	Female	PBMC_1	snRNA-seq	6051	24380	1380	980304622	0.72	0.9505	0.9393	0.9065	0.391	0.246	0.363	0.13	19489	3517
Donkey A	Equus asinus	Dezhou donkey	2 years	Female	PBMC_2	snRNA-seq	5389	22021	22021	872905071	0.6992	0.9439	0.9305	0.9074	0.425	0.268	0.307	0.137	19474	3278
Donkey A	Equus asinus	Dezhou donkey	2 years	Female	Skin	scRNA-seq	5893	6882	700	853513629	0.4865	0.9435	0.9419	0.9493	0.413	0.207	0.381	0.123	18894	1776
Donkey A	Equus asinus	Dezhou donkey	2 years	Female	Spleen_1	scRNA-seq	5257	36738	1027	794586458	0.7704	0.9445	0.9437	0.905	0.294	0.172	0.534	0.105	19390	3740
Donkey A	Equus asinus	Dezhou donkey	2 years	Female	Spleen_2	scRNA-seq	5517	36473	991	881159013	0.7774	0.9427	0.9416	0.9057	0.315	0.182	0.502	0.108	19561	3425
Donkey A	Equus asinus	Dezhou donkey	2 years	Female	Stomach	scRNA-seq	7039	24390	1090	805916030	0.7934	0.9389	0.9404	0.9372	0.345	0.166	0.489	0.103	19435	2709
Donkey B	Equus asinus	Dezhou donkey	2 years	Male	Epididymis	snRNA-seq	25287	4611	613	881461327	0.5168	0.9339	0.9107	0.8459	0.307	0.193	0.5	0.132	20158	999
Donkey B	Equus asinus	Dezhou donkey	2 years	Male	Testis_1	scRNA-seq	5625	20289	694	986247525	0.8123	0.9284	0.9301	0.8874	0.435	0.24	0.325	0.138	19718	1611
Donkey B	Equus asinus	Dezhou donkey	2 years	Male	Testis_2	scRNA-seq	5563	43200	1231	888723802	0.8516	0.9403	0.9436	0.936	0.328	0.182	0.49	0.104	19846	3168
Donkey C	Equus asinus	Dezhou donkey	2 years	Male	Pineal gland	scRNA-seq	15636	17090	819	1092420122	0.4574	0.9785	0.9752	0.8757	0.572	0.32	0.107	0.189	21146	1586
Donkey C	Equus asinus	Dezhou donkey	2 years	Male	Pituitary gland	scRNA-seq	25548	11155	714	1124778947	0.3439	0.9761	0.9726	0.8633	0.563	0.326	0.112	0.188	21207	1302
Donkey C	Equus asinus	Dezhou donkey	2 years	Male	Heart	scRNA-seq	7958	41730	909	2065879309	0.8801	0.9232	0.9417	0.938	0.453	0.222	0.325	0.13	19907	2031
Donkey C	Equus asinus	Dezhou donkey	2 years	Male	Large intestine	scRNA-seq	7917	17388	884	821948212	0.7136	0.9219	0.935	0.9521	0.353	0.173	0.474	0.105	19426	2384
Donkey C	Equus asinus	Dezhou donkey	2 years	Male	Small intestine	scRNA-seq	8273	65969	883	2534160547	0.9136	0.9233	0.9317	0.9631	0.307	0.153	0.54	0.091	20022	2731
