# Supplementary material for: Revealing the Transcriptional and Metabolic Characteristics of Sebocytes Based on the Donkey Cell Transcriptome Atlas
Source: Adv Sci (Weinh). 2025 Feb 27;12(16):2413819. doi: 10.1002/advs.202413819 (PMC12021041; doi:10.1002/advs.202413819)
Supplement: Supplementary file 3 — Supplemental Table 2 [file ADVS-12-2413819-s005.xlsx]

## Sheet: cell type markers
Tissue	Cell type	Markers
Cerebellum	Astrocyte	SLC1A3, AQP4
Cerebellum	Endothelial cell	VWF, PECAM1
Cerebellum	Golgi cell	LGI2
Cerebellum	Granule cell	CADPS2, SLC17A7
Cerebellum	Microglia	C1QC, CSF1R, C1QB, CTSS
Cerebellum	Oligodendrocyte	OLIG1,OPALIN,MAG,CNP,ERBIN,MBP
Cerebellum	OPC	VCAN
Cerebellum	Purkinje cell	CALB1,PCP2,GAD2,GAD1,PVALB,SLC32A1
Cerebrum	Astrocyte	AQP4, CSPG5, FABP7
Cerebrum	Microglia	C1QC, CSF1R, C1QB
Cerebrum	Oligodendrocyte	CNP, PLLP, STMN4
Cerebrum	OPC	VCAN, S100A12, CATH1
Cerebrum	T cell	CD3E, CD3G, CTSW
Epididymis	Basal cell	TP63, FGFR2
Epididymis	Clear cell	ATP6V1C2
Epididymis	Endothelial cell	VWF
Epididymis	Principal cell	CLU
Epididymis	Smooth muscle cell	ACTA2, CALD1, TAGLN
Epididymis	T cell	MNDA, CTSW
Heart	Cardiac neural crest cell	DLG2, PRKAR2B, CSMD1, GRID2, LRP1B
Heart	Cardiomyocyte	PALLD, NEBL, SLC8A1
Heart	Endothelial cell	VWF, PECAM1, ANXA3, GNG11, TSPAN13
Heart	Erythroid cell	DMTN, MMRN1, MAF, SNCA, GPX1
Heart	Fibroblast	DCN, DPT, LUM, COL3A1, MGP
Heart	Mast cell	FCER1A, MS4A2, IL1RL1, RAB44, RGS13
Heart	Schwann cell	MPZ, S100B, SCN7A, APOA1, SLITRK6
Heart	Smooth muscle cell	THBS4, ACTA2, TAGLN
Heart	T cell	CD3E, CTSW, PTPRC, LTB, CD3G
Kidney	B cell	CD86
Kidney	Dendritic cell	FLT3
Kidney	Distal convoluted tubule	SLC12A3
Kidney	Endothelial cell	KDR, PECAM1
Kidney	Fibroblast	CALD1
Kidney	Intercalated cell	ATP6V0D2, SLC26A4
Kidney	Loop of Henle	SLC12A1, UMOD
Kidney	Macrophage	Lyz
Kidney	NK cell	KLRD1
Kidney	Podocyte	NPHS2
Kidney	Principal cell	CSMD1
Kidney	Proximal tubule cell	CUBN, SLC13A3
Kidney	Ureteric epithelial cell	PKHD1
Large intestine	Endothelial cell	PECAM1, VWF
Large intestine	Enteric glial cell	NRG3
Large intestine	Enterocyte	CHP2, S100A6
Large intestine	Fibroblast	DCN, MGP
Large intestine	Macrophage	C1QB, C1QA, CSF1R
Large intestine	Mast cell	IL1RL1, KIT
Large intestine	NK cell	GZMA, GZMM
Large intestine	Plasma cell	JCHAIN
Large intestine	Smooth muscle cell	ACTA2, TAGLN
Large intestine	T cell	IL7R, CD3G
Liver	B cell	CRELD2, POU2AF1
Liver	Cholangiocyte	ANXA4, PKHD1, UNC13C
Liver	Cycling cell	CCNB1, CENPF
Liver	Endothelial cell	VWF, PECAM1
Liver	Erythrocyte	SNCA
Liver	Fibroblast	DCN
Liver	Hepatic stellate cell	C7
Liver	Hepatocyte	APOA1, ALB, APOH
Liver	Kupffer cell	SLC8A1, MSR1, CSF1R
Liver	LSEC	STAB2
Liver	Monocyte	WDFY4
Liver	Neutrophil	CXCL8
Liver	NK cell	KIT
Liver	Smooth muscle cell	ACTA2, TAGLN, CALD1
Liver	T cell	KLRB1, LTB
Lung	AT1	LMO7, RTKN2, AGER
Lung	AT2	HHIP, SLC34A2
Lung	Ciliated cell	DNAH10, DNAAF11, LRRIQ1
Lung	Club cell	SCGB3A2, PTPN13
Lung	Cycling cell	UBE2C, CCNA2
Lung	Dendritic cell	RIPOR2, XCR1, CLEC9A
Lung	Endothelial cell	VWF, PECAM1
Lung	Fibroblast	DCN, MGP
Lung	Macrophage	C1QB, C1QC, CD68
Lung	Mast cell	IL1RL1, KIT
Lung	Monocyte	CSF1R, S100A12
Lung	Neutrophil	CSF3R
Lung	NK cell	GZMA, NKG7
Lung	Plasma cell	JCHAIN
Lung	Smooth muscle cell	ACTA2, TAGLN
Lung	T cell	CD69
Muscle	Endothelial cell	PECAM1, VWF
Muscle	Fibroblast	DCN, MGP, DPT
Muscle	Glial cell	MPZ, PLP1, S100B
Muscle	Macrophage	RGS1
Muscle	Neutrophil	CSF3R
Muscle	Satellite cell	MYF5
Muscle	Skeletal muscle cell	TTN
Muscle	Smooth muscle cell	ACTA2, TAGLN
Muscle	T cell	CD3E, CD3G
Ovary	Endothelial cell	VWF, EMCN, PREX2
Ovary	Granulosa cell	TOP2A, CENPF
Ovary	Lymphatic endothelial cell	FLT4
Ovary	Neutrophil	CXCL8, MMP8
Ovary	Smooth muscle cell	ACTA2, TAGLN
Ovary	T cell	CD3E, CTSW
Ovary	Theca cell	DCN, ALDH1A1
Pancreas	Acinar cell	RBPJL, SERPINI2
Pancreas	Ductal cell	CFTR, SLC4A4, PKHD1
Pancreas	Endocrine cell	INS
Pancreas	Fibroblast	DCN, DPT, MGP
Pancreas	Macrophage	Lyz
Pancreas	T cell	PTPRC
PBMC	B cell	MS4A1, CD79B, CD74
PBMC	CD4+ T cell	IL7R
PBMC	CD8+ T cell	KLRB1, PRF1
PBMC	Monocyte	CTSB, PSAP, CSF1R
PBMC	Neutrophil	CXCL8, MMP9
PBMC	NK cell	GZMA
PBMC	Plasma cell	JCHAIN
Pineal gland	Astrocyte	PTGDS
Pineal gland	Cycling cell	STMN1, CCNA2
Pineal gland	Endothelial cell	VWF, EMCN
Pineal gland	Microglia	C1QB, C1QC, CTSS
Pineal gland	Pinealocyte	PDE10A, TTN
Pineal gland	Smooth muscle cell	ACTA2, CALD1, TAGLN
Pineal gland	T cell	CTSW, LTB
Pineal gland	VLMC	DCN, COL1A2
Pituitary gland	Corticotropic cell	POMC, ZNF331, RASD1
Pituitary gland	Endothelial cell	CD74
Pituitary gland	Folliculostellate cell	APOE
Pituitary gland	Gonadotrope cell	CHGA
Pituitary gland	Melanotrope cell	DCC, CNTNAP2
Pituitary gland	Microglia	C1QB, C1QC, CTSS, CSF1R
Pituitary gland	NK cell	GZMA
Pituitary gland	Pituitary stem cell	SOX2
Pituitary gland	Prolactin cell	PRL
Pituitary gland	Somatotropic cell	GHRHR
Pituitary gland	T cell	IL7R
Skin	Endothelial cell	VWF, PECAM1
Skin	Fibroblast	DCN, MGP, COL1A2
Skin	Keratinocyte	KRT10, SBSN, S100A14, DSP
Skin	Macrophage	C1QB, C1QC, CSF1R
Skin	Mast cell	FCER1A, SRGN
Skin	Melanocyte	PMEL, TYRP1, MLANA, DCT
Skin	Pericyte	ADAMTS4, ITGA7
Skin	Sebocyte	SCD, DHCR7
Skin	Smooth muscle cell	ACTA2, TAGLN
Skin	Sweat gland epithelial cell	KRT19
Small intestine	B cell	MS4A1, FCRLA
Small intestine	CD4+ T cell	IL7R
Small intestine	CD8+ T cell	CD8A
Small intestine	Dendritic cell	CLEC9A, DNASE1L3
Small intestine	Endothelial cell	VWF, FABP4, GNG11
Small intestine	Enteric glial cell	S100B
Small intestine	Enterocyte	CFTR
Small intestine	Enteroendocrine	S100A6, CPE
Small intestine	Fibroblast	DCN, DPT, MGP
Small intestine	Macrophage	C1QB, C1QC, CSF1R
Small intestine	Mast cell	IL1RL1, KIT
Small intestine	Paneth cell	Lyz
Small intestine	Plasma cell	JCHAIN
Small intestine	Smooth muscle cell	ACTA2, TAGLN
Small intestine	Transit-amplifying cell	TOP2A, CENPF
Spleen	B cell	MS4A1, CD79B, CD74
Spleen	Cycling cell	UBE2C, CDK1
Spleen	Dendritic cell	C1orf54, AIF1, XCR1
Spleen	Macrophage	CD3E
Spleen	Monocyte	VCAN, S100A4
Spleen	Neutrophil	CTSG, LTF
Spleen	NK cell	GZMA, CTSW, KLRB1
Spleen	Plasma cell	JCHAIN
Spleen	T cell	CD69
Stomach	Endothelial cell	VWF, FABP4, PECAM1
Stomach	Enteric glial cell	S100B
Stomach	Fibroblast	DCN, MGP, DPT
Stomach	FibSmo	APOE
Stomach	Lymphatic endothelial cell	FLT4
Stomach	Mast cell	FCER1A, SRGN
Stomach	Monocyte	C1QB, CSF1R
Stomach	Parietal cell	CFTR
Stomach	Pit cell	CA2
Stomach	Smooth muscle cell	ACTA2, TAGLN
Stomach	T cell	CD3E, CD3G, CTSW
Testis	Dendritic cell	CLEC9A, NAPSA
Testis	Endothelial cell	VWF, GNG11, EGFL7
Testis	Leydig cell	STAR, C7
Testis	Macrophage	C1QB, C1QC, CSF1R
Testis	NK cell	GZMA, NKG7
Testis	Peritubular myoid cell	BGN, NEXN, TPM2
Testis	RStd	MYO5B
Testis	Sertoli cell	CLU, APOA1
Testis	SPC	TOP2A, STMN1, CENPF
Testis	SPG	PIWIL4, STK31, DDX4
Testis	T cell	LEF1
Uterus	Ciliated cell	DNAH9, ECT2L, FHAD1
Uterus	Cycling cell	CENPF, UBE2C
Uterus	Dendritic cell	PTPRC, FYB1, ARHGAP15
Uterus	Endometrial	VNN1, EPCAM
Uterus	Endothelial cell	PECAM1, VWF
Uterus	Fibroblast	PTN, DCN, DPT
Uterus	Luminal epithelial cell	EYA2, MECOM
Uterus	Mast cell	IL1RL1, KIT
Uterus	Mesothelial cell	KRT7
Uterus	Neutrophil	CXCL8
Uterus	Smooth muscle cell	ACTA2, TAGLN
