# Supplementary material for: Revealing the Transcriptional and Metabolic Characteristics of Sebocytes Based on the Donkey Cell Transcriptome Atlas
Source: Adv Sci (Weinh). 2025 Feb 27;12(16):2413819. doi: 10.1002/advs.202413819 (PMC12021041; doi:10.1002/advs.202413819)
Supplement: Supplementary file 4 — Supplemental Table 3 [file ADVS-12-2413819-s001.xlsx]

## Sheet: Cerebellum
p_val	avg_log2FC	pct.1	pct.2	p_val_adj	cluster	gene
0	5.07939	0.854	0.035	0	Astrocyte	SLC1A3
0	4.74118	0.805	0.048	0	Astrocyte	AQP4
0	4.19268	0.745	0.024	0	Astrocyte	GPR37L1
0	4.15676	0.808	0.085	0	Astrocyte	SPARC
0	4.12944	0.698	0.02	0	Astrocyte	S1PR1
0	3.9273	0.831	0.158	0	Astrocyte	FABP7
0	3.90672	0.81	0.105	0	Astrocyte	HTRA1
0	3.82196	0.661	0.022	0	Astrocyte	PLPP3
0	3.77549	0.758	0.077	0	Astrocyte	SLC4A4
0	3.65053	0.447	0.009	0	Astrocyte	ENSEASG00005011067
0	3.53608	0.547	0.017	0	Astrocyte	FAM107A
0	3.53382	0.75	0.08	0	Astrocyte	APOE
0	3.42322	0.698	0.095	0	Astrocyte	S100B
0	3.41578	0.544	0.038	0	Astrocyte	GRIA1
0	3.28143	0.691	0.102	0	Astrocyte	GLUL
0	3.28045	0.787	0.148	0	Astrocyte	NTRK2
0	3.22428	0.494	0.022	0	Astrocyte	ENSEASG00005029269
0	3.21285	0.505	0.03	0	Astrocyte	GPD1
0	3.15832	0.94	0.643	0	Astrocyte	CPE
0	3.10303	0.449	0.012	0	Astrocyte	GJA1
0	3.09021	0.713	0.123	0	Astrocyte	GPRC5B
0	3.08836	0.445	0.012	0	Astrocyte	SLC27A6
0	3.0603	0.671	0.116	0	Astrocyte	ENSEASG00005017881
0	3.05503	0.679	0.067	0	Astrocyte	PTPRZ1
0	2.97997	0.679	0.127	0	Astrocyte	ITM2C
0	2.95283	0.729	0.202	0	Astrocyte	MACF1
0	2.92437	0.675	0.166	0	Astrocyte	SCG3
0	2.91174	0.866	0.375	0	Astrocyte	SPARCL1
0	2.90405	0.491	0.035	0	Astrocyte	PLTP
0	2.87362	0.414	0.014	0	Astrocyte	EDNRB
0	2.86122	0.424	0.017	0	Astrocyte	ATP1A2
0	2.83609	0.379	0.015	0	Astrocyte	MAMDC2
0	2.82803	0.446	0.032	0	Astrocyte	GPR75
0	2.82395	0.637	0.128	0	Astrocyte	NDRG2
0	2.81006	0.857	0.31	0	Astrocyte	GRIA4
0	2.79749	0.387	0.015	0	Astrocyte	ENSEASG00005003302
0	2.79113	0.799	0.173	0	Astrocyte	ENSEASG00005024567
0	2.77432	0.376	0.012	0	Astrocyte	ACSBG1
0	2.72927	0.391	0.033	0	Astrocyte	PREX2
0	2.72607	0.412	0.023	0	Astrocyte	ABI3BP
0	2.71569	0.413	0.028	0	Astrocyte	LRIG1
0	2.68138	0.372	0.022	0	Astrocyte	ENSEASG00005008729
0	2.641	0.324	0.014	0	Astrocyte	CCDC3
0	2.6324	0.4	0.026	0	Astrocyte	ENPP6
0	2.63178	0.338	0.012	0	Astrocyte	CP
0	2.60517	0.409	0.025	0	Astrocyte	SERPINE2
0	2.57063	0.422	0.029	0	Astrocyte	RGCC
0	2.56072	0.861	0.469	0	Astrocyte	CLU
0	2.54601	0.578	0.113	0	Astrocyte	QKI
0	2.51872	0.762	0.268	0	Astrocyte	SEPTIN4
0	2.46691	0.399	0.041	0	Astrocyte	ENSEASG00005030801
0	2.4445	0.403	0.05	0	Astrocyte	ENSEASG00005032991
0	2.3989	0.527	0.124	0	Astrocyte	ENSEASG00005023391
0	2.39629	0.357	0.036	0	Astrocyte	SFXN5
0	2.38894	0.289	0.016	0	Astrocyte	ATP13A4
0	2.37456	0.257	0.021	0	Astrocyte	FIGN
0	2.34667	0.321	0.02	0	Astrocyte	FZD1
0	2.33828	0.279	0.013	0	Astrocyte	KCNJ16
0	2.26357	0.315	0.02	0	Astrocyte	PON2
0	2.26193	0.42	0.049	0	Astrocyte	TF
0	2.26165	0.278	0.017	0	Astrocyte	LRP2
0	2.24452	0.278	0.008	0	Astrocyte	ENSEASG00005016658
0	2.2191	0.387	0.057	0	Astrocyte	NRCAM
0	2.21149	0.291	0.014	0	Astrocyte	SOX2
0	2.21075	0.389	0.04	0	Astrocyte	TSC22D4
0	2.20467	0.4	0.063	0	Astrocyte	MARCKS
0	2.12745	0.272	0.012	0	Astrocyte	CD38
0	2.10667	0.264	0.019	0	Astrocyte	LAMA1
0	2.02962	0.265	0.013	0	Astrocyte	KCNJ10
0	2.01612	0.274	0.023	0	Astrocyte	TTYH1
0	1.93623	0.657	0.161	0	Astrocyte	DNER
2.87627e-294	1.99352	0.512	0.118	4.92187e-290	Astrocyte	CRYAB
5.25831e-289	1.86563	0.25	0.024	8.99802e-285	Astrocyte	F3
2.27988e-285	2.08839	0.263	0.028	3.90132e-281	Astrocyte	GRAMD2B
4.57247e-280	2.50255	0.393	0.069	7.8244e-276	Astrocyte	NPAS3
8.76732e-262	2.15512	0.444	0.097	1.50026e-257	Astrocyte	ADD3
7.57151e-256	1.99436	0.402	0.08	1.29564e-251	Astrocyte	DDR1
2.77413e-255	2.07286	0.589	0.184	4.74709e-251	Astrocyte	PTN
1.92428e-252	1.49905	0.862	0.381	3.29282e-248	Astrocyte	GRID2
3.90266e-252	1.96865	0.364	0.065	6.67823e-248	Astrocyte	CDC42EP4
5.2168e-238	1.81642	0.876	0.576	8.92699e-234	Astrocyte	ENSEASG00005022306
2.228e-226	2.07155	0.383	0.082	3.81255e-222	Astrocyte	IL6ST
3.87052e-213	2.12222	0.396	0.091	6.62323e-209	Astrocyte	ENSEASG00005006846
6.7738e-207	1.83645	0.278	0.046	1.15913e-202	Astrocyte	AHCYL1
1.05669e-186	1.76985	0.304	0.06	1.8082e-182	Astrocyte	ENSEASG00005019482
1.26556e-180	1.79313	0.274	0.051	2.16563e-176	Astrocyte	PGM3
2.0235e-178	1.84138	0.332	0.075	3.46262e-174	Astrocyte	SDC2
2.76037e-175	1.80012	0.321	0.069	4.72355e-171	Astrocyte	THSD7A
1.04068e-170	1.7759	0.283	0.056	1.78082e-166	Astrocyte	TMEM47
8.40114e-170	1.72071	0.251	0.044	1.4376e-165	Astrocyte	EZR
1.75395e-169	1.87058	0.399	0.113	3.00135e-165	Astrocyte	SLC38A1
2.39136e-169	1.83869	0.475	0.159	4.09209e-165	Astrocyte	LMBRD1
2.5082e-163	1.87041	0.266	0.052	4.29204e-159	Astrocyte	INPP1
7.77655e-156	1.61536	0.255	0.049	1.33072e-151	Astrocyte	LGR4
2.35925e-155	1.48379	0.393	0.11	4.03715e-151	Astrocyte	PTPRG
4.88008e-154	1.64102	0.276	0.059	8.3508e-150	Astrocyte	CHPT1
1.34492e-146	1.82978	0.522	0.217	2.30143e-142	Astrocyte	CNTN1
2.83481e-138	1.83369	0.346	0.098	4.85093e-134	Astrocyte	MYO6
1.25387e-131	1.5202	0.31	0.083	2.14563e-127	Astrocyte	LRRN1
2.43606e-128	1.58796	0.447	0.167	4.16859e-124	Astrocyte	C6orf62
2.46785e-126	1.38762	0.63	0.319	4.22299e-122	Astrocyte	LSAMP
1.55933e-124	1.83033	0.464	0.179	2.66832e-120	Astrocyte	RIT2
1.7044e-124	1.87883	0.258	0.061	2.91658e-120	Astrocyte	PPP2R2B
4.52305e-119	1.75689	0.551	0.26	7.73985e-115	Astrocyte	CTNND2
5.32054e-118	1.442	0.271	0.07	9.10451e-114	Astrocyte	DKK3
5.13234e-116	1.62055	0.257	0.064	8.78245e-112	Astrocyte	ZHX3
1.21616e-115	1.9824	0.407	0.151	2.0811e-111	Astrocyte	HDAC9
1.71736e-107	1.61641	0.382	0.139	2.93874e-103	Astrocyte	ATP8A1
2.28801e-106	2.00556	0.389	0.145	3.91524e-102	Astrocyte	CTNNA3
8.95997e-106	1.52687	0.316	0.099	1.53323e-101	Astrocyte	KMT2C
2.00286e-103	1.62631	0.273	0.078	3.4273e-99	Astrocyte	ANKIB1
4.32359e-94	1.4478	0.387	0.156	7.39852e-90	Astrocyte	MT3
6.26463e-89	1.1963	0.461	0.212	1.072e-84	Astrocyte	ENSEASG00005010696
1.32099e-85	1.43872	0.336	0.127	2.26049e-81	Astrocyte	TACC1
1.11651e-84	1.34363	0.319	0.117	1.91057e-80	Astrocyte	NR2F1
3.26453e-83	1.30484	0.403	0.177	5.58627e-79	Astrocyte	ACSL6
6.23412e-79	1.32455	0.283	0.099	1.06678e-74	Astrocyte	ENSEASG00005003033
2.57627e-78	1.16885	0.641	0.433	4.40851e-74	Astrocyte	ENSEASG00005028709
6.81516e-78	1.36211	0.342	0.139	1.16621e-73	Astrocyte	UGP2
1.22531e-77	1.17116	0.263	0.087	2.09675e-73	Astrocyte	KCTD12
2.60097e-77	1.17863	0.435	0.206	4.45077e-73	Astrocyte	FYN
1.71245e-69	1.13038	0.309	0.121	2.93035e-65	Astrocyte	LRP1
2.91278e-69	1.32566	0.257	0.091	4.98435e-65	Astrocyte	INSR
5.69436e-69	1.39502	0.399	0.186	9.74419e-65	Astrocyte	KBTBD12
4.81619e-67	0.899432	0.297	0.115	8.24147e-63	Astrocyte	CNP
7.86383e-66	1.09113	0.436	0.211	1.34566e-61	Astrocyte	RORA
2.59094e-61	1.06666	0.526	0.32	4.43361e-57	Astrocyte	CD81
6.73117e-59	0.858553	0.616	0.397	1.15184e-54	Astrocyte	ENSEASG00005015567
1.72745e-56	1.17729	0.268	0.108	2.95601e-52	Astrocyte	LRRC3B
8.92011e-56	1.04402	0.537	0.327	1.52641e-51	Astrocyte	ENSEASG00005031432
4.96464e-54	1.39003	0.404	0.221	8.4955e-50	Astrocyte	DTNA
4.88593e-51	1.18689	0.351	0.176	8.3608e-47	Astrocyte	ENSEASG00005002560
1.36426e-48	1.11941	0.262	0.114	2.33452e-44	Astrocyte	GABBR1
1.75386e-48	1.02183	0.381	0.202	3.00121e-44	Astrocyte	PTPRA
2.51857e-48	0.763882	0.454	0.248	4.30978e-44	Astrocyte	CSMD1
2.39654e-44	0.935588	0.556	0.387	4.10095e-40	Astrocyte	HSPA5
1.23463e-43	1.3281	0.257	0.116	2.1127e-39	Astrocyte	ENSEASG00005029374
2.83402e-43	0.980061	0.397	0.224	4.84957e-39	Astrocyte	ENSEASG00005000360
1.25681e-38	0.908398	0.48	0.316	2.15065e-34	Astrocyte	SLC25A4
1.22131e-37	1.25519	0.258	0.124	2.08991e-33	Astrocyte	TNIK
1.39985e-37	0.929322	0.267	0.131	2.39542e-33	Astrocyte	ENSEASG00005038618
5.42925e-37	0.785033	0.521	0.356	9.29053e-33	Astrocyte	ENSEASG00005031806
7.70572e-37	0.900759	0.391	0.232	1.3186e-32	Astrocyte	SND1
8.99553e-35	0.938528	0.257	0.127	1.53932e-30	Astrocyte	SLC20A1
6.79384e-34	0.968578	0.315	0.175	1.16256e-29	Astrocyte	ENSEASG00005002729
1.3359e-33	0.726811	0.587	0.439	2.28599e-29	Astrocyte	TSPAN3
1.16062e-31	0.626418	0.579	0.434	1.98606e-27	Astrocyte	ATP2A2
8.04008e-31	1.04224	0.301	0.17	1.37582e-26	Astrocyte	CHD9
1.63919e-29	0.684235	0.403	0.254	2.80498e-25	Astrocyte	PTPRD
1.60847e-28	0.711125	0.705	0.612	2.75242e-24	Astrocyte	HSP90B1
1.35723e-27	0.825573	0.271	0.15	2.3225e-23	Astrocyte	ALDH2
1.06671e-26	0.796532	0.273	0.154	1.82536e-22	Astrocyte	ENSEASG00005005960
4.00483e-22	0.901209	0.448	0.326	6.85306e-18	Astrocyte	ANK2
2.57639e-19	0.767743	0.323	0.216	4.40872e-15	Astrocyte	FEZ1
3.43493e-16	0.499142	0.53	0.427	5.87786e-12	Astrocyte	ENO1
1.75498e-15	0.547219	0.32	0.22	3.00313e-11	Astrocyte	RALYL
3.7354e-15	0.579239	0.329	0.233	6.39201e-11	Astrocyte	TMEM59
6.02825e-15	0.649811	0.269	0.178	1.03155e-10	Astrocyte	CD63
2.3975e-14	0.598159	0.29	0.198	4.10261e-10	Astrocyte	FUT9
3.33906e-13	0.617613	0.285	0.198	5.71379e-09	Astrocyte	NCAM2
6.6518e-13	0.37471	0.471	0.371	1.13826e-08	Astrocyte	NCAM1
1.41154e-12	0.681277	0.296	0.209	2.41543e-08	Astrocyte	MDGA2
6.88856e-12	0.564541	0.319	0.236	1.17877e-07	Astrocyte	ARGLU1
1.12082e-11	0.461118	0.289	0.203	1.91795e-07	Astrocyte	FGFR1
2.82583e-11	0.569283	0.295	0.216	4.83557e-07	Astrocyte	LAMP1
3.01463e-11	0.521887	0.329	0.246	5.15864e-07	Astrocyte	CALR
1.11231e-10	0.480346	0.273	0.196	1.90338e-06	Astrocyte	ENSEASG00005002598
1.62716e-10	0.455275	0.325	0.241	2.78439e-06	Astrocyte	SF3B1
3.55458e-10	0.557655	0.284	0.21	6.08259e-06	Astrocyte	ENSEASG00005035461
3.6625e-10	0.523474	0.353	0.273	6.26727e-06	Astrocyte	DDX3X
4.72525e-10	0.491741	0.31	0.234	8.08585e-06	Astrocyte	CCPG1
5.94411e-10	0.526374	0.293	0.218	1.01716e-05	Astrocyte	COPB2
1.00683e-09	0.269237	0.263	0.185	1.72289e-05	Astrocyte	ENSEASG00005018916
8.12582e-09	0.556678	0.291	0.223	0.000139049	Astrocyte	ENSEASG00005016969
1.27255e-08	0.522817	0.256	0.192	0.000217759	Astrocyte	TMBIM6
1.49868e-08	0.345544	0.306	0.229	0.000256454	Astrocyte	ADGRL3
2.14461e-08	0.421482	0.301	0.232	0.000366986	Astrocyte	SYT4
3.34743e-08	0.450532	0.413	0.353	0.000572812	Astrocyte	ARHGAP5
2.23343e-07	0.396817	0.364	0.301	0.00382185	Astrocyte	TAGLN3
2.39697e-07	0.278648	0.29	0.22	0.00410169	Astrocyte	DLG2
2.06355e-06	0.336733	0.254	0.197	0.0353114	Astrocyte	ENSEASG00005018807
0	3.731	0.575	0.054	0	Endothelial cell	PLAT
0	3.26654	0.5	0.03	0	Endothelial cell	VIM
0	3.25318	0.412	0.007	0	Endothelial cell	ITIH5
0	3.19522	0.484	0.008	0	Endothelial cell	AHNAK
0	3.10512	0.409	0.005	0	Endothelial cell	ANXA2
0	2.98228	0.406	0.005	0	Endothelial cell	PLA1A
0	2.92723	0.312	0.005	0	Endothelial cell	ENSEASG00005022461
0	2.86895	0.438	0.014	0	Endothelial cell	ENSEASG00005029736
0	2.79987	0.381	0.012	0	Endothelial cell	ENSEASG00005012717
0	2.76583	0.35	0.002	0	Endothelial cell	CLDN5
0	2.72275	0.322	0.002	0	Endothelial cell	APOLD1
0	2.66273	0.369	0.003	0	Endothelial cell	BGN
0	2.65913	0.253	0.005	0	Endothelial cell	ENSEASG00005002153
0	2.651	0.341	0.002	0	Endothelial cell	ENSEASG00005033751
0	2.60298	0.331	0.006	0	Endothelial cell	FN1
0	2.56182	0.309	0.003	0	Endothelial cell	THBD
0	2.55057	0.291	0.005	0	Endothelial cell	ITM2A
0	2.47737	0.35	0.006	0	Endothelial cell	RARRES1
0	2.45234	0.266	0.005	0	Endothelial cell	ADAMTS1
0	2.39846	0.306	0.004	0	Endothelial cell	TM4SF1
0	2.36974	0.322	0.002	0	Endothelial cell	ENSEASG00005003660
0	2.36278	0.253	0.007	0	Endothelial cell	VWF
0	2.36252	0.369	0.018	0	Endothelial cell	GNG11
0	2.34485	0.278	0.003	0	Endothelial cell	SULT1C4
0	2.33615	0.275	0.009	0	Endothelial cell	ENSEASG00005014146
0	2.33604	0.316	0.006	0	Endothelial cell	ENSEASG00005027058
0	2.33245	0.281	0.003	0	Endothelial cell	MFSD2A
0	2.32401	0.312	0.009	0	Endothelial cell	ENSEASG00005021439
0	2.21099	0.331	0.012	0	Endothelial cell	ABCB1
0	2.19168	0.256	0.007	0	Endothelial cell	PECAM1
0	2.14266	0.284	0.009	0	Endothelial cell	SLC38A5
0	2.11196	0.303	0.003	0	Endothelial cell	TAGLN2
0	2.09028	0.262	0.002	0	Endothelial cell	CD93
0	2.06588	0.256	0.004	0	Endothelial cell	ENSEASG00005026915
0	2.03174	0.262	0.007	0	Endothelial cell	ENSEASG00005016735
0	2.0234	0.272	0.01	0	Endothelial cell	ENSEASG00005008466
0	1.8686	0.266	0.008	0	Endothelial cell	ANXA1
0	1.86315	0.266	0.008	0	Endothelial cell	ENSEASG00005017505
5.11814e-301	3.38702	0.438	0.033	8.75816e-297	Endothelial cell	SLC2A1
3.76959e-286	2.19076	0.341	0.019	6.45053e-282	Endothelial cell	CTSH
2.18007e-255	1.99755	0.275	0.014	3.73053e-251	Endothelial cell	ENSEASG00005020188
2.49544e-253	2.35906	0.397	0.031	4.2702e-249	Endothelial cell	UACA
1.55671e-251	2.69155	0.472	0.045	2.66384e-247	Endothelial cell	RGCC
2.55483e-225	1.90927	0.294	0.018	4.37182e-221	Endothelial cell	ENSEASG00005010035
1.87074e-214	1.85492	0.278	0.017	3.20122e-210	Endothelial cell	CFI
1.01789e-206	2.25822	0.372	0.033	1.74182e-202	Endothelial cell	CALD1
3.32057e-185	1.81715	0.375	0.037	5.68216e-181	Endothelial cell	ENSEASG00005033022
9.42452e-163	2.64653	0.475	0.072	1.61272e-158	Endothelial cell	ENSEASG00005020694
2.74555e-158	2.96448	0.688	0.166	4.69818e-154	Endothelial cell	ENSEASG00005025169
5.49952e-151	2.44019	0.366	0.044	9.41079e-147	Endothelial cell	TXNIP
7.10792e-151	2.16326	0.325	0.035	1.21631e-146	Endothelial cell	ENSEASG00005012417
3.94461e-150	2.20143	0.4	0.053	6.75002e-146	Endothelial cell	ENSEASG00005015476
2.25334e-148	1.50879	0.303	0.03	3.85591e-144	Endothelial cell	JAM2
3.91865e-145	1.77509	0.303	0.031	6.70559e-141	Endothelial cell	HLA-DQB2
1.07379e-144	1.74545	0.288	0.028	1.83748e-140	Endothelial cell	CLIC4
5.62122e-142	2.24098	0.537	0.102	9.61903e-138	Endothelial cell	MYL12A
1.91049e-141	1.60701	0.409	0.057	3.26922e-137	Endothelial cell	ENSEASG00005030801
2.97751e-134	2.44635	0.278	0.029	5.09512e-130	Endothelial cell	PTGDS
1.45014e-132	1.648	0.253	0.024	2.48149e-128	Endothelial cell	CD151
1.50747e-124	2.20956	0.431	0.074	2.57959e-120	Endothelial cell	IGFBP7
1.4351e-120	2.08688	0.541	0.113	2.45575e-116	Endothelial cell	APOE
5.10539e-120	1.70697	0.259	0.028	8.73634e-116	Endothelial cell	CRIP2
3.27176e-119	2.02697	0.316	0.041	5.59863e-115	Endothelial cell	ALDH1A1
3.40653e-117	1.44908	0.559	0.121	5.82926e-113	Endothelial cell	SPARC
3.12385e-106	1.68684	0.341	0.051	5.34553e-102	Endothelial cell	SAT1
1.28091e-104	1.5253	0.272	0.034	2.1919e-100	Endothelial cell	ANXA5
7.77759e-103	1.74444	0.388	0.069	1.3309e-98	Endothelial cell	NFKBIA
5.64757e-102	1.58478	0.272	0.035	9.66413e-98	Endothelial cell	ENSEASG00005026680
4.0643e-94	1.76842	0.406	0.081	6.95483e-90	Endothelial cell	IFI6
1.42852e-91	1.33047	0.35	0.061	2.44449e-87	Endothelial cell	ENSEASG00005002625
1.77184e-91	1.53662	0.253	0.034	3.03196e-87	Endothelial cell	RGS5
9.80882e-83	1.5243	0.35	0.067	1.67849e-78	Endothelial cell	ITGB1
1.24818e-80	1.23792	0.325	0.057	2.13589e-76	Endothelial cell	S1PR1
4.56902e-78	1.29811	0.25	0.037	7.8185e-74	Endothelial cell	RNASET2
3.48364e-74	1.54765	0.291	0.053	5.96121e-70	Endothelial cell	ARL4A
5.3783e-74	1.81528	0.803	0.439	9.20335e-70	Endothelial cell	ENSEASG00005028709
2.74654e-72	1.56522	0.556	0.178	4.69988e-68	Endothelial cell	HSPB1
2.17334e-70	1.07685	0.491	0.136	3.71902e-66	Endothelial cell	CRYAB
2.50934e-69	1.37109	0.478	0.132	4.29397e-65	Endothelial cell	ENSEASG00005038618
2.22664e-68	1.32086	0.288	0.054	3.81023e-64	Endothelial cell	PLLP
7.94105e-64	1.44583	0.838	0.486	1.35887e-59	Endothelial cell	CLU
6.97996e-63	1.36421	0.341	0.078	1.19441e-58	Endothelial cell	ENSEASG00005000156
1.00054e-59	1.15159	0.253	0.048	1.71213e-55	Endothelial cell	LMNA
6.41484e-58	1.00149	0.306	0.067	1.09771e-53	Endothelial cell	ENSEASG00005032991
1.80686e-57	0.998071	0.459	0.133	3.0919e-53	Endothelial cell	GLUL
4.20539e-51	1.19481	0.419	0.127	7.19626e-47	Endothelial cell	S100B
8.3608e-46	1.10731	0.266	0.063	1.4307e-41	Endothelial cell	IFNGR1
4.26699e-45	0.995786	0.369	0.109	7.30167e-41	Endothelial cell	NME2
7.98505e-44	0.973005	0.272	0.066	1.3664e-39	Endothelial cell	ENSEASG00005021936
6.8803e-43	0.694151	0.425	0.136	1.17736e-38	Endothelial cell	QKI
1.22887e-40	0.970285	0.438	0.154	2.10283e-36	Endothelial cell	NDRG2
2.5404e-40	0.995029	0.372	0.117	4.34713e-36	Endothelial cell	JUN
3.44953e-40	1.01523	0.284	0.076	5.90284e-36	Endothelial cell	GRN
6.64272e-40	1.13817	0.328	0.098	1.1367e-35	Endothelial cell	FERMT2
2.15756e-38	0.963553	0.269	0.072	3.69202e-34	Endothelial cell	NET1
6.12925e-38	1.17108	0.453	0.178	1.04884e-33	Endothelial cell	CD63
9.28424e-38	1.21178	0.544	0.245	1.58872e-33	Endothelial cell	MYL6
1.92484e-37	1.07139	0.328	0.101	3.29379e-33	Endothelial cell	SLC9A3R2
1.21532e-36	1.1614	0.488	0.203	2.07966e-32	Endothelial cell	RPL37
3.24428e-35	0.808724	0.738	0.399	5.55161e-31	Endothelial cell	SPARCL1
2.54692e-34	1.29092	0.259	0.074	4.3583e-30	Endothelial cell	SERPINF1
3.01765e-34	0.717666	0.262	0.073	5.1638e-30	Endothelial cell	CCDC50
1.10929e-33	0.966736	0.394	0.142	1.89822e-29	Endothelial cell	ENSEASG00005038337
1.55656e-33	0.994837	0.672	0.36	2.66359e-29	Endothelial cell	ENSEASG00005031806
6.54172e-33	0.865852	0.428	0.164	1.11942e-28	Endothelial cell	RPL12
2.90039e-32	1.06013	0.256	0.074	4.96316e-28	Endothelial cell	CCNL2
7.97168e-32	0.855695	0.859	0.67	1.36411e-27	Endothelial cell	ENSEASG00005005734
3.54066e-30	0.412601	0.488	0.206	6.05878e-26	Endothelial cell	ENSEASG00005024567
4.37739e-30	1.06293	0.65	0.362	7.49059e-26	Endothelial cell	SPTBN1
6.47588e-29	0.82127	0.291	0.096	1.10815e-24	Endothelial cell	COX17
9.35373e-29	0.755949	0.322	0.116	1.60061e-24	Endothelial cell	PCP4
1.22151e-28	0.990091	0.753	0.531	2.09024e-24	Endothelial cell	TPT1
2.62797e-28	0.503293	0.275	0.091	4.49698e-24	Endothelial cell	CALB1
2.07533e-27	0.814708	0.256	0.082	3.5513e-23	Endothelial cell	ENSEASG00005013613
2.61043e-27	0.681801	0.278	0.091	4.46697e-23	Endothelial cell	SLC3A2
3.47945e-27	0.756138	0.372	0.143	5.95403e-23	Endothelial cell	LDHA
5.56678e-27	0.655644	0.441	0.195	9.52588e-23	Endothelial cell	FABP7
6.1029e-27	0.909362	0.353	0.136	1.04433e-22	Endothelial cell	TACC1
8.61737e-27	0.962357	0.566	0.297	1.47461e-22	Endothelial cell	RPS20
1.66838e-26	0.958215	0.416	0.179	2.85493e-22	Endothelial cell	SYNE2
2.77707e-26	0.8423	0.85	0.686	4.75212e-22	Endothelial cell	EEF1A1
4.62928e-26	0.811619	0.472	0.217	7.92163e-22	Endothelial cell	ENSEASG00005023808
5.75767e-26	0.968462	0.6	0.35	9.85252e-22	Endothelial cell	ENSEASG00005025120
1.02998e-25	0.7805	0.256	0.084	1.76249e-21	Endothelial cell	ENSEASG00005035103
1.0783e-25	0.636945	0.259	0.085	1.84518e-21	Endothelial cell	CTNNA1
1.80041e-25	0.658216	0.312	0.113	3.08087e-21	Endothelial cell	ENSEASG00005029421
2.81061e-25	0.742296	0.469	0.214	4.80951e-21	Endothelial cell	ENSEASG00005007599
2.87143e-25	0.721397	0.272	0.092	4.91358e-21	Endothelial cell	TPM3
2.53734e-24	0.752535	0.272	0.095	4.34189e-20	Endothelial cell	KCTD12
6.17155e-24	0.681272	0.378	0.153	1.05608e-19	Endothelial cell	TAF7
1.54049e-23	0.942476	0.472	0.223	2.63609e-19	Endothelial cell	ENSEASG00005010696
3.05377e-23	0.887818	0.259	0.09	5.22561e-19	Endothelial cell	ENSEASG00005031100
4.27087e-23	0.819771	0.331	0.134	7.30832e-19	Endothelial cell	DOCK9
5.14386e-23	0.66945	0.256	0.088	8.80217e-19	Endothelial cell	TXN
7.09688e-23	0.639609	0.328	0.128	1.21442e-18	Endothelial cell	RPS28
1.89361e-22	0.593373	0.266	0.093	3.24035e-18	Endothelial cell	ENSEASG00005032101
3.0214e-22	0.573146	0.972	0.863	5.17022e-18	Endothelial cell	ENSEASG00005018798
3.71012e-22	0.731997	0.284	0.106	6.34876e-18	Endothelial cell	ENSEASG00005010095
3.92623e-22	0.739299	0.288	0.109	6.71856e-18	Endothelial cell	ADK
1.12938e-21	0.763429	0.572	0.317	1.9326e-17	Endothelial cell	RPL23
2.15542e-21	0.90993	0.634	0.394	3.68835e-17	Endothelial cell	ENSEASG00005026677
2.78484e-21	0.698046	0.403	0.184	4.76542e-17	Endothelial cell	RPS9
3.51599e-21	0.643216	0.253	0.091	6.01656e-17	Endothelial cell	ENSEASG00005026046
6.48941e-21	0.670542	0.484	0.243	1.11047e-16	Endothelial cell	ENSEASG00005036468
1.32767e-20	0.78015	0.809	0.651	2.27191e-16	Endothelial cell	ENSEASG00005030200
1.8124e-20	0.754416	0.338	0.145	3.10138e-16	Endothelial cell	ARHGAP29
4.03839e-20	0.580651	0.272	0.103	6.9105e-16	Endothelial cell	HNRNPF
4.96355e-20	0.560164	0.275	0.105	8.49363e-16	Endothelial cell	ENSEASG00005015397
6.08926e-20	0.754026	0.534	0.302	1.04199e-15	Endothelial cell	RPS11
3.38781e-19	0.700722	0.491	0.258	5.79722e-15	Endothelial cell	ENSEASG00005000650
4.25492e-19	0.69177	0.6	0.352	7.28102e-15	Endothelial cell	RPS12
4.33304e-19	0.717599	0.572	0.339	7.41469e-15	Endothelial cell	ENSEASG00005007764
5.58199e-19	0.808448	0.422	0.211	9.55191e-15	Endothelial cell	ZC3H10
3.83231e-18	0.702848	0.681	0.456	6.55785e-14	Endothelial cell	ENSEASG00005017355
4.41665e-18	0.449664	0.344	0.152	7.55776e-14	Endothelial cell	GPCPD1
8.4479e-18	0.833588	0.297	0.126	1.4456e-13	Endothelial cell	NR2F1
1.91338e-17	0.589829	0.441	0.226	3.27418e-13	Endothelial cell	KTN1
2.14558e-17	0.799293	0.431	0.231	3.67152e-13	Endothelial cell	RPLP2
2.52938e-17	0.43035	0.284	0.118	4.32827e-13	Endothelial cell	ENSEASG00005010209
3.39772e-17	0.546414	0.278	0.116	5.81417e-13	Endothelial cell	RAB11A
5.47715e-17	0.638287	0.309	0.135	9.3725e-13	Endothelial cell	ZBTB38
8.96299e-17	0.486138	0.953	0.827	1.53375e-12	Endothelial cell	ENSEASG00005024911
1.00024e-16	0.747644	0.356	0.169	1.71161e-12	Endothelial cell	KIF5B
1.06934e-16	0.393186	0.262	0.105	1.82985e-12	Endothelial cell	BIRC2
1.40946e-16	0.505952	0.256	0.104	2.41187e-12	Endothelial cell	SLTM
1.92041e-16	0.43867	0.262	0.107	3.28621e-12	Endothelial cell	PFDN5
2.25609e-16	0.694061	0.616	0.372	3.86062e-12	Endothelial cell	DDX5
2.77629e-16	0.408134	0.309	0.136	4.75079e-12	Endothelial cell	SEM1
3.35278e-16	0.671893	0.416	0.216	5.73727e-12	Endothelial cell	ENSEASG00005029997
3.52479e-16	0.550449	0.4	0.2	6.03162e-12	Endothelial cell	ENSEASG00005024211
4.14175e-16	0.815664	0.669	0.478	7.08737e-12	Endothelial cell	ENSEASG00005012575
1.553e-15	0.465606	0.25	0.103	2.6575e-11	Endothelial cell	RAC1
1.6986e-15	0.677692	0.581	0.371	2.90665e-11	Endothelial cell	RPL7
2.13358e-15	0.545014	0.659	0.444	3.65098e-11	Endothelial cell	CNBP
3.78282e-15	0.537731	0.312	0.147	6.47316e-11	Endothelial cell	STAT1
4.03101e-15	0.691912	0.762	0.593	6.89787e-11	Endothelial cell	ENSEASG00005036587
9.63441e-15	0.553472	0.741	0.544	1.64864e-10	Endothelial cell	ENSEASG00005017162
9.77837e-15	0.469625	0.412	0.21	1.67327e-10	Endothelial cell	EIF4G2
9.93302e-15	0.856977	0.722	0.501	1.69974e-10	Endothelial cell	ENSEASG00005031687
1.12129e-14	0.47943	0.284	0.128	1.91874e-10	Endothelial cell	LAMP2
1.36846e-14	0.561667	0.591	0.379	2.3417e-10	Endothelial cell	ENSEASG00005004636
1.4789e-14	0.478078	0.278	0.125	2.53069e-10	Endothelial cell	PTPRG
1.50249e-14	0.524508	0.397	0.204	2.57106e-10	Endothelial cell	RPL22
1.51081e-14	0.415392	0.347	0.166	2.5853e-10	Endothelial cell	C11orf58
2.74163e-14	0.563621	0.497	0.291	4.69148e-10	Endothelial cell	ENSEASG00005024619
4.12672e-14	0.662027	0.544	0.347	7.06165e-10	Endothelial cell	ENSEASG00005032986
4.53445e-14	0.374082	0.266	0.115	7.75935e-10	Endothelial cell	SDF2
9.32735e-14	0.493942	0.288	0.134	1.5961e-09	Endothelial cell	ENSEASG00005025717
9.75746e-14	0.540165	0.438	0.239	1.6697e-09	Endothelial cell	ENSEASG00005014792
1.02998e-13	0.594978	0.534	0.317	1.76251e-09	Endothelial cell	ENSEASG00005038395
1.16345e-13	0.619015	0.556	0.36	1.99089e-09	Endothelial cell	ENSEASG00005029357
1.48731e-13	0.381205	0.294	0.135	2.54509e-09	Endothelial cell	RPL28
1.59886e-13	0.475836	0.484	0.277	2.73597e-09	Endothelial cell	ENSEASG00005032345
1.95702e-13	0.557079	0.816	0.683	3.34885e-09	Endothelial cell	RPS6
2.04885e-13	0.634029	0.581	0.379	3.50599e-09	Endothelial cell	RPL35A
2.35202e-13	0.454704	0.469	0.26	4.02478e-09	Endothelial cell	ENSEASG00005013355
2.88843e-13	0.49681	0.309	0.149	4.94268e-09	Endothelial cell	ENSEASG00005025821
3.58664e-13	0.487109	0.284	0.133	6.13747e-09	Endothelial cell	UBA52
3.74572e-13	0.469825	0.322	0.158	6.40967e-09	Endothelial cell	ENSEASG00005033370
3.90002e-13	0.465956	0.278	0.129	6.67371e-09	Endothelial cell	DSTN
3.99632e-13	0.358572	0.291	0.134	6.8385e-09	Endothelial cell	TMED9
4.07524e-13	0.668555	0.559	0.383	6.97355e-09	Endothelial cell	RPL9
5.22453e-13	0.622292	0.722	0.576	8.94022e-09	Endothelial cell	ENSEASG00005017822
5.60724e-13	0.5821	0.525	0.324	9.59512e-09	Endothelial cell	RPL27
5.62059e-13	0.375291	0.269	0.122	9.61796e-09	Endothelial cell	XBP1
6.21266e-13	0.465605	0.278	0.13	1.06311e-08	Endothelial cell	CAP1
6.76251e-13	0.410674	0.4	0.21	1.1572e-08	Endothelial cell	SQSTM1
7.58125e-13	0.379215	0.294	0.139	1.2973e-08	Endothelial cell	RPL29
8.45556e-13	0.261996	0.25	0.109	1.44691e-08	Endothelial cell	PDCD6
8.93015e-13	0.369624	0.366	0.187	1.52813e-08	Endothelial cell	CAPZB
9.15921e-13	0.966789	0.272	0.13	1.56732e-08	Endothelial cell	COL12A1
1.14335e-12	0.503954	0.5	0.291	1.95649e-08	Endothelial cell	ENSEASG00005010978
1.15236e-12	0.423294	0.397	0.211	1.97192e-08	Endothelial cell	RPL10A
1.26268e-12	0.553086	0.572	0.374	2.1607e-08	Endothelial cell	RPS19
1.52198e-12	0.48376	0.422	0.233	2.60442e-08	Endothelial cell	ENSEASG00005002888
2.01274e-12	0.511949	0.331	0.168	3.44421e-08	Endothelial cell	ISCA1
2.14834e-12	0.48479	0.256	0.119	3.67623e-08	Endothelial cell	ENSEASG00005028729
4.56229e-12	0.544229	0.528	0.34	7.80699e-08	Endothelial cell	ENSEASG00005005174
4.69297e-12	0.498453	0.359	0.193	8.0306e-08	Endothelial cell	TMBIM6
6.45163e-12	0.376593	0.281	0.134	1.104e-07	Endothelial cell	NGDN
1.20656e-11	0.35559	0.288	0.142	2.06467e-07	Endothelial cell	TRA2B
1.25135e-11	0.33612	0.275	0.132	2.14131e-07	Endothelial cell	ENSEASG00005034643
1.65213e-11	0.301959	0.331	0.167	2.82712e-07	Endothelial cell	PABPN1
1.76901e-11	0.290969	0.256	0.12	3.02713e-07	Endothelial cell	NENF
1.94032e-11	0.349136	0.284	0.141	3.32028e-07	Endothelial cell	RALGAPA2
1.9489e-11	0.44167	0.422	0.241	3.33495e-07	Endothelial cell	ENSEASG00005018213
2.41042e-11	0.388596	0.306	0.155	4.12471e-07	Endothelial cell	C8orf89
3.11964e-11	0.566073	0.634	0.455	5.33833e-07	Endothelial cell	EEF1B2
3.13995e-11	0.605284	0.547	0.368	5.37307e-07	Endothelial cell	ENSEASG00005034460
3.85952e-11	0.551912	0.5	0.33	6.60441e-07	Endothelial cell	ENSEASG00005020817
4.2259e-11	0.37121	0.397	0.22	7.23136e-07	Endothelial cell	RPS5
4.62014e-11	0.623546	0.391	0.227	7.90599e-07	Endothelial cell	COX5B
4.73705e-11	0.54087	0.516	0.337	8.10605e-07	Endothelial cell	ENSEASG00005032761
4.99188e-11	0.308945	0.412	0.225	8.54211e-07	Endothelial cell	DNAJA1
5.73593e-11	0.4548	0.469	0.279	9.81533e-07	Endothelial cell	ENSEASG00005005956
6.278e-11	0.482617	0.25	0.121	1.07429e-06	Endothelial cell	CLK1
6.50518e-11	0.277349	0.284	0.141	1.11317e-06	Endothelial cell	ENSEASG00005030979
6.78138e-11	0.468886	0.628	0.437	1.16043e-06	Endothelial cell	RPS26
7.39879e-11	0.538087	0.697	0.539	1.26608e-06	Endothelial cell	RPS2
8.51478e-11	0.320985	0.522	0.318	1.45705e-06	Endothelial cell	PTGES3
8.87019e-11	0.456535	0.537	0.348	1.51787e-06	Endothelial cell	RPL6
9.24404e-11	0.381922	0.3	0.154	1.58184e-06	Endothelial cell	ZBED6
9.4624e-11	0.269862	0.281	0.14	1.61921e-06	Endothelial cell	PHAX
1.00817e-10	0.308229	0.275	0.136	1.72518e-06	Endothelial cell	FLOT1
1.0964e-10	0.518799	0.594	0.421	1.87616e-06	Endothelial cell	ENSEASG00005014248
1.99031e-10	0.601589	0.462	0.292	3.40582e-06	Endothelial cell	ENSEASG00005004585
2.06045e-10	0.331133	0.369	0.202	3.52585e-06	Endothelial cell	ENSEASG00005034668
2.07897e-10	0.467392	0.272	0.136	3.55754e-06	Endothelial cell	GNB1
2.34064e-10	0.388428	0.284	0.145	4.00531e-06	Endothelial cell	ENSEASG00005000860
2.43154e-10	0.45491	0.3	0.156	4.16085e-06	Endothelial cell	ARPC2
2.71372e-10	0.37768	0.325	0.175	4.64371e-06	Endothelial cell	PMPCB
3.09333e-10	0.328927	0.303	0.158	5.29331e-06	Endothelial cell	EIF3K
3.41229e-10	0.268437	0.269	0.133	5.83911e-06	Endothelial cell	BZW1
3.44038e-10	0.279478	0.378	0.211	5.88718e-06	Endothelial cell	ENSEASG00005035461
5.25564e-10	0.323974	0.344	0.187	8.99345e-06	Endothelial cell	EIF3A
5.35439e-10	0.49461	0.753	0.619	9.16243e-06	Endothelial cell	ENSEASG00005000256
5.68404e-10	0.283616	0.309	0.161	9.72653e-06	Endothelial cell	SRSF3
5.96469e-10	0.433373	0.259	0.13	1.02068e-05	Endothelial cell	ALAS1
6.79815e-10	0.287235	0.431	0.253	1.1633e-05	Endothelial cell	ENSEASG00005026771
6.87471e-10	0.309269	0.294	0.152	1.1764e-05	Endothelial cell	ENSEASG00005030632
8.27062e-10	0.480761	0.597	0.428	1.41527e-05	Endothelial cell	RPS16
1.02041e-09	0.264973	0.303	0.158	1.74613e-05	Endothelial cell	ENSEASG00005005960
1.32229e-09	0.276485	0.278	0.143	2.26271e-05	Endothelial cell	NDUFB10
1.39119e-09	0.501371	0.512	0.347	2.38061e-05	Endothelial cell	ENSEASG00005018290
1.4985e-09	0.434838	0.297	0.16	2.56423e-05	Endothelial cell	ENSEASG00005035424
1.53931e-09	0.268125	0.266	0.134	2.63406e-05	Endothelial cell	ENSEASG00005001773
1.8193e-09	0.372871	0.447	0.275	3.11319e-05	Endothelial cell	ENSEASG00005011121
2.57514e-09	0.261236	0.366	0.206	4.40658e-05	Endothelial cell	ATP5PD
2.58314e-09	0.328522	0.372	0.215	4.42026e-05	Endothelial cell	ENSEASG00005008177
2.86604e-09	0.468237	0.325	0.182	4.90437e-05	Endothelial cell	ENSEASG00005024363
3.095e-09	0.434107	0.578	0.413	5.29616e-05	Endothelial cell	RPL19
3.31347e-09	0.37562	0.272	0.143	5.67001e-05	Endothelial cell	PDIA6
3.45259e-09	0.47087	0.491	0.325	5.90807e-05	Endothelial cell	ENSEASG00005028601
4.2061e-09	0.350746	0.281	0.152	7.19747e-05	Endothelial cell	ENSEASG00005015170
4.506e-09	0.379835	0.709	0.55	7.71066e-05	Endothelial cell	ENSEASG00005004621
4.91833e-09	0.317885	0.406	0.243	8.41625e-05	Endothelial cell	SF3B1
5.00809e-09	0.26389	0.25	0.128	8.56984e-05	Endothelial cell	ENSEASG00005030923
5.0454e-09	0.341494	0.553	0.359	8.63368e-05	Endothelial cell	LAPTM4A
5.73924e-09	0.322941	0.309	0.171	9.82099e-05	Endothelial cell	NDUFS5
6.17079e-09	0.416602	0.719	0.555	0.000105594	Endothelial cell	UBB
6.2166e-09	0.289767	0.381	0.222	0.000106378	Endothelial cell	BANF1
6.46049e-09	0.294637	0.272	0.143	0.000110552	Endothelial cell	SRI
1.05438e-08	0.376551	0.366	0.213	0.000180426	Endothelial cell	CAPZA2
1.19858e-08	0.35929	0.316	0.176	0.000205101	Endothelial cell	LARP7
1.36613e-08	0.33368	0.344	0.2	0.000233772	Endothelial cell	ENSEASG00005026470
1.46634e-08	0.307024	0.306	0.168	0.000250919	Endothelial cell	SRSF5
2.2327e-08	0.382074	0.491	0.319	0.000382059	Endothelial cell	RPS14
2.66702e-08	0.413457	0.291	0.162	0.000456381	Endothelial cell	JAK1
2.72859e-08	0.254586	0.297	0.162	0.000466915	Endothelial cell	ERH
2.9642e-08	0.448098	0.659	0.517	0.000507234	Endothelial cell	ENSEASG00005015515
3.48829e-08	0.277388	0.422	0.258	0.000596916	Endothelial cell	RAN
3.78728e-08	0.456387	0.522	0.362	0.00064808	Endothelial cell	RPS23
3.78804e-08	0.30829	0.291	0.161	0.000648209	Endothelial cell	VAPA
4.17304e-08	0.281461	0.334	0.193	0.000714091	Endothelial cell	SNRNP70
4.53199e-08	0.270559	0.378	0.227	0.000775513	Endothelial cell	ENSEASG00005037497
5.31642e-08	0.369363	0.388	0.238	0.000909745	Endothelial cell	ARGLU1
5.41101e-08	0.324539	0.312	0.178	0.000925931	Endothelial cell	RBM5
1.02982e-07	0.273484	0.266	0.145	0.00176223	Endothelial cell	NDUFC2
1.08587e-07	0.285621	0.506	0.329	0.00185815	Endothelial cell	CD81
1.15158e-07	0.403607	0.288	0.165	0.00197059	Endothelial cell	CTSF
1.1858e-07	0.281309	0.325	0.19	0.00202914	Endothelial cell	ACTR8
1.2237e-07	0.287929	0.544	0.36	0.002094	Endothelial cell	B3GNT2
1.3088e-07	0.324464	0.294	0.167	0.00223961	Endothelial cell	NRDC
1.31735e-07	0.279237	0.475	0.304	0.00225424	Endothelial cell	ATP5MC3
1.82632e-07	0.272229	0.25	0.137	0.0031252	Endothelial cell	NDUFA8
3.50816e-07	0.390283	0.644	0.5	0.00600316	Endothelial cell	RPL13A
5.13541e-07	0.26511	0.537	0.357	0.00878771	Endothelial cell	SON
5.64094e-07	0.316074	0.584	0.433	0.00965277	Endothelial cell	RPL13
6.38695e-07	0.490822	0.697	0.56	0.0109294	Endothelial cell	RPL24
7.00864e-07	0.343424	0.672	0.52	0.0119932	Endothelial cell	ENSEASG00005012847
7.75299e-07	0.403636	0.509	0.37	0.0132669	Endothelial cell	ENSEASG00005023056
9.10527e-07	0.292552	0.284	0.168	0.0155809	Endothelial cell	MT3
1.04436e-06	0.308616	0.294	0.176	0.0178711	Endothelial cell	CHD9
1.37177e-06	0.278348	0.266	0.156	0.0234738	Endothelial cell	ALDH2
1.37962e-06	0.282795	0.594	0.43	0.0236081	Endothelial cell	ENO1
1.42934e-06	0.292607	0.269	0.157	0.0244589	Endothelial cell	SRSF11
1.59483e-06	0.310443	0.562	0.406	0.0272907	Endothelial cell	ENSEASG00005009897
1.60346e-06	0.299142	0.344	0.217	0.0274385	Endothelial cell	PSMA7
1.73082e-06	0.363544	0.541	0.397	0.0296178	Endothelial cell	ENSEASG00005004937
1.89267e-06	0.416047	0.65	0.525	0.0323874	Endothelial cell	RPS7
1.90193e-06	0.329393	0.372	0.242	0.0325458	Endothelial cell	ENSEASG00005035244
2.07549e-06	0.374037	0.491	0.344	0.0355159	Endothelial cell	HSPE1
2.67511e-06	0.327627	0.269	0.16	0.0457765	Endothelial cell	MINDY2
0	4.772	0.876	0.022	0	Golgi cell	LGI2
0	3.76347	0.719	0.006	0	Golgi cell	GRM2
0	2.49469	0.382	0.007	0	Golgi cell	ENSEASG00005007486
0	2.31735	0.382	0.002	0	Golgi cell	NTRK1
3.65027e-160	4.7614	0.831	0.082	6.24635e-156	Golgi cell	PENK
7.93979e-96	3.21948	0.809	0.128	1.35866e-91	Golgi cell	TUBB2A
3.10296e-95	2.36697	0.663	0.074	5.30979e-91	Golgi cell	GAD2
3.04003e-87	2.08855	0.303	0.017	5.20209e-83	Golgi cell	GUCY1A1
1.24768e-85	2.09088	0.393	0.03	2.13503e-81	Golgi cell	CRTAC1
1.5969e-79	2.13764	0.393	0.031	2.73261e-75	Golgi cell	VCAN
7.06094e-77	2.61552	0.573	0.071	1.20827e-72	Golgi cell	CDH13
5.30684e-75	1.9027	0.438	0.042	9.08106e-71	Golgi cell	NRG1
3.35127e-70	2.73833	0.562	0.074	5.7347e-66	Golgi cell	SLC32A1
9.50306e-69	1.91397	0.292	0.02	1.62616e-64	Golgi cell	ENSEASG00005017455
7.33831e-57	2.29047	0.596	0.102	1.25573e-52	Golgi cell	LAPTM4B
7.78127e-53	1.57202	0.303	0.028	1.33153e-48	Golgi cell	CHST7
1.17224e-52	2.49043	0.64	0.13	2.00594e-48	Golgi cell	SCD5
5.68722e-52	2.0401	0.528	0.082	9.73198e-48	Golgi cell	PLXNC1
2.80958e-50	1.88225	0.382	0.045	4.80775e-46	Golgi cell	PNPO
6.20003e-47	1.41402	0.315	0.033	1.06095e-42	Golgi cell	GRM3
1.86699e-44	2.51669	0.753	0.225	3.1948e-40	Golgi cell	RGS7BP
1.98639e-43	1.40476	0.326	0.038	3.39911e-39	Golgi cell	PARM1
7.38032e-43	1.5094	0.326	0.038	1.26292e-38	Golgi cell	DGKG
2.92408e-41	1.92683	0.337	0.043	5.00369e-37	Golgi cell	TFAP2B
2.92808e-39	2.46943	0.831	0.355	5.01052e-35	Golgi cell	GPI
3.85848e-38	1.92764	0.517	0.104	6.60262e-34	Golgi cell	RCAN2
9.39414e-37	2.22294	0.708	0.213	1.60753e-32	Golgi cell	NEFL
1.27773e-35	2.00878	0.483	0.093	2.18645e-31	Golgi cell	GRM8
1.74568e-35	1.54105	0.427	0.074	2.9872e-31	Golgi cell	GAD1
2.35999e-34	1.60428	0.449	0.085	4.03841e-30	Golgi cell	IFI6
8.61108e-34	1.64285	0.494	0.101	1.47353e-29	Golgi cell	ELAVL4
1.85992e-33	1.3581	0.258	0.031	3.1827e-29	Golgi cell	CRIP2
1.026e-32	1.85255	0.629	0.172	1.75569e-28	Golgi cell	NEFM
1.99155e-32	1.89648	0.416	0.078	3.40793e-28	Golgi cell	AFDN
3.88115e-32	1.63741	0.337	0.052	6.64143e-28	Golgi cell	CACNB3
4.10363e-31	1.5943	0.36	0.061	7.02213e-27	Golgi cell	ENSEASG00005032279
5.50769e-31	1.67164	0.685	0.216	9.42476e-27	Golgi cell	CADPS
1.0791e-30	2.1704	0.921	0.619	1.84655e-26	Golgi cell	ATP1B1
1.48009e-30	1.56868	0.404	0.076	2.53274e-26	Golgi cell	MAP7D2
1.17501e-29	1.75883	0.843	0.403	2.01067e-25	Golgi cell	SPARCL1
7.86399e-29	1.0919	0.281	0.041	1.34569e-24	Golgi cell	MEGF11
9.44849e-28	1.97976	0.461	0.11	1.61682e-23	Golgi cell	GUCY1B1
3.20557e-27	1.53698	0.303	0.05	5.48537e-23	Golgi cell	PREP
3.38303e-26	1.32753	0.258	0.038	5.78904e-22	Golgi cell	SERPINI1
1.73649e-25	1.37592	0.337	0.063	2.97148e-21	Golgi cell	XRCC5
2.45459e-25	1.49651	0.393	0.083	4.2003e-21	Golgi cell	TMEFF1
3.57362e-25	1.2489	0.258	0.04	6.11517e-21	Golgi cell	MAP9
1.58487e-24	1.55466	0.753	0.323	2.71203e-20	Golgi cell	SPTAN1
5.02039e-24	1.44874	0.899	0.566	8.59089e-20	Golgi cell	ENSEASG00005000618
6.18791e-24	1.47868	0.371	0.078	1.05888e-19	Golgi cell	ACHE
8.65521e-24	1.64015	0.517	0.15	1.48108e-19	Golgi cell	ATP1A3
1.34829e-23	1.07685	0.281	0.048	2.3072e-19	Golgi cell	MCUB
1.66014e-23	1.3537	0.449	0.112	2.84084e-19	Golgi cell	SLC8A1
1.69705e-23	1.5457	0.539	0.16	2.90398e-19	Golgi cell	SLC25A5
2.09568e-23	1.74095	0.562	0.18	3.58612e-19	Golgi cell	CCND2
2.43271e-23	1.44651	0.427	0.102	4.16285e-19	Golgi cell	EFR3B
1.26903e-21	1.14042	0.27	0.048	2.17156e-17	Golgi cell	SPCS3
4.13421e-20	1.20641	0.303	0.062	7.07446e-16	Golgi cell	ENSEASG00005037362
5.08079e-20	1.21481	0.584	0.189	8.69425e-16	Golgi cell	DNER
2.7537e-19	1.55759	0.809	0.427	4.71213e-15	Golgi cell	ENSEASG00005004472
1.00974e-18	1.32756	0.831	0.542	1.72787e-14	Golgi cell	MDH1
5.31289e-18	1.38554	0.708	0.345	9.09143e-14	Golgi cell	GOT1
1.01683e-17	1.11742	0.944	0.771	1.73999e-13	Golgi cell	HSPA8
2.64963e-17	1.20882	0.753	0.405	4.53405e-13	Golgi cell	SYN2
7.16217e-17	1.3901	0.427	0.13	1.22559e-12	Golgi cell	ENSEASG00005034230
1.09556e-16	1.53045	0.404	0.125	1.87473e-12	Golgi cell	CDKN2D
1.46131e-16	1.13218	0.337	0.086	2.50059e-12	Golgi cell	ENSEASG00005037489
1.62517e-16	1.05994	0.258	0.055	2.78099e-12	Golgi cell	CABP1
1.95182e-16	1.56232	0.64	0.306	3.33996e-12	Golgi cell	PPA1
2.84426e-16	1.07502	0.326	0.081	4.86709e-12	Golgi cell	DKK3
4.31346e-16	1.12744	0.36	0.098	7.3812e-12	Golgi cell	TXNDC15
6.00946e-16	0.88556	0.258	0.055	1.02834e-11	Golgi cell	VSTM2L
7.72833e-16	0.714093	0.73	0.333	1.32247e-11	Golgi cell	FSTL5
1.22955e-15	0.97742	0.393	0.113	2.104e-11	Golgi cell	TRNP1
1.28839e-15	0.931187	0.427	0.128	2.2047e-11	Golgi cell	PDLIM1
2.51017e-15	1.02919	0.393	0.117	4.2954e-11	Golgi cell	BCAP29
4.25358e-15	1.2098	0.697	0.355	7.27872e-11	Golgi cell	HSPH1
4.78875e-15	1.08577	0.831	0.558	8.1945e-11	Golgi cell	CKB
1.0212e-14	1.20745	0.663	0.324	1.74747e-10	Golgi cell	SLC25A4
1.43636e-14	1.1094	0.809	0.492	2.4579e-10	Golgi cell	UCHL1
1.46486e-14	1.18371	0.382	0.116	2.50667e-10	Golgi cell	CHGA
1.59044e-14	1.31822	0.708	0.359	2.72157e-10	Golgi cell	TUBB4B
2.18873e-14	1.08546	0.427	0.139	3.74535e-10	Golgi cell	LRRN3
2.30965e-14	0.898652	0.337	0.092	3.95228e-10	Golgi cell	ENSEASG00005014455
3.2145e-14	1.32254	0.753	0.509	5.50065e-10	Golgi cell	ENSEASG00005035219
5.097e-14	0.967152	0.337	0.095	8.72198e-10	Golgi cell	NAE1
5.94628e-14	1.10166	0.326	0.092	1.01753e-09	Golgi cell	ENSEASG00005031100
7.66348e-14	1.29722	0.337	0.098	1.31138e-09	Golgi cell	SGTB
4.01115e-13	0.925777	0.303	0.084	6.86388e-09	Golgi cell	CYTH1
4.13495e-13	0.927606	0.865	0.581	7.07573e-09	Golgi cell	APP
4.21547e-13	1.24253	0.528	0.227	7.2135e-09	Golgi cell	DNAJA1
5.15452e-13	1.01581	0.337	0.099	8.82041e-09	Golgi cell	CTSD
6.05667e-13	1.04789	0.539	0.228	1.03642e-08	Golgi cell	GHITM
7.1462e-13	1.12043	0.281	0.075	1.22286e-08	Golgi cell	AP1M1
7.58405e-13	1.01112	0.551	0.224	1.29778e-08	Golgi cell	VCP
9.08203e-13	0.686541	0.303	0.083	1.55412e-08	Golgi cell	SMARCA4
1.54241e-12	1.02815	0.809	0.581	2.63938e-08	Golgi cell	ENSEASG00005014007
1.61524e-12	0.959341	0.472	0.179	2.764e-08	Golgi cell	STMN1
1.65752e-12	1.30274	0.315	0.092	2.83634e-08	Golgi cell	ENSEASG00005006862
3.05839e-12	0.980587	0.449	0.161	5.23352e-08	Golgi cell	CDK5R1
7.39937e-12	0.862643	0.371	0.123	1.26618e-07	Golgi cell	SMG8
7.96895e-12	1.09307	0.36	0.118	1.36365e-07	Golgi cell	RAB11A
8.05667e-12	1.18724	0.697	0.405	1.37866e-07	Golgi cell	MTCH1
8.77653e-12	1.19865	0.337	0.107	1.50184e-07	Golgi cell	MRPS14
9.38002e-12	1.02453	0.258	0.07	1.60511e-07	Golgi cell	QDPR
1.25586e-11	0.893194	0.292	0.085	2.14902e-07	Golgi cell	SLC26A11
1.26366e-11	1.27049	0.36	0.123	2.16237e-07	Golgi cell	AP3B2
1.26982e-11	0.971508	0.382	0.13	2.17292e-07	Golgi cell	PCSK1N
1.31866e-11	0.868855	0.888	0.676	2.25649e-07	Golgi cell	HSP90AB1
1.34845e-11	1.09916	0.517	0.226	2.30747e-07	Golgi cell	ENSEASG00005001762
1.45926e-11	0.710132	0.292	0.084	2.49709e-07	Golgi cell	MTX2
2.00133e-11	0.834902	0.281	0.081	3.42467e-07	Golgi cell	MCM3
9.89823e-11	0.931592	0.539	0.237	1.69379e-06	Golgi cell	ENSEASG00005028539
1.26396e-10	0.849989	0.798	0.552	2.16288e-06	Golgi cell	ATP5F1B
1.52413e-10	0.954342	0.708	0.414	2.6081e-06	Golgi cell	ENSEASG00005016780
1.99989e-10	0.957255	0.449	0.182	3.42221e-06	Golgi cell	PPID
2.54791e-10	0.846924	0.517	0.226	4.35998e-06	Golgi cell	CAMK2N1
2.74494e-10	1.00254	0.64	0.342	4.69714e-06	Golgi cell	KIFAP3
3.15794e-10	1.09668	0.539	0.265	5.40387e-06	Golgi cell	KIF3A
3.46022e-10	1.03115	0.348	0.122	5.92114e-06	Golgi cell	LAMTOR1
3.58828e-10	1.18091	0.27	0.084	6.14027e-06	Golgi cell	DYNLT3
4.32699e-10	0.921243	0.663	0.361	7.40435e-06	Golgi cell	ENSEASG00005030032
5.18344e-10	1.00573	0.461	0.197	8.8699e-06	Golgi cell	ENSEASG00005002601
6.39654e-10	1.01494	0.528	0.237	1.09458e-05	Golgi cell	ENSEASG00005020152
8.71039e-10	1.09723	0.573	0.304	1.49052e-05	Golgi cell	ATP6AP2
9.67322e-10	0.843687	0.371	0.139	1.65528e-05	Golgi cell	INA
1.27209e-09	0.863792	0.73	0.466	2.17681e-05	Golgi cell	SLC22A17
1.49271e-09	0.57011	0.506	0.209	2.55432e-05	Golgi cell	PRKCB
1.49931e-09	0.91215	0.483	0.217	2.56562e-05	Golgi cell	NME7
1.51197e-09	0.980067	0.517	0.248	2.58728e-05	Golgi cell	ENSEASG00005037824
1.62275e-09	0.82134	0.281	0.091	2.77685e-05	Golgi cell	MLF1
1.94522e-09	0.863544	0.36	0.134	3.32865e-05	Golgi cell	NDUFS1
1.98659e-09	0.993165	0.73	0.495	3.39944e-05	Golgi cell	ENSEASG00005008690
2.12246e-09	0.648218	0.955	0.899	3.63195e-05	Golgi cell	HSP90AA1
2.20993e-09	1.02696	0.584	0.323	3.78164e-05	Golgi cell	VDAC1
2.4206e-09	0.811444	0.315	0.11	4.14212e-05	Golgi cell	DUSP26
2.50103e-09	0.898967	0.281	0.092	4.27977e-05	Golgi cell	ENSEASG00005004612
3.82795e-09	0.768295	0.775	0.536	6.55038e-05	Golgi cell	ENSEASG00005020568
3.95779e-09	0.924005	0.472	0.211	6.77256e-05	Golgi cell	ENSEASG00005003530
4.72717e-09	0.747531	0.843	0.648	8.08913e-05	Golgi cell	CALM1
4.83945e-09	1.0954	0.303	0.109	8.28127e-05	Golgi cell	PRPS1
5.32876e-09	0.858434	0.449	0.195	9.11857e-05	Golgi cell	SULT4A1
5.88742e-09	0.799923	0.393	0.161	0.000100746	Golgi cell	SORL1
6.15391e-09	0.726991	0.416	0.175	0.000105306	Golgi cell	ENSEASG00005025169
6.42694e-09	0.918283	0.494	0.231	0.000109978	Golgi cell	YWHAG
6.70558e-09	1.09442	0.404	0.174	0.000114746	Golgi cell	ARL6IP5
6.83213e-09	0.666786	0.258	0.082	0.000116911	Golgi cell	PLBD2
6.8605e-09	0.825832	0.36	0.14	0.000117397	Golgi cell	GOT2
7.54241e-09	0.942726	0.258	0.084	0.000129066	Golgi cell	TLL1
7.69098e-09	0.767106	0.787	0.557	0.000131608	Golgi cell	UBB
7.74225e-09	0.693651	0.258	0.082	0.000132485	Golgi cell	ATP6V1D
8.9412e-09	0.734876	0.315	0.113	0.000153002	Golgi cell	ERLEC1
9.65625e-09	0.702115	0.517	0.236	0.000165238	Golgi cell	ENSEASG00005000896
1.04163e-08	0.623468	0.258	0.084	0.000178244	Golgi cell	RETREG1
1.14778e-08	1.10547	0.685	0.432	0.000196408	Golgi cell	ENO1
1.32613e-08	1.15209	0.27	0.095	0.000226928	Golgi cell	MYEF2
1.57918e-08	1.00834	0.775	0.578	0.000270229	Golgi cell	ENSEASG00005017822
1.74812e-08	0.885402	0.416	0.18	0.000299138	Golgi cell	OGA
1.9248e-08	0.869049	0.303	0.112	0.000329372	Golgi cell	DCTN1
2.06449e-08	0.819887	0.404	0.177	0.000353275	Golgi cell	TUSC3
2.75402e-08	0.998294	0.427	0.191	0.000471268	Golgi cell	HSPA4L
3.57334e-08	0.827388	0.854	0.711	0.000611469	Golgi cell	PEBP1
3.94825e-08	0.648418	0.315	0.115	0.000675625	Golgi cell	ERGIC2
4.04067e-08	0.550326	0.371	0.15	0.00069144	Golgi cell	NKIRAS1
4.09657e-08	0.740104	0.764	0.547	0.000701005	Golgi cell	ENSEASG00005017162
5.21577e-08	0.669326	0.258	0.088	0.000892523	Golgi cell	ELOVL6
5.53501e-08	0.523366	0.36	0.142	0.000947151	Golgi cell	KCNA2
5.87109e-08	0.772525	0.809	0.622	0.00100466	Golgi cell	PSAP
5.89402e-08	0.855358	0.393	0.17	0.00100858	Golgi cell	ATL1
6.08823e-08	0.81854	0.416	0.185	0.00104182	Golgi cell	RPN1
6.16323e-08	0.995842	0.371	0.157	0.00105465	Golgi cell	TLN2
6.18025e-08	0.701101	0.404	0.173	0.00105756	Golgi cell	ATIC
6.51216e-08	0.734552	0.258	0.09	0.00111436	Golgi cell	SLC25A11
6.71402e-08	0.786707	0.292	0.11	0.0011489	Golgi cell	ENSEASG00005029716
7.07173e-08	0.693488	0.258	0.088	0.00121011	Golgi cell	ENOPH1
8.86687e-08	0.826518	0.562	0.306	0.0015173	Golgi cell	ATP5MC3
8.999e-08	0.569254	0.281	0.1	0.00153991	Golgi cell	SRP19
1.1662e-07	0.934998	0.27	0.097	0.0019956	Golgi cell	TMEM167A
1.16645e-07	0.813591	0.438	0.203	0.00199603	Golgi cell	MAP1A
1.21293e-07	0.838227	0.652	0.408	0.00207557	Golgi cell	ENSEASG00005009210
1.23625e-07	0.664665	0.337	0.133	0.00211547	Golgi cell	COPG1
1.4338e-07	0.857691	0.27	0.098	0.00245352	Golgi cell	ENSEASG00005024649
1.44192e-07	0.629372	0.258	0.09	0.00246742	Golgi cell	ABHD6
1.46146e-07	1.09395	0.438	0.213	0.00250084	Golgi cell	ENSEASG00005035461
1.48164e-07	0.707181	0.258	0.092	0.00253538	Golgi cell	PHB1
1.48914e-07	0.888055	0.404	0.183	0.00254822	Golgi cell	HECTD1
1.54805e-07	0.658763	0.326	0.13	0.00264902	Golgi cell	LAMP2
1.63949e-07	0.820194	0.416	0.197	0.00280549	Golgi cell	SCG3
1.67057e-07	0.658674	0.258	0.092	0.00285868	Golgi cell	ANKRD39
1.80312e-07	0.611157	0.82	0.619	0.0030855	Golgi cell	SYT1
1.83037e-07	0.740335	0.337	0.14	0.00313213	Golgi cell	CMAS
1.92877e-07	0.797684	0.674	0.435	0.00330051	Golgi cell	SNRPN
2.14438e-07	0.855593	0.562	0.324	0.00366947	Golgi cell	ATP5PB
2.17675e-07	0.646536	0.461	0.218	0.00372486	Golgi cell	MDH2
2.2835e-07	0.537698	0.292	0.109	0.00390753	Golgi cell	ENSEASG00005026850
2.33483e-07	0.618831	0.258	0.092	0.00399536	Golgi cell	ENDOD1
2.37933e-07	0.779479	0.27	0.099	0.0040715	Golgi cell	GPX4
2.46992e-07	0.842534	0.64	0.356	0.00422653	Golgi cell	ENSEASG00005034052
2.5009e-07	0.741695	0.315	0.124	0.00427954	Golgi cell	NDUFA12
2.72786e-07	0.558131	0.27	0.097	0.00466791	Golgi cell	ENSEASG00005000303
2.76403e-07	0.603347	0.326	0.131	0.00472981	Golgi cell	CAP1
2.82998e-07	0.927359	0.326	0.134	0.00484266	Golgi cell	SRPRA
2.8585e-07	0.880808	0.36	0.157	0.00489146	Golgi cell	GCSH
2.94238e-07	0.629876	0.326	0.129	0.00503499	Golgi cell	UTP6
3.1769e-07	0.721323	0.292	0.113	0.00543631	Golgi cell	NME2
3.34216e-07	0.611149	0.449	0.212	0.00571911	Golgi cell	KPNB1
3.5056e-07	0.315637	0.27	0.098	0.00599879	Golgi cell	PCSK5
3.60982e-07	0.530115	0.27	0.099	0.00617712	Golgi cell	PIGW
3.97197e-07	0.664024	0.36	0.152	0.00679684	Golgi cell	TMX2
4.03143e-07	0.717562	0.27	0.1	0.00689858	Golgi cell	SV2A
4.09593e-07	0.712412	0.27	0.101	0.00700895	Golgi cell	ENSEASG00005038780
4.16714e-07	0.912964	0.292	0.117	0.00713081	Golgi cell	CEND1
4.28137e-07	0.68192	0.573	0.312	0.00732628	Golgi cell	PFKM
4.45335e-07	0.852041	0.303	0.125	0.00762057	Golgi cell	SCN1A
4.46176e-07	0.631104	0.685	0.442	0.00763496	Golgi cell	ATP2A2
4.53046e-07	0.635101	0.371	0.16	0.00775253	Golgi cell	ENSEASG00005033916
4.81538e-07	0.60274	0.281	0.107	0.00824008	Golgi cell	PVALB
4.8471e-07	0.719918	0.697	0.442	0.00829435	Golgi cell	PLD3
5.13323e-07	0.668864	0.416	0.2	0.00878398	Golgi cell	MAPT
5.55188e-07	0.66575	0.449	0.217	0.00950038	Golgi cell	MORF4L2
5.7504e-07	0.530485	0.315	0.125	0.00984009	Golgi cell	FNDC5
5.84424e-07	0.613771	0.315	0.127	0.0100007	Golgi cell	SEZ6
5.94796e-07	0.835233	0.303	0.126	0.0101781	Golgi cell	ELAVL2
5.96947e-07	0.697522	0.652	0.366	0.0102149	Golgi cell	SPTBN1
5.98439e-07	0.361377	0.371	0.16	0.0102405	Golgi cell	ITM2C
6.05729e-07	0.825166	0.438	0.22	0.0103652	Golgi cell	CCT5
6.16755e-07	0.569092	0.292	0.113	0.0105539	Golgi cell	ST3GAL5
6.57675e-07	0.587695	0.303	0.121	0.0112541	Golgi cell	ENSEASG00005035972
7.51147e-07	0.356733	0.281	0.108	0.0128536	Golgi cell	KLHL13
7.93115e-07	0.742128	0.416	0.195	0.0135718	Golgi cell	ACOT7
8.08495e-07	1.12475	0.371	0.167	0.013835	Golgi cell	RUFY2
8.10925e-07	0.636699	0.596	0.332	0.0138766	Golgi cell	TMEM59L
8.31572e-07	0.775346	0.461	0.244	0.0142299	Golgi cell	B4GAT1
8.8457e-07	0.527763	0.258	0.096	0.0151368	Golgi cell	C6orf120
8.95081e-07	0.657576	0.562	0.319	0.0153166	Golgi cell	TPI1
9.76046e-07	0.705531	0.551	0.3	0.0167021	Golgi cell	CTSB
1.00426e-06	0.883592	0.393	0.181	0.0171849	Golgi cell	NAP1L3
1.01828e-06	0.595587	0.348	0.149	0.0174248	Golgi cell	MAT2A
1.02815e-06	0.606257	0.326	0.137	0.0175937	Golgi cell	PIGK
1.04182e-06	0.552515	0.382	0.172	0.0178277	Golgi cell	EFR3A
1.05452e-06	0.694306	0.258	0.098	0.018045	Golgi cell	TMBIM4
1.07283e-06	0.825309	0.326	0.146	0.0183582	Golgi cell	ENSEASG00005010834
1.10304e-06	0.717433	0.73	0.51	0.0188753	Golgi cell	SLC25A3
1.13002e-06	0.602718	0.506	0.26	0.0193369	Golgi cell	RGS7
1.31237e-06	0.570541	0.337	0.143	0.0224572	Golgi cell	ENSEASG00005020935
1.41507e-06	0.717722	0.27	0.106	0.0242147	Golgi cell	ENSEASG00005019012
1.43763e-06	0.643428	0.27	0.105	0.0246008	Golgi cell	PRELID1
1.5166e-06	0.862359	0.528	0.304	0.025952	Golgi cell	ENSEASG00005038589
1.54929e-06	0.772499	0.337	0.149	0.0265115	Golgi cell	STAT1
1.56216e-06	0.720236	0.258	0.1	0.0267316	Golgi cell	PSMD12
1.56519e-06	0.437438	0.393	0.178	0.0267835	Golgi cell	LMBRD1
1.62942e-06	0.641716	0.393	0.184	0.0278827	Golgi cell	HSPB1
1.71387e-06	0.573448	0.281	0.112	0.0293277	Golgi cell	RCN2
1.79683e-06	0.633837	0.494	0.26	0.0307473	Golgi cell	RAN
1.80092e-06	0.593598	0.865	0.668	0.0308174	Golgi cell	ENSEASG00005016170
2.14142e-06	0.685064	0.337	0.148	0.0366439	Golgi cell	GEMIN4
2.3339e-06	0.495345	0.337	0.147	0.0399377	Golgi cell	LDHA
2.46909e-06	0.671755	0.337	0.151	0.0422511	Golgi cell	ENSEASG00005031430
2.53393e-06	0.599204	0.326	0.14	0.0433607	Golgi cell	ENSEASG00005016928
2.64837e-06	0.565736	0.292	0.121	0.0453188	Golgi cell	ENSEASG00005017492
2.6572e-06	0.973042	0.348	0.162	0.04547	Golgi cell	ENSEASG00005035424
2.80158e-06	0.777029	0.404	0.205	0.0479406	Golgi cell	HSPA9
2.87284e-06	0.606397	0.326	0.144	0.0491601	Golgi cell	EMC7
0	2.35182	0.557	0.123	0	Granule cell	CADPS2
0	2.15823	0.455	0.093	0	Granule cell	CBLN1
0	2.0893	0.438	0.094	0	Granule cell	GRM4
0	2.02468	0.684	0.319	0	Granule cell	ENSEASG00005001378
0	2.0049	0.602	0.183	0	Granule cell	VSNL1
0	1.93489	0.74	0.396	0	Granule cell	ATP1A1
0	1.93403	0.553	0.216	0	Granule cell	RELN
0	1.92376	0.767	0.408	0	Granule cell	NREP
0	1.9109	0.716	0.317	0	Granule cell	ZIC1
0	1.88444	0.551	0.181	0	Granule cell	NELL2
0	1.79613	0.705	0.378	0	Granule cell	KCNK1
0	1.66168	0.641	0.341	0	Granule cell	PPP3CA
0	1.54211	0.693	0.389	0	Granule cell	SYT1
0	1.38977	0.729	0.48	0	Granule cell	ENSEASG00005016170
0	1.36743	0.756	0.467	0	Granule cell	SNAP25
0	1.24671	0.745	0.497	0	Granule cell	RPS6
7.97665e-299	1.33234	0.735	0.507	1.36496e-294	Granule cell	KLC1
1.74446e-266	1.6304	0.519	0.198	2.98511e-262	Granule cell	KCND2
5.15405e-258	1.78026	0.397	0.105	8.81961e-254	Granule cell	SYNPR
1.83296e-248	1.25898	0.641	0.401	3.13656e-244	Granule cell	ENSEASG00005007625
5.70775e-247	2.24071	0.408	0.117	9.7671e-243	Granule cell	RBFOX1
6.06066e-239	1.79388	0.328	0.061	1.0371e-234	Granule cell	SLC17A7
4.25273e-238	1.17655	0.676	0.452	7.27728e-234	Granule cell	ENSEASG00005000256
1.00054e-236	1.80928	0.334	0.07	1.71212e-232	Granule cell	GABRD
6.81594e-228	1.64298	0.442	0.17	1.16634e-223	Granule cell	BASP1
9.21496e-227	0.862165	0.879	0.775	1.57686e-222	Granule cell	TUBA1B
1.83632e-221	1.94915	0.404	0.129	3.14231e-217	Granule cell	GRIK2
7.42553e-216	1.8346	0.314	0.066	1.27066e-211	Granule cell	RBFOX3
3.14841e-215	1.20023	0.639	0.429	5.38755e-211	Granule cell	ENSEASG00005027242
3.46374e-209	1.62104	0.372	0.115	5.92715e-205	Granule cell	ABLIM1
9.34266e-205	1.57427	0.459	0.214	1.59872e-200	Granule cell	SCN2A
7.97081e-199	1.57957	0.407	0.167	1.36397e-194	Granule cell	ENSEASG00005030753
1.67208e-198	1.45136	0.403	0.149	2.86126e-194	Granule cell	SNCA
3.3056e-197	1.74947	0.279	0.051	5.65654e-193	Granule cell	NRN1
3.79568e-196	1.66981	0.291	0.061	6.49517e-192	Granule cell	CBLN3
3.33647e-193	1.1612	0.603	0.397	5.70937e-189	Granule cell	ENSEASG00005004621
4.64379e-186	1.0777	0.611	0.408	7.94646e-182	Granule cell	RPL24
9.96063e-176	1.98781	0.3	0.078	1.70446e-171	Granule cell	PDE1C
1.81584e-172	0.892904	0.694	0.524	3.10726e-168	Granule cell	ENSEASG00005030200
3.86585e-170	0.880166	0.724	0.579	6.61525e-166	Granule cell	EEF1A1
6.67459e-169	1.11902	0.512	0.288	1.14216e-164	Granule cell	EEF1B2
5.62776e-161	1.55722	0.275	0.069	9.63023e-157	Granule cell	ETV1
6.26826e-158	1.62471	0.282	0.077	1.07262e-153	Granule cell	ARPP21
2.09384e-156	1.04079	0.581	0.397	3.58297e-152	Granule cell	RPL4
3.4939e-152	1.85843	0.263	0.069	5.97876e-148	Granule cell	NR4A2
1.88867e-151	1.0295	0.55	0.355	3.23189e-147	Granule cell	RPL13A
1.81671e-136	0.694554	0.729	0.575	3.10876e-132	Granule cell	CALM2
1.18408e-133	1.25295	0.444	0.251	2.02619e-129	Granule cell	LRRC49
1.67952e-129	1.09955	0.476	0.292	2.874e-125	Granule cell	ENSEASG00005025626
6.43386e-128	1.33819	0.337	0.146	1.10096e-123	Granule cell	CAMK4
1.38434e-126	1.16188	0.413	0.224	2.36888e-122	Granule cell	TIAM1
3.88921e-125	1.35991	0.384	0.2	6.65522e-121	Granule cell	CHN2
1.94353e-123	1.35402	0.33	0.141	3.32577e-119	Granule cell	RIMS1
7.55179e-122	0.639817	0.436	0.225	1.29226e-117	Granule cell	HPCAL1
1.70146e-120	1.18815	0.385	0.203	2.91153e-116	Granule cell	TMEM178A
7.96472e-120	1.17898	0.43	0.243	1.36292e-115	Granule cell	OXR1
3.66857e-119	1.28057	0.256	0.083	6.27765e-115	Granule cell	PAX6
3.91207e-118	0.931138	0.559	0.406	6.69433e-114	Granule cell	ENSEASG00005012847
8.2638e-118	0.917035	0.566	0.406	1.4141e-113	Granule cell	RPS7
1.4429e-115	0.909083	0.599	0.449	2.46909e-111	Granule cell	YWHAB
3.52783e-111	0.848706	0.624	0.483	6.03682e-107	Granule cell	YWHAQ
1.04125e-110	0.91632	0.555	0.408	1.78179e-106	Granule cell	ENSEASG00005015515
5.53145e-109	0.914292	0.59	0.422	9.46542e-105	Granule cell	DNM3
8.4808e-109	0.836403	0.522	0.354	1.45123e-104	Granule cell	ENSEASG00005012575
1.13196e-108	0.925104	0.503	0.343	1.93702e-104	Granule cell	ENSEASG00005022501
1.50197e-104	1.33584	0.295	0.134	2.57016e-100	Granule cell	CCNG2
1.42282e-101	1.18986	0.278	0.116	2.43473e-97	Granule cell	ALS2
6.0656e-101	1.16056	0.361	0.195	1.03794e-96	Granule cell	CNKSR2
3.35079e-99	1.14214	0.378	0.202	5.73387e-95	Granule cell	FSTL5
5.47253e-98	1.15822	0.319	0.156	9.36459e-94	Granule cell	CNOT2
1.24148e-96	1.10199	0.255	0.102	2.12442e-92	Granule cell	KHNYN
1.32336e-92	0.601283	0.787	0.693	2.26453e-88	Granule cell	ENSEASG00005014096
5.11906e-92	1.29416	0.254	0.109	8.75973e-88	Granule cell	LAMP5
2.1273e-91	0.82972	0.519	0.377	3.64024e-87	Granule cell	RPS13
1.63625e-88	1.05922	0.325	0.176	2.79995e-84	Granule cell	CCNI
1.71429e-87	0.956851	0.364	0.213	2.93349e-83	Granule cell	ENSEASG00005028601
1.09873e-86	0.460465	0.88	0.818	1.88014e-82	Granule cell	ENSEASG00005018798
1.22066e-85	0.898273	0.394	0.24	2.0888e-81	Granule cell	RPS12
1.41959e-85	1.19388	0.327	0.173	2.42921e-81	Granule cell	STXBP5L
2.08821e-85	0.888728	0.435	0.289	3.57335e-81	Granule cell	ENSEASG00005004937
9.43659e-84	0.831879	0.475	0.331	1.61479e-79	Granule cell	RPS26
1.03397e-81	0.966886	0.401	0.252	1.76933e-77	Granule cell	CA10
1.75254e-80	0.914723	0.4	0.257	2.99894e-76	Granule cell	RPS23
8.75873e-80	0.701653	0.527	0.39	1.49879e-75	Granule cell	UCHL1
4.99141e-79	0.478464	0.847	0.772	8.5413e-75	Granule cell	ENSEASG00005024911
2.01598e-78	1.06298	0.293	0.158	3.44974e-74	Granule cell	SCN1B
1.67858e-77	0.848832	0.463	0.33	2.87238e-73	Granule cell	RPS16
1.86426e-77	0.993689	0.31	0.171	3.19013e-73	Granule cell	BRINP1
1.97617e-77	0.880103	0.439	0.313	3.38162e-73	Granule cell	EEF2
2.35231e-77	1.19973	0.335	0.184	4.02527e-73	Granule cell	CTNNA2
3.38753e-77	0.71877	0.568	0.458	5.79674e-73	Granule cell	RPS2
6.92207e-76	1.06621	0.291	0.155	1.1845e-71	Granule cell	PLCB4
3.28496e-75	0.752855	0.55	0.44	5.62122e-71	Granule cell	CTNNB1
6.96258e-75	0.831157	0.49	0.361	1.19144e-70	Granule cell	CCT2
7.66066e-75	0.848809	0.419	0.283	1.31089e-70	Granule cell	RPL9
4.08868e-74	0.808221	0.467	0.337	6.99656e-70	Granule cell	RPL13
3.4572e-73	0.868023	0.405	0.271	5.91595e-69	Granule cell	ENSEASG00005023056
5.53703e-73	1.06499	0.31	0.175	9.47497e-69	Granule cell	RNF152
8.50208e-72	0.860438	0.457	0.331	1.45488e-67	Granule cell	ENSEASG00005032923
1.5071e-71	0.878599	0.399	0.261	2.57896e-67	Granule cell	CADM1
4.76012e-70	0.978543	0.259	0.132	8.14551e-66	Granule cell	ENSEASG00005025495
9.20784e-69	0.922468	0.329	0.201	1.57565e-64	Granule cell	PAK1
1.50317e-68	0.781016	0.446	0.32	2.57223e-64	Granule cell	RPL19
1.87743e-68	0.794677	0.41	0.279	3.21265e-64	Granule cell	RPS19
2.67509e-68	0.908608	0.317	0.187	4.57761e-64	Granule cell	PABPC1
3.88459e-68	0.77341	0.455	0.33	6.64731e-64	Granule cell	ENSEASG00005014248
3.92153e-68	1.01691	0.305	0.177	6.71052e-64	Granule cell	MTURN
3.2565e-67	0.444419	0.729	0.582	5.57252e-63	Granule cell	prnp
7.45698e-67	0.922898	0.269	0.145	1.27604e-62	Granule cell	NRXN2
3.11334e-66	0.518928	0.622	0.516	5.32754e-62	Granule cell	ENSEASG00005036587
7.41505e-64	0.718217	0.516	0.416	1.26886e-59	Granule cell	ENSEASG00005012862
2.86499e-63	0.733732	0.471	0.357	4.90256e-59	Granule cell	PLD3
3.43394e-63	0.671964	0.487	0.356	5.87616e-59	Granule cell	ENSEASG00005002618
2.22129e-62	0.891355	0.337	0.218	3.80107e-58	Granule cell	APBB1
2.76473e-62	0.900986	0.336	0.213	4.73101e-58	Granule cell	NSF
3.34815e-62	0.553279	0.605	0.494	5.72935e-58	Granule cell	ENO2
2.27635e-61	0.884607	0.319	0.201	3.8953e-57	Granule cell	DNM1
7.29364e-61	0.923059	0.322	0.202	1.24809e-56	Granule cell	NEUROD2
5.76835e-60	0.527731	0.671	0.581	9.87079e-56	Granule cell	CALM1
1.18548e-59	0.757967	0.404	0.285	2.0286e-55	Granule cell	RPL7
4.4014e-59	0.928319	0.311	0.194	7.53167e-55	Granule cell	EIF3D
9.41287e-59	0.624277	0.595	0.505	1.61073e-54	Granule cell	MATR3
1.11606e-56	0.759991	0.401	0.285	1.90981e-52	Granule cell	PPP2CB
1.14268e-56	0.721423	0.493	0.396	1.95536e-52	Granule cell	ENSEASG00005028410
1.49526e-56	0.768573	0.35	0.232	2.55869e-52	Granule cell	RPS14
6.79262e-56	0.804036	0.407	0.297	1.16235e-51	Granule cell	ENSEASG00005020488
9.79401e-55	0.924011	0.27	0.16	1.67595e-50	Granule cell	VAMP1
1.31586e-53	0.919041	0.254	0.146	2.2517e-49	Granule cell	ENSEASG00005028881
1.8661e-53	0.866415	0.304	0.194	3.19327e-49	Granule cell	CXXC5
1.23665e-52	0.838635	0.318	0.207	2.11616e-48	Granule cell	ENSEASG00005007207
6.06118e-52	0.824001	0.332	0.224	1.03719e-47	Granule cell	BTG1
1.62068e-51	0.717445	0.412	0.306	2.7733e-47	Granule cell	HNRNPA1
6.43612e-51	0.947779	0.356	0.235	1.10135e-46	Granule cell	ENSEASG00005020240
9.02787e-51	0.939419	0.284	0.171	1.54485e-46	Granule cell	RIMS2
1.32003e-50	0.747976	0.322	0.212	2.25883e-46	Granule cell	ENSEASG00005004585
1.64127e-50	0.776589	0.41	0.302	2.80855e-46	Granule cell	AKAP12
2.34936e-50	0.823043	0.342	0.236	4.02022e-46	Granule cell	HK1
2.58393e-50	0.673348	0.397	0.289	4.42162e-46	Granule cell	ENSEASG00005034460
1.22591e-49	0.768857	0.371	0.271	2.09778e-45	Granule cell	GRINA
2.42766e-49	0.704066	0.408	0.304	4.15421e-45	Granule cell	RPL35A
3.88502e-49	0.724875	0.388	0.287	6.64804e-45	Granule cell	ENSEASG00005029357
1.65258e-48	0.909142	0.264	0.16	2.8279e-44	Granule cell	ENSEASG00005010848
3.95676e-48	0.69033	0.36	0.251	6.7708e-44	Granule cell	ENSEASG00005020817
6.72004e-48	0.685891	0.376	0.27	1.14993e-43	Granule cell	ENSEASG00005018290
6.28747e-46	0.747048	0.361	0.249	1.07591e-41	Granule cell	PRKAR2B
4.90083e-45	0.754135	0.319	0.221	8.38629e-41	Granule cell	ENSEASG00005010978
5.87611e-44	0.67101	0.448	0.36	1.00552e-39	Granule cell	MORF4L1
1.4404e-43	0.492949	0.514	0.404	2.4648e-39	Granule cell	ATP2B1
4.14898e-43	0.719882	0.344	0.249	7.09973e-39	Granule cell	ENSEASG00005038395
1.52577e-42	0.417036	0.596	0.493	2.6109e-38	Granule cell	PKM
3.08517e-42	0.63873	0.48	0.405	5.27934e-38	Granule cell	AP2M1
1.34936e-41	0.86305	0.269	0.168	2.30902e-37	Granule cell	UNC13C
2.11287e-41	0.609064	0.43	0.34	3.61554e-37	Granule cell	ENSEASG00005009897
2.76088e-41	0.633103	0.406	0.311	4.72442e-37	Granule cell	ENSEASG00005015562
3.84955e-41	0.738419	0.357	0.27	6.58735e-37	Granule cell	TUBB
4.60283e-41	0.55489	0.453	0.356	7.87637e-37	Granule cell	TUBA4A
7.08127e-41	0.836818	0.263	0.17	1.21175e-36	Granule cell	RNF103
8.51778e-41	0.76491	0.285	0.194	1.45756e-36	Granule cell	ENSEASG00005016131
3.95598e-40	0.685942	0.303	0.206	6.76947e-36	Granule cell	SNAP91
6.47151e-40	0.619978	0.378	0.281	1.10741e-35	Granule cell	CAMK2D
7.29253e-40	0.744596	0.38	0.295	1.2479e-35	Granule cell	ENSEASG00005011903
1.12955e-39	0.614472	0.374	0.277	1.93289e-35	Granule cell	ENSEASG00005032986
2.01369e-39	0.765396	0.285	0.191	3.44582e-35	Granule cell	ENSEASG00005016972
4.76335e-39	0.736052	0.285	0.194	8.15104e-35	Granule cell	EIF3F
8.88897e-39	0.623934	0.377	0.284	1.52108e-34	Granule cell	ENSEASG00005025120
1.87054e-37	0.737656	0.294	0.206	3.20086e-33	Granule cell	YPEL3
2.32256e-37	0.677312	0.305	0.214	3.97437e-33	Granule cell	ENSEASG00005005956
3.12971e-37	0.635676	0.345	0.251	5.35556e-33	Granule cell	RPL23
1.11604e-36	0.650859	0.422	0.348	1.90977e-32	Granule cell	PRKAR1A
1.50029e-36	0.6459	0.258	0.166	2.56729e-32	Granule cell	SYT4
1.53199e-36	0.69054	0.33	0.245	2.62154e-32	Granule cell	ENSEASG00005017141
8.80596e-36	0.519351	0.498	0.408	1.50688e-31	Granule cell	MAP1B
2.09184e-35	0.62521	0.451	0.377	3.57956e-31	Granule cell	PSIP1
4.04432e-35	0.637796	0.361	0.277	6.92065e-31	Granule cell	ENSEASG00005032761
1.03118e-33	0.722946	0.257	0.174	1.76456e-29	Granule cell	ENSEASG00005001389
1.2416e-33	0.567615	0.505	0.44	2.12463e-29	Granule cell	ENSEASG00005012642
1.77065e-33	0.585316	0.327	0.24	3.02993e-29	Granule cell	RPS11
4.89747e-33	0.641027	0.39	0.311	8.38055e-29	Granule cell	ENSEASG00005035930
5.3798e-33	0.623071	0.37	0.291	9.20592e-29	Granule cell	RPL6
6.79175e-33	0.642461	0.336	0.252	1.1622e-28	Granule cell	AIG1
1.02718e-32	0.331676	0.561	0.46	1.75772e-28	Granule cell	ENSEASG00005020568
1.9972e-32	0.624042	0.299	0.215	3.4176e-28	Granule cell	ENSEASG00005011121
2.97113e-32	0.618155	0.425	0.354	5.08419e-28	Granule cell	ENSEASG00005032934
5.59208e-32	0.635889	0.347	0.268	9.56917e-28	Granule cell	RPL27
6.54336e-32	0.593953	0.283	0.199	1.1197e-27	Granule cell	ENSEASG00005000650
7.38865e-32	0.674675	0.286	0.207	1.26435e-27	Granule cell	EEF1G
1.01611e-31	0.646166	0.264	0.183	1.73876e-27	Granule cell	ENSEASG00005018213
1.30429e-31	0.547256	0.402	0.325	2.2319e-27	Granule cell	ENSEASG00005004636
2.53495e-31	0.661621	0.309	0.229	4.3378e-27	Granule cell	FAM171B
2.76551e-31	0.642041	0.289	0.209	4.73234e-27	Granule cell	SEL1L3
7.81485e-31	0.69511	0.275	0.198	1.33728e-26	Granule cell	ENSEASG00005026771
1.13242e-30	0.52799	0.323	0.236	1.93779e-26	Granule cell	RPS20
1.67037e-30	0.607667	0.303	0.217	2.85834e-26	Granule cell	ANK3
2.24496e-30	0.678142	0.421	0.324	3.84157e-26	Granule cell	NEGR1
3.95203e-30	0.591046	0.367	0.291	6.76271e-26	Granule cell	ZBTB18
1.06913e-29	0.531658	0.363	0.284	1.82949e-25	Granule cell	ENSEASG00005005174
2.01664e-29	0.636147	0.286	0.209	3.45087e-25	Granule cell	RPS10
2.22859e-29	0.578066	0.382	0.312	3.81357e-25	Granule cell	RPL15
7.36366e-29	0.664831	0.261	0.186	1.26007e-24	Granule cell	ENSEASG00005014792
2.63952e-28	0.404406	0.506	0.422	4.51674e-24	Granule cell	OLFM1
2.90073e-28	0.468508	0.514	0.458	4.96374e-24	Granule cell	EIF1
4.77667e-28	0.653466	0.297	0.223	8.17384e-24	Granule cell	ENSEASG00005028835
1.37284e-27	0.618066	0.297	0.226	2.34921e-23	Granule cell	ENSEASG00005001458
1.44569e-27	0.668839	0.264	0.193	2.47386e-23	Granule cell	ENSEASG00005000147
1.03877e-26	0.651327	0.272	0.202	1.77754e-22	Granule cell	NONO
1.68255e-26	0.565675	0.393	0.328	2.87918e-22	Granule cell	CCT6A
1.78443e-26	0.60828	0.335	0.266	3.05351e-22	Granule cell	HNRNPM
1.25118e-25	0.583723	0.391	0.329	2.14103e-21	Granule cell	NCL
3.26473e-25	0.56287	0.374	0.311	5.5866e-21	Granule cell	SIL1
2.75217e-24	0.574866	0.317	0.251	4.70951e-20	Granule cell	ENSEASG00005033090
8.56462e-24	0.530407	0.341	0.275	1.46558e-19	Granule cell	LY6E
1.20839e-23	0.492549	0.347	0.275	2.0678e-19	Granule cell	GAP43
3.70762e-23	0.419291	0.451	0.39	6.34447e-19	Granule cell	SNRPN
4.72508e-23	0.483787	0.446	0.386	8.08556e-19	Granule cell	APLP2
8.49383e-23	0.407052	0.507	0.445	1.45346e-18	Granule cell	RTN3
8.78252e-23	0.38266	0.511	0.448	1.50286e-18	Granule cell	ENSEASG00005008690
1.07002e-22	0.648543	0.263	0.198	1.83102e-18	Granule cell	ENSEASG00005027932
4.37175e-22	0.54091	0.362	0.304	7.48093e-18	Granule cell	WBP2
1.83028e-21	0.64934	0.292	0.232	3.13197e-17	Granule cell	HAPSTR1
2.65905e-21	0.59902	0.287	0.226	4.55016e-17	Granule cell	COX7A2L
1.26717e-20	0.364087	0.414	0.351	2.16838e-16	Granule cell	ENSEASG00005026677
5.76653e-20	0.445263	0.437	0.386	9.86769e-16	Granule cell	GDI1
7.65954e-20	0.479437	0.414	0.362	1.3107e-15	Granule cell	ENSEASG00005009615
7.84691e-20	0.427888	0.462	0.407	1.34276e-15	Granule cell	CNBP
8.42085e-20	0.496612	0.405	0.355	1.44098e-15	Granule cell	ENSEASG00005034797
2.96887e-19	0.561244	0.33	0.274	5.08034e-15	Granule cell	PSMB5
8.339e-19	0.390293	0.487	0.437	1.42697e-14	Granule cell	NDUFA4
1.03477e-18	0.363261	0.521	0.476	1.7707e-14	Granule cell	ENSEASG00005035219
4.56956e-18	0.446632	0.428	0.383	7.81943e-14	Granule cell	ENSEASG00005004340
7.6079e-18	0.590362	0.287	0.231	1.30186e-13	Granule cell	AHI1
1.6377e-17	0.525762	0.28	0.226	2.80243e-13	Granule cell	CADM3
8.48541e-17	0.445297	0.379	0.329	1.45202e-12	Granule cell	SPTBN1
1.06341e-16	0.518872	0.265	0.211	1.81971e-12	Granule cell	SYBU
1.48619e-16	0.586286	0.308	0.25	2.54316e-12	Granule cell	RYR2
2.64016e-16	0.441492	0.345	0.298	4.51785e-12	Granule cell	TMEM59L
4.83615e-16	0.468305	0.33	0.279	8.27562e-12	Granule cell	PCMT1
1.21801e-15	0.474972	0.357	0.31	2.08426e-11	Granule cell	NUCKS1
1.27419e-15	0.449664	0.325	0.276	2.1804e-11	Granule cell	ENSEASG00005005351
2.47072e-15	0.463609	0.277	0.225	4.2279e-11	Granule cell	ENSEASG00005013355
5.72134e-15	0.492965	0.267	0.216	9.79036e-11	Granule cell	PPP1CC
1.76622e-14	0.415933	0.453	0.416	3.02236e-10	Granule cell	OCIAD1
3.40665e-14	0.556271	0.28	0.234	5.82945e-10	Granule cell	HNRNPR
5.26012e-14	0.403247	0.37	0.326	9.00111e-10	Granule cell	HNRNPK
2.09359e-13	0.27229	0.419	0.368	3.58255e-09	Granule cell	SYN2
2.44735e-13	0.514226	0.261	0.22	4.18791e-09	Granule cell	ENSEASG00005017961
6.19264e-13	0.37353	0.319	0.273	1.05968e-08	Granule cell	PPA1
4.84088e-12	0.253096	0.429	0.373	8.28372e-08	Granule cell	DYNC1I1
5.79534e-12	0.430469	0.307	0.267	9.91699e-08	Granule cell	PARK7
5.96962e-12	0.355439	0.316	0.269	1.02152e-07	Granule cell	TAGLN3
6.27973e-12	0.422102	0.289	0.25	1.07459e-07	Granule cell	HNRNPL
6.88876e-12	0.41234	0.308	0.266	1.1788e-07	Granule cell	ENSEASG00005004767
7.01004e-12	0.502342	0.295	0.257	1.19956e-07	Granule cell	ENSEASG00005033232
9.65262e-12	0.391795	0.272	0.229	1.65176e-07	Granule cell	SLC39A10
2.2045e-11	0.394989	0.351	0.307	3.77234e-07	Granule cell	ATRX
2.93252e-11	0.37544	0.388	0.354	5.01813e-07	Granule cell	COX4I1
4.39639e-11	0.349161	0.4	0.369	7.5231e-07	Granule cell	ENSEASG00005005759
1.00654e-10	0.321527	0.42	0.379	1.72238e-06	Granule cell	ENSEASG00005009210
3.23246e-10	0.382628	0.395	0.366	5.53139e-06	Granule cell	ENSEASG00005003017
4.21418e-10	0.317948	0.299	0.257	7.2113e-06	Granule cell	ENSEASG00005001206
7.20293e-10	0.441254	0.25	0.215	1.23257e-05	Granule cell	ENSEASG00005000369
8.93424e-10	0.396203	0.273	0.236	1.52883e-05	Granule cell	HNRNPA2B1
2.78005e-09	0.399133	0.336	0.305	4.75722e-05	Granule cell	ENSEASG00005029015
8.78878e-09	0.272968	0.601	0.596	0.000150394	Granule cell	TMEM30A
9.7479e-09	0.262673	0.346	0.311	0.000166806	Granule cell	ENSEASG00005002806
1.06748e-08	0.310635	0.26	0.223	0.000182667	Granule cell	MYL6
1.3835e-08	0.376647	0.298	0.266	0.000236745	Granule cell	SERBP1
2.85925e-08	0.329895	0.256	0.221	0.000489275	Granule cell	ENSEASG00005036468
3.60083e-08	0.364949	0.298	0.267	0.000616174	Granule cell	ACSL3
6.62813e-08	0.362479	0.254	0.223	0.0011342	Granule cell	ENSEASG00005014504
7.67669e-08	0.291863	0.265	0.231	0.00131364	Granule cell	ASPH
1.51423e-07	0.429161	0.263	0.229	0.00259115	Granule cell	GALNT13
9.87523e-07	0.327058	0.261	0.231	0.0168985	Granule cell	KIDINS220
1.68191e-06	0.34843	0.292	0.27	0.0287809	Granule cell	CCT7
2.51321e-06	0.357277	0.251	0.226	0.043006	Granule cell	ENSEASG00005035244
0	3.93712	0.545	0.005	0	Microglia	ITGAM
0	3.82208	0.52	0.006	0	Microglia	ENSEASG00005038643
0	3.80453	0.727	0.052	0	Microglia	ENSEASG00005015476
0	3.69731	0.505	0.003	0	Microglia	CSF1R
0	3.17026	0.399	0.005	0	Microglia	ENSEASG00005007252
0	2.86711	0.283	0.004	0	Microglia	IL18
0	2.83723	0.298	0.002	0	Microglia	CCR2
0	2.83194	0.338	0.005	0	Microglia	C1QB
0	2.79018	0.343	0.004	0	Microglia	C1QC
0	2.78808	0.263	0.002	0	Microglia	CX3CR1
1.02545e-301	2.96982	0.394	0.016	1.75475e-297	Microglia	ENSEASG00005023736
3.72311e-299	2.93575	0.318	0.01	6.37099e-295	Microglia	INPP5D
1.34388e-264	3.00862	0.313	0.011	2.29965e-260	Microglia	PTPRC
2.68496e-235	2.87845	0.409	0.024	4.5945e-231	Microglia	CTSS
2.41389e-226	2.84375	0.379	0.021	4.13065e-222	Microglia	CTSH
4.63562e-215	2.47267	0.253	0.009	7.93247e-211	Microglia	TCN2
6.19408e-196	3.88262	0.864	0.168	1.05993e-191	Microglia	ENSEASG00005025169
3.50626e-180	3.21714	0.399	0.03	5.99991e-176	Microglia	ENSEASG00005003111
1.68938e-166	3.58641	0.707	0.115	2.89086e-162	Microglia	APOE
5.12983e-161	2.86468	0.46	0.046	8.77817e-157	Microglia	TXNIP
9.79596e-148	2.44428	0.273	0.017	1.67628e-143	Microglia	FYB1
1.92515e-145	3.3525	0.5	0.062	3.29431e-141	Microglia	ENSEASG00005002625
3.96842e-143	2.43972	0.258	0.015	6.79076e-139	Microglia	DOCK8
3.57732e-141	3.58679	0.727	0.149	6.12152e-137	Microglia	GPCPD1
4.14768e-140	2.41769	0.323	0.025	7.09752e-136	Microglia	MAF
3.06564e-139	2.91573	0.455	0.052	5.24592e-135	Microglia	SAT1
6.12505e-138	2.6466	0.318	0.025	1.04812e-133	Microglia	FAM149A
2.33925e-100	2.65311	0.318	0.034	4.00292e-96	Microglia	EPB41L2
1.39155e-88	2.78938	0.338	0.043	2.38123e-84	Microglia	SSH2
1.06241e-81	2.48912	0.364	0.055	1.818e-77	Microglia	NPC2
1.15536e-77	2.50081	0.419	0.076	1.97706e-73	Microglia	ENSEASG00005020694
2.08083e-74	2.51785	0.677	0.222	3.56071e-70	Microglia	ENSEASG00005010696
2.44632e-70	2.1625	0.394	0.071	4.18614e-66	Microglia	ENSEASG00005028930
1.63959e-67	2.70004	0.434	0.092	2.80566e-63	Microglia	SMAP2
3.84783e-67	2.11448	0.258	0.033	6.5844e-63	Microglia	JAM2
1.46902e-64	2.07947	0.348	0.06	2.5138e-60	Microglia	PLTP
5.63318e-58	2.28799	0.288	0.046	9.6395e-54	Microglia	MGAT4A
9.35508e-54	2.21067	0.293	0.051	1.60084e-49	Microglia	ULK2
2.46487e-53	2.27544	0.551	0.18	4.21788e-49	Microglia	C6orf62
2.01774e-52	2.1652	0.571	0.196	3.45275e-48	Microglia	ENSEASG00005002598
3.4584e-52	2.15049	0.298	0.054	5.91801e-48	Microglia	MAP4K4
6.32895e-50	2.39746	0.253	0.041	1.08301e-45	Microglia	ARHGAP24
2.39513e-46	1.59717	0.869	0.62	4.09855e-42	Microglia	PSAP
3.53675e-35	2.04282	0.258	0.057	6.05209e-31	Microglia	SLC4A7
9.37109e-35	1.84573	0.551	0.242	1.60358e-30	Microglia	SF3B1
4.79204e-23	1.94265	0.475	0.23	8.20015e-19	Microglia	BLTP1
5.18108e-18	1.3747	0.308	0.12	8.86586e-14	Microglia	ENSEASG00005017492
1.21488e-15	1.3216	0.354	0.16	2.07891e-11	Microglia	SORL1
6.58886e-15	1.13882	0.566	0.375	1.12749e-10	Microglia	DDX5
2.28394e-13	0.791562	0.288	0.121	3.90828e-09	Microglia	FRMD4A
5.04609e-13	1.36417	0.475	0.299	8.63486e-09	Microglia	CTSB
2.55706e-12	1.54751	0.258	0.113	4.37565e-08	Microglia	ANKRD10
2.92446e-12	1.14169	0.308	0.14	5.00434e-08	Microglia	QKI
5.11882e-12	1.4266	0.253	0.108	8.75932e-08	Microglia	CELF2
1.1177e-11	1.02092	0.485	0.303	1.91261e-07	Microglia	RBM39
1.4043e-10	1.31684	0.298	0.152	2.40304e-06	Microglia	GLS
1.47826e-10	1.25868	0.258	0.12	2.52959e-06	Microglia	SETX
6.79917e-09	1.02709	0.283	0.149	0.000116347	Microglia	STAT1
8.47229e-08	0.751812	0.333	0.193	0.00144978	Microglia	NAV3
1.42812e-07	1.57549	0.253	0.138	0.00244381	Microglia	ENSEASG00005038618
3.76236e-07	0.973349	0.303	0.177	0.00643815	Microglia	CHD9
6.99758e-07	0.833791	0.333	0.207	0.0119743	Microglia	FGFR1
0	6.52804	0.984	0.032	0	Oligodendrocyte	PLP1
0	4.90732	0.845	0.055	0	Oligodendrocyte	SPP1
0	4.5355	0.937	0.114	0	Oligodendrocyte	CNP
0	4.47987	0.925	0.131	0	Oligodendrocyte	CRYAB
0	4.10866	0.671	0.004	0	Oligodendrocyte	MAG
0	3.94666	0.774	0.073	0	Oligodendrocyte	SLC44A1
0	3.7341	0.619	0.023	0	Oligodendrocyte	ENPP2
0	3.69365	0.667	0.034	0	Oligodendrocyte	ENSEASG00005033022
0	3.66755	0.694	0.07	0	Oligodendrocyte	MBP
0	3.64601	0.635	0.047	0	Oligodendrocyte	MARCKSL1
0	3.58291	0.702	0.062	0	Oligodendrocyte	TF
0	3.45564	0.567	0.01	0	Oligodendrocyte	CLDN11
0	3.44469	0.651	0.049	0	Oligodendrocyte	PLLP
0	3.43753	0.437	0.01	0	Oligodendrocyte	HHIP
0	3.3644	0.433	0.004	0	Oligodendrocyte	ERMN
0	3.33339	0.437	0.003	0	Oligodendrocyte	TMEM88B
0	3.32742	0.484	0.01	0	Oligodendrocyte	EVI2A
0	3.29722	0.56	0.016	0	Oligodendrocyte	OLIG1
0	3.26794	0.488	0.003	0	Oligodendrocyte	HAPLN2
0	2.96912	0.361	0.003	0	Oligodendrocyte	OPALIN
0	2.96705	0.405	0.008	0	Oligodendrocyte	ANLN
0	2.85396	0.389	0.007	0	Oligodendrocyte	MOG
0	2.82026	0.401	0.016	0	Oligodendrocyte	COL9A1
0	2.65771	0.317	0.008	0	Oligodendrocyte	ENSEASG00005012629
0	2.50866	0.29	0.004	0	Oligodendrocyte	FAM180A
1.64458e-291	2.76977	0.278	0.01	2.8142e-287	Oligodendrocyte	ENSEASG00005035034
1.88913e-287	2.5082	0.313	0.013	3.23268e-283	Oligodendrocyte	UGT8
3.13538e-283	2.51297	0.274	0.01	5.36527e-279	Oligodendrocyte	ENSEASG00005013626
8.64323e-270	3.89997	0.972	0.2	1.47903e-265	Oligodendrocyte	ENSEASG00005024567
2.98898e-260	2.75782	0.357	0.019	5.11473e-256	Oligodendrocyte	BCAS1
2.36785e-250	2.72073	0.405	0.027	4.05187e-246	Oligodendrocyte	PIP4K2A
2.33656e-244	2.07249	0.282	0.012	3.99833e-240	Oligodendrocyte	OLIG2
1.29455e-229	2.84234	0.532	0.054	2.21523e-225	Oligodendrocyte	TSC22D4
1.22087e-199	3.03538	0.504	0.056	2.08915e-195	Oligodendrocyte	SLC12A2
6.89413e-196	2.35474	0.294	0.018	1.17972e-191	Oligodendrocyte	KCNA6
2.78727e-168	2.27714	0.29	0.02	4.76958e-164	Oligodendrocyte	TSPAN15
2.76007e-167	2.76623	0.512	0.069	4.72303e-163	Oligodendrocyte	SORT1
4.67641e-167	2.33189	0.302	0.022	8.00228e-163	Oligodendrocyte	GATM
9.08195e-162	2.16412	0.266	0.018	1.5541e-157	Oligodendrocyte	MID1IP1
2.69073e-161	2.66975	0.341	0.03	4.60439e-157	Oligodendrocyte	ENSEASG00005019711
8.89092e-158	2.68931	0.683	0.133	1.52142e-153	Oligodendrocyte	QKI
3.94987e-155	2.55545	0.417	0.048	6.75901e-151	Oligodendrocyte	CERS2
1.76112e-152	2.45408	0.385	0.041	3.01363e-148	Oligodendrocyte	ENSEASG00005010856
2.58518e-148	2.23837	0.321	0.029	4.42376e-144	Oligodendrocyte	ARAP2
1.43761e-146	2.70442	0.389	0.044	2.46004e-142	Oligodendrocyte	SGK1
6.80028e-144	2.69767	0.31	0.028	1.16366e-139	Oligodendrocyte	PEX5L
2.24671e-137	2.15088	0.679	0.14	3.84457e-133	Oligodendrocyte	HTRA1
5.50091e-127	2.17377	0.262	0.022	9.41316e-123	Oligodendrocyte	ZEB2
5.45369e-124	2.3777	0.365	0.044	9.33236e-120	Oligodendrocyte	ENPP6
8.74536e-123	2.16374	0.31	0.032	1.49651e-118	Oligodendrocyte	FAM107B
1.39771e-121	2.37735	0.639	0.143	2.39177e-117	Oligodendrocyte	ENSEASG00005017881
7.08415e-120	2.33545	0.377	0.049	1.21224e-115	Oligodendrocyte	ENSEASG00005004576
1.566e-109	2.50833	0.583	0.132	2.67973e-105	Oligodendrocyte	GLUL
6.94577e-108	2.33106	0.631	0.153	1.18856e-103	Oligodendrocyte	GPRC5B
1.10386e-101	1.97002	0.27	0.029	1.88892e-97	Oligodendrocyte	CLIC4
1.28344e-97	2.46109	0.579	0.148	2.19623e-93	Oligodendrocyte	STMN4
3.12813e-90	2.27931	0.524	0.128	5.35285e-86	Oligodendrocyte	APLP1
9.13384e-89	2.22984	0.464	0.098	1.56298e-84	Oligodendrocyte	RNF13
7.8535e-87	1.7057	0.663	0.184	1.34389e-82	Oligodendrocyte	DNER
2.03115e-84	2.132	0.381	0.07	3.4757e-80	Oligodendrocyte	BIN1
1.04967e-81	2.11109	0.337	0.055	1.79619e-77	Oligodendrocyte	CTTNBP2
1.06317e-78	2.26469	0.401	0.08	1.8193e-74	Oligodendrocyte	THSD7A
1.6644e-74	2.42645	0.524	0.148	2.84812e-70	Oligodendrocyte	TTLL7
1.42448e-66	2.29729	0.345	0.069	2.43757e-62	Oligodendrocyte	PPP2R2B
2.63141e-65	1.97856	0.433	0.109	4.50286e-61	Oligodendrocyte	DNAJB2
5.43158e-65	1.87056	0.774	0.371	9.29452e-61	Oligodendrocyte	NCAM1
3.12036e-64	1.65	0.94	0.709	5.33956e-60	Oligodendrocyte	PEBP1
5.76036e-60	1.84045	0.298	0.057	9.85713e-56	Oligodendrocyte	SLAIN1
1.68887e-59	1.97954	0.321	0.067	2.89e-55	Oligodendrocyte	TMEM47
2.27309e-59	1.85194	0.29	0.053	3.8897e-55	Oligodendrocyte	SPOCK3
4.255e-55	2.0616	0.448	0.135	7.28116e-51	Oligodendrocyte	SCCPDH
3.98043e-54	1.87458	0.341	0.08	6.81132e-50	Oligodendrocyte	TMEFF1
1.0623e-47	1.76921	0.413	0.126	1.81781e-43	Oligodendrocyte	LAMP2
5.11884e-45	1.79264	0.262	0.056	8.75937e-41	Oligodendrocyte	USP54
6.27676e-44	1.87462	0.341	0.093	1.07408e-39	Oligodendrocyte	LRRN1
9.24375e-43	1.59996	0.29	0.071	1.58179e-38	Oligodendrocyte	LAP3
2.08419e-40	1.46014	0.734	0.405	3.56647e-36	Oligodendrocyte	ENSEASG00005015567
4.53309e-39	1.66144	0.421	0.147	7.75703e-35	Oligodendrocyte	CADM2
3.32201e-36	1.57008	0.425	0.156	5.68463e-32	Oligodendrocyte	NDRG2
7.96699e-36	1.68996	0.31	0.091	1.36331e-31	Oligodendrocyte	ENSEASG00005026046
3.03971e-34	1.52991	0.274	0.075	5.20156e-30	Oligodendrocyte	BACE1
5.72019e-32	1.54919	0.488	0.217	9.7884e-28	Oligodendrocyte	LAMP1
1.89706e-31	1.55427	0.254	0.069	3.24624e-27	Oligodendrocyte	PHLPP1
9.01388e-31	1.45677	0.389	0.146	1.54246e-26	Oligodendrocyte	ENSEASG00005023391
1.44585e-30	1.4592	0.429	0.175	2.47414e-26	Oligodendrocyte	LMBRD1
2.73047e-30	1.65489	0.313	0.105	4.67239e-26	Oligodendrocyte	LARP6
3.47396e-30	1.55913	0.492	0.228	5.94464e-26	Oligodendrocyte	DTNA
1.88089e-29	1.43904	0.27	0.08	3.21858e-25	Oligodendrocyte	SLC38A2
3.76497e-29	1.58336	0.262	0.077	6.44261e-25	Oligodendrocyte	ENSEASG00005024010
9.97405e-28	1.44924	0.266	0.082	1.70676e-23	Oligodendrocyte	SCARB2
1.0638e-27	1.52827	0.345	0.13	1.82038e-23	Oligodendrocyte	SCD5
3.98543e-25	1.19134	0.385	0.158	6.81986e-21	Oligodendrocyte	ITM2C
4.93304e-25	1.43719	0.302	0.107	8.44142e-21	Oligodendrocyte	ENSEASG00005010095
1.26238e-24	1.39407	0.254	0.081	2.16018e-20	Oligodendrocyte	FMNL2
9.79367e-23	1.32802	0.389	0.178	1.67589e-18	Oligodendrocyte	STMN1
3.17241e-22	1.13104	0.536	0.295	5.42863e-18	Oligodendrocyte	SEPTIN4
3.27716e-22	1.24089	0.306	0.115	5.60788e-18	Oligodendrocyte	REEP3
1.35748e-20	1.70565	0.409	0.205	2.32292e-16	Oligodendrocyte	GOLGA4
5.78716e-20	0.982994	0.448	0.22	9.90299e-16	Oligodendrocyte	DLG2
3.92138e-19	1.37079	0.266	0.102	6.71026e-15	Oligodendrocyte	ENSEASG00005020854
5.16963e-19	1.08714	0.603	0.396	8.84627e-15	Oligodendrocyte	ENSEASG00005026677
2.21114e-18	1.29461	0.286	0.116	3.7837e-14	Oligodendrocyte	ADD3
7.6222e-18	1.34508	0.313	0.137	1.30431e-13	Oligodendrocyte	TACC1
3.12183e-17	1.13758	0.484	0.279	5.34207e-13	Oligodendrocyte	ANK3
1.63616e-14	0.864813	0.726	0.595	2.79981e-10	Oligodendrocyte	ENSEASG00005036587
1.27221e-13	1.05052	0.298	0.147	2.17701e-09	Oligodendrocyte	AP1G2
3.40493e-13	0.999356	0.353	0.19	5.82652e-09	Oligodendrocyte	TUBB4A
1.2861e-12	1.30104	0.262	0.125	2.20078e-08	Oligodendrocyte	MAPRE2
2.27919e-12	0.99004	0.274	0.133	3.90014e-08	Oligodendrocyte	SRPRA
4.47997e-12	1.0095	0.306	0.159	7.66612e-08	Oligodendrocyte	ENSEASG00005005960
9.5375e-12	1.05842	0.31	0.158	1.63206e-07	Oligodendrocyte	CTNNA3
1.66755e-11	1.00926	0.254	0.123	2.85352e-07	Oligodendrocyte	MSMO1
2.96665e-11	0.913979	0.266	0.13	5.07653e-07	Oligodendrocyte	S100B
1.85687e-10	0.832073	0.357	0.207	3.17748e-06	Oligodendrocyte	PTN
9.53223e-10	0.704462	0.484	0.33	1.63116e-05	Oligodendrocyte	CD81
1.6537e-09	1.12723	0.274	0.152	2.8298e-05	Oligodendrocyte	ENSEASG00005003279
2.86518e-09	0.902693	0.31	0.182	4.9029e-05	Oligodendrocyte	BNIP3
2.97773e-09	0.954374	0.401	0.268	5.09548e-05	Oligodendrocyte	TRIM2
3.55955e-09	0.884336	0.357	0.226	6.09111e-05	Oligodendrocyte	ENSEASG00005016969
4.09226e-09	0.572227	0.71	0.566	7.00267e-05	Oligodendrocyte	ENSEASG00005000618
5.66669e-09	0.814552	0.337	0.202	9.69684e-05	Oligodendrocyte	NCAM2
9.98396e-09	0.797305	0.341	0.212	0.000170846	Oligodendrocyte	LANCL1
3.04363e-08	0.633644	0.631	0.5	0.000520827	Oligodendrocyte	SEPTIN7
3.5734e-08	0.811705	0.313	0.194	0.000611481	Oligodendrocyte	TMBIM6
4.48443e-08	0.727249	0.369	0.232	0.000767376	Oligodendrocyte	MACF1
1.34084e-07	0.909441	0.286	0.175	0.00229444	Oligodendrocyte	THRA
1.78672e-07	0.892373	0.409	0.287	0.00305744	Oligodendrocyte	ENSEASG00005001206
4.34195e-07	0.637698	0.274	0.162	0.00742995	Oligodendrocyte	PDE4D
5.98076e-07	0.773495	0.262	0.159	0.0102343	Oligodendrocyte	ENSEASG00005033370
1.08256e-06	0.683625	0.325	0.212	0.0185248	Oligodendrocyte	MDGA2
1.51027e-06	0.695881	0.266	0.161	0.0258438	Oligodendrocyte	SORL1
1.60009e-06	0.587343	0.266	0.163	0.0273808	Oligodendrocyte	RNF130
0	6.79703	0.946	0.015	0	OPC	ENSEASG00005037071
0	4.42795	0.741	0.023	0	OPC	VCAN
0	4.25029	0.643	0.007	0	OPC	OLIG2
0	4.24395	0.866	0.114	0	OPC	CSPG5
0	4.17171	0.714	0.015	0	OPC	OLIG1
0	4.08698	0.866	0.094	0	OPC	PTPRZ1
0	4.00239	0.571	0.001	0	OPC	GPR17
0	3.71544	0.705	0.05	0	OPC	PLLP
0	3.63735	0.67	0.05	0	OPC	SCRG1
0	2.83291	0.379	0.006	0	OPC	NEU4
4.14869e-296	3.39627	0.679	0.063	7.09924e-292	OPC	LHFPL3
6.02115e-290	3.44168	0.643	0.058	1.03034e-285	OPC	BCAN
4.79466e-287	2.64052	0.326	0.013	8.20462e-283	OPC	ECRG4
1.76204e-249	2.93576	0.522	0.042	3.0152e-245	OPC	SERPINE2
4.23221e-239	2.41145	0.304	0.014	7.24215e-235	OPC	OLFM2
4.01967e-210	2.87428	0.388	0.027	6.87846e-206	OPC	COLEC12
3.59405e-195	3.33445	0.911	0.202	6.15014e-191	OPC	ENSEASG00005024567
4.41264e-167	2.78934	0.317	0.022	7.55091e-163	OPC	DSEL
2.61172e-159	2.94589	0.299	0.021	4.46918e-155	OPC	BCAS1
7.20575e-152	2.27912	0.277	0.018	1.23305e-147	OPC	COL9A1
7.68069e-152	2.101	0.513	0.063	1.31432e-147	OPC	GPR37L1
2.56796e-135	2.74358	0.371	0.039	4.3943e-131	OPC	SLC1A2
3.46869e-131	2.69327	0.496	0.072	5.93562e-127	OPC	NRCAM
5.31052e-131	2.32618	0.281	0.022	9.08736e-127	OPC	PMP22
1.13465e-124	2.45102	0.29	0.026	1.94161e-120	OPC	CHST7
7.35007e-123	2.3724	0.263	0.021	1.25774e-118	OPC	TSPAN15
4.15857e-117	2.18502	0.295	0.028	7.11614e-113	OPC	SOX2
1.71993e-106	2.29836	0.384	0.052	2.94315e-102	OPC	MARCKSL1
1.99286e-92	2.39355	0.442	0.079	3.41017e-88	OPC	MARCKS
2.70908e-91	2.44247	0.607	0.155	4.63578e-87	OPC	ITM2C
3.38305e-82	1.90963	0.25	0.028	5.78907e-78	OPC	ITGB8
1.02231e-80	2.26199	0.661	0.203	1.74937e-76	OPC	PTN
4.03016e-75	2.36994	0.388	0.073	6.89641e-71	OPC	CCDC50
1.22875e-73	1.88536	0.272	0.036	2.10263e-69	OPC	EDNRB
5.68165e-73	2.16427	0.433	0.092	9.72244e-69	OPC	LRRN1
2.19829e-66	2.03102	0.321	0.056	3.76172e-62	OPC	USP54
2.51534e-66	2.09371	0.286	0.045	4.30425e-62	OPC	MYADM
1.10221e-60	1.61174	0.522	0.143	1.88611e-56	OPC	HTRA1
3.61669e-59	2.13925	0.339	0.067	6.18888e-55	OPC	PCDH15
6.42463e-59	2.02829	0.286	0.049	1.09938e-54	OPC	TNR
1.66561e-56	2.19135	0.362	0.081	2.85019e-52	OPC	TNK2
1.38149e-55	1.99408	0.304	0.057	2.36401e-51	OPC	LUZP2
1.1419e-53	1.8831	0.393	0.096	1.95402e-49	OPC	DDR1
1.28537e-52	2.28378	0.348	0.079	2.19952e-48	OPC	ENSEASG00005018731
5.66942e-52	1.85652	0.277	0.05	9.70152e-48	OPC	NXPH1
3.22875e-48	1.5202	0.562	0.186	5.52503e-44	OPC	DNER
1.17316e-46	1.94243	0.286	0.06	2.0075e-42	OPC	FBXO7
1.07374e-45	1.84234	0.277	0.057	1.83739e-41	OPC	CTTNBP2
1.74407e-45	1.8393	0.281	0.059	2.98445e-41	OPC	ITGAV
1.38979e-41	0.606077	0.348	0.082	2.3782e-37	OPC	SLC1A3
2.31262e-36	1.67176	0.299	0.078	3.95736e-32	OPC	P4HA1
4.50819e-36	1.38028	0.388	0.123	7.71441e-32	OPC	CNP
4.60799e-35	1.6382	0.304	0.081	7.8852e-31	OPC	TMEFF1
9.22684e-35	1.9368	0.304	0.084	1.5789e-30	OPC	IFI6
1.96339e-34	1.7243	0.482	0.197	3.35975e-30	OPC	ENSEASG00005002598
4.32609e-34	1.70194	0.29	0.078	7.4028e-30	OPC	IGFBP7
1.42339e-32	1.37185	0.473	0.184	2.4357e-28	OPC	NTRK2
9.24002e-30	1.14868	0.817	0.58	1.58115e-25	OPC	APP
2.18971e-29	1.66215	0.263	0.072	3.74703e-25	OPC	NFKBIA
2.8245e-29	1.57392	0.263	0.072	4.83328e-25	OPC	SGCE
6.09016e-29	1.61428	0.46	0.194	1.04215e-24	OPC	SCG3
7.57922e-29	1.28256	0.719	0.463	1.29696e-24	OPC	SLC22A17
2.53394e-26	1.31219	0.375	0.139	4.33609e-22	OPC	QKI
6.99483e-26	1.29526	0.402	0.157	1.19696e-21	OPC	GPRC5B
8.33752e-25	1.48833	0.344	0.13	1.42672e-20	OPC	LRP1
1.62919e-24	1.52007	0.259	0.08	2.78786e-20	OPC	ARL2BP
1.50674e-23	1.7134	0.272	0.087	2.57834e-19	OPC	ENSEASG00005013381
2.58586e-21	1.46329	0.304	0.115	4.42492e-17	OPC	TACC2
2.43956e-20	1.10679	0.388	0.173	4.17457e-16	OPC	ENSEASG00005025169
2.91474e-20	1.55599	0.33	0.137	4.98771e-16	OPC	PIK3R1
1.33626e-19	1.10219	0.598	0.374	2.2866e-15	OPC	NCAM1
6.80557e-19	1.16819	0.54	0.33	1.16457e-14	OPC	CD81
4.09545e-18	1.06564	0.571	0.341	7.00813e-14	OPC	GRIA4
2.53703e-17	1.21405	0.272	0.104	4.34136e-13	OPC	PCDH7
1.3683e-15	1.19773	0.295	0.129	2.34143e-11	OPC	LAMP2
2.39061e-15	1.13148	0.424	0.236	4.09082e-11	OPC	TMEM59
4.0787e-15	1.321	0.25	0.102	6.97947e-11	OPC	ENSEASG00005020134
2.43131e-14	1.22046	0.375	0.201	4.16046e-10	OPC	ENSEASG00005024211
2.77945e-13	1.16648	0.42	0.245	4.75619e-09	OPC	AKAP7
4.53497e-13	0.835519	0.621	0.446	7.76024e-09	OPC	TSPAN3
2.38259e-11	1.15003	0.326	0.177	4.07709e-07	OPC	LMBRD1
5.31987e-11	0.953867	0.518	0.361	9.10337e-07	OPC	LAPTM4A
6.6609e-11	0.813864	0.299	0.148	1.13981e-06	OPC	ENSEASG00005017881
1.28847e-10	0.971455	0.393	0.234	2.20482e-06	OPC	CNTN1
5.42368e-10	0.977918	0.536	0.396	9.28099e-06	OPC	HSPA5
8.76744e-10	1.0387	0.335	0.194	1.50028e-05	OPC	TMBIM6
2.9531e-09	0.995675	0.304	0.171	5.05334e-05	OPC	GRIA2
5.42487e-07	0.914478	0.317	0.202	0.00928303	OPC	NCAM2
5.97345e-07	0.54192	0.254	0.142	0.0102218	OPC	CRYAB
6.33154e-07	0.964705	0.29	0.185	0.0108345	OPC	RPN1
1.22049e-06	0.519805	0.25	0.142	0.0208849	OPC	TRIO
1.31235e-06	0.864306	0.388	0.274	0.0224569	OPC	PDIA3
1.90513e-06	0.663798	0.286	0.17	0.0326006	OPC	CSMD3
0	3.23326	0.546	0.019	0	Purkinje cell	SLC32A1
0	3.11377	0.444	0.011	0	Purkinje cell	GREM1
0	3.0758	0.53	0.022	0	Purkinje cell	GAD2
0	3.05759	0.549	0.054	0	Purkinje cell	PVALB
0	3.04172	0.479	0.011	0	Purkinje cell	KIT
0	2.99956	0.519	0.021	0	Purkinje cell	GAD1
0	2.93722	0.503	0.076	0	Purkinje cell	FRMD4A
0	2.71773	0.465	0.039	0	Purkinje cell	PENK
0	2.57178	0.701	0.129	0	Purkinje cell	DNER
0	2.53445	0.413	0.035	0	Purkinje cell	ENSEASG00005017417
0	2.41599	0.347	0.054	0	Purkinje cell	CHN1
0	2.37192	0.371	0.015	0	Purkinje cell	HOMER3
0	2.35592	0.654	0.267	0	Purkinje cell	CNR1
0	2.29106	0.327	0.045	0	Purkinje cell	ITPR1
0	2.28002	0.393	0.062	0	Purkinje cell	ENSEASG00005010930
0	2.24877	0.642	0.174	0	Purkinje cell	RORA
0	2.22501	0.322	0.031	0	Purkinje cell	LRATD1
0	2.22381	0.294	0.023	0	Purkinje cell	NEFH
0	2.21302	0.467	0.071	0	Purkinje cell	NSG1
0	2.20662	0.516	0.129	0	Purkinje cell	ADCY2
0	2.16734	0.314	0.011	0	Purkinje cell	TFAP2B
0	2.14699	0.858	0.356	0	Purkinje cell	GRID2
0	2.10618	0.38	0.06	0	Purkinje cell	ENSEASG00005023024
0	2.10001	0.502	0.133	0	Purkinje cell	UNC5C
0	2.08947	0.493	0.1	0	Purkinje cell	KCNA2
0	2.0772	0.474	0.089	0	Purkinje cell	TUBB2A
0	2.03813	0.548	0.174	0	Purkinje cell	NEFL
0	1.93107	0.51	0.12	0	Purkinje cell	SORL1
0	1.87834	0.265	0.021	0	Purkinje cell	MEGF10
0	1.8192	0.449	0.097	0	Purkinje cell	SLC20A1
0	1.80582	0.359	0.073	0	Purkinje cell	LAPTM4B
0	1.79501	0.849	0.593	0	Purkinje cell	ATP1B1
0	1.75366	0.471	0.113	0	Purkinje cell	ATP1A3
0	1.74326	0.381	0.078	0	Purkinje cell	GUCY1B1
0	1.73121	0.372	0.074	0	Purkinje cell	RCAN2
0	1.68772	0.256	0.018	0	Purkinje cell	MASP1
0	1.4879	0.325	0.035	0	Purkinje cell	BCAN
5.92073e-304	1.63437	0.252	0.034	1.01316e-299	Purkinje cell	ARL4A
2.09428e-280	1.85985	0.329	0.066	3.58372e-276	Purkinje cell	GRM8
9.04375e-279	2.74986	0.37	0.089	1.54757e-274	Purkinje cell	PCP4
7.02998e-266	1.51736	0.299	0.057	1.20297e-261	Purkinje cell	SOCS2
1.17092e-259	1.44922	0.542	0.189	2.00368e-255	Purkinje cell	RGS7BP
3.29502e-257	1.58822	0.667	0.319	5.63844e-253	Purkinje cell	HSPH1
1.02373e-255	1.51233	0.546	0.201	1.75181e-251	Purkinje cell	ATP2C1
1.70463e-251	1.5799	0.402	0.109	2.91696e-247	Purkinje cell	LRRN3
1.88336e-239	2.04338	0.438	0.142	3.22281e-235	Purkinje cell	NEFM
1.04139e-235	1.48955	0.368	0.096	1.78203e-231	Purkinje cell	SCN1A
3.57406e-234	1.68796	0.571	0.222	6.11593e-230	Purkinje cell	CSMD1
1.17638e-233	1.4024	0.256	0.045	2.01303e-229	Purkinje cell	CCDC88A
5.07828e-225	1.31097	0.377	0.103	8.68995e-221	Purkinje cell	SCD5
1.2185e-221	1.54286	0.36	0.097	2.08509e-217	Purkinje cell	ENSEASG00005005652
1.01372e-214	1.45206	0.337	0.087	1.73468e-210	Purkinje cell	SLC8A1
6.5822e-198	1.18269	0.518	0.201	1.12635e-193	Purkinje cell	GRM1
4.00755e-197	1.3128	0.278	0.064	6.85772e-193	Purkinje cell	ENSEASG00005037489
2.51915e-190	1.69143	0.268	0.063	4.31077e-186	Purkinje cell	EML5
2.09207e-179	1.51136	0.918	0.843	3.57994e-175	Purkinje cell	ALDOC
7.99327e-171	1.20021	0.438	0.162	1.36781e-166	Purkinje cell	HSPA4L
3.44726e-156	1.29577	0.3	0.087	5.89895e-152	Purkinje cell	TENM2
9.67873e-156	1.12585	0.381	0.133	1.65622e-151	Purkinje cell	AAK1
1.39505e-151	1.17948	0.265	0.072	2.38721e-147	Purkinje cell	ENSEASG00005004612
1.00804e-150	1.13326	0.741	0.519	1.72496e-146	Purkinje cell	MDH1
5.78321e-148	1.21865	0.462	0.199	9.89622e-144	Purkinje cell	CAMK2N1
1.25557e-144	1.16457	0.258	0.071	2.14853e-140	Purkinje cell	MLF1
3.84833e-139	1.41967	0.454	0.207	6.58526e-135	Purkinje cell	ADGRL3
8.78567e-138	1.07964	0.325	0.109	1.5034e-133	Purkinje cell	TRIM9
4.06683e-136	1.04741	0.473	0.209	6.95916e-132	Purkinje cell	GABRG2
1.78692e-135	1.07677	0.364	0.133	3.05778e-131	Purkinje cell	SLC4A10
5.30773e-134	1.38307	0.677	0.415	9.08259e-130	Purkinje cell	ATP2A2
1.52264e-133	1.03251	0.478	0.217	2.60554e-129	Purkinje cell	B4GAT1
1.07078e-132	1.04194	0.785	0.581	1.83232e-128	Purkinje cell	GABRA1
3.42431e-131	1.04395	0.584	0.318	5.85968e-127	Purkinje cell	GOT1
1.17234e-130	1.09184	0.305	0.102	2.0061e-126	Purkinje cell	SMG8
1.98068e-128	0.990012	0.637	0.378	3.38935e-124	Purkinje cell	MTCH1
4.94559e-125	0.925264	0.295	0.097	8.4629e-121	Purkinje cell	CEND1
7.0417e-125	1.13754	0.417	0.178	1.20498e-120	Purkinje cell	FUT9
1.50113e-124	0.974198	0.748	0.563	2.56873e-120	Purkinje cell	APP
5.00542e-120	0.876726	0.861	0.761	8.56527e-116	Purkinje cell	HSPA8
3.00037e-117	0.939558	0.282	0.094	5.13424e-113	Purkinje cell	TRNP1
1.13116e-116	0.908474	0.742	0.538	1.93564e-112	Purkinje cell	CKB
2.03401e-116	0.933838	0.731	0.532	3.4806e-112	Purkinje cell	ATP5F1B
4.36373e-116	0.891338	0.742	0.547	7.46721e-112	Purkinje cell	ENSEASG00005000618
1.8202e-113	1.23701	0.299	0.109	3.11473e-109	Purkinje cell	FAM184A
1.39668e-109	0.875633	0.707	0.487	2.39e-105	Purkinje cell	SLC25A3
6.52254e-108	0.853531	0.61	0.38	1.11614e-103	Purkinje cell	SPARCL1
9.08298e-107	0.898472	0.566	0.316	1.55428e-102	Purkinje cell	KIFAP3
1.07314e-106	1.16612	0.42	0.191	1.83635e-102	Purkinje cell	NLGN1
1.11879e-103	0.88767	0.277	0.098	1.91447e-99	Purkinje cell	CHGA
1.12945e-102	0.851599	0.559	0.306	1.93271e-98	Purkinje cell	CRMP1
1.41436e-101	1.00721	0.34	0.141	2.42025e-97	Purkinje cell	MINDY2
2.63992e-98	0.967062	0.392	0.18	4.51743e-94	Purkinje cell	ENSEASG00005003080
2.7412e-98	0.923994	0.401	0.185	4.69074e-94	Purkinje cell	OGFRL1
4.40928e-98	0.994871	0.562	0.328	7.54517e-94	Purkinje cell	KIF5C
1.59296e-94	0.884104	0.604	0.372	2.72587e-90	Purkinje cell	HSPA5
4.75371e-94	0.94235	0.551	0.314	8.13454e-90	Purkinje cell	ENSEASG00005031432
3.90709e-93	0.913009	0.265	0.098	6.68582e-89	Purkinje cell	CITED2
1.65781e-92	0.73084	0.773	0.605	2.83684e-88	Purkinje cell	PSAP
3.25351e-91	0.91814	0.318	0.132	5.5674e-87	Purkinje cell	DGKZ
3.96062e-91	1.18573	0.279	0.108	6.77742e-87	Purkinje cell	XKR4
4.0608e-90	1.0766	0.301	0.123	6.94884e-86	Purkinje cell	HCN1
6.17759e-90	0.791817	0.263	0.097	1.05711e-85	Purkinje cell	SYS1
3.34691e-87	0.780742	0.318	0.133	5.72723e-83	Purkinje cell	TMX2
7.98229e-84	0.796418	0.309	0.13	1.36593e-79	Purkinje cell	MAT2A
1.3812e-83	1.1147	0.351	0.162	2.36351e-79	Purkinje cell	KCTD8
1.47757e-81	0.780475	0.428	0.218	2.52841e-77	Purkinje cell	ATP6V1G1
8.21019e-80	0.823299	0.293	0.123	1.40493e-75	Purkinje cell	ACSL4
1.73965e-78	0.790281	0.257	0.101	2.97689e-74	Purkinje cell	CCDC136
2.24163e-78	0.774825	0.29	0.122	3.83588e-74	Purkinje cell	INA
1.28007e-77	0.754859	0.377	0.182	2.19046e-73	Purkinje cell	CDIPT
3.44766e-76	0.781092	0.269	0.11	5.89964e-72	Purkinje cell	SEZ6
5.68328e-73	0.716571	0.271	0.113	9.72523e-69	Purkinje cell	NIPSNAP1
8.19505e-73	0.789229	0.368	0.18	1.40234e-68	Purkinje cell	ENSEASG00005007133
3.59718e-72	0.71249	0.379	0.188	6.1555e-68	Purkinje cell	PSMD1
1.1801e-71	0.711754	0.467	0.259	2.01939e-67	Purkinje cell	PRXL2A
1.58178e-70	0.762362	0.361	0.179	2.70675e-66	Purkinje cell	ENSEASG00005002601
2.6941e-69	0.542675	0.532	0.321	4.61014e-65	Purkinje cell	GRIA4
1.96847e-66	0.656522	0.285	0.127	3.36845e-62	Purkinje cell	SUSD4
1.17001e-65	0.56854	0.569	0.354	2.00212e-61	Purkinje cell	NCAM1
2.6943e-65	0.701424	0.352	0.176	4.61049e-61	Purkinje cell	HSPA4
3.69308e-65	0.616956	0.392	0.205	6.3196e-61	Purkinje cell	NALF1
3.22853e-64	0.507839	0.384	0.198	5.52466e-60	Purkinje cell	NME7
7.09376e-64	0.561204	0.264	0.114	1.21389e-59	Purkinje cell	SLC38A1
1.29682e-63	0.592343	0.271	0.119	2.21911e-59	Purkinje cell	NDUFS1
3.76313e-63	0.991771	0.292	0.138	6.43947e-59	Purkinje cell	MYO16
1.10802e-62	0.640235	0.535	0.336	1.89605e-58	Purkinje cell	GPI
1.53584e-62	0.66346	0.538	0.341	2.62812e-58	Purkinje cell	ENSEASG00005030032
1.32915e-61	0.685344	0.362	0.189	2.27443e-57	Purkinje cell	CYCS
1.35415e-61	0.642898	0.502	0.304	2.31723e-57	Purkinje cell	SPTAN1
4.76448e-60	0.67398	0.366	0.193	8.15298e-56	Purkinje cell	UQCRC1
2.87068e-59	0.610331	0.274	0.125	4.9123e-55	Purkinje cell	ENSEASG00005008236
1.90947e-57	0.5724	0.499	0.304	3.26748e-53	Purkinje cell	ATP5PB
8.88056e-57	0.727397	0.368	0.2	1.51964e-52	Purkinje cell	CADPS
1.60764e-56	0.674531	0.338	0.177	2.75099e-52	Purkinje cell	TMX4
6.63616e-56	0.618842	0.313	0.156	1.13558e-51	Purkinje cell	KBTBD4
4.88913e-55	0.580616	0.586	0.395	8.36627e-51	Purkinje cell	ENSEASG00005016780
1.8391e-54	0.829428	0.293	0.147	3.14706e-50	Purkinje cell	SPIRE1
2.54944e-54	0.565272	0.61	0.415	4.3626e-50	Purkinje cell	NPTN
2.93196e-54	0.569005	0.339	0.175	5.01717e-50	Purkinje cell	SNCB
1.54343e-53	0.644037	0.298	0.149	2.64111e-49	Purkinje cell	CAP2
6.87587e-53	0.520898	0.438	0.259	1.1766e-48	Purkinje cell	ADGRB3
2.15533e-52	0.584957	0.284	0.14	3.6882e-48	Purkinje cell	PTPRN2
3.59557e-52	0.612314	0.459	0.278	6.15274e-48	Purkinje cell	PNMA1
1.20808e-51	0.518361	0.78	0.664	2.06726e-47	Purkinje cell	HSP90AB1
3.60063e-51	0.566494	0.251	0.117	6.1614e-47	Purkinje cell	JKAMP
3.98159e-51	0.622079	0.703	0.567	6.8133e-47	Purkinje cell	ENSEASG00005014007
2.06416e-50	0.582366	0.373	0.208	3.53218e-46	Purkinje cell	VCP
4.08786e-50	0.597955	0.575	0.396	6.99515e-46	Purkinje cell	DYNC1I1
4.5462e-50	0.580942	0.408	0.238	7.77946e-46	Purkinje cell	ATP5F1C
2.97895e-49	0.515497	0.284	0.142	5.09759e-45	Purkinje cell	SLC25A12
4.71391e-49	0.574485	0.315	0.166	8.06644e-45	Purkinje cell	CCND2
1.524e-48	0.522808	0.271	0.133	2.60786e-44	Purkinje cell	AP2B1
1.77168e-48	0.282309	0.329	0.171	3.0317e-44	Purkinje cell	NTRK2
1.99755e-48	0.53548	0.469	0.287	3.41821e-44	Purkinje cell	CLSTN3
2.36363e-48	0.597944	0.42	0.248	4.04464e-44	Purkinje cell	KIF3A
2.54975e-48	0.539391	0.358	0.198	4.36313e-44	Purkinje cell	ENSEASG00005032078
1.4028e-45	0.582887	0.25	0.123	2.40048e-41	Purkinje cell	IMMT
1.82854e-45	0.599594	0.251	0.125	3.12899e-41	Purkinje cell	ENSEASG00005032484
9.39792e-45	0.628124	0.425	0.261	1.60817e-40	Purkinje cell	MAGI2
9.38208e-44	0.542222	0.477	0.306	1.60546e-39	Purkinje cell	VDAC1
3.52533e-43	0.605523	0.345	0.196	6.03254e-39	Purkinje cell	ENSEASG00005003530
1.16742e-42	0.577189	0.279	0.148	1.99768e-38	Purkinje cell	SLC25A5
2.96644e-42	0.530159	0.301	0.164	5.07618e-38	Purkinje cell	TUSC3
3.64639e-42	0.583181	0.295	0.161	6.2397e-38	Purkinje cell	ARL6IP5
7.41715e-42	0.496227	0.348	0.197	1.26922e-37	Purkinje cell	KPNB1
1.02806e-41	0.414294	0.813	0.679	1.75921e-37	Purkinje cell	prnp
1.27048e-41	0.651706	0.271	0.144	2.17404e-37	Purkinje cell	ATOSA
1.37956e-41	0.508232	0.275	0.144	2.36071e-37	Purkinje cell	GCSH
1.53404e-41	0.585153	0.292	0.157	2.62505e-37	Purkinje cell	PPM1B
3.04312e-41	0.718374	0.253	0.132	5.20738e-37	Purkinje cell	RAPGEF2
4.2124e-40	0.50704	0.469	0.309	7.20825e-36	Purkinje cell	SLC25A4
7.76007e-40	0.481165	0.251	0.128	1.3279e-35	Purkinje cell	GOT2
7.9057e-40	0.509958	0.388	0.233	1.35282e-35	Purkinje cell	CYC1
7.01791e-39	0.484808	0.272	0.146	1.20091e-34	Purkinje cell	SGIP1
1.11479e-37	0.435764	0.406	0.253	1.90763e-33	Purkinje cell	EIF4G3
1.1592e-36	0.487239	0.365	0.221	1.98363e-32	Purkinje cell	ENSEASG00005017588
1.42438e-36	0.629754	0.485	0.329	2.4374e-32	Purkinje cell	NBEA
2.50253e-36	0.463118	0.478	0.319	4.28233e-32	Purkinje cell	ALDOA
1.20612e-35	0.451182	0.674	0.52	2.06392e-31	Purkinje cell	ENSEASG00005020568
1.32332e-35	0.411653	0.315	0.18	2.26446e-31	Purkinje cell	PPCDC
8.14087e-35	0.475086	0.34	0.202	1.39307e-30	Purkinje cell	PSMD2
1.11612e-34	0.446783	0.332	0.195	1.90991e-30	Purkinje cell	ENSEASG00005034914
1.9033e-34	0.443243	0.494	0.34	3.25693e-30	Purkinje cell	ARHGAP5
2.60679e-34	0.372531	0.413	0.259	4.46074e-30	Purkinje cell	PDIA3
5.9763e-34	0.351934	0.446	0.293	1.02266e-29	Purkinje cell	ANKS1B
1.01205e-33	0.393462	0.297	0.168	1.73182e-29	Purkinje cell	ACO2
2.12468e-33	0.386718	0.326	0.192	3.63575e-29	Purkinje cell	TM9SF2
3.95875e-33	0.327239	0.299	0.171	6.77421e-29	Purkinje cell	C6orf62
8.7666e-33	0.367507	0.425	0.274	1.50014e-28	Purkinje cell	RUFY3
9.32216e-33	0.423769	0.438	0.289	1.59521e-28	Purkinje cell	ENSEASG00005038589
1.15963e-32	0.416281	0.293	0.169	1.98436e-28	Purkinje cell	SMIM8
1.97399e-32	0.422445	0.341	0.204	3.37789e-28	Purkinje cell	SEZ6L2
5.4206e-32	0.716306	0.437	0.304	9.27573e-28	Purkinje cell	LRP1B
7.63726e-32	0.401945	0.359	0.223	1.30689e-27	Purkinje cell	PCDHAC2
7.86277e-32	0.452784	0.272	0.157	1.34548e-27	Purkinje cell	MYH10
9.95318e-32	0.378538	0.299	0.172	1.70319e-27	Purkinje cell	RPN1
1.46568e-31	0.308479	0.371	0.233	2.50808e-27	Purkinje cell	ELMO1
1.89818e-31	0.43744	0.439	0.293	3.24817e-27	Purkinje cell	VDAC2
2.20946e-31	0.387433	0.259	0.144	3.78084e-27	Purkinje cell	NT5C3B
4.24594e-31	0.366605	0.622	0.469	7.26565e-27	Purkinje cell	OLFM1
5.40047e-31	0.397317	0.277	0.16	9.24128e-27	Purkinje cell	GRIA2
1.18302e-30	0.38199	0.271	0.154	2.02439e-26	Purkinje cell	ENSEASG00005002444
1.18707e-30	0.40936	0.562	0.413	2.03132e-26	Purkinje cell	ENSEASG00005004472
2.10073e-30	0.389295	0.289	0.168	3.59477e-26	Purkinje cell	MAGED2
3.89956e-30	0.390433	0.599	0.451	6.67293e-26	Purkinje cell	SLC22A17
5.41809e-30	0.642654	0.394	0.264	9.27143e-26	Purkinje cell	NKAIN2
1.00012e-29	0.436035	0.264	0.151	1.71141e-25	Purkinje cell	NDUFB5
2.48445e-29	0.42916	0.281	0.165	4.2514e-25	Purkinje cell	PREPL
1.17016e-28	0.404904	0.385	0.252	2.00238e-24	Purkinje cell	PHYHIPL
8.36994e-28	0.396083	0.426	0.291	1.43226e-23	Purkinje cell	ATP6AP2
1.40283e-27	0.471205	0.378	0.252	2.40052e-23	Purkinje cell	KCNIP4
4.35815e-27	0.356405	0.337	0.213	7.45766e-23	Purkinje cell	PKP4
1.18554e-26	0.393607	0.284	0.172	2.0287e-22	Purkinje cell	HECTD1
1.11209e-25	0.357174	0.283	0.172	1.90301e-21	Purkinje cell	DTX3
2.79927e-25	0.433981	0.552	0.419	4.79011e-21	Purkinje cell	ENO1
3.12713e-25	0.342786	0.338	0.216	5.35114e-21	Purkinje cell	ENSEASG00005020439
3.21762e-25	0.324181	0.458	0.315	5.50598e-21	Purkinje cell	CSDE1
1.45283e-24	0.583505	0.265	0.163	2.48608e-20	Purkinje cell	ENSEASG00005037149
1.62792e-24	0.558792	0.731	0.615	2.7857e-20	Purkinje cell	YWHAH
1.85239e-24	0.304572	0.314	0.196	3.1698e-20	Purkinje cell	SLC3A1
2.09657e-24	0.324065	0.532	0.395	3.58765e-20	Purkinje cell	ENSEASG00005009210
4.21995e-24	0.33985	0.68	0.558	7.22118e-20	Purkinje cell	PKM
5.21094e-24	0.330996	0.419	0.285	8.91697e-20	Purkinje cell	CCT4
5.40494e-24	0.353595	0.295	0.184	9.24893e-20	Purkinje cell	SULT4A1
1.42289e-23	0.264967	0.339	0.216	2.43486e-19	Purkinje cell	ENSEASG00005030486
3.47221e-23	0.378526	0.255	0.155	5.94165e-19	Purkinje cell	WSB2
6.70349e-23	0.358703	0.263	0.164	1.1471e-18	Purkinje cell	ENSEASG00005037258
6.70754e-23	0.373505	0.259	0.16	1.14779e-18	Purkinje cell	SRSF5
7.93409e-23	0.284757	0.296	0.185	1.35768e-18	Purkinje cell	PRDX2
1.24924e-22	0.27812	0.276	0.17	2.1377e-18	Purkinje cell	CLCN3
1.39083e-22	0.318155	0.256	0.157	2.37998e-18	Purkinje cell	SUB1
1.80134e-22	0.267165	0.268	0.164	3.08245e-18	Purkinje cell	ENSEASG00005002614
4.61407e-22	0.423945	0.275	0.175	7.8956e-18	Purkinje cell	HSPB1
9.4173e-22	0.302835	0.3	0.191	1.61149e-17	Purkinje cell	ENSEASG00005026470
2.07836e-21	0.328481	0.299	0.193	3.55649e-17	Purkinje cell	MAP1A
5.57431e-21	0.28415	0.34	0.225	9.53876e-17	Purkinje cell	ENSEASG00005000896
6.76694e-21	0.288938	0.304	0.196	1.15796e-16	Purkinje cell	UBA1
1.24119e-20	0.294263	0.357	0.242	2.12393e-16	Purkinje cell	MFF
1.46619e-20	0.300779	0.523	0.396	2.50894e-16	Purkinje cell	CANX
2.49653e-20	0.271823	0.316	0.208	4.27205e-16	Purkinje cell	MDH2
3.62686e-20	0.333457	0.593	0.474	6.20629e-16	Purkinje cell	ATP2B1
7.52995e-20	0.2677	0.284	0.183	1.28853e-15	Purkinje cell	AKR1B1
8.01655e-20	0.295156	0.271	0.173	1.37179e-15	Purkinje cell	PPID
2.12169e-19	0.269607	0.287	0.185	3.63063e-15	Purkinje cell	ENSEASG00005016156
2.77864e-19	0.264493	0.438	0.314	4.75481e-15	Purkinje cell	ATP5F1A
3.6842e-19	0.265892	0.281	0.181	6.3044e-15	Purkinje cell	PDHB
5.51649e-19	0.270303	0.314	0.21	9.43982e-15	Purkinje cell	CHD4
5.6137e-19	0.304792	0.275	0.18	9.60617e-15	Purkinje cell	EIF3A
6.96454e-19	0.262608	0.327	0.225	1.19177e-14	Purkinje cell	JMJD1C
7.97252e-19	0.294446	0.269	0.176	1.36426e-14	Purkinje cell	PCM1
1.07484e-17	0.434902	0.775	0.704	1.83927e-13	Purkinje cell	PEBP1
2.1417e-17	0.251956	0.401	0.289	3.66488e-13	Purkinje cell	CTSB
2.9916e-17	0.252482	0.267	0.176	5.11922e-13	Purkinje cell	NCOR1
3.7672e-17	0.313653	0.461	0.349	6.44643e-13	Purkinje cell	TUBB4B
2.06269e-16	0.313654	0.275	0.186	3.52967e-12	Purkinje cell	SNRNP70
1.00343e-15	0.26017	0.42	0.308	1.71707e-11	Purkinje cell	TPI1
1.46616e-15	0.285185	0.257	0.172	2.5089e-11	Purkinje cell	OGA
2.0585e-15	0.317002	0.276	0.19	3.52251e-11	Purkinje cell	PNISR
7.03252e-15	0.254826	0.261	0.174	1.20341e-10	Purkinje cell	FAM110B
2.05105e-12	0.254014	0.27	0.191	3.50975e-08	Purkinje cell	MAPK9
6.84964e-08	0.266713	0.478	0.398	0.00117211	Purkinje cell	SYN2
2.47708e-07	0.324422	0.265	0.208	0.00423879	Purkinje cell	LANCL1

## Sheet: Cerebrum
p_val	avg_log2FC	pct.1	pct.2	p_val_adj	cluster	gene
0	5.8957	0.842	0	0	Astrocyte	NTRK2
0	4.20161	0.684	0.002	0	Astrocyte	CSPG5
0	4.00344	0.579	0	0	Astrocyte	AQP4
0	3.98746	0.474	0	0	Astrocyte	FABP7
0	3.70301	0.526	0.001	0	Astrocyte	GJB6
2.26505e-226	2.62903	0.316	0.001	3.00935e-222	Astrocyte	SLC1A2
8.27678e-189	2.78441	0.316	0.001	1.09965e-184	Astrocyte	RANBP3L
5.45145e-183	4.07366	0.421	0.003	7.24279e-179	Astrocyte	GJA1
6.79244e-162	3.9812	0.316	0.001	9.02444e-158	Astrocyte	ACSBG1
7.77689e-162	3.47608	0.316	0.001	1.03324e-157	Astrocyte	ADCY2
3.28561e-159	3.97045	0.474	0.004	4.36526e-155	Astrocyte	SCRG1
2.34803e-143	3.0825	0.263	0.001	3.11959e-139	Astrocyte	LHX2
1.49234e-123	5.36832	0.737	0.016	1.98273e-119	Astrocyte	CPE
5.08588e-119	5.15762	0.895	0.026	6.7571e-115	Astrocyte	CLU
2.52064e-108	3.77345	0.632	0.013	3.34893e-104	Astrocyte	ALDOC
5.41439e-108	2.6942	0.316	0.003	7.19356e-104	Astrocyte	S1PR1
6.57604e-99	4.68068	0.526	0.01	8.73693e-95	Astrocyte	MT3
1.68099e-87	3.19328	0.263	0.002	2.23336e-83	Astrocyte	LSAMP
1.84466e-56	2.24479	0.263	0.004	2.45082e-52	Astrocyte	GPR75
2.90647e-45	2.66072	0.263	0.005	3.86154e-41	Astrocyte	GRIA1
8.85418e-37	2.29726	0.263	0.007	1.17637e-32	Astrocyte	OLFM1
7.84706e-30	2.95077	0.474	0.029	1.04256e-25	Astrocyte	GPR37L1
6.13816e-29	4.00663	0.316	0.013	8.15516e-25	Astrocyte	CHN1
1.00136e-25	2.60451	0.263	0.01	1.33041e-21	Astrocyte	SCG3
2.29468e-23	4.3928	0.842	0.142	3.04872e-19	Astrocyte	SPARCL1
5.63054e-20	2.79107	0.368	0.027	7.48074e-16	Astrocyte	S100B
7.81647e-17	3.18156	0.316	0.024	1.0385e-12	Astrocyte	SPARC
5.5706e-13	2.22983	0.316	0.031	7.4011e-09	Astrocyte	ENSEASG00005020134
8.63502e-13	2.77215	0.316	0.032	1.14725e-08	Astrocyte	ENSEASG00005017881
7.30126e-11	2.57436	0.579	0.11	9.70046e-07	Astrocyte	DNER
1.79275e-09	2.42528	0.368	0.058	2.38184e-05	Astrocyte	MYO10
2.25651e-09	1.69276	0.263	0.029	2.998e-05	Astrocyte	PTPRS
5.50587e-09	2.42885	0.263	0.032	7.3151e-05	Astrocyte	CADM1
1.02037e-08	2.34432	0.316	0.047	0.000135566	Astrocyte	PBXIP1
3.77435e-08	2.47706	1	0.931	0.000501461	Astrocyte	ENSEASG00005018798
6.93483e-08	2.26223	1	0.917	0.000921361	Astrocyte	ENSEASG00005024911
1.96702e-07	2.18186	0.368	0.072	0.00261338	Astrocyte	GRAMD2B
2.63499e-07	1.36701	0.474	0.103	0.00350085	Astrocyte	PTN
2.64052e-07	1.89702	0.421	0.096	0.0035082	Astrocyte	TTYH1
6.38573e-07	1.49083	0.579	0.158	0.00848408	Astrocyte	NDRG2
0	6.20322	0.97	0.015	0	Microglia	APOE
0	5.21108	0.893	0.007	0	Microglia	ENSEASG00005038643
0	4.90564	0.887	0.01	0	Microglia	CSF1R
0	4.5398	0.821	0.005	0	Microglia	ENSEASG00005007252
0	4.31444	0.815	0.015	0	Microglia	C1QB
0	4.26863	0.774	0.005	0	Microglia	C1QC
0	3.77841	0.91	0.197	0	Microglia	ENSEASG00005002598
0	3.45041	0.826	0.065	0	Microglia	ITGAM
0	3.2143	0.788	0.081	0	Microglia	GPCPD1
0	2.95247	0.831	0.18	0	Microglia	HSPB1
0	2.63939	0.943	0.162	0	Microglia	ENSEASG00005015476
0	2.51694	0.978	0.181	0	Microglia	ENSEASG00005025169
9.60838e-307	1.96407	0.978	0.458	1.27657e-302	Microglia	ENSEASG00005028709
1.14539e-303	2.85339	0.819	0.208	1.52176e-299	Microglia	NPC2
3.57138e-298	3.84969	0.697	0.02	4.74494e-294	Microglia	PLTP
2.80312e-296	2.71566	0.804	0.1	3.72422e-292	Microglia	HSPA6
1.6721e-291	3.3137	0.732	0.082	2.22155e-287	Microglia	ENSEASG00005002625
1.03249e-288	4.53206	0.687	0.021	1.37177e-284	Microglia	RGS1
5.65339e-277	3.30157	0.692	0.043	7.51109e-273	Microglia	CTSS
8.89994e-254	3.40436	0.628	0.014	1.18245e-249	Microglia	FCGRT
1.24985e-250	1.92088	0.912	0.67	1.66055e-246	Microglia	ENSEASG00005031687
3.41321e-249	3.41318	0.62	0.009	4.5348e-245	Microglia	ATP1B1
4.28168e-248	3.33919	0.636	0.038	5.68864e-244	Microglia	CTSH
4.09246e-246	3.54319	0.632	0.028	5.43724e-242	Microglia	FABP5
3.81025e-222	2.42541	0.739	0.212	5.0623e-218	Microglia	CTSB
7.52341e-220	2.75185	0.637	0.078	9.9956e-216	Microglia	IFI6
3.15301e-217	3.11653	0.586	0.027	4.18908e-213	Microglia	FGFR1
6.41446e-213	3.06996	0.587	0.031	8.52226e-209	Microglia	AIF1
2.65594e-212	3.06838	0.579	0.03	3.52868e-208	Microglia	MAF
1.80917e-209	2.69617	0.636	0.102	2.40367e-205	Microglia	ENSEASG00005023736
2.95857e-204	3.03386	0.561	0.031	3.93076e-200	Microglia	TCN2
5.2845e-202	4.03101	0.532	0.004	7.02099e-198	Microglia	CCL8
3.60208e-199	2.90077	0.553	0.024	4.78572e-195	Microglia	CCR2
5.47166e-199	1.53874	0.722	0.12	7.26965e-195	Microglia	ENSEASG00005001444
1.57299e-196	3.04744	0.528	0.01	2.08987e-192	Microglia	HPGDS
7.45697e-196	3.10544	0.53	0.013	9.90734e-192	Microglia	ENSEASG00005006706
3.37316e-191	1.53317	0.847	0.422	4.48158e-187	Microglia	RPS11
2.73824e-185	1.91025	0.653	0.11	3.63802e-181	Microglia	ARPC1B
2.06394e-183	3.07503	0.499	0.004	2.74216e-179	Microglia	MLXIPL
1.53828e-179	2.86274	0.53	0.039	2.04376e-175	Microglia	FRMD4A
3.35888e-175	2.95393	0.488	0.012	4.46261e-171	Microglia	MGAT4A
7.9162e-174	2.11065	0.606	0.096	1.05175e-169	Microglia	EGR1
5.2499e-172	2.60993	0.529	0.046	6.97502e-168	Microglia	NCF1
1.66683e-168	2.65432	0.505	0.032	2.21455e-164	Microglia	KCTD12
1.6918e-161	2.89295	0.472	0.015	2.24772e-157	Microglia	ENSEASG00005011251
1.85364e-161	2.00513	0.654	0.154	2.46274e-157	Microglia	FOS
6.90909e-159	2.87785	0.449	0.003	9.17942e-155	Microglia	JAM2
1.10102e-157	2.84942	0.452	0.008	1.46281e-153	Microglia	ENSEASG00005037767
8.55953e-152	1.89719	0.657	0.224	1.13722e-147	Microglia	C6orf62
9.72501e-152	1.41996	0.604	0.105	1.29206e-147	Microglia	ENSEASG00005033600
2.92073e-150	2.58638	0.459	0.023	3.88048e-146	Microglia	ENSEASG00005002977
1.77072e-148	1.59594	0.769	0.408	2.35258e-144	Microglia	ENSEASG00005010696
1.12041e-145	2.33499	0.485	0.047	1.48858e-141	Microglia	ALOX5AP
4.24325e-143	2.60771	0.444	0.025	5.63758e-139	Microglia	TMEM119
1.17511e-142	1.71057	0.738	0.366	1.56125e-138	Microglia	YWHAH
1.2407e-142	2.33087	0.535	0.111	1.64839e-138	Microglia	ENSEASG00005020694
7.37899e-141	2.60423	0.45	0.035	9.80372e-137	Microglia	INPP5D
5.26964e-140	2.66156	0.426	0.014	7.00124e-136	Microglia	EPB41L2
1.49054e-138	2.72922	0.409	0.005	1.98033e-134	Microglia	SLC2A5
9.31853e-134	1.23113	0.666	0.197	1.23806e-129	Microglia	JUN
3.69878e-133	2.48628	0.43	0.033	4.9142e-129	Microglia	ENSEASG00005000519
5.7538e-130	2.06146	0.473	0.057	7.6445e-126	Microglia	IL18
3.94846e-127	2.27518	0.475	0.077	5.24593e-123	Microglia	SMAP2
3.26233e-126	2.26148	0.415	0.028	4.33434e-122	Microglia	OGFRL1
6.73127e-126	2.56411	0.376	0.001	8.94316e-122	Microglia	CRTAM
1.09783e-121	0.788673	0.959	0.819	1.45857e-117	Microglia	ENSEASG00005018798
1.01677e-119	1.95578	0.445	0.053	1.35088e-115	Microglia	MARCKS
1.34102e-116	2.40547	0.358	0.004	1.78167e-112	Microglia	TMEM176A
7.48329e-116	2.51486	0.37	0.014	9.94229e-112	Microglia	FAM149A
8.14704e-116	2.19109	0.405	0.039	1.08242e-111	Microglia	ENSEASG00005032474
7.78661e-115	1.90672	0.612	0.251	1.03453e-110	Microglia	TXNIP
8.34267e-114	2.31184	0.355	0.007	1.10841e-109	Microglia	ENSEASG00005020188
1.25893e-108	2.27772	0.372	0.027	1.67262e-104	Microglia	PLEKHO1
1.77142e-108	2.41903	0.337	0.003	2.35351e-104	Microglia	ENSEASG00005031370
3.26131e-108	2.94165	0.376	0.027	4.33297e-104	Microglia	BAG3
2.47592e-107	2.35069	0.368	0.025	3.28951e-103	Microglia	WDFY4
3.70591e-107	1.77532	0.508	0.119	4.92367e-103	Microglia	DUSP1
1.927e-106	2.17674	0.41	0.064	2.56021e-102	Microglia	FUCA1
1.06198e-105	2.07466	0.412	0.063	1.41094e-101	Microglia	APBB1IP
4.44567e-105	2.06556	0.393	0.046	5.90651e-101	Microglia	DOCK8
5.39979e-104	2.37586	0.333	0.006	7.17416e-100	Microglia	ABCA9
1.62246e-103	2.08616	0.378	0.039	2.1556e-99	Microglia	CTSZ
5.17466e-103	2.30936	0.333	0.009	6.87505e-99	Microglia	MYBPC2
6.28546e-103	2.30752	0.331	0.008	8.35086e-99	Microglia	MAFB
3.06128e-101	1.31327	0.505	0.117	4.06722e-97	Microglia	ARHGDIB
8.96509e-100	1.63553	0.413	0.061	1.1911e-95	Microglia	IFNGR2
5.30107e-99	2.16117	0.325	0.01	7.043e-95	Microglia	RGS10
1.53185e-98	2.40809	0.313	0.003	2.03522e-94	Microglia	ARHGAP24
8.39044e-98	2.25611	0.361	0.039	1.11475e-93	Microglia	ULK2
1.73879e-97	1.9825	0.398	0.066	2.31016e-93	Microglia	FAM91A1
1.05102e-96	2.06655	0.33	0.017	1.39638e-92	Microglia	CD68
1.24634e-96	2.32089	0.306	0.001	1.65589e-92	Microglia	LY86
1.38139e-94	1.50344	0.436	0.083	1.83531e-90	Microglia	C5AR1
8.22136e-94	2.17792	0.302	0.004	1.09229e-89	Microglia	ENSEASG00005012654
1.91882e-93	1.5844	0.489	0.154	2.54934e-89	Microglia	LGALS1
2.56056e-93	2.10317	0.299	0.002	3.40196e-89	Microglia	GPR34
2.47038e-92	1.77255	0.409	0.084	3.28215e-88	Microglia	IFNGR1
2.99364e-92	2.05327	0.33	0.023	3.97735e-88	Microglia	ENSEASG00005002921
5.89581e-92	2.18306	0.297	0.004	7.83317e-88	Microglia	MEF2C
7.55848e-92	2.05531	0.331	0.028	1.00422e-87	Microglia	RNASET2
2.274e-89	1.61207	0.398	0.071	3.02124e-85	Microglia	LCP2
3.59239e-89	2.15582	0.308	0.015	4.77285e-85	Microglia	ENSEASG00005003111
1.37868e-88	2.14821	0.307	0.015	1.83171e-84	Microglia	MAP3K5
4.86124e-88	2.24189	0.287	0.003	6.45864e-84	Microglia	FGD2
3.17624e-87	2.07196	0.29	0.006	4.21995e-83	Microglia	MERTK
3.84354e-85	1.83109	0.287	0.007	5.10653e-81	Microglia	LRP1
8.33398e-85	0.955501	0.868	0.68	1.10725e-80	Microglia	PSAP
9.82778e-84	2.11463	0.272	0.001	1.30572e-79	Microglia	DOCK4
1.20255e-83	1.31625	0.617	0.31	1.59771e-79	Microglia	ENSEASG00005021439
2.53183e-83	1.99383	0.312	0.028	3.36379e-79	Microglia	ENSEASG00005034950
5.81256e-83	1.98501	0.277	0.005	7.72256e-79	Microglia	CX3CR1
2.55921e-82	2.20698	0.273	0.004	3.40016e-78	Microglia	RYR2
4.43162e-82	1.87126	0.351	0.059	5.88786e-78	Microglia	ENSEASG00005017719
5.10053e-81	2.0281	0.265	0.001	6.77656e-77	Microglia	NAV3
4.7265e-79	1.96378	0.303	0.028	6.27963e-75	Microglia	SSH2
8.18529e-79	1.77133	0.283	0.016	1.0875e-74	Microglia	ENSEASG00005027648
3.08896e-78	2.07558	0.265	0.007	4.10399e-74	Microglia	TSPAN8
6.13542e-78	1.48083	0.47	0.162	8.15152e-74	Microglia	ENSEASG00005017492
1.52472e-77	1.6501	0.325	0.042	2.02575e-73	Microglia	PTAFR
2.82977e-77	1.99051	0.298	0.03	3.75963e-73	Microglia	SLC4A7
2.96897e-76	1.58587	0.384	0.098	3.94457e-72	Microglia	CYBA
4.21588e-76	1.51017	0.549	0.25	5.60122e-72	Microglia	RBM25
8.30292e-76	1.6437	0.323	0.046	1.10313e-71	Microglia	WFS1
1.02136e-75	1.86939	0.324	0.048	1.35698e-71	Microglia	FYB1
2.22086e-75	0.694109	0.866	0.668	2.95063e-71	Microglia	TPT1
2.34967e-75	1.85668	0.299	0.031	3.12177e-71	Microglia	TIFA
3.35593e-75	1.80352	0.301	0.034	4.45869e-71	Microglia	ARHGAP25
5.63136e-75	2.03242	0.251	0.003	7.48182e-71	Microglia	BLNK
8.36035e-74	1.84129	0.267	0.015	1.11076e-69	Microglia	HVCN1
1.30741e-73	1.96366	0.266	0.013	1.73702e-69	Microglia	RCSD1
2.11996e-73	2.13096	0.263	0.013	2.81658e-69	Microglia	ENSEASG00005032438
2.55533e-73	1.11984	0.663	0.383	3.39501e-69	Microglia	SF3B1
1.65435e-71	1.70178	0.336	0.068	2.19797e-67	Microglia	SELPLG
3.7541e-71	1.91566	0.268	0.02	4.9877e-67	Microglia	MEF2A
2.86652e-70	1.85263	0.325	0.059	3.80845e-66	Microglia	HMOX1
3.1628e-70	1.76967	0.271	0.024	4.20209e-66	Microglia	ENSEASG00005032733
3.45462e-70	1.55949	0.377	0.104	4.5898e-66	Microglia	BLTP1
3.41886e-69	1.64341	0.323	0.061	4.5423e-65	Microglia	GLS
5.12284e-68	1.71093	0.276	0.031	6.8062e-64	Microglia	GIMAP6
6.66681e-68	1.85758	0.267	0.024	8.85753e-64	Microglia	ARAP3
6.74474e-68	1.57584	0.275	0.029	8.96106e-64	Microglia	HLA-DQB2
1.23201e-67	1.37942	0.353	0.078	1.63685e-63	Microglia	LAPTM5
8.43866e-67	1.62333	0.443	0.17	1.12116e-62	Microglia	PPP1R15A
4.43036e-66	1.06866	0.387	0.1	5.88618e-62	Microglia	ZFP36
1.2827e-65	1.56283	0.259	0.022	1.70419e-61	Microglia	ENSEASG00005033314
8.9836e-65	1.60021	0.294	0.048	1.19356e-60	Microglia	ENSEASG00005008466
2.01695e-64	1.69264	0.265	0.03	2.67972e-60	Microglia	CA2
1.72532e-62	0.615205	0.929	0.872	2.29225e-58	Microglia	ENSEASG00005024911
2.05853e-62	2.25212	0.299	0.062	2.73496e-58	Microglia	DNAJB4
3.03347e-62	1.21432	0.35	0.085	4.03026e-58	Microglia	GLIPR1
4.63856e-62	1.6602	0.251	0.025	6.16279e-58	Microglia	RUNX2
3.08724e-61	1.59431	0.266	0.038	4.10171e-57	Microglia	CARD9
8.49094e-60	0.82827	0.784	0.591	1.12811e-55	Microglia	RPS20
2.11963e-59	1.37252	0.253	0.028	2.81614e-55	Microglia	P2RY13
2.90589e-59	1.46278	0.285	0.054	3.86076e-55	Microglia	LGMN
2.12234e-58	0.659573	0.862	0.677	2.81974e-54	Microglia	RPS6
2.60673e-58	1.55198	0.259	0.037	3.4633e-54	Microglia	LTA4H
3.99647e-58	1.3376	0.46	0.208	5.3097e-54	Microglia	MAP4K4
6.96315e-58	1.23216	0.454	0.195	9.25124e-54	Microglia	PABPC1
4.10523e-57	1.45109	0.323	0.078	5.45421e-53	Microglia	IER5
2.23828e-56	1.70183	0.255	0.04	2.97379e-52	Microglia	ENSEASG00005005706
2.36553e-56	0.718259	0.755	0.519	3.14284e-52	Microglia	ENSEASG00005018290
1.86232e-55	1.5256	0.27	0.052	2.47427e-51	Microglia	MRC2
6.35358e-55	0.369064	0.48	0.188	8.44136e-51	Microglia	IER2
1.21807e-54	1.36356	0.343	0.108	1.61832e-50	Microglia	PSMB10
4.06264e-54	1.55958	0.25	0.04	5.39763e-50	Microglia	AP1B1
2.17405e-53	1.1347	0.313	0.076	2.88844e-49	Microglia	MNDA
3.66176e-52	1.01099	0.532	0.286	4.86501e-48	Microglia	ENSEASG00005028930
6.3103e-52	1.6252	0.275	0.065	8.38386e-48	Microglia	CCDC141
7.94711e-52	1.31761	0.314	0.091	1.05585e-47	Microglia	ENSEASG00005006816
1.18942e-50	1.28252	0.416	0.194	1.58026e-46	Microglia	DTX2
1.01244e-48	1.29462	0.261	0.054	1.34513e-44	Microglia	ARHGAP15
5.6118e-48	0.851114	0.436	0.195	7.45583e-44	Microglia	SORL1
1.41746e-47	1.31134	0.306	0.094	1.88324e-43	Microglia	CNDP2
2.81299e-45	1.23528	0.315	0.105	3.73733e-41	Microglia	CHD9
3.04396e-44	1.28041	0.325	0.119	4.04421e-40	Microglia	AP3B1
1.09538e-43	0.742887	0.599	0.381	1.45533e-39	Microglia	ENSEASG00005032101
3.08326e-43	0.982117	0.485	0.267	4.09641e-39	Microglia	CLK1
1.25988e-42	0.974703	0.262	0.066	1.67387e-38	Microglia	ENSEASG00005025402
1.49842e-42	0.701501	0.264	0.065	1.9908e-38	Microglia	IER3
2.64946e-42	1.05874	0.264	0.069	3.52007e-38	Microglia	BIN2
4.75023e-42	1.08525	0.375	0.168	6.31116e-38	Microglia	CTSA
7.04509e-42	1.2085	0.262	0.076	9.36011e-38	Microglia	ENSEASG00005032731
4.72496e-41	1.10283	0.303	0.107	6.27759e-37	Microglia	ITGB5
6.83009e-41	0.982735	0.269	0.075	9.07446e-37	Microglia	ENSEASG00005018136
1.7497e-39	0.468265	0.258	0.066	2.32465e-35	Microglia	ENSEASG00005026915
3.93654e-39	0.652103	0.529	0.309	5.23008e-35	Microglia	RPL12
9.06951e-39	1.024	0.322	0.127	1.20498e-34	Microglia	ENSEASG00005017567
2.80395e-38	1.02594	0.4	0.198	3.72533e-34	Microglia	ERP29
6.32238e-38	1.02069	0.281	0.094	8.39992e-34	Microglia	PIK3CD
9.40293e-38	1.03805	0.353	0.155	1.24927e-33	Microglia	PREX1
1.09704e-37	0.872754	0.3	0.115	1.45753e-33	Microglia	ENSEASG00005028018
3.74254e-36	0.814032	0.536	0.336	4.97233e-32	Microglia	RBM39
5.73384e-36	0.68969	0.287	0.095	7.61798e-32	Microglia	CD53
1.3794e-34	1.07154	0.267	0.095	1.83267e-30	Microglia	DRAM2
4.05754e-34	0.477759	0.302	0.112	5.39085e-30	Microglia	TSPO
4.36829e-34	0.716687	0.504	0.306	5.80371e-30	Microglia	RPL28
1.24275e-33	0.670106	0.704	0.548	1.65111e-29	Microglia	ENSEASG00005033759
1.43739e-33	1.26267	0.264	0.099	1.90971e-29	Microglia	ARHGAP5
2.13731e-33	0.96574	0.329	0.148	2.83964e-29	Microglia	ENSEASG00005009014
4.41013e-32	1.0329	0.262	0.098	5.85929e-28	Microglia	ALDH2
2.53833e-31	1.1422	0.327	0.155	3.37243e-27	Microglia	ELMO1
1.08953e-30	0.746376	0.604	0.433	1.44755e-26	Microglia	SON
1.13985e-27	0.560547	0.357	0.178	1.5144e-23	Microglia	RAB24
1.22404e-27	0.635059	0.595	0.428	1.62626e-23	Microglia	CTSD
9.44653e-27	1.02458	0.26	0.114	1.25507e-22	Microglia	PTPN12
1.11229e-26	0.435147	0.842	0.705	1.47779e-22	Microglia	RPS12
1.33774e-26	0.796589	0.496	0.328	1.77732e-22	Microglia	LAPTM4A
4.89497e-25	0.57185	0.304	0.146	6.50346e-21	Microglia	EIF4A1
1.10324e-24	0.743742	0.276	0.127	1.46576e-20	Microglia	RGL2
2.16623e-24	0.647472	0.437	0.267	2.87806e-20	Microglia	RPL15
3.15319e-24	0.825923	0.306	0.155	4.18933e-20	Microglia	SRSF7
5.92553e-24	0.771627	0.399	0.24	7.87265e-20	Microglia	SRSF11
6.14631e-24	0.66435	0.414	0.251	8.16599e-20	Microglia	ENSEASG00005035844
6.39051e-24	0.491433	0.634	0.466	8.49043e-20	Microglia	RPL6
2.61122e-23	0.853723	0.26	0.12	3.46927e-19	Microglia	MACROH2A1
7.85946e-23	0.591472	0.79	0.709	1.04421e-18	Microglia	HSPA8
8.44494e-23	0.903037	0.459	0.313	1.12199e-18	Microglia	SGK1
1.927e-22	0.33456	0.783	0.646	2.56021e-18	Microglia	ENSEASG00005005734
2.29335e-22	1.24252	0.29	0.153	3.04694e-18	Microglia	ENSEASG00005020408
8.55543e-22	0.591282	0.427	0.268	1.13667e-17	Microglia	RBM5
1.01901e-21	0.437013	0.739	0.594	1.35386e-17	Microglia	RPS9
2.51007e-21	0.59239	0.488	0.329	3.33488e-17	Microglia	ENSEASG00005012862
4.62029e-21	0.376077	0.698	0.546	6.13852e-17	Microglia	ENSEASG00005020817
1.11213e-20	0.623037	0.571	0.431	1.47758e-16	Microglia	ENSEASG00005012642
3.23381e-20	0.673857	0.251	0.121	4.29643e-16	Microglia	MTG1
4.88664e-20	0.367827	0.661	0.512	6.49239e-16	Microglia	ENSEASG00005012847
5.37789e-20	0.678227	0.342	0.199	7.14507e-16	Microglia	TMBIM6
6.02457e-20	0.711977	0.321	0.182	8.00425e-16	Microglia	DDX39B
1.38164e-19	0.472293	0.284	0.149	1.83565e-15	Microglia	PNRC1
1.70055e-19	0.69073	0.252	0.124	2.25935e-15	Microglia	HEXB
7.04503e-19	0.513831	0.392	0.25	9.36003e-15	Microglia	SDK1
7.97474e-19	0.49742	0.252	0.12	1.05952e-14	Microglia	GMFG
9.4386e-19	0.625061	0.334	0.197	1.25401e-14	Microglia	EWSR1
2.04127e-18	0.69546	0.449	0.321	2.71203e-14	Microglia	HSPH1
2.93552e-18	0.8725	0.294	0.168	3.90013e-14	Microglia	MICU2
5.71071e-18	0.53744	0.474	0.334	7.58724e-14	Microglia	ENSEASG00005006019
1.89098e-17	0.554048	0.337	0.206	2.51235e-13	Microglia	SRSF6
2.42778e-17	0.31694	0.749	0.623	3.22555e-13	Microglia	ENSEASG00005025626
2.13379e-16	0.491757	0.329	0.203	2.83496e-12	Microglia	NFKBIA
4.60312e-16	0.457974	0.435	0.297	6.11571e-12	Microglia	ENSEASG00005034668
1.72458e-15	0.528283	0.297	0.176	2.29128e-11	Microglia	ENSEASG00005010958
1.09847e-14	0.821328	0.26	0.156	1.45942e-10	Microglia	ITSN2
1.33918e-14	0.435882	0.552	0.429	1.77923e-10	Microglia	ENSEASG00005014792
1.57963e-14	0.552181	0.362	0.241	2.0987e-10	Microglia	PLXDC2
1.90713e-14	0.418117	0.41	0.28	2.53382e-10	Microglia	ENSEASG00005024211
3.27326e-14	0.640104	0.496	0.383	4.34886e-10	Microglia	PNISR
4.03838e-14	0.449005	0.251	0.143	5.36539e-10	Microglia	CLK4
6.01626e-14	0.551177	0.46	0.343	7.9932e-10	Microglia	KMT2E
6.5017e-14	0.295412	0.667	0.537	8.63816e-10	Microglia	ENSEASG00005004636
1.075e-13	0.471617	0.418	0.295	1.42824e-09	Microglia	PRRC2C
1.09182e-13	0.465653	0.389	0.268	1.4506e-09	Microglia	CAP1
2.30059e-13	0.336391	0.675	0.557	3.05656e-09	Microglia	ENSEASG00005005174
3.58302e-13	0.527583	0.413	0.299	4.7604e-09	Microglia	COX17
1.25339e-12	0.307962	0.301	0.185	1.66525e-08	Microglia	ARPC2
2.14996e-12	0.46442	0.429	0.315	2.85644e-08	Microglia	ENO1
2.86076e-12	0.667238	0.333	0.227	3.80081e-08	Microglia	ENSEASG00005030142
1.03576e-11	0.40368	0.547	0.448	1.37611e-07	Microglia	ENSEASG00005017162
1.57418e-11	0.384705	0.535	0.422	2.09146e-07	Microglia	ENSEASG00005029997
5.14433e-11	0.453215	0.276	0.179	6.83476e-07	Microglia	LMAN2
3.64297e-10	0.446084	0.287	0.196	4.84005e-06	Microglia	ENSEASG00005038526
4.0036e-10	0.400228	0.44	0.331	5.31919e-06	Microglia	TEX14
4.01865e-10	0.430673	0.373	0.274	5.33917e-06	Microglia	ENSEASG00005035219
4.03541e-10	0.284102	0.587	0.492	5.36145e-06	Microglia	ENSEASG00005025120
1.00714e-09	0.266649	0.256	0.165	1.33808e-05	Microglia	PRR13
2.55514e-09	0.43804	0.312	0.22	3.39475e-05	Microglia	ENSEASG00005028835
2.7918e-09	0.320246	0.531	0.427	3.70919e-05	Microglia	CD63
3.49741e-09	0.346467	0.416	0.32	4.64666e-05	Microglia	ENSEASG00005029569
5.36969e-09	0.289564	0.761	0.667	7.13417e-05	Microglia	RPS23
6.0124e-09	0.407486	0.28	0.195	7.98808e-05	Microglia	EIF4G3
7.34259e-09	0.308002	0.468	0.371	9.75536e-05	Microglia	ENSEASG00005026771
6.91414e-08	0.387271	0.266	0.188	0.000918612	Microglia	CWC15
7.8881e-08	0.528152	0.504	0.419	0.00104801	Microglia	HSP90AB1
1.31445e-07	0.314037	0.511	0.414	0.00174638	Microglia	ENSEASG00005034797
1.99781e-07	0.702957	0.251	0.182	0.00265428	Microglia	DDIT4
2.07038e-07	0.418105	0.264	0.188	0.00275071	Microglia	RAC1
1.31924e-06	0.317284	0.27	0.196	0.0175274	Microglia	CCDC93
2.45127e-06	0.627207	0.298	0.233	0.0325676	Microglia	ENSEASG00005020152
3.67355e-06	0.286796	0.344	0.268	0.0488068	Microglia	ENSEASG00005001773
0	7.36261	0.992	0.002	0	Oligodendrocyte	CRYAB
0	6.53683	0.996	0.002	0	Oligodendrocyte	CNP
0	6.49517	0.974	0.002	0	Oligodendrocyte	ENSEASG00005024567
0	6.02768	0.988	0.078	0	Oligodendrocyte	PEBP1
0	5.31208	0.84	0	0	Oligodendrocyte	STMN4
0	5.06182	0.878	0	0	Oligodendrocyte	PLLP
0	5.05693	0.848	0	0	Oligodendrocyte	SLC44A1
0	5.02108	0.815	0	0	Oligodendrocyte	PLP1
0	4.96716	0.879	0.001	0	Oligodendrocyte	TF
0	4.80121	0.82	0.002	0	Oligodendrocyte	STMN1
0	4.79312	0.847	0	0	Oligodendrocyte	CLDN11
0	4.64947	0.812	0.033	0	Oligodendrocyte	NDRG2
0	4.47908	0.849	0.039	0	Oligodendrocyte	MARCKSL1
0	4.39355	0.766	0	0	Oligodendrocyte	ENPP2
0	4.3172	0.702	0.001	0	Oligodendrocyte	NCAM1
0	4.25577	0.712	0.001	0	Oligodendrocyte	GPRC5B
0	4.17925	0.672	0.001	0	Oligodendrocyte	ENSEASG00005015567
0	4.1731	0.685	0.002	0	Oligodendrocyte	SEPTIN4
0	4.07303	0.696	0	0	Oligodendrocyte	TUBB4A
0	4.05084	0.667	0	0	Oligodendrocyte	MAG
0	3.95215	0.674	0.002	0	Oligodendrocyte	DNER
0	3.93236	0.604	0	0	Oligodendrocyte	LARP6
0	3.92157	0.593	0	0	Oligodendrocyte	ENSEASG00005030946
0	3.88584	0.627	0.002	0	Oligodendrocyte	PTN
0	3.81419	0.551	0.005	0	Oligodendrocyte	SCCPDH
0	3.79227	0.666	0.001	0	Oligodendrocyte	OLIG1
0	3.78728	0.584	0.001	0	Oligodendrocyte	ENSEASG00005019711
0	3.74985	0.528	0.001	0	Oligodendrocyte	TMEM88B
0	3.66493	0.642	0.042	0	Oligodendrocyte	DNAJB2
0	3.56726	0.572	0	0	Oligodendrocyte	PTGDS
0	3.55922	0.533	0.001	0	Oligodendrocyte	HAPLN2
0	3.4815	0.528	0	0	Oligodendrocyte	ENSEASG00005012629
0	3.42099	0.535	0	0	Oligodendrocyte	ANK3
0	3.41983	0.506	0	0	Oligodendrocyte	COL9A1
0	3.39272	0.522	0.001	0	Oligodendrocyte	TMEFF1
0	3.38101	0.835	0.214	0	Oligodendrocyte	HTRA1
0	3.35929	0.466	0	0	Oligodendrocyte	MCAM
0	3.24149	0.493	0	0	Oligodendrocyte	FEZ1
0	3.17329	0.432	0	0	Oligodendrocyte	TTLL7
0	3.15783	0.545	0.067	0	Oligodendrocyte	KCNA6
0	3.13744	0.416	0.002	0	Oligodendrocyte	BACE1
0	3.13141	0.451	0.006	0	Oligodendrocyte	LY6E
0	3.10811	0.429	0.001	0	Oligodendrocyte	ERMN
0	3.06705	0.439	0.001	0	Oligodendrocyte	PPP1R14A
0	3.06617	0.439	0	0	Oligodendrocyte	MOG
0	3.06466	0.486	0.017	0	Oligodendrocyte	MAPK8IP1
0	3.00563	0.364	0	0	Oligodendrocyte	BCAS1
0	2.98821	0.438	0.009	0	Oligodendrocyte	PPP2R2B
0	2.98795	0.45	0	0	Oligodendrocyte	APLP1
0	2.95271	0.402	0.001	0	Oligodendrocyte	DTNA
0	2.91699	0.382	0.002	0	Oligodendrocyte	CAPN2
0	2.90432	0.392	0	0	Oligodendrocyte	TSPAN15
0	2.90317	0.456	0.015	0	Oligodendrocyte	LANCL1
0	2.84971	0.883	0.33	0	Oligodendrocyte	ENSEASG00005033022
0	2.79163	0.392	0.002	0	Oligodendrocyte	THRA
0	2.67038	0.36	0.001	0	Oligodendrocyte	MAPT
0	2.66731	0.302	0.001	0	Oligodendrocyte	ENSEASG00005004472
0	2.64886	0.337	0.002	0	Oligodendrocyte	S100A13
0	2.63636	0.352	0.001	0	Oligodendrocyte	TPPP3
0	2.61922	0.322	0	0	Oligodendrocyte	PCBP4
0	2.61609	0.306	0	0	Oligodendrocyte	THSD7A
0	2.61552	0.354	0.007	0	Oligodendrocyte	SLC2A8
0	2.59864	0.379	0.011	0	Oligodendrocyte	GSN
0	2.5818	0.36	0.011	0	Oligodendrocyte	OLIG2
0	2.57553	0.813	0.267	0	Oligodendrocyte	MBP
0	2.52498	0.316	0	0	Oligodendrocyte	HHIP
0	2.49722	0.354	0.002	0	Oligodendrocyte	CD9
0	2.49594	0.317	0	0	Oligodendrocyte	CMTM5
0	2.48316	0.326	0.003	0	Oligodendrocyte	PSAT1
0	2.43968	0.323	0.004	0	Oligodendrocyte	PON2
0	2.43414	0.312	0	0	Oligodendrocyte	ELAVL3
0	2.42643	0.312	0	0	Oligodendrocyte	S100A1
0	2.41224	0.33	0.001	0	Oligodendrocyte	ENSEASG00005031792
0	2.36086	0.351	0.005	0	Oligodendrocyte	PTPRD
0	2.33643	0.303	0	0	Oligodendrocyte	SDS
2.51687e-304	2.51701	0.289	0	3.34391e-300	Oligodendrocyte	CDC42EP2
9.42479e-303	2.15229	0.311	0.003	1.25218e-298	Oligodendrocyte	DLG2
1.88351e-300	2.64453	0.287	0	2.50243e-296	Oligodendrocyte	GJB1
2.06427e-300	2.81507	0.514	0.067	2.74259e-296	Oligodendrocyte	TSC22D4
4.22087e-300	2.80581	0.45	0.041	5.60784e-296	Oligodendrocyte	ENSEASG00005010856
3.14732e-299	2.7787	0.286	0	4.18153e-295	Oligodendrocyte	MAP1A
1.7337e-298	2.40029	0.288	0.001	2.30339e-294	Oligodendrocyte	AATK
3.2244e-298	2.47276	0.284	0	4.28394e-294	Oligodendrocyte	TMEM125
1.71099e-297	2.72043	0.657	0.149	2.27323e-293	Oligodendrocyte	APP
2.98536e-297	2.31122	0.293	0.002	3.96635e-293	Oligodendrocyte	S100A16
1.0917e-294	2.43938	0.297	0.003	1.45044e-290	Oligodendrocyte	RTKN
1.47129e-294	2.47961	0.28	0	1.95475e-290	Oligodendrocyte	ENPP6
1.3232e-283	2.18626	0.27	0	1.75801e-279	Oligodendrocyte	ANLN
2.17035e-282	2.27299	0.269	0	2.88352e-278	Oligodendrocyte	ENSEASG00005016780
1.29144e-281	2.70659	0.533	0.083	1.71581e-277	Oligodendrocyte	BNIP3
3.55625e-281	2.19359	0.268	0	4.72483e-277	Oligodendrocyte	OPALIN
1.33086e-278	2.16726	0.945	0.605	1.76817e-274	Oligodendrocyte	ENSEASG00005026677
5.93249e-277	2.18083	0.286	0.004	7.8819e-273	Oligodendrocyte	SLAIN1
2.53777e-276	2.16455	0.264	0	3.37168e-272	Oligodendrocyte	RNASE1
3.02203e-275	2.35035	0.334	0.014	4.01507e-271	Oligodendrocyte	CLIC4
2.36058e-272	2.49163	0.268	0.001	3.13627e-268	Oligodendrocyte	ZBTB16
5.65713e-272	2.67789	0.527	0.085	7.51606e-268	Oligodendrocyte	ENSEASG00005023391
5.19747e-271	2.97763	0.463	0.057	6.90535e-267	Oligodendrocyte	ENSEASG00005016368
1.82429e-267	2.46685	0.347	0.019	2.42375e-263	Oligodendrocyte	MTURN
9.89115e-265	2.11285	0.256	0	1.31414e-260	Oligodendrocyte	CADM4
1.70522e-264	2.16665	0.267	0.002	2.26556e-260	Oligodendrocyte	NKAIN2
1.76093e-264	2.14436	0.265	0.002	2.33957e-260	Oligodendrocyte	RALGDS
3.21688e-264	2.25866	0.253	0	4.27395e-260	Oligodendrocyte	ENSEASG00005020854
2.39721e-262	2.10681	0.259	0.001	3.18493e-258	Oligodendrocyte	ENSEASG00005019584
5.53697e-259	2.09369	0.254	0.001	7.35641e-255	Oligodendrocyte	SCD5
2.22905e-258	2.67811	0.593	0.129	2.96151e-254	Oligodendrocyte	YWHAQ
2.46675e-253	3.62789	0.254	0.002	3.27733e-249	Oligodendrocyte	EYS
2.10975e-245	2.58006	0.512	0.091	2.80302e-241	Oligodendrocyte	ENSEASG00005023792
2.87941e-237	2.46866	0.435	0.059	3.82559e-233	Oligodendrocyte	ITM2C
3.60325e-237	2.07735	0.254	0.004	4.78727e-233	Oligodendrocyte	PHLPP1
4.64759e-214	2.24272	0.263	0.011	6.17479e-210	Oligodendrocyte	ENSEASG00005030051
7.09267e-213	1.95402	0.808	0.384	9.42333e-209	Oligodendrocyte	QKI
6.81072e-212	2.43984	0.461	0.082	9.04872e-208	Oligodendrocyte	HMOX2
1.75728e-210	2.28878	0.318	0.027	2.33473e-206	Oligodendrocyte	ENSEASG00005034230
4.34936e-209	2.0488	0.264	0.012	5.77855e-205	Oligodendrocyte	ENSEASG00005036637
4.85134e-208	2.45295	0.57	0.15	6.44549e-204	Oligodendrocyte	SEPTIN7
5.37599e-204	2.1142	0.258	0.012	7.14253e-200	Oligodendrocyte	LIMCH1
1.95455e-200	2.3466	0.43	0.075	2.59681e-196	Oligodendrocyte	PRXL2A
2.97041e-194	2.21486	0.352	0.044	3.94648e-190	Oligodendrocyte	ENSEASG00005031806
6.99825e-192	2.31134	0.355	0.046	9.29787e-188	Oligodendrocyte	MAP7D1
9.73954e-190	1.63982	0.901	0.635	1.294e-185	Oligodendrocyte	TUBA1B
1.8267e-186	2.15148	0.298	0.027	2.42696e-182	Oligodendrocyte	GLO1
2.12843e-184	2.18801	0.509	0.126	2.82784e-180	Oligodendrocyte	LMBRD1
1.84117e-174	2.20588	0.48	0.115	2.44618e-170	Oligodendrocyte	ENSEASG00005032934
4.71154e-169	1.99397	0.516	0.143	6.25975e-165	Oligodendrocyte	SKP1
1.81221e-168	2.21323	0.461	0.11	2.4077e-164	Oligodendrocyte	COPS9
2.39206e-167	2.43416	0.353	0.056	3.17809e-163	Oligodendrocyte	SLC25A4
4.52588e-162	2.19038	0.534	0.167	6.01309e-158	Oligodendrocyte	FIS1
9.18304e-161	2.21326	0.429	0.098	1.22006e-156	Oligodendrocyte	BIN1
1.37932e-148	1.99887	0.388	0.082	1.83256e-144	Oligodendrocyte	NDUFS7
1.91844e-148	2.04877	0.593	0.223	2.54884e-144	Oligodendrocyte	NUCKS1
4.55708e-144	2.03619	0.261	0.03	6.05454e-140	Oligodendrocyte	HIPK2
8.77682e-141	1.96541	0.289	0.042	1.16609e-136	Oligodendrocyte	DSTN
2.48557e-140	2.20333	0.399	0.096	3.30233e-136	Oligodendrocyte	ENSEASG00005030186
4.5855e-140	1.9569	0.587	0.239	6.0923e-136	Oligodendrocyte	ENSEASG00005000618
1.725e-134	1.9421	0.306	0.052	2.29184e-130	Oligodendrocyte	AP1G2
5.40707e-133	1.7306	0.689	0.357	7.18383e-129	Oligodendrocyte	TMEM30A
2.05439e-132	1.82764	0.273	0.039	2.72946e-128	Oligodendrocyte	ENSEASG00005010776
3.01211e-132	1.90506	0.434	0.122	4.0019e-128	Oligodendrocyte	ENSEASG00005002478
1.51497e-128	2.02795	0.425	0.115	2.01279e-124	Oligodendrocyte	GOLGA4
5.68998e-128	1.68439	0.418	0.111	7.55971e-124	Oligodendrocyte	MID1IP1
9.12323e-125	1.24649	0.861	0.641	1.21211e-120	Oligodendrocyte	ENSEASG00005022501
9.96578e-125	1.87765	0.306	0.057	1.32405e-120	Oligodendrocyte	TMEM117
5.19386e-122	2.00676	0.505	0.184	6.90056e-118	Oligodendrocyte	ENSEASG00005007764
1.09431e-121	1.9125	0.556	0.225	1.4539e-117	Oligodendrocyte	ENSEASG00005013490
6.98774e-120	1.93639	0.298	0.057	9.28392e-116	Oligodendrocyte	GCSH
5.93814e-118	1.87027	0.456	0.152	7.88941e-114	Oligodendrocyte	WBP2
2.32942e-117	1.87807	0.253	0.038	3.09487e-113	Oligodendrocyte	GRAMD2B
1.67753e-112	1.8812	0.366	0.096	2.22877e-108	Oligodendrocyte	RALGAPA2
4.54576e-110	1.68469	0.649	0.323	6.0395e-106	Oligodendrocyte	LUC7L3
1.25366e-108	1.56444	0.65	0.354	1.66561e-104	Oligodendrocyte	CD81
3.97508e-108	1.59911	0.676	0.385	5.2813e-104	Oligodendrocyte	ENSEASG00005032923
6.60586e-108	1.87685	0.468	0.167	8.77654e-104	Oligodendrocyte	SORT1
7.64357e-106	1.5804	0.304	0.066	1.01552e-101	Oligodendrocyte	KLF12
1.18721e-102	1.70886	0.274	0.055	1.57733e-98	Oligodendrocyte	LAPTM4B
1.52916e-99	1.85491	0.469	0.183	2.03165e-95	Oligodendrocyte	MAT2A
1.40281e-98	1.78171	0.309	0.076	1.86378e-94	Oligodendrocyte	RUFY3
2.92063e-98	1.71331	0.423	0.149	3.88035e-94	Oligodendrocyte	ENSEASG00005036210
6.18404e-96	1.59714	0.346	0.097	8.21611e-92	Oligodendrocyte	ENSEASG00005026774
3.97571e-95	1.34712	0.675	0.406	5.28212e-91	Oligodendrocyte	LAMP1
8.03406e-93	1.20963	0.713	0.464	1.0674e-88	Oligodendrocyte	EIF1
9.7608e-93	1.77386	0.342	0.098	1.29682e-88	Oligodendrocyte	ENSEASG00005035930
5.2563e-92	1.64531	0.296	0.073	6.98352e-88	Oligodendrocyte	ENSEASG00005032487
5.96767e-92	1.57762	0.255	0.053	7.92864e-88	Oligodendrocyte	TMEM258
1.63599e-90	0.802766	0.913	0.776	2.17357e-86	Oligodendrocyte	ENSEASG00005036587
3.59407e-90	1.58893	0.404	0.141	4.77509e-86	Oligodendrocyte	ENSEASG00005036377
6.82234e-90	1.55508	0.288	0.07	9.06417e-86	Oligodendrocyte	TMX2
7.07002e-90	1.40868	0.651	0.383	9.39323e-86	Oligodendrocyte	EEF2
1.10213e-88	1.65138	0.438	0.173	1.46429e-84	Oligodendrocyte	ENSEASG00005005960
9.83527e-88	1.52969	0.514	0.23	1.30671e-83	Oligodendrocyte	MICOS10
1.56406e-85	1.709	0.266	0.063	2.078e-81	Oligodendrocyte	ENSEASG00005031152
1.13498e-84	1.38547	0.626	0.357	1.50794e-80	Oligodendrocyte	ENSEASG00005037497
1.26848e-83	1.35805	0.522	0.243	1.68531e-79	Oligodendrocyte	PTGES3
1.44876e-78	1.26742	0.672	0.435	1.92482e-74	Oligodendrocyte	ENSEASG00005026046
2.42791e-78	1.58636	0.323	0.101	3.22572e-74	Oligodendrocyte	RNF13
1.75548e-77	1.4523	0.504	0.245	2.33234e-73	Oligodendrocyte	CERS2
6.13235e-77	1.50348	0.371	0.134	8.14744e-73	Oligodendrocyte	EVI2A
8.44312e-77	1.39908	0.274	0.072	1.12175e-72	Oligodendrocyte	GALK1
2.51532e-76	1.6169	0.407	0.159	3.34185e-72	Oligodendrocyte	PSIP1
6.63347e-76	1.44306	0.43	0.181	8.81323e-72	Oligodendrocyte	FSCN1
4.59761e-75	1.49674	0.516	0.261	6.10838e-71	Oligodendrocyte	COX5B
2.25817e-74	0.877146	0.778	0.589	3.00021e-70	Oligodendrocyte	ENSEASG00005033370
1.66953e-71	1.61837	0.378	0.146	2.21814e-67	Oligodendrocyte	FNTA
4.51772e-71	1.49653	0.278	0.081	6.00225e-67	Oligodendrocyte	RILPL1
4.09979e-70	1.22202	0.549	0.293	5.44698e-66	Oligodendrocyte	CALM2
4.78599e-70	1.69657	0.304	0.1	6.35866e-66	Oligodendrocyte	NEDD8
6.19773e-70	1.4818	0.501	0.261	8.23431e-66	Oligodendrocyte	ENSEASG00005009615
1.71045e-67	1.40752	0.455	0.216	2.27251e-63	Oligodendrocyte	BANF1
5.0817e-64	0.90737	0.728	0.539	6.75155e-60	Oligodendrocyte	ENSEASG00005000860
8.58753e-63	1.19886	0.577	0.341	1.14094e-58	Oligodendrocyte	TALDO1
7.65133e-62	1.36242	0.36	0.144	1.01656e-57	Oligodendrocyte	NPTN
1.67037e-61	1.3849	0.273	0.088	2.21926e-57	Oligodendrocyte	PPP2CB
3.27235e-61	1.47577	0.32	0.117	4.34764e-57	Oligodendrocyte	AAMDC
9.81665e-61	1.37749	0.388	0.169	1.30424e-56	Oligodendrocyte	ENSEASG00005015562
1.40408e-59	1.41759	0.339	0.134	1.86546e-55	Oligodendrocyte	PARP1
2.49848e-57	1.46584	0.303	0.111	3.31948e-53	Oligodendrocyte	GPAT4
7.77522e-57	1.34454	0.432	0.218	1.03302e-52	Oligodendrocyte	LAMP2
5.07029e-56	1.38763	0.316	0.122	6.73639e-52	Oligodendrocyte	SRSF1
9.64652e-56	1.21328	0.404	0.187	1.28164e-51	Oligodendrocyte	SQSTM1
3.11886e-54	1.51486	0.325	0.133	4.14371e-50	Oligodendrocyte	CCT3
2.63262e-53	0.27385	0.977	0.807	3.4977e-49	Oligodendrocyte	HSP90AA1
3.38771e-53	1.26501	0.399	0.192	4.50091e-49	Oligodendrocyte	ATG3
7.41859e-50	1.34978	0.266	0.096	9.85633e-46	Oligodendrocyte	ENSEASG00005015429
3.78898e-49	1.44874	0.289	0.113	5.03403e-45	Oligodendrocyte	PSMB5
2.22469e-48	1.25322	0.274	0.103	2.95572e-44	Oligodendrocyte	LAP3
4.05464e-47	1.30273	0.255	0.093	5.38699e-43	Oligodendrocyte	NENF
1.71559e-45	1.20833	0.41	0.217	2.27933e-41	Oligodendrocyte	GDI1
1.75035e-45	1.34194	0.275	0.109	2.32551e-41	Oligodendrocyte	ENSEASG00005010046
4.20976e-45	0.945593	0.75	0.615	5.59309e-41	Oligodendrocyte	RPLP2
8.67997e-45	1.32682	0.366	0.181	1.15322e-40	Oligodendrocyte	CHCHD2
3.6185e-44	1.20767	0.315	0.14	4.80754e-40	Oligodendrocyte	PARK7
7.73952e-43	1.24874	0.308	0.136	1.02827e-38	Oligodendrocyte	ENSEASG00005028539
2.23604e-42	1.31298	0.308	0.137	2.9708e-38	Oligodendrocyte	UFC1
1.12362e-40	1.15972	0.412	0.225	1.49284e-36	Oligodendrocyte	SEC62
2.07251e-39	1.07701	0.337	0.163	2.75354e-35	Oligodendrocyte	MORF4L2
4.77784e-38	1.11584	0.25	0.102	6.34784e-34	Oligodendrocyte	NDUFB11
9.3333e-38	1.04722	0.498	0.327	1.24002e-33	Oligodendrocyte	CALM1
4.09151e-37	1.0429	0.295	0.135	5.43598e-33	Oligodendrocyte	OCIAD1
5.63101e-36	1.24118	0.25	0.107	7.48136e-32	Oligodendrocyte	ENSEASG00005001458
2.05233e-35	1.17604	0.339	0.173	2.72673e-31	Oligodendrocyte	ENSEASG00005006850
3.33401e-35	0.734211	0.645	0.49	4.42957e-31	Oligodendrocyte	ENSEASG00005023808
5.73305e-35	1.21897	0.287	0.136	7.61693e-31	Oligodendrocyte	RRAGA
9.42841e-35	0.965376	0.482	0.307	1.25266e-30	Oligodendrocyte	CNBP
3.17319e-34	1.1059	0.355	0.19	4.2159e-30	Oligodendrocyte	ENSEASG00005024494
1.44674e-32	1.07646	0.335	0.178	1.92213e-28	Oligodendrocyte	ATP5PO
1.53163e-32	1.11708	0.273	0.129	2.03492e-28	Oligodendrocyte	TOB2
3.50425e-31	1.18756	0.274	0.133	4.65575e-27	Oligodendrocyte	ENSEASG00005010095
3.58364e-31	1.10448	0.25	0.114	4.76123e-27	Oligodendrocyte	MACF1
1.52691e-30	1.13089	0.318	0.17	2.02866e-26	Oligodendrocyte	ZCCHC17
8.59783e-30	1.04988	0.298	0.155	1.14231e-25	Oligodendrocyte	ENSEASG00005015170
1.22672e-28	0.981798	0.304	0.162	1.62982e-24	Oligodendrocyte	SRP14
2.35414e-28	1.01777	0.254	0.12	3.12772e-24	Oligodendrocyte	BBX
4.51446e-28	1.02893	0.413	0.253	5.99791e-24	Oligodendrocyte	EIF5B
5.33372e-28	0.903076	0.296	0.155	7.08638e-24	Oligodendrocyte	CCT4
2.27104e-26	0.94922	0.304	0.167	3.01731e-22	Oligodendrocyte	EDF1
3.65534e-26	0.518974	0.846	0.739	4.85648e-22	Oligodendrocyte	RPL4
5.95872e-26	1.00157	0.251	0.125	7.91676e-22	Oligodendrocyte	CCT6A
1.03132e-25	0.997296	0.326	0.187	1.37021e-21	Oligodendrocyte	ENSEASG00005029172
1.77485e-25	0.947726	0.303	0.167	2.35807e-21	Oligodendrocyte	ENSEASG00005017141
2.87368e-25	0.914414	0.343	0.204	3.81798e-21	Oligodendrocyte	GABARAP
3.0109e-25	0.975416	0.301	0.166	4.00028e-21	Oligodendrocyte	ATP6AP2
1.87219e-24	0.950202	0.266	0.141	2.48739e-20	Oligodendrocyte	HYPK
2.81664e-24	0.93849	0.253	0.129	3.74219e-20	Oligodendrocyte	ARHGEF2
2.85306e-24	0.899704	0.306	0.172	3.79057e-20	Oligodendrocyte	SRSF5
4.1803e-24	1.18201	0.251	0.13	5.55395e-20	Oligodendrocyte	EIF2S2
6.1044e-24	0.736892	0.464	0.315	8.11031e-20	Oligodendrocyte	PABPN1
2.72152e-23	0.878827	0.28	0.154	3.61581e-19	Oligodendrocyte	PGK1
5.0812e-23	0.830937	0.253	0.132	6.75089e-19	Oligodendrocyte	ENSEASG00005007611
5.32033e-23	0.916305	0.279	0.155	7.06859e-19	Oligodendrocyte	NDUFB2
1.8156e-22	0.956025	0.255	0.135	2.41221e-18	Oligodendrocyte	PSMB6
2.06717e-22	0.884798	0.306	0.178	2.74644e-18	Oligodendrocyte	ENSEASG00005035205
2.60504e-22	0.910172	0.381	0.256	3.46105e-18	Oligodendrocyte	HNRNPC
4.68789e-22	0.762257	0.385	0.25	6.22834e-18	Oligodendrocyte	NPC1
9.16457e-22	0.441851	0.482	0.342	1.2176e-17	Oligodendrocyte	SPP1
1.34182e-21	0.905469	0.355	0.223	1.78274e-17	Oligodendrocyte	TAF7
1.97336e-21	0.615426	0.558	0.433	2.62181e-17	Oligodendrocyte	prnp
2.1414e-21	1.10798	0.286	0.164	2.84507e-17	Oligodendrocyte	BAZ2B
6.57247e-21	0.877971	0.32	0.196	8.73219e-17	Oligodendrocyte	ENSEASG00005005351
9.96401e-21	0.826581	0.265	0.146	1.32382e-16	Oligodendrocyte	EIF5
2.53287e-20	0.477432	0.798	0.722	3.36517e-16	Oligodendrocyte	ENSEASG00005007625
3.67889e-20	0.802525	0.472	0.353	4.88777e-16	Oligodendrocyte	ENSEASG00005032345
6.65278e-20	0.805148	0.385	0.25	8.83889e-16	Oligodendrocyte	ENSEASG00005001206
9.94369e-20	0.921812	0.38	0.256	1.32112e-15	Oligodendrocyte	FKBP2
2.14647e-19	0.827476	0.382	0.258	2.85181e-15	Oligodendrocyte	SLC49A3
6.73937e-19	0.849706	0.313	0.2	8.95393e-15	Oligodendrocyte	ENSEASG00005034914
9.23859e-19	0.804502	0.288	0.171	1.22744e-14	Oligodendrocyte	ST13
1.12927e-18	0.846119	0.285	0.173	1.50035e-14	Oligodendrocyte	STIP1
1.63074e-18	0.883088	0.344	0.23	2.1666e-14	Oligodendrocyte	ENSEASG00005005759
2.03869e-18	0.876889	0.276	0.165	2.7086e-14	Oligodendrocyte	AKR1B1
4.81867e-18	0.88938	0.389	0.279	6.40209e-14	Oligodendrocyte	GLUL
5.62702e-18	0.766415	0.374	0.255	7.47606e-14	Oligodendrocyte	ENSEASG00005003279
2.52746e-17	0.763964	0.288	0.176	3.35799e-13	Oligodendrocyte	RPN1
2.91678e-17	0.740828	0.34	0.225	3.87523e-13	Oligodendrocyte	ENSEASG00005002888
6.77799e-16	0.745587	0.302	0.192	9.00523e-12	Oligodendrocyte	KTN1
2.28271e-15	0.674734	0.263	0.16	3.03281e-11	Oligodendrocyte	ENSEASG00005006800
2.78534e-15	0.838164	0.264	0.166	3.70061e-11	Oligodendrocyte	ENSEASG00005011676
2.90602e-15	0.749098	0.301	0.194	3.86093e-11	Oligodendrocyte	ENSEASG00005035244
6.27368e-15	0.764633	0.381	0.275	8.33522e-11	Oligodendrocyte	NCL
8.68046e-15	0.709225	0.441	0.351	1.15329e-10	Oligodendrocyte	ENSEASG00005024619
8.38297e-14	0.718846	0.282	0.183	1.11376e-09	Oligodendrocyte	ENSEASG00005026558
1.35849e-13	0.69811	0.312	0.215	1.80489e-09	Oligodendrocyte	ARF6
1.58419e-13	0.762886	0.274	0.18	2.10475e-09	Oligodendrocyte	ACTR8
1.86688e-13	0.525231	0.571	0.504	2.48033e-09	Oligodendrocyte	B3GNT2
1.35976e-12	0.649149	0.264	0.171	1.80658e-08	Oligodendrocyte	PSMA3
3.29052e-12	0.47002	0.546	0.449	4.37178e-08	Oligodendrocyte	ENSEASG00005038395
1.13739e-11	0.749333	0.279	0.194	1.51113e-07	Oligodendrocyte	LAMTOR4
1.94783e-11	0.468004	0.514	0.429	2.58789e-07	Oligodendrocyte	ENSEASG00005030632
4.11204e-11	0.705054	0.323	0.238	5.46326e-07	Oligodendrocyte	SERBP1
5.23347e-11	0.607477	0.292	0.206	6.95319e-07	Oligodendrocyte	ENSEASG00005038589
5.41442e-11	0.403242	0.648	0.579	7.1936e-07	Oligodendrocyte	ENSEASG00005028601
2.21995e-10	0.674109	0.276	0.194	2.94943e-06	Oligodendrocyte	CHMP2A
4.66557e-10	0.672795	0.36	0.279	6.19868e-06	Oligodendrocyte	COX4I1
5.35955e-10	0.261073	0.676	0.594	7.1207e-06	Oligodendrocyte	ENSEASG00005034460
6.93087e-10	0.61963	0.364	0.285	9.20835e-06	Oligodendrocyte	EIF3K
7.43339e-10	0.591315	0.287	0.206	9.876e-06	Oligodendrocyte	ENSEASG00005030979
8.33297e-10	0.542603	0.342	0.257	1.10712e-05	Oligodendrocyte	ENSEASG00005034960
8.45453e-10	0.665749	0.327	0.245	1.12327e-05	Oligodendrocyte	ENSEASG00005025821
1.65072e-09	0.66005	0.258	0.179	2.19315e-05	Oligodendrocyte	ENSEASG00005015629
3.08823e-09	0.362736	0.596	0.518	4.10302e-05	Oligodendrocyte	RPL22
3.25581e-09	0.58352	0.263	0.186	4.32566e-05	Oligodendrocyte	ENSEASG00005026470
7.99179e-09	0.620142	0.324	0.246	0.000106179	Oligodendrocyte	EIF3D
9.51268e-09	0.743612	0.304	0.233	0.000126386	Oligodendrocyte	ENSEASG00005008177
1.90471e-08	0.602313	0.257	0.189	0.000253059	Oligodendrocyte	ENSEASG00005016156
2.20318e-08	0.555635	0.253	0.182	0.000292714	Oligodendrocyte	ENSEASG00005005384
3.84148e-08	0.50086	0.392	0.313	0.000510379	Oligodendrocyte	ARGLU1
3.87328e-08	0.55318	0.266	0.196	0.000514604	Oligodendrocyte	BEST1
1.06976e-07	0.399395	0.54	0.474	0.00142128	Oligodendrocyte	ENSEASG00005016969
1.12645e-07	0.469472	0.257	0.186	0.0014966	Oligodendrocyte	MORF4L1
1.30532e-07	0.406026	0.543	0.481	0.00173424	Oligodendrocyte	C8orf89
2.66714e-07	0.376363	0.534	0.481	0.00354357	Oligodendrocyte	ENSEASG00005017822
3.64393e-07	0.415208	0.457	0.398	0.00484132	Oligodendrocyte	HNRNPK
5.46784e-07	0.549556	0.353	0.29	0.00726457	Oligodendrocyte	ENSEASG00005035424
6.25486e-07	0.436227	0.48	0.425	0.0083102	Oligodendrocyte	RPS10
7.51757e-07	0.523072	0.345	0.282	0.00998785	Oligodendrocyte	NDUFA4
8.76952e-07	0.557153	0.298	0.236	0.0116512	Oligodendrocyte	CDC42
1.01043e-06	0.440804	0.311	0.246	0.0134245	Oligodendrocyte	SHANK2
1.38577e-06	0.56062	0.282	0.223	0.0184114	Oligodendrocyte	NDUFB9
2.13799e-06	0.492149	0.311	0.252	0.0284053	Oligodendrocyte	CLTC
2.91483e-06	0.272607	0.666	0.615	0.0387264	Oligodendrocyte	RPL7
2.92537e-06	0.54817	0.315	0.259	0.0388665	Oligodendrocyte	RPS5
0	6.21306	0.585	0	0	OPC	S100A12
0	6.11459	0.715	0	0	OPC	Lyz
0	5.93324	0.553	0.005	0	OPC	ANXA1
0	5.86822	0.472	0.001	0	OPC	CXCL8
0	5.20582	0.634	0	0	OPC	ENSEASG00005027054
0	5.19549	0.715	0	0	OPC	ENSEASG00005025557
0	5.00455	0.789	0.033	0	OPC	TG
0	4.74208	0.724	0	0	OPC	ENSEASG00005001036
0	4.64382	0.52	0	0	OPC	CATH1
0	4.21655	0.65	0.001	0	OPC	ENSEASG00005022642
0	4.07923	0.496	0	0	OPC	PLBD1
0	4.07264	0.423	0	0	OPC	MMP8
0	4.01219	0.512	0	0	OPC	TREM1
0	3.72401	0.512	0.001	0	OPC	ENSEASG00005025425
0	3.61209	0.447	0	0	OPC	IL1R2
0	3.60804	0.553	0.001	0	OPC	KCNJ15
0	3.59202	0.593	0.006	0	OPC	SERPINE2
0	3.55353	0.423	0	0	OPC	ENSEASG00005029776
0	3.4446	0.407	0	0	OPC	ENSEASG00005013011
0	3.25175	0.447	0.001	0	OPC	ENSEASG00005019202
0	3.20447	0.423	0	0	OPC	LST1
0	3.16535	0.415	0	0	OPC	ENSEASG00005021091
0	3.14684	0.447	0.002	0	OPC	ENSEASG00005035202
0	3.14634	0.472	0.004	0	OPC	RIPOR2
0	2.97512	0.39	0	0	OPC	ENSEASG00005025534
0	2.91005	0.423	0.002	0	OPC	ENSEASG00005029587
0	2.81506	0.317	0	0	OPC	ENSEASG00005030746
0	2.74201	0.382	0.002	0	OPC	ENSEASG00005014652
0	2.67614	0.333	0.001	0	OPC	ENSEASG00005009793
0	2.63411	0.325	0	0	OPC	ENSEASG00005021445
0	2.6329	0.366	0.001	0	OPC	C1orf162
4.03719e-299	3.03904	0.48	0.01	5.36381e-295	OPC	ENSEASG00005021607
1.56535e-289	2.08873	0.317	0.002	2.07972e-285	OPC	MMP25
9.57504e-288	4.62687	0.74	0.035	1.27214e-283	OPC	GYG1
1.41366e-279	3.38405	0.545	0.016	1.87819e-275	OPC	TMEM140
1.34013e-278	2.59411	0.35	0.004	1.78049e-274	OPC	ENSEASG00005011096
2.0721e-272	3.36544	0.642	0.026	2.753e-268	OPC	VNN2
9.79472e-272	4.02316	0.26	0.001	1.30133e-267	OPC	MMP1
4.39089e-265	2.83763	0.358	0.005	5.83374e-261	OPC	ANXA2
4.44488e-261	2.28616	0.341	0.004	5.90546e-257	OPC	ENSEASG00005024188
4.45757e-251	2.3401	0.293	0.002	5.92232e-247	OPC	VCAN
8.54542e-248	2.47592	0.285	0.002	1.13534e-243	OPC	ISG20
6.07967e-241	2.38646	0.252	0.001	8.07745e-237	OPC	ENSEASG00005002552
1.17475e-240	3.70894	0.618	0.028	1.56077e-236	OPC	LMNB1
2.44976e-215	2.93848	0.341	0.007	3.25475e-211	OPC	NUAK2
6.39032e-215	3.47009	0.512	0.021	8.49018e-211	OPC	PLEK
1.99965e-206	2.83712	0.382	0.01	2.65674e-202	OPC	PLSCR1
2.1487e-189	3.6465	0.699	0.054	2.85476e-185	OPC	MCL1
6.09306e-189	2.61759	0.293	0.005	8.09523e-185	OPC	LTB
5.25918e-168	2.62358	0.333	0.01	6.98735e-164	OPC	ENSEASG00005035204
1.2596e-150	2.79783	0.309	0.01	1.67351e-146	OPC	LONRF3
2.84408e-147	4.99828	0.984	0.192	3.77865e-143	OPC	ENSEASG00005031306
6.87037e-143	5.55819	1	0.218	9.12797e-139	OPC	SRGN
1.35105e-141	3.28678	0.545	0.042	1.795e-137	OPC	SELL
2.38961e-137	2.60603	0.252	0.006	3.17484e-133	OPC	ENSEASG00005029852
3.74039e-133	2.23023	0.341	0.015	4.96948e-129	OPC	MYADM
8.68545e-130	3.22882	0.431	0.027	1.15395e-125	OPC	ENSEASG00005011013
3.72266e-128	4.67708	0.886	0.162	4.94592e-124	OPC	ENSEASG00005019012
7.69882e-128	2.57576	0.382	0.021	1.02287e-123	OPC	AOAH
1.53463e-123	2.80738	0.431	0.029	2.0389e-119	OPC	TAGLN2
6.11006e-123	4.10224	0.756	0.109	8.11783e-119	OPC	DDIT3
7.47338e-122	3.9505	0.659	0.078	9.92913e-118	OPC	GADD45A
5.47496e-116	2.04133	0.35	0.019	7.27403e-112	OPC	EHD1
6.31618e-116	1.8972	0.252	0.008	8.39168e-112	OPC	IL15
9.70706e-114	1.99422	0.285	0.012	1.28968e-109	OPC	BCL3
8.1543e-113	3.5856	0.756	0.12	1.08338e-108	OPC	BTG1
2.94583e-110	2.18729	0.317	0.016	3.91383e-106	OPC	ENSEASG00005021489
5.65276e-110	2.49783	0.341	0.019	7.51026e-106	OPC	DUSP2
6.28626e-107	3.18272	0.528	0.054	8.35192e-103	OPC	H2AC20
3.1163e-104	2.81476	0.512	0.051	4.14032e-100	OPC	NT5C3A
1.67766e-101	3.50225	0.715	0.112	2.22894e-97	OPC	G0S2
2.80282e-94	2.27163	0.309	0.018	3.72383e-90	OPC	CDKN2D
1.06055e-89	3.65255	0.488	0.055	1.40905e-85	OPC	ENSEASG00005031972
8.2595e-85	2.60306	0.423	0.042	1.09736e-80	OPC	ENSEASG00005028596
6.62491e-81	3.19811	0.463	0.055	8.80185e-77	OPC	VIM
3.87369e-80	2.90162	0.585	0.09	5.14659e-76	OPC	KLF6
7.41434e-77	2.36711	0.366	0.034	9.85069e-73	OPC	SNX10
7.7192e-76	2.53421	0.447	0.052	1.02557e-71	OPC	TSC22D3
3.20248e-74	3.47859	0.992	0.706	4.25482e-70	OPC	ENSEASG00005038618
3.48577e-65	1.87844	0.333	0.033	4.63119e-61	OPC	ENSEASG00005021540
2.02483e-61	2.91295	0.447	0.067	2.69018e-57	OPC	CCNG2
6.70958e-60	3.4125	0.772	0.245	8.91435e-56	OPC	BASP1
8.79546e-60	2.11374	0.325	0.034	1.16856e-55	OPC	STAT6
2.50764e-59	2.77512	0.358	0.043	3.33165e-55	OPC	IFIT3
1.24344e-56	1.8904	0.301	0.031	1.65203e-52	OPC	CSF3R
1.08344e-55	2.58711	0.545	0.109	1.43946e-51	OPC	ENSEASG00005024380
4.68219e-55	2.89092	0.967	0.759	6.22075e-51	OPC	UBB
2.98653e-54	1.84083	0.276	0.027	3.9679e-50	OPC	MXD1
3.40478e-54	1.95121	0.276	0.027	4.52358e-50	OPC	NAMPT
4.26363e-54	2.70334	0.902	0.41	5.66466e-50	OPC	IER2
5.96899e-54	2.16102	0.423	0.066	7.9304e-50	OPC	HBP1
1.81863e-53	2.4787	0.423	0.067	2.41623e-49	OPC	ENSEASG00005029499
3.0251e-52	2.83752	0.959	0.64	4.01914e-48	OPC	ENSEASG00005028410
2.74614e-50	2.10632	0.293	0.033	3.64853e-46	OPC	MAFF
1.39734e-49	1.69283	0.26	0.026	1.85651e-45	OPC	ENSEASG00005004752
1.92951e-49	2.85536	0.951	0.679	2.56355e-45	OPC	SAT1
2.41803e-49	1.95524	0.366	0.053	3.2126e-45	OPC	AZIN1
3.97258e-49	2.34006	0.618	0.162	5.27797e-45	OPC	MBOAT7
4.65191e-48	1.96402	0.333	0.045	6.18052e-44	OPC	PXK
1.75211e-47	2.09391	0.407	0.068	2.32786e-43	OPC	FGR
9.47289e-47	2.23339	0.366	0.056	1.25857e-42	OPC	CD47
1.11037e-46	2.42306	0.341	0.049	1.47524e-42	OPC	SAMD9
1.58131e-46	2.83492	0.61	0.173	2.10093e-42	OPC	ENSEASG00005013569
1.76484e-46	2.35969	0.886	0.496	2.34476e-42	OPC	EIF1
3.44337e-46	2.31396	0.984	0.794	4.57486e-42	OPC	ENSEASG00005036587
4.69274e-46	2.49385	0.52	0.116	6.23477e-42	OPC	ZFAND5
1.94024e-45	1.94713	0.537	0.121	2.57781e-41	OPC	DPYD
7.81385e-45	2.85833	0.504	0.116	1.03815e-40	OPC	HMGB2
1.98021e-44	1.9543	0.285	0.035	2.63091e-40	OPC	NCF2
1.33551e-43	2.52967	0.496	0.111	1.77435e-39	OPC	TUBA4A
2.23659e-43	1.91672	0.325	0.047	2.97153e-39	OPC	ICAM3
2.7218e-43	2.51631	0.602	0.172	3.61618e-39	OPC	ENSEASG00005021466
4.95926e-43	1.59816	0.39	0.064	6.58887e-39	OPC	GSN
5.61463e-43	2.5247	0.675	0.227	7.4596e-39	OPC	CCNL1
8.31991e-43	2.26282	0.585	0.159	1.10538e-38	OPC	GRN
1.43406e-42	2.96819	0.675	0.23	1.90529e-38	OPC	RBBP6
1.28404e-41	2.06646	0.415	0.08	1.70598e-37	OPC	ENSEASG00005002806
2.21824e-41	2.35067	0.61	0.172	2.94716e-37	OPC	RGS2
2.89747e-41	1.83247	0.366	0.062	3.84957e-37	OPC	PPP1R3B
1.13042e-39	1.50914	0.992	0.822	1.50187e-35	OPC	TPT1
1.16097e-39	2.07386	0.358	0.061	1.54246e-35	OPC	LACTB
2.23676e-39	2.3848	0.585	0.17	2.97176e-35	OPC	MPZL3
2.69575e-39	2.05011	0.935	0.733	3.58158e-35	OPC	ENSEASG00005017355
4.67577e-39	1.84127	0.309	0.047	6.21222e-35	OPC	ENSEASG00005024165
1.42583e-38	1.98943	0.39	0.076	1.89436e-34	OPC	ENSEASG00005014777
1.53772e-38	2.09707	0.537	0.137	2.04302e-34	OPC	ARHGAP30
2.593e-38	2.34424	0.366	0.068	3.44506e-34	OPC	CCPG1
2.66368e-38	2.54499	0.74	0.33	3.53897e-34	OPC	DDX3X
4.04855e-38	2.48212	0.602	0.188	5.3789e-34	OPC	JUNB
8.50808e-37	1.77931	0.65	0.215	1.13038e-32	OPC	GMFG
9.50876e-37	2.04693	0.561	0.169	1.26333e-32	OPC	SNX3
3.60434e-36	1.58562	0.927	0.592	4.78873e-32	OPC	ENSEASG00005001444
5.98412e-36	2.35031	0.894	0.614	7.95051e-32	OPC	ENSEASG00005033370
1.14625e-35	1.8394	0.699	0.268	1.52291e-31	OPC	ARPC2
1.42478e-35	2.63324	0.48	0.127	1.89296e-31	OPC	IVNS1ABP
1.87308e-35	1.93401	0.317	0.055	2.48857e-31	OPC	LAMTOR3
2.19133e-35	1.75822	0.333	0.059	2.9114e-31	OPC	EVI2B
6.98171e-35	1.92419	0.341	0.063	9.2759e-31	OPC	FAM220A
1.44981e-34	1.75908	0.317	0.055	1.92622e-30	OPC	H2AC21
2.93892e-34	2.26306	0.659	0.254	3.90465e-30	OPC	TSPO
4.503e-34	1.90625	0.724	0.316	5.98269e-30	OPC	ENSEASG00005013355
9.47189e-34	2.14667	0.537	0.166	1.25844e-29	OPC	PGK1
1.15371e-33	2.34731	0.585	0.201	1.53282e-29	OPC	ENSEASG00005028916
1.20294e-33	2.50257	0.455	0.119	1.59822e-29	OPC	ARF4
2.31659e-33	1.8369	0.927	0.562	3.07782e-29	OPC	JUN
3.89138e-33	2.59839	0.496	0.14	5.17009e-29	OPC	TLR2
1.35502e-32	2.24355	0.886	0.563	1.80028e-28	OPC	ENSEASG00005000860
5.29903e-31	1.64515	0.276	0.047	7.0403e-27	OPC	PRDX5
3.88137e-30	1.55591	0.268	0.045	5.15679e-26	OPC	CYRIA
7.9198e-30	1.77523	0.341	0.072	1.05222e-25	OPC	NDEL1
1.35179e-29	1.91386	0.341	0.072	1.79599e-25	OPC	MAFG
3.07791e-29	1.65785	0.837	0.495	4.0893e-25	OPC	ENSEASG00005033600
3.21774e-29	1.43937	0.26	0.043	4.27509e-25	OPC	ENSEASG00005000539
5.31491e-29	1.89432	0.415	0.106	7.06139e-25	OPC	LCP1
9.52326e-29	2.15083	0.837	0.639	1.26526e-24	OPC	DDX5
1.12189e-28	2.46699	0.569	0.211	1.49055e-24	OPC	ENSEASG00005026915
1.33481e-28	1.87392	0.48	0.145	1.77343e-24	OPC	PGD
2.07915e-28	1.8812	0.39	0.098	2.76236e-24	OPC	ENSEASG00005005673
4.9887e-28	1.89816	0.585	0.218	6.62799e-24	OPC	ATG3
8.06206e-28	1.57545	0.374	0.089	1.07113e-23	OPC	ENSEASG00005008588
9.35327e-28	1.98603	0.382	0.096	1.24268e-23	OPC	SERINC3
1.52635e-27	1.90621	0.415	0.11	2.0279e-23	OPC	ENSEASG00005023687
1.55932e-27	1.72579	0.585	0.219	2.07172e-23	OPC	GABARAP
4.61015e-27	1.52104	0.252	0.044	6.12505e-23	OPC	BNIP3L
3.33608e-26	1.80539	0.463	0.143	4.43232e-22	OPC	UBE2D2
3.92093e-26	1.78467	0.268	0.052	5.20935e-22	OPC	NFIL3
7.48288e-26	1.71633	0.585	0.229	9.94175e-22	OPC	PRR13
4.99577e-25	1.65596	0.325	0.075	6.63738e-21	OPC	GPSM3
1.12176e-24	1.84228	0.602	0.249	1.49037e-20	OPC	PNRC1
1.18226e-24	2.24265	0.561	0.216	1.57075e-20	OPC	IER3
2.95179e-24	2.06686	0.423	0.128	3.92174e-20	OPC	RNASE6
4.21326e-24	1.73632	0.366	0.097	5.59773e-20	OPC	SLA
5.70242e-24	1.59747	0.398	0.115	7.57624e-20	OPC	PYGL
1.54982e-23	1.71581	0.675	0.327	2.05909e-19	OPC	JUND
2.09774e-23	1.77333	0.398	0.117	2.78705e-19	OPC	PCF11
1.47314e-22	1.71738	0.577	0.236	1.95721e-18	OPC	TRA2B
1.65108e-22	1.82347	0.39	0.114	2.19363e-18	OPC	ENSEASG00005001804
1.81939e-22	1.69947	0.415	0.131	2.41725e-18	OPC	IL4R
3.92347e-22	1.7047	0.561	0.241	5.21272e-18	OPC	CD53
9.67603e-22	1.60638	0.317	0.082	1.28556e-17	OPC	UCP2
1.22081e-21	1.41572	0.285	0.066	1.62197e-17	OPC	ENSEASG00005038534
1.29458e-21	1.72708	0.382	0.114	1.71998e-17	OPC	TMBIM4
2.79035e-21	1.47551	0.463	0.162	3.70726e-17	OPC	COTL1
3.65011e-21	1.43747	0.667	0.328	4.84953e-17	OPC	ATP6V1G1
4.21164e-21	1.72266	0.537	0.232	5.59558e-17	OPC	MYL12A
5.27521e-21	1.79176	0.504	0.194	7.00864e-17	OPC	ATF3
6.4035e-21	2.03572	0.374	0.114	8.5077e-17	OPC	HEXIM1
8.15775e-21	1.44808	0.382	0.114	1.08384e-16	OPC	PCMT1
1.02144e-20	1.44015	0.276	0.065	1.35708e-16	OPC	CYTH1
1.54176e-20	1.97436	0.488	0.187	2.04838e-16	OPC	SRSF5
2.14367e-20	1.48136	0.26	0.059	2.84808e-16	OPC	FRMD8
3.23175e-20	1.52831	0.561	0.242	4.2937e-16	OPC	ENSEASG00005005759
6.7059e-20	1.52278	0.374	0.115	8.90946e-16	OPC	NEU1
6.97091e-20	1.73437	0.642	0.321	9.26156e-16	OPC	ZFP36
7.13164e-20	1.99292	0.431	0.161	9.47509e-16	OPC	RAB1A
8.01183e-20	2.19209	0.374	0.118	1.06445e-15	OPC	SUPT4H1
2.21884e-19	1.70987	0.26	0.061	2.94795e-15	OPC	ENSEASG00005015964
2.60062e-19	1.40591	0.634	0.323	3.45519e-15	OPC	OAZ1
5.59036e-19	1.48663	0.431	0.152	7.42735e-15	OPC	YPEL3
7.10762e-19	1.31829	0.293	0.076	9.44318e-15	OPC	SERTAD1
1.25075e-18	1.19923	0.293	0.077	1.66174e-14	OPC	DAZAP2
2.29907e-18	1.33506	0.276	0.071	3.05454e-14	OPC	STK17A
2.49933e-18	1.52905	0.415	0.146	3.32062e-14	OPC	LIMD2
3.92409e-18	1.47968	0.276	0.072	5.21354e-14	OPC	TOB1
5.79841e-18	1.37734	0.382	0.129	7.70377e-14	OPC	ANXA7
7.79857e-18	1.89627	0.634	0.328	1.03612e-13	OPC	CALM2
1.0775e-17	1.7195	0.463	0.191	1.43156e-13	OPC	BZW1
2.93774e-17	1.44891	0.325	0.099	3.90309e-13	OPC	RAB5IF
6.56151e-17	1.83878	0.382	0.138	8.71762e-13	OPC	ENSEASG00005013641
7.91807e-17	1.52765	0.309	0.093	1.05199e-12	OPC	CREM
1.10443e-16	1.63435	0.504	0.226	1.46734e-12	OPC	ARPC5
1.41114e-16	1.96655	0.902	0.833	1.87484e-12	OPC	HSP90AA1
1.60056e-16	1.30161	0.423	0.158	2.1265e-12	OPC	ENSEASG00005028539
1.70843e-16	1.3477	0.285	0.081	2.26983e-12	OPC	CFP
1.95934e-16	1.26939	0.659	0.357	2.60317e-12	OPC	C5AR1
3.98444e-16	1.07091	0.764	0.422	5.29373e-12	OPC	DUSP1
4.23875e-16	1.74491	0.439	0.18	5.63161e-12	OPC	TKT
9.2595e-16	1.29263	0.309	0.096	1.23022e-11	OPC	XPO6
1.24162e-15	1.43694	0.439	0.181	1.64962e-11	OPC	CD44
1.62731e-15	1.75999	0.358	0.128	2.16204e-11	OPC	TLR4
3.05735e-15	1.08885	0.472	0.195	4.06199e-11	OPC	WBP2
4.86551e-15	1.42706	0.675	0.411	6.46432e-11	OPC	DNAJA1
5.97753e-15	1.56985	0.293	0.094	7.94175e-11	OPC	ENSEASG00005035370
6.61591e-15	1.48076	0.447	0.196	8.7899e-11	OPC	ALDOA
7.06774e-15	1.55377	0.325	0.11	9.3902e-11	OPC	UBE2B
7.19273e-15	1.65138	0.398	0.16	9.55626e-11	OPC	EIF5
2.25857e-14	1.52223	0.561	0.315	3.00074e-10	OPC	RAB24
2.82077e-14	1.3479	0.447	0.196	3.74768e-10	OPC	CORO1A
4.99934e-14	1.37204	0.26	0.078	6.64213e-10	OPC	UBR1
7.20626e-14	0.851653	0.911	0.544	9.57423e-10	OPC	FOS
9.42175e-14	1.86045	0.398	0.168	1.25177e-09	OPC	ENSEASG00005017439
9.53325e-14	1.35604	0.48	0.223	1.26659e-09	OPC	CLK4
1.63443e-13	1.70529	0.252	0.076	2.17151e-09	OPC	NUB1
1.66223e-13	1.52942	0.439	0.196	2.20843e-09	OPC	LRRFIP1
2.1675e-13	1.18337	0.48	0.219	2.87974e-09	OPC	BIN2
3.86438e-13	1.23884	0.252	0.076	5.13421e-09	OPC	SSTR3
4.69954e-13	1.42075	0.463	0.216	6.24381e-09	OPC	ENSEASG00005025402
5.07527e-13	1.66486	0.382	0.158	6.74301e-09	OPC	JMJD1C
9.12571e-13	1.34364	0.26	0.084	1.21244e-08	OPC	ENSEASG00005017437
1.43923e-12	1.15276	0.309	0.111	1.91216e-08	OPC	ISCA1
1.45382e-12	1.38056	0.415	0.182	1.93155e-08	OPC	ENSEASG00005035103
1.49255e-12	1.46217	0.252	0.08	1.983e-08	OPC	ENSEASG00005016005
1.72556e-12	0.904095	0.772	0.521	2.29258e-08	OPC	ENSEASG00005017162
1.96427e-12	1.22072	0.317	0.117	2.60972e-08	OPC	SPI1
3.50776e-12	1.14588	0.268	0.088	4.66041e-08	OPC	SLC16A3
3.64165e-12	1.20685	0.545	0.291	4.8383e-08	OPC	GLIPR1
4.95378e-12	1.40875	0.309	0.116	6.58159e-08	OPC	HSBP1
8.8399e-12	1.09139	0.447	0.21	1.17447e-07	OPC	PTPRC
1.01434e-11	1.12548	0.333	0.131	1.34765e-07	OPC	LYN
1.08711e-11	1.1182	0.463	0.224	1.44433e-07	OPC	ENSEASG00005018136
1.35133e-11	1.42672	0.398	0.179	1.79537e-07	OPC	ENSEASG00005029736
1.88752e-11	1.8621	0.309	0.122	2.50775e-07	OPC	TUBB4B
9.003e-11	1.07337	0.252	0.087	1.19614e-06	OPC	CHMP3
2.10501e-10	1.68569	0.26	0.095	2.79672e-06	OPC	RUBCNL
2.23464e-10	0.937962	0.772	0.537	2.96894e-06	OPC	ARPC1B
2.33127e-10	1.32579	0.358	0.165	3.09732e-06	OPC	DNAJB1
2.49649e-10	1.07783	0.268	0.1	3.31684e-06	OPC	RNF10
2.58993e-10	1.12337	0.846	0.772	3.44098e-06	OPC	HSPA8
2.98295e-10	1.24524	0.252	0.089	3.96315e-06	OPC	ENSEASG00005031347
3.94708e-10	1.33069	0.301	0.121	5.24409e-06	OPC	TNFRSF1A
3.95295e-10	1.12419	0.496	0.268	5.25189e-06	OPC	IER5
4.77864e-10	1.37482	0.333	0.145	6.34891e-06	OPC	NIBAN1
5.9647e-10	1.42871	0.423	0.218	7.9247e-06	OPC	SQSTM1
6.0559e-10	1.63467	0.553	0.335	8.04587e-06	OPC	BRD2
1.16235e-09	1.23741	0.268	0.103	1.5443e-05	OPC	ENSEASG00005024010
5.92298e-09	0.841042	0.366	0.168	7.86927e-05	OPC	ENSEASG00005002478
1.02511e-08	0.984793	0.26	0.103	0.000136196	OPC	ENSEASG00005023666
1.28102e-08	1.26564	0.35	0.165	0.000170196	OPC	GLA
3.73594e-08	1.03048	0.268	0.115	0.000496358	OPC	PAFAH1B1
4.92221e-08	1.15403	0.374	0.204	0.000653965	OPC	BEST1
6.77289e-08	1.13973	0.285	0.13	0.000899846	OPC	ENSEASG00005021954
1.2384e-07	1.03431	0.26	0.114	0.00164534	OPC	ENSEASG00005017998
1.34658e-07	1.03336	0.333	0.162	0.00178907	OPC	CLIC1
1.5112e-07	0.881135	0.569	0.383	0.00200778	OPC	SORL1
2.08113e-07	1.15492	0.797	0.754	0.00276499	OPC	ENSEASG00005005734
3.06513e-07	0.974419	0.35	0.18	0.00407233	OPC	CD48
3.4823e-07	0.782885	0.439	0.251	0.00462659	OPC	ENSEASG00005038337
3.50947e-07	0.80707	0.252	0.108	0.00466268	OPC	CYB5R4
3.72543e-07	1.05493	0.268	0.122	0.00494961	OPC	TSPAN31
6.55806e-07	1.02652	0.276	0.129	0.00871303	OPC	PDCD6
8.63067e-07	0.958167	0.309	0.155	0.0114667	OPC	GNB1
1.57682e-06	0.949762	0.317	0.166	0.0209496	OPC	TPM3
0	5.75865	0.532	0	0	T cell	ENSEASG00005031059
0	5.13564	0.727	0	0	T cell	ENSEASG00005036300
0	4.77155	0.753	0	0	T cell	ENSEASG00005009306
0	2.83572	0.442	0.004	0	T cell	ENSEASG00005029112
0	2.77975	0.468	0.003	0	T cell	ENSEASG00005028682
0	2.62184	0.377	0	0	T cell	CTSW
0	2.51256	0.273	0	0	T cell	ENSEASG00005013159
0	2.48091	0.351	0.001	0	T cell	CD3G
6.09183e-293	2.10024	0.351	0.002	8.0936e-289	T cell	SKAP1
1.38118e-213	2.65487	0.39	0.006	1.83504e-209	T cell	LCK
3.15967e-171	3.01178	0.351	0.007	4.19794e-167	T cell	LTB
3.70622e-132	2.39965	0.312	0.008	4.92409e-128	T cell	ENSEASG00005029852
1.95341e-122	3.57766	0.442	0.02	2.5953e-118	T cell	ENSEASG00005030403
3.03187e-119	3.5045	0.442	0.02	4.02814e-115	T cell	DUSP2
1.85743e-117	3.13123	0.286	0.007	2.46778e-113	T cell	TUBB2A
3.90729e-109	2.0166	0.286	0.008	5.19122e-105	T cell	S100A4
2.47032e-103	1.21963	0.338	0.013	3.28207e-99	T cell	ANXA1
3.87775e-95	2.78564	0.403	0.022	5.15198e-91	T cell	CD3E
1.9335e-62	2.03401	0.312	0.02	2.56885e-58	T cell	EZR
1.08844e-48	2.19258	0.519	0.074	1.4461e-44	T cell	SSTR3
6.36767e-41	2.16921	0.273	0.024	8.46008e-37	T cell	AHNAK
2.11576e-36	1.99775	0.273	0.027	2.811e-32	T cell	C16orf54
1.05827e-35	2.5697	0.961	0.685	1.40602e-31	T cell	EEF1B2
3.23966e-35	2.01025	0.403	0.06	4.30421e-31	T cell	VIM
8.03988e-31	2.1529	0.364	0.056	1.06818e-26	T cell	RESF1
1.21007e-29	2.20848	0.545	0.128	1.6077e-25	T cell	BTG1
4.09102e-29	2.38764	0.416	0.077	5.43533e-25	T cell	TRAF3IP3
1.26419e-27	1.62726	0.974	0.852	1.6796e-23	T cell	ENSEASG00005012575
1.47952e-27	2.20831	0.338	0.053	1.96569e-23	T cell	CXCR4
1.77896e-26	1.55567	0.974	0.88	2.36353e-22	T cell	EEF1A1
3.21164e-26	2.11389	0.857	0.551	4.26698e-22	T cell	ENSEASG00005011121
5.67065e-26	1.99105	0.896	0.582	7.53402e-22	T cell	ENSEASG00005004585
1.06083e-25	1.72595	0.325	0.053	1.40941e-21	T cell	ENSEASG00005029083
4.74418e-25	1.44608	0.961	0.823	6.30311e-21	T cell	RPS6
9.8534e-25	1.84003	0.896	0.542	1.30912e-20	T cell	RPL23
1.34606e-24	1.79337	0.909	0.673	1.78838e-20	T cell	RPL37
7.82064e-24	1.37218	0.961	0.85	1.03905e-19	T cell	RPL13A
4.2747e-23	1.89899	0.26	0.038	5.67936e-19	T cell	ENSEASG00005032677
4.59665e-22	1.7347	0.896	0.626	6.10711e-18	T cell	ENSEASG00005012847
7.93331e-22	1.91817	0.831	0.479	1.05402e-17	T cell	RPL12
1.74959e-21	1.8414	0.753	0.358	2.3245e-17	T cell	SDK1
2.37871e-21	1.77793	0.455	0.114	3.16035e-17	T cell	TUBA4A
2.70151e-21	1.73411	0.883	0.567	3.58923e-17	T cell	RPS13
3.49659e-21	1.61526	0.948	0.72	4.64557e-17	T cell	ENSEASG00005025626
5.48957e-21	1.51455	0.896	0.704	7.29344e-17	T cell	ENSEASG00005018290
1.16612e-20	1.44494	0.883	0.573	1.54931e-16	T cell	ENSEASG00005004621
2.31086e-20	1.32487	0.974	0.889	3.0702e-16	T cell	ENSEASG00005030200
3.52422e-20	1.59576	0.922	0.663	4.68228e-16	T cell	ENSEASG00005020817
4.10263e-20	1.77271	0.857	0.574	5.45075e-16	T cell	RPL35A
1.66035e-19	1.69524	0.831	0.535	2.20594e-15	T cell	RPS2
1.9496e-19	1.5825	0.909	0.603	2.59024e-15	T cell	ENSEASG00005034460
2.50635e-19	1.74257	0.597	0.21	3.32993e-15	T cell	PTPRC
3.99878e-19	1.45652	0.935	0.696	5.31278e-15	T cell	RPS26
4.26087e-19	1.67659	0.883	0.636	5.66099e-15	T cell	RPS7
4.77061e-19	1.71762	0.805	0.473	6.33823e-15	T cell	RPL9
7.73087e-19	1.58586	0.312	0.064	1.02712e-14	T cell	ENSEASG00005005188
1.3904e-18	1.6837	0.805	0.485	1.84729e-14	T cell	ENSEASG00005000650
1.51467e-18	1.54409	0.883	0.64	2.01238e-14	T cell	ENSEASG00005023056
2.23804e-18	1.3128	0.922	0.759	2.97346e-14	T cell	RPS11
4.52165e-18	1.41673	0.922	0.736	6.00747e-14	T cell	RPL24
9.32076e-18	1.54687	0.909	0.689	1.23836e-13	T cell	RPL13
2.46297e-17	1.54285	0.818	0.485	3.27231e-13	T cell	ENSEASG00005017822
3.20166e-17	1.62977	0.766	0.438	4.25372e-13	T cell	ENSEASG00005030632
5.97181e-17	1.45309	0.87	0.699	7.93414e-13	T cell	RPS19
1.02492e-16	1.57717	0.805	0.572	1.36171e-12	T cell	RPL27
3.42379e-16	1.5583	0.623	0.263	4.54884e-12	T cell	ENSEASG00005015397
4.34146e-16	1.36438	0.844	0.637	5.76806e-12	T cell	ENSEASG00005004636
5.38252e-16	0.77012	0.61	0.23	7.15122e-12	T cell	SRGN
4.99804e-15	1.43253	0.844	0.616	6.64039e-11	T cell	ENSEASG00005014248
6.12155e-15	1.04853	0.325	0.075	8.13309e-11	T cell	LY6E
8.63394e-15	1.21004	0.935	0.812	1.14711e-10	T cell	RPS12
9.73227e-15	1.00231	0.974	0.754	1.29303e-10	T cell	RPL4
9.9084e-15	1.35474	0.753	0.422	1.31643e-10	T cell	ARHGDIB
1.85663e-14	1.95765	0.468	0.169	2.46672e-10	T cell	ENSEASG00005028655
2.19886e-14	1.7093	0.649	0.339	2.92141e-10	T cell	ENSEASG00005005956
2.32331e-14	1.36748	0.727	0.397	3.08676e-10	T cell	RPL15
2.87909e-14	1.50279	0.714	0.41	3.82516e-10	T cell	ENSEASG00005007599
3.812e-14	1.65646	0.571	0.234	5.06462e-10	T cell	MYL12A
5.60642e-14	1.31867	0.688	0.347	7.44869e-10	T cell	RPL36A
9.90457e-14	1.64895	0.481	0.169	1.31592e-09	T cell	NR4A1
1.0169e-13	1.50429	0.442	0.151	1.35105e-09	T cell	ENSEASG00005007495
1.22083e-13	1.09527	0.935	0.76	1.62199e-09	T cell	ENSEASG00005000256
1.55912e-13	1.13794	0.922	0.742	2.07144e-09	T cell	RPS20
2.01646e-13	1.21481	0.805	0.523	2.67907e-09	T cell	ENSEASG00005014792
2.81275e-13	1.24803	0.831	0.586	3.73701e-09	T cell	ENSEASG00005028601
2.88984e-13	1.47202	0.805	0.584	3.83944e-09	T cell	ENSEASG00005032986
3.09322e-13	1.58244	0.429	0.146	4.10966e-09	T cell	ENSEASG00005030691
4.05299e-13	1.34503	0.831	0.622	5.3848e-09	T cell	RPS16
6.46239e-13	1.49183	0.558	0.264	8.58593e-09	T cell	RPS5
1.53572e-12	1.20139	0.818	0.617	2.04036e-08	T cell	RPL19
1.66094e-12	1.56806	0.377	0.121	2.20672e-08	T cell	HMGB2
1.96905e-12	1.1659	0.831	0.649	2.61607e-08	T cell	ENSEASG00005005174
2.31195e-12	1.42846	0.662	0.374	3.07166e-08	T cell	RPL10A
3.516e-12	1.35736	0.506	0.197	4.67136e-08	T cell	CORO1A
3.74223e-12	1.39885	0.364	0.114	4.97192e-08	T cell	PTPRCAP
4.43333e-12	1.1711	0.792	0.605	5.89012e-08	T cell	ENSEASG00005010978
4.90734e-12	1.07319	0.896	0.698	6.51989e-08	T cell	ENSEASG00005027242
1.12025e-11	1.34173	0.766	0.565	1.48837e-07	T cell	ENSEASG00005025120
1.13061e-11	1.18489	0.74	0.52	1.50213e-07	T cell	ENSEASG00005032761
2.22724e-11	1.45754	0.312	0.095	2.95911e-07	T cell	ENSEASG00005030067
5.11247e-11	1.19862	0.766	0.572	6.79243e-07	T cell	ENSEASG00005004937
6.61825e-11	1.59225	0.558	0.266	8.79301e-07	T cell	ENSEASG00005032457
7.87375e-11	0.821046	0.935	0.752	1.04611e-06	T cell	ENSEASG00005009897
7.90329e-11	0.955015	0.922	0.739	1.05003e-06	T cell	RPS23
8.21062e-11	1.32412	0.558	0.274	1.09086e-06	T cell	ARPC2
8.98345e-11	1.26795	0.481	0.207	1.19354e-06	T cell	RPL29
1.1426e-10	0.885914	0.948	0.824	1.51806e-06	T cell	TPT1
1.55535e-10	1.10197	0.26	0.07	2.06644e-06	T cell	CCND2
2.28115e-10	1.26572	0.494	0.219	3.03073e-06	T cell	BTF3
2.52304e-10	0.996507	0.831	0.645	3.35211e-06	T cell	ENSEASG00005036468
2.69406e-10	1.12602	0.792	0.527	3.57933e-06	T cell	RPL22
3.75598e-10	1.0702	0.74	0.461	4.99019e-06	T cell	ENSEASG00005038395
4.53091e-10	1.38723	0.286	0.086	6.01977e-06	T cell	ENSEASG00005025527
4.70442e-10	1.32757	0.481	0.224	6.2503e-06	T cell	ENSEASG00005014316
5.00289e-10	1.32883	0.727	0.501	6.64684e-06	T cell	ENSEASG00005016318
6.58432e-10	1.16715	0.922	0.762	8.74793e-06	T cell	UBB
8.11612e-10	1.41903	0.636	0.393	1.07831e-05	T cell	ENSEASG00005029569
1.43066e-09	1.63996	0.416	0.185	1.90078e-05	T cell	ENSEASG00005023013
1.45102e-09	1.29197	0.636	0.404	1.92783e-05	T cell	ENSEASG00005034668
1.92432e-09	0.882193	0.896	0.732	2.55665e-05	T cell	ENSEASG00005007625
3.13522e-09	0.9716	0.857	0.674	4.16545e-05	T cell	ENSEASG00005022501
3.16071e-09	0.835357	0.844	0.708	4.19932e-05	T cell	RPS9
3.67205e-09	1.05315	0.714	0.512	4.87868e-05	T cell	ENSEASG00005023808
4.1423e-09	1.35602	0.273	0.087	5.50346e-05	T cell	WIPF1
5.71838e-09	1.17403	0.688	0.461	7.59744e-05	T cell	RPL28
6.20383e-09	1.1967	0.325	0.118	8.2424e-05	T cell	JPT1
6.37786e-09	1.39923	0.299	0.103	8.47362e-05	T cell	NUDC
1.11466e-08	1.24267	0.299	0.104	0.000148093	T cell	PSME2
1.35155e-08	0.96787	0.766	0.531	0.000179566	T cell	ENSEASG00005029357
1.6124e-08	1.16934	0.39	0.162	0.000214223	T cell	H2AZ2
2.11051e-08	1.13185	0.494	0.253	0.000280402	T cell	ENSEASG00005024412
2.29854e-08	1.08204	0.286	0.096	0.000305384	T cell	JMJD6
2.66386e-08	0.978132	0.442	0.196	0.000353921	T cell	PSIP1
5.72821e-08	1.00296	0.714	0.518	0.000761049	T cell	RPS14
6.15422e-08	1.01315	0.61	0.353	0.000817649	T cell	EEF1G
6.32272e-08	1.05317	0.805	0.719	0.000840036	T cell	ENSEASG00005015515
7.908e-08	1.19358	0.338	0.135	0.00105066	T cell	ENSEASG00005026774
1.43443e-07	0.977939	0.623	0.387	0.00190578	T cell	COX17
2.00793e-07	0.825337	0.766	0.597	0.00266773	T cell	RPL6
2.02111e-07	1.12311	0.468	0.238	0.00268525	T cell	EIF3F
2.17265e-07	1.00522	0.26	0.092	0.00288658	T cell	CCND3
2.50379e-07	0.818899	0.779	0.635	0.00332654	T cell	RPLP2
2.73856e-07	1.00306	0.636	0.431	0.00363845	T cell	RPS10
2.82527e-07	1.0834	0.364	0.159	0.00375365	T cell	CCT2
3.76517e-07	1.26519	0.442	0.234	0.00500241	T cell	YWHAB
3.91619e-07	1.40142	0.338	0.144	0.00520305	T cell	ARHGAP30
4.17987e-07	0.978827	0.26	0.094	0.00555338	T cell	BRCC3
4.46213e-07	1.05378	0.584	0.378	0.00592839	T cell	ENSEASG00005035844
5.22293e-07	0.854198	0.545	0.305	0.00693918	T cell	ZC3H10
6.54781e-07	1.17474	0.416	0.201	0.00869942	T cell	ENSEASG00005015562
7.63494e-07	0.98195	0.519	0.295	0.0101438	T cell	EIF3K
8.15057e-07	1.23368	0.364	0.166	0.0108288	T cell	TPM3
9.05724e-07	1.12548	0.532	0.315	0.0120335	T cell	ENSEASG00005029015
1.2202e-06	0.832959	0.714	0.509	0.0162115	T cell	ENSEASG00005029997
1.52299e-06	1.02925	0.545	0.322	0.0202345	T cell	ENSEASG00005013355
1.67281e-06	1.13262	0.299	0.126	0.022225	T cell	SUB1
1.83031e-06	1.00116	0.26	0.1	0.0243175	T cell	ENSEASG00005012066
3.42911e-06	0.889583	0.597	0.387	0.0455591	T cell	RPS28
3.49474e-06	1.20119	0.299	0.129	0.0464311	T cell	LAP3
3.63402e-06	0.941869	0.481	0.283	0.0482815	T cell	RPL36

## Sheet: Epididymis
p_val	avg_log2FC	pct.1	pct.2	p_val_adj	cluster	gene
0	5.59124	0.587	0.004	0	Basal cell	ADAM28
0	4.57674	0.367	0.001	0	Basal cell	TP63
0	4.01489	0.34	0.004	0	Basal cell	ENSEASG00005007183
0	4.00217	0.451	0.017	0	Basal cell	EHF
0	3.97652	0.42	0.018	0	Basal cell	POSTN
0	3.81394	0.711	0.072	0	Basal cell	ENSEASG00005028022
0	3.64384	0.3	0.003	0	Basal cell	RBBP8
0	3.62891	0.285	0.008	0	Basal cell	USP28
0	3.56301	0.296	0.004	0	Basal cell	JAG2
0	3.47137	0.368	0.011	0	Basal cell	PLPP3
0	3.4684	0.285	0.017	0	Basal cell	TLR2
0	3.41841	0.256	0.009	0	Basal cell	FGFR2
0	3.30554	0.259	0.01	0	Basal cell	LAMC1
0	3.2484	0.402	0.037	0	Basal cell	APP
0	3.1903	0.286	0.015	0	Basal cell	ENSEASG00005009464
0	3.1839	0.365	0.034	0	Basal cell	ENSEASG00005034976
0	2.9313	0.284	0.019	0	Basal cell	PARD3
4.01322e-307	2.88598	0.472	0.067	6.02384e-303	Basal cell	PLEKHA5
8.45877e-307	3.2959	0.272	0.018	1.26966e-302	Basal cell	RBMS1
8.05905e-302	2.64204	0.363	0.037	1.20966e-297	Basal cell	PCDH7
1.01333e-301	3.14789	0.399	0.048	1.52101e-297	Basal cell	ZFHX4
2.89586e-260	3.01901	0.277	0.024	4.34668e-256	Basal cell	EGFR
4.59941e-214	2.84153	0.334	0.049	6.90372e-210	Basal cell	GLUL
1.2022e-213	2.34397	0.39	0.066	1.80451e-209	Basal cell	BTG1
2.52498e-181	2.47306	0.334	0.055	3.79e-177	Basal cell	KIAA1217
1.37565e-167	2.39017	0.277	0.041	2.06485e-163	Basal cell	JUN
1.99324e-166	2.34489	0.444	0.108	2.99185e-162	Basal cell	ENSEASG00005028410
7.17897e-162	2.09257	0.583	0.198	1.07756e-157	Basal cell	ENSEASG00005010696
1.58468e-157	2.47751	0.332	0.064	2.37861e-153	Basal cell	STXBP5
5.29449e-144	2.05577	0.339	0.069	7.94703e-140	Basal cell	SPATS2L
9.79052e-141	1.904	0.288	0.053	1.46956e-136	Basal cell	TLCD1
9.34503e-126	1.73682	0.336	0.076	1.40269e-121	Basal cell	KRT7
1.51956e-122	2.08051	0.254	0.046	2.28086e-118	Basal cell	KCNN2
9.08353e-111	2.06439	0.348	0.094	1.36344e-106	Basal cell	ENSEASG00005004600
2.84279e-100	1.73349	0.418	0.136	4.26702e-96	Basal cell	SFPQ
4.71511e-98	1.53355	0.551	0.225	7.07738e-94	Basal cell	PNISR
1.94067e-92	1.98281	0.294	0.079	2.91295e-88	Basal cell	KLHL24
8.63076e-92	1.82187	0.296	0.079	1.29548e-87	Basal cell	GATA3
5.1912e-89	1.51869	0.484	0.191	7.79199e-85	Basal cell	SRSF6
2.20506e-88	1.63295	0.389	0.128	3.3098e-84	Basal cell	MYCBP2
4.52147e-87	0.596719	0.26	0.059	6.78672e-83	Basal cell	ENSEASG00005015476
8.26853e-85	1.69328	0.296	0.083	1.24111e-80	Basal cell	CTNNB1
1.69049e-79	1.70466	0.268	0.072	2.53743e-75	Basal cell	TBC1D4
3.91074e-69	1.39677	0.29	0.091	5.87001e-65	Basal cell	ENSEASG00005016990
9.22535e-68	1.1853	0.497	0.22	1.38472e-63	Basal cell	LUC7L3
4.21004e-64	1.07075	0.548	0.263	6.31928e-60	Basal cell	ENSEASG00005012642
4.37338e-64	1.40599	0.252	0.074	6.56444e-60	Basal cell	ENSEASG00005029800
1.17167e-62	1.37835	0.39	0.157	1.75868e-58	Basal cell	ATP8A1
9.58286e-61	1.35588	0.261	0.082	1.43839e-56	Basal cell	VAPA
1.58906e-57	1.46207	0.323	0.122	2.38518e-53	Basal cell	KIDINS220
2.18776e-57	1.398	0.29	0.102	3.28383e-53	Basal cell	HSPA8
3.2433e-57	1.25194	0.392	0.167	4.86819e-53	Basal cell	TBX3
7.36165e-56	0.982298	0.482	0.227	1.10498e-51	Basal cell	SRSF5
3.02178e-55	1.54835	0.31	0.121	4.53569e-51	Basal cell	CCNL2
1.74308e-54	1.65771	0.255	0.087	2.61636e-50	Basal cell	PAXBP1
4.78098e-53	1.50554	0.335	0.138	7.17625e-49	Basal cell	ENSEASG00005016844
1.28411e-50	1.00525	0.46	0.222	1.92745e-46	Basal cell	RBM5
2.71606e-50	1.36949	0.31	0.125	4.07681e-46	Basal cell	ITGB1BP1
3.73678e-50	1.4985	0.271	0.099	5.6089e-46	Basal cell	CRYZL1
1.84419e-49	1.30622	0.288	0.108	2.76813e-45	Basal cell	ENSEASG00005003017
1.24419e-48	1.32997	0.314	0.13	1.86753e-44	Basal cell	ENSEASG00005017344
4.44151e-45	1.15694	0.372	0.168	6.66671e-41	Basal cell	NKTR
3.66319e-42	0.861878	0.498	0.266	5.49846e-38	Basal cell	RBM39
5.29606e-42	1.61739	0.314	0.141	7.94939e-38	Basal cell	ENSEASG00005033751
1.02567e-41	1.30987	0.273	0.112	1.53953e-37	Basal cell	GFM1
1.68234e-40	0.938467	0.398	0.194	2.52519e-36	Basal cell	HNRNPA1
3.30549e-39	1.17048	0.331	0.152	4.96155e-35	Basal cell	BRWD1
9.98408e-39	0.939337	0.33	0.15	1.49861e-34	Basal cell	HOXB5
1.22923e-38	0.567505	0.476	0.246	1.84508e-34	Basal cell	ENSEASG00005025169
1.94544e-32	1.08984	0.35	0.181	2.9201e-28	Basal cell	HNRNPL
4.45022e-32	0.916219	0.406	0.219	6.67978e-28	Basal cell	ENSEASG00005014096
5.04427e-32	0.948265	0.307	0.148	7.57145e-28	Basal cell	ZRANB2
5.07043e-32	1.0984	0.293	0.14	7.61071e-28	Basal cell	KRT19
8.9557e-28	0.821738	0.323	0.167	1.34425e-23	Basal cell	TRIP10
7.81402e-26	0.952448	0.26	0.126	1.17288e-21	Basal cell	PIK3C2G
2.72603e-25	0.913251	0.255	0.123	4.09177e-21	Basal cell	SNX5
3.6866e-25	0.916116	0.31	0.164	5.53359e-21	Basal cell	ANKRD10
7.2462e-24	0.572249	0.428	0.253	1.08765e-19	Basal cell	DDX17
3.4256e-23	0.98213	0.361	0.214	5.14182e-19	Basal cell	ENSEASG00005034797
4.64804e-20	0.850754	0.264	0.141	6.9767e-16	Basal cell	MORF4L2
1.10075e-19	0.733656	0.284	0.157	1.65223e-15	Basal cell	SRRM1
2.06237e-18	0.684629	0.28	0.157	3.09562e-14	Basal cell	PSAP
2.93631e-18	0.46765	0.464	0.299	4.4074e-14	Basal cell	SF3B1
3.94506e-18	0.356851	0.506	0.328	5.92153e-14	Basal cell	ARGLU1
9.69614e-17	0.66926	0.261	0.148	1.45539e-12	Basal cell	TRIT1
4.16684e-13	0.366933	0.365	0.239	6.25443e-09	Basal cell	PABPN1
9.29883e-13	0.522126	0.343	0.226	1.39575e-08	Basal cell	SRSF11
6.14653e-11	0.475031	0.264	0.169	9.22594e-07	Basal cell	SRSF10
4.2963e-10	0.375919	0.347	0.243	6.44875e-06	Basal cell	DDX5
1.73931e-09	0.54117	0.271	0.186	2.61071e-05	Basal cell	SON
0	4.6465	0.76	0.033	0	Clear cell	ATP13A4
0	4.35402	0.544	0.022	0	Clear cell	CROT
0	4.02738	0.63	0.042	0	Clear cell	ENSEASG00005037950
0	3.93864	0.603	0.042	0	Clear cell	TMF1
0	3.9249	0.557	0.032	0	Clear cell	MAT2A
0	3.88391	0.535	0.021	0	Clear cell	ARMC12
0	3.86837	0.439	0.02	0	Clear cell	ABCB5
0	3.74148	0.433	0.017	0	Clear cell	OTOGL
0	3.65273	0.401	0.018	0	Clear cell	DNAJC10
0	3.50886	0.461	0.034	0	Clear cell	PIK3C3
0	3.43191	0.417	0.037	0	Clear cell	ERO1B
0	3.42409	0.467	0.025	0	Clear cell	ATP6V1C2
0	3.30087	0.325	0.016	0	Clear cell	GREB1L
0	3.17238	0.535	0.051	0	Clear cell	VMP1
0	3.13157	0.287	0.013	0	Clear cell	ARR3
0	3.12	0.301	0.015	0	Clear cell	PIGA
0	3.10294	0.257	0.007	0	Clear cell	GRHL2
0	3.08421	0.59	0.077	0	Clear cell	SLC5A12
0	3.06372	0.378	0.038	0	Clear cell	MYO1B
0	3.05999	0.483	0.057	0	Clear cell	BAZ2B
0	3.05508	0.309	0.01	0	Clear cell	WFDC9
0	3.0274	0.299	0.015	0	Clear cell	FKBP14
0	2.9985	0.663	0.1	0	Clear cell	SNRNP70
0	2.97994	0.275	0.015	0	Clear cell	KIF4A
0	2.84949	0.672	0.143	0	Clear cell	RBBP7
0	2.79576	0.693	0.115	0	Clear cell	ARGLU1
0	2.77106	0.517	0.073	0	Clear cell	ZBED6
0	2.69183	0.286	0.015	0	Clear cell	MYO3B
0	2.65463	0.276	0.022	0	Clear cell	FAM91A1
0	2.6429	0.341	0.04	0	Clear cell	ZBTB18
0	2.63298	0.298	0.031	0	Clear cell	PIK3C2G
0	2.61004	0.37	0.047	0	Clear cell	FBXO21
0	2.5545	0.533	0.093	0	Clear cell	DDX17
0	2.55235	0.343	0.049	0	Clear cell	FAM133B
0	2.54152	0.359	0.062	0	Clear cell	FNBP4
0	2.50232	0.339	0.053	0	Clear cell	ZFAND6
0	2.47744	0.361	0.038	0	Clear cell	ACOXL
0	2.47287	0.484	0.092	0	Clear cell	SRSF7
0	2.42807	0.292	0.037	0	Clear cell	PLIN2
0	2.41392	0.46	0.089	0	Clear cell	SRSF11
0	2.39417	0.486	0.095	0	Clear cell	CLK1
0	2.38128	0.347	0.044	0	Clear cell	HOXB5
0	2.35824	0.351	0.061	0	Clear cell	MYO6
0	2.34356	0.359	0.059	0	Clear cell	TRIP11
0	2.30928	0.278	0.038	0	Clear cell	ZMYM2
0	2.28849	0.414	0.083	0	Clear cell	RBM25
0	2.27163	0.307	0.049	0	Clear cell	ACAD8
0	2.26502	0.59	0.131	0	Clear cell	SF3B1
0	2.25926	0.331	0.051	0	Clear cell	GRAMD2A
0	2.2536	0.311	0.052	0	Clear cell	EXOC3
0	2.20639	0.295	0.04	0	Clear cell	HOXB6
0	2.20027	0.349	0.064	0	Clear cell	SRSF10
0	2.19516	0.321	0.055	0	Clear cell	ZRANB2
0	2.15556	0.326	0.05	0	Clear cell	ENSEASG00005025646
0	2.15507	0.475	0.106	0	Clear cell	GLB1L2
0	2.08891	0.344	0.07	0	Clear cell	TRIP10
0	2.08733	0.343	0.065	0	Clear cell	ANKRD10
0	2.08536	0.456	0.114	0	Clear cell	PABPN1
0	2.08493	0.329	0.059	0	Clear cell	TPMT
0	2.052	0.529	0.124	0	Clear cell	ENSEASG00005012642
0	2.05095	0.522	0.127	0	Clear cell	RBM39
0	2.00268	0.442	0.114	0	Clear cell	ENSEASG00005017399
0	1.95903	0.416	0.079	0	Clear cell	SRSF6
0	1.94052	0.452	0.111	0	Clear cell	SRSF5
0	1.89088	0.432	0.114	0	Clear cell	RBM5
0	1.82453	0.462	0.108	0	Clear cell	PNISR
5.81613e-304	1.71955	0.392	0.098	8.73001e-300	Clear cell	SYNE2
6.77843e-304	2.165	0.31	0.056	1.01744e-299	Clear cell	TRIT1
1.89073e-298	2.2896	0.28	0.041	2.83799e-294	Clear cell	TMEM87A
2.56517e-297	2.02233	0.345	0.077	3.85033e-293	Clear cell	NKTR
6.07249e-288	1.90843	0.333	0.071	9.1148e-284	Clear cell	ATP8A1
4.64088e-287	2.03183	0.332	0.074	6.96597e-283	Clear cell	SLC4A7
6.30386e-285	2.00965	0.319	0.065	9.4621e-281	Clear cell	BRWD1
1.24274e-282	1.95508	0.309	0.062	1.86536e-278	Clear cell	HNRNPDL
8.04939e-280	1.59228	0.416	0.125	1.20821e-275	Clear cell	LUC7L3
1.45686e-279	1.58044	0.43	0.135	2.18675e-275	Clear cell	DDX5
1.75405e-273	1.89284	0.311	0.065	2.63283e-269	Clear cell	ZBTB20
1.68532e-263	1.83022	0.317	0.07	2.52967e-259	Clear cell	EXO5
6.9426e-252	1.68914	0.334	0.085	1.04208e-247	Clear cell	TBX3
9.58536e-249	1.94719	0.286	0.059	1.43876e-244	Clear cell	ENSEASG00005002664
9.54389e-231	1.07346	0.363	0.102	1.43254e-226	Clear cell	AHNAK
8.91208e-226	1.84607	0.262	0.054	1.3377e-221	Clear cell	KIDINS220
2.32594e-222	1.15014	0.382	0.121	3.49124e-218	Clear cell	ENSEASG00005010696
5.57802e-222	1.73212	0.302	0.078	8.37261e-218	Clear cell	SRRM1
5.25616e-218	1.79021	0.293	0.074	7.8895e-214	Clear cell	PNN
8.40675e-218	2.18115	0.289	0.074	1.26185e-213	Clear cell	ENSEASG00005028451
1.85022e-214	1.74879	0.25	0.052	2.77718e-210	Clear cell	ENSEASG00005036061
2.66008e-206	1.59286	0.291	0.08	3.99278e-202	Clear cell	ESPN
2.71406e-201	1.48464	0.254	0.056	4.0738e-197	Clear cell	ENSEASG00005027879
5.31705e-198	1.55534	0.273	0.07	7.98089e-194	Clear cell	MORF4L2
2.22925e-197	1.77004	0.263	0.064	3.3461e-193	Clear cell	LRP2
2.90558e-188	1.49454	0.273	0.073	4.36128e-184	Clear cell	ENSEASG00005016844
1.17111e-184	1.47675	0.274	0.077	1.75784e-180	Clear cell	EWSR1
2.5743e-184	1.64503	0.272	0.075	3.86402e-180	Clear cell	UPF2
6.10917e-159	1.26001	0.275	0.087	9.16986e-155	Clear cell	QARS1
1.86219e-156	1.32265	0.267	0.082	2.79514e-152	Clear cell	MATR3
3.5797e-143	1.20045	0.285	0.1	5.37314e-139	Clear cell	RTL5
6.55253e-139	1.14041	0.306	0.12	9.83534e-135	Clear cell	HNRNPL
2.32385e-119	1.08306	0.254	0.091	3.4881e-115	Clear cell	USP11
2.02095e-113	1.03563	0.342	0.161	3.03345e-109	Clear cell	ENSEASG00005014096
1.01824e-70	0.809161	0.31	0.169	1.52839e-66	Clear cell	ENSEASG00005034797
3.15526e-47	0.629895	0.258	0.148	4.73604e-43	Clear cell	SON
0	5.36084	0.395	0.001	0	Endothelial cell	ENSEASG00005012717
0	4.25771	0.256	0.001	0	Endothelial cell	ITIH5
0	3.70718	0.302	0.001	0	Endothelial cell	VWF
1.11326e-203	5.07655	0.256	0.002	1.67101e-199	Endothelial cell	ENPP2
6.55366e-188	3.91748	0.279	0.003	9.83705e-184	Endothelial cell	LDB2
1.6609e-138	4.15548	0.279	0.004	2.49301e-134	Endothelial cell	ABCB1
1.02219e-126	3.73712	0.256	0.004	1.53431e-122	Endothelial cell	PREX2
1.38111e-104	4.36367	0.395	0.012	2.07304e-100	Endothelial cell	APOE
6.51154e-90	3.57805	0.279	0.007	9.77383e-86	Endothelial cell	TSHZ2
3.26738e-89	4.88728	0.419	0.016	4.90433e-85	Endothelial cell	COL1A2
9.27475e-81	3.17985	0.256	0.007	1.39214e-76	Endothelial cell	FBN1
1.18732e-77	3.50906	0.349	0.013	1.78217e-73	Endothelial cell	COL5A2
1.76268e-63	3.44153	0.279	0.01	2.64579e-59	Endothelial cell	PTPRM
2.96886e-61	3.70677	0.488	0.033	4.45625e-57	Endothelial cell	SPTBN1
6.62463e-61	5.12917	0.465	0.03	9.94357e-57	Endothelial cell	COL3A1
5.87209e-43	3.329	0.349	0.024	8.81401e-39	Endothelial cell	MYOF
4.42113e-40	3.89959	0.302	0.019	6.63611e-36	Endothelial cell	COL1A1
5.57085e-39	3.36147	0.279	0.017	8.36184e-35	Endothelial cell	SLC39A10
1.63785e-34	2.19505	0.256	0.016	2.45841e-30	Endothelial cell	EXOC6B
6.39048e-33	1.75414	0.558	0.07	9.5921e-29	Endothelial cell	ENSEASG00005015476
7.33891e-32	2.87863	0.326	0.027	1.10157e-27	Endothelial cell	ENSEASG00005024969
8.65773e-28	3.26815	0.256	0.02	1.29953e-23	Endothelial cell	SPARCL1
4.1968e-27	3.11997	0.419	0.052	6.2994e-23	Endothelial cell	COL14A1
2.79348e-26	2.5428	0.256	0.021	4.19301e-22	Endothelial cell	ARHGAP21
3.79111e-26	3.24675	0.372	0.043	5.69046e-22	Endothelial cell	PRKD1
1.1592e-23	2.84748	0.326	0.036	1.73996e-19	Endothelial cell	ENSEASG00005006206
1.30381e-23	2.31432	0.326	0.036	1.95702e-19	Endothelial cell	NFIB
6.51457e-22	3.3905	0.349	0.046	9.77838e-18	Endothelial cell	GSN
1.16319e-20	2.89266	0.302	0.037	1.74595e-16	Endothelial cell	SPTAN1
1.84608e-16	2.03725	0.326	0.05	2.77097e-12	Endothelial cell	FERMT2
3.64911e-16	2.26301	0.349	0.059	5.47732e-12	Endothelial cell	IGFBP7
2.06566e-15	2.57362	0.302	0.047	3.10055e-11	Endothelial cell	RUFY2
2.40458e-15	3.23755	0.279	0.041	3.60927e-11	Endothelial cell	LIFR
2.57362e-15	2.57888	0.256	0.035	3.863e-11	Endothelial cell	MGP
2.99639e-15	1.46554	0.256	0.033	4.49758e-11	Endothelial cell	PLPP3
1.45507e-13	1.98876	0.326	0.06	2.18406e-09	Endothelial cell	UBAP2L
1.93839e-13	2.36215	0.326	0.06	2.90952e-09	Endothelial cell	APP
7.71061e-12	1.93203	0.256	0.043	1.15736e-07	Endothelial cell	ACAP2
1.59289e-11	1.29942	0.279	0.05	2.39093e-07	Endothelial cell	CDC42
7.82216e-11	2.39461	0.256	0.047	1.17411e-06	Endothelial cell	ENSEASG00005010095
2.39954e-10	1.21893	0.256	0.047	3.60171e-06	Endothelial cell	TOP2B
4.99778e-10	2.0748	0.279	0.06	7.50166e-06	Endothelial cell	PPP6R3
1.72595e-09	1.52719	0.326	0.079	2.59065e-05	Endothelial cell	ENSEASG00005028709
4.5264e-09	1.65104	0.256	0.053	6.79412e-05	Endothelial cell	CLASP2
5.9868e-09	1.38984	0.605	0.237	8.98619e-05	Endothelial cell	LUC7L3
2.58058e-08	1.54169	0.279	0.068	0.000387345	Endothelial cell	ACTN4
3.57637e-08	2.08042	0.256	0.06	0.000536813	Endothelial cell	ITSN2
4.76398e-08	1.16689	0.349	0.095	0.000715074	Endothelial cell	PDS5A
1.5652e-07	0.602199	0.256	0.061	0.00234937	Endothelial cell	ENSEASG00005020694
1.83734e-07	0.895109	0.372	0.108	0.00275785	Endothelial cell	SPARC
1.72603e-06	2.02959	0.256	0.07	0.0259077	Endothelial cell	PDCD6IP
3.26395e-06	1.33627	0.256	0.073	0.048992	Endothelial cell	HLA-DQB2
3.26912e-06	1.48286	0.256	0.071	0.0490695	Endothelial cell	PDK4
0	4.64768	0.759	0.031	0	Principal cell	ENSEASG00005003958
0	4.61918	0.71	0.028	0	Principal cell	ENSEASG00005038392
0	4.55492	0.295	0.002	0	Principal cell	HSP90B1
0	4.5429	0.612	0.022	0	Principal cell	ENSEASG00005017162
0	4.40939	0.71	0.03	0	Principal cell	ENSEASG00005024880
0	4.40122	0.633	0.025	0	Principal cell	MDK
0	4.3427	0.272	0.002	0	Principal cell	HSPA5
0	4.32913	0.485	0.014	0	Principal cell	LAMP2
0	4.26624	0.534	0.021	0	Principal cell	RNASE12
0	4.26294	0.42	0.01	0	Principal cell	SPINT2
0	4.20082	0.417	0.013	0	Principal cell	ANXA2
0	4.19478	0.457	0.017	0	Principal cell	TPT1
0	4.19269	0.59	0.022	0	Principal cell	SOD3
0	4.17754	0.455	0.017	0	Principal cell	NPC2
0	4.09657	0.532	0.031	0	Principal cell	RPS6
0	4.02737	0.517	0.022	0	Principal cell	ENSEASG00005032847
0	4.01546	0.464	0.018	0	Principal cell	LY6E
0	4.01224	0.427	0.015	0	Principal cell	ALDH1A1
0	3.96208	0.383	0.013	0	Principal cell	RPL35A
0	3.93589	0.389	0.015	0	Principal cell	RPL23
0	3.91089	0.403	0.016	0	Principal cell	PEBP1
0	3.86905	0.351	0.014	0	Principal cell	RPS20
0	3.83302	0.351	0.014	0	Principal cell	RPS12
0	3.8129	0.396	0.016	0	Principal cell	CRISP1
0	3.78656	0.406	0.017	0	Principal cell	ENSEASG00005024211
0	3.77808	0.339	0.011	0	Principal cell	CES2
0	3.76563	0.345	0.017	0	Principal cell	ENSEASG00005017822
0	3.71626	0.348	0.011	0	Principal cell	CLU
0	3.67584	0.337	0.015	0	Principal cell	ENSEASG00005015515
0	3.65529	0.319	0.011	0	Principal cell	ENSEASG00005023386
0	3.65212	0.363	0.015	0	Principal cell	WFDC11
0	3.64793	0.342	0.015	0	Principal cell	RPL27
0	3.64782	0.404	0.019	0	Principal cell	ENSEASG00005020817
0	3.63257	0.417	0.026	0	Principal cell	RPS26
0	3.61951	0.409	0.027	0	Principal cell	RPS2
0	3.58262	0.368	0.015	0	Principal cell	ENSEASG00005018290
0	3.58043	0.346	0.015	0	Principal cell	ENSEASG00005034460
0	3.57895	0.383	0.015	0	Principal cell	CRISP3
0	3.57436	0.251	0.008	0	Principal cell	NUCB2
0	3.53687	0.314	0.01	0	Principal cell	TSPAN1
0	3.53495	0.35	0.019	0	Principal cell	ENSEASG00005032986
0	3.53258	0.329	0.014	0	Principal cell	RPS13
0	3.5166	0.33	0.013	0	Principal cell	ENSEASG00005026677
0	3.49651	0.269	0.012	0	Principal cell	HSP90AB1
0	3.49206	0.319	0.012	0	Principal cell	AKAP7
0	3.49028	0.334	0.015	0	Principal cell	RPS23
0	3.4782	0.3	0.012	0	Principal cell	CD63
0	3.46717	0.422	0.027	0	Principal cell	UBB
0	3.46204	0.386	0.023	0	Principal cell	ENSEASG00005025120
0	3.46043	0.353	0.017	0	Principal cell	TMBIM6
0	3.43407	0.327	0.016	0	Principal cell	ENSEASG00005000650
0	3.38687	0.413	0.023	0	Principal cell	ENSEASG00005012575
0	3.37657	0.272	0.01	0	Principal cell	IFI6
0	3.37499	0.303	0.014	0	Principal cell	RPL37
0	3.37132	0.378	0.029	0	Principal cell	RPS7
0	3.34805	0.27	0.014	0	Principal cell	ENSEASG00005029365
0	3.27694	0.254	0.01	0	Principal cell	PATE1
0	3.27606	0.273	0.01	0	Principal cell	EPCAM
0	3.26778	0.261	0.012	0	Principal cell	CITED1
0	3.25947	0.382	0.027	0	Principal cell	RPS14
0	3.2577	0.269	0.012	0	Principal cell	SSR4
0	3.25626	0.258	0.013	0	Principal cell	ENSEASG00005022501
0	3.25021	0.388	0.031	0	Principal cell	EEF1B2
0	3.22684	0.309	0.023	0	Principal cell	RPL12
0	3.20938	0.325	0.022	0	Principal cell	ENSEASG00005026771
0	3.19261	0.254	0.012	0	Principal cell	ENSEASG00005037470
0	3.15386	0.269	0.015	0	Principal cell	RPL6
0	3.14381	0.366	0.029	0	Principal cell	RPS11
0	3.13563	0.363	0.04	0	Principal cell	RPL4
0	3.12056	0.352	0.036	0	Principal cell	ENSEASG00005027242
0	3.11516	0.367	0.037	0	Principal cell	RPL24
0	3.09939	0.252	0.015	0	Principal cell	ENSEASG00005011121
0	3.07348	0.283	0.023	0	Principal cell	ENSEASG00005004937
0	3.05743	0.257	0.015	0	Principal cell	ENSEASG00005004585
0	3.03436	0.261	0.017	0	Principal cell	RPS9
0	3.0195	0.337	0.043	0	Principal cell	RPL9
0	3.0138	0.306	0.011	0	Principal cell	ENSEASG00005003642
0	2.99792	0.299	0.029	0	Principal cell	ENSEASG00005025626
0	2.98336	0.28	0.023	0	Principal cell	RPS16
0	2.97841	0.441	0.056	0	Principal cell	RPL13A
0	2.96082	0.535	0.07	0	Principal cell	ENSEASG00005030200
0	2.92142	0.273	0.015	0	Principal cell	ENSEASG00005029742
0	2.91148	0.325	0.037	0	Principal cell	ENSEASG00005005174
0	2.90524	0.365	0.035	0	Principal cell	ENSEASG00005014248
0	2.90348	0.306	0.015	0	Principal cell	ENSEASG00005032991
0	2.87552	0.346	0.035	0	Principal cell	RPL7
0	2.87407	0.272	0.012	0	Principal cell	SEC61G
0	2.86005	0.345	0.038	0	Principal cell	ENSEASG00005004636
0	2.8294	0.358	0.04	0	Principal cell	RPS19
0	2.82014	0.255	0.009	0	Principal cell	TMEM59
0	2.81401	0.257	0.022	0	Principal cell	ENSEASG00005014792
0	2.81083	0.311	0.013	0	Principal cell	GPX3
0	2.79315	0.33	0.023	0	Principal cell	ENSEASG00005018213
0	2.78363	0.302	0.016	0	Principal cell	RPL28
0	2.77526	0.288	0.029	0	Principal cell	ENSEASG00005038395
0	2.76305	0.573	0.092	0	Principal cell	EEF1A1
0	2.75395	0.372	0.042	0	Principal cell	ENSEASG00005007625
0	2.7532	0.28	0.01	0	Principal cell	ENSEASG00005030632
0	2.74536	0.317	0.045	0	Principal cell	ENSEASG00005032761
0	2.73953	0.414	0.057	0	Principal cell	ENSEASG00005004621
0	2.71909	0.404	0.062	0	Principal cell	ENSEASG00005009897
0	2.711	0.298	0.022	0	Principal cell	RABAC1
0	2.70854	0.31	0.017	0	Principal cell	ENSEASG00005029112
0	2.6807	0.289	0.037	0	Principal cell	RPL13
0	2.67616	0.349	0.024	0	Principal cell	EEF2
0	2.66506	0.36	0.041	0	Principal cell	HSPB1
0	2.66028	0.289	0.013	0	Principal cell	ENSEASG00005030327
0	2.63667	0.265	0.012	0	Principal cell	ENSEASG00005005188
0	2.6334	0.374	0.061	0	Principal cell	ENSEASG00005012847
0	2.62531	0.349	0.05	0	Principal cell	ENSEASG00005000256
0	2.60255	0.269	0.014	0	Principal cell	GABARAP
0	2.58973	0.271	0.02	0	Principal cell	ENSEASG00005013355
0	2.5279	0.251	0.014	0	Principal cell	CHID1
0	2.5094	0.256	0.008	0	Principal cell	KRT8
0	2.49425	0.296	0.018	0	Principal cell	ENSEASG00005005960
0	2.48321	0.261	0.011	0	Principal cell	ENSEASG00005020393
0	2.44435	0.264	0.017	0	Principal cell	UBA52
0	2.38431	0.269	0.014	0	Principal cell	ENSEASG00005038589
0	2.33942	0.265	0.022	0	Principal cell	RPS10
0	2.32786	0.253	0.015	0	Principal cell	RPS28
1.51289e-304	2.88468	0.25	0.021	2.27084e-300	Principal cell	ENSEASG00005029357
9.94269e-303	2.53438	0.258	0.025	1.4924e-298	Principal cell	RPS5
6.11403e-297	2.78205	0.254	0.025	9.17716e-293	Principal cell	RPL19
5.35795e-285	1.7882	0.391	0.103	8.04229e-281	Principal cell	ENSEASG00005005734
1.48177e-273	2.64989	0.254	0.032	2.22413e-269	Principal cell	ENSEASG00005036468
1.96996e-267	1.9123	0.252	0.031	2.95691e-263	Principal cell	EEF1G
3.48954e-265	1.79134	0.277	0.044	5.23781e-261	Principal cell	KRT19
2.48405e-259	2.54169	0.251	0.035	3.72856e-255	Principal cell	ENSEASG00005012862
7.15322e-252	2.48841	0.324	0.078	1.0737e-247	Principal cell	ENSEASG00005018798
4.38391e-250	2.00443	0.268	0.045	6.58025e-246	Principal cell	ENSEASG00005004340
1.76069e-143	1.62539	0.261	0.086	2.64279e-139	Principal cell	PSAP
9.42086e-125	1.49232	0.257	0.094	1.41407e-120	Principal cell	PAM
7.41124e-12	0.641754	0.264	0.219	1.11243e-07	Principal cell	ATP1A1
0	8.09447	0.944	0.003	0	Smooth muscle cell	MYH11
0	5.99663	0.762	0.017	0	Smooth muscle cell	FLNA
0	5.82044	0.885	0.043	0	Smooth muscle cell	ACTG2
0	5.53438	0.708	0.01	0	Smooth muscle cell	MYLK
0	5.46625	0.645	0.012	0	Smooth muscle cell	CALD1
0	5.43096	0.846	0.037	0	Smooth muscle cell	ACTA2
0	5.17525	0.892	0.076	0	Smooth muscle cell	TAGLN
0	5.07394	0.654	0.046	0	Smooth muscle cell	DES
0	5.0135	0.853	0.048	0	Smooth muscle cell	TPM2
0	4.76834	0.346	0	0	Smooth muscle cell	SORBS1
0	4.73338	0.397	0.009	0	Smooth muscle cell	ENSEASG00005017655
0	4.71001	0.377	0.003	0	Smooth muscle cell	ENSEASG00005018916
0	4.64822	0.363	0.003	0	Smooth muscle cell	NEXN
0	4.57863	0.441	0.005	0	Smooth muscle cell	SPARCL1
0	4.57505	0.404	0.001	0	Smooth muscle cell	PGM5
0	4.54798	0.375	0.011	0	Smooth muscle cell	RYR2
0	4.17519	0.328	0.003	0	Smooth muscle cell	LMOD1
0	4.13145	0.304	0.001	0	Smooth muscle cell	MCAM
0	4.12388	0.407	0.031	0	Smooth muscle cell	NDE1
0	4.1123	0.49	0.041	0	Smooth muscle cell	ENSEASG00005029993
0	4.04677	0.505	0.047	0	Smooth muscle cell	DSTN
0	4.02228	0.328	0.012	0	Smooth muscle cell	CNN1
0	4.01896	0.279	0.004	0	Smooth muscle cell	CDC42EP3
0	3.98625	0.289	0.002	0	Smooth muscle cell	TES
0	3.91407	0.865	0.142	0	Smooth muscle cell	ENSEASG00005031100
0	3.8875	0.348	0.006	0	Smooth muscle cell	COL1A2
0	3.77136	0.289	0.011	0	Smooth muscle cell	PCP4
0	3.75497	0.255	0.006	0	Smooth muscle cell	PDLIM3
0	3.65989	0.262	0.005	0	Smooth muscle cell	SYNPO2
0	3.45463	0.463	0.034	0	Smooth muscle cell	ITGB1
0	3.23908	0.255	0.007	0	Smooth muscle cell	ENSEASG00005017644
3.39392e-291	3.8881	0.576	0.074	5.09428e-287	Smooth muscle cell	CKB
6.64931e-279	3.15359	0.336	0.021	9.98061e-275	Smooth muscle cell	COL3A1
2.77735e-273	3.63363	0.434	0.041	4.1688e-269	Smooth muscle cell	ACTN1
1.57425e-214	3.04842	0.623	0.112	2.36295e-210	Smooth muscle cell	MYL6
3.60918e-161	2.91461	0.336	0.041	5.41738e-157	Smooth muscle cell	FERMT2
2.78964e-158	3.31928	0.338	0.044	4.18724e-154	Smooth muscle cell	SLC22A17
1.00251e-155	1.97507	0.37	0.048	1.50477e-151	Smooth muscle cell	CALM1
1.36558e-146	2.70294	0.257	0.025	2.04974e-142	Smooth muscle cell	SLMAP
1.58389e-132	2.88822	0.471	0.099	2.37742e-128	Smooth muscle cell	PPP1R12A
2.17185e-132	2.48404	0.26	0.028	3.25994e-128	Smooth muscle cell	LRRFIP1
4.91257e-129	2.43618	0.267	0.031	7.37377e-125	Smooth muscle cell	RGS2
5.33177e-128	3.11195	0.368	0.063	8.00299e-124	Smooth muscle cell	ATP2A2
6.58566e-125	2.98911	0.326	0.051	9.88508e-121	Smooth muscle cell	IGFBP7
7.47444e-124	2.68497	0.35	0.056	1.12191e-119	Smooth muscle cell	NPTN
3.69221e-117	2.30913	0.294	0.042	5.54201e-113	Smooth muscle cell	CTNNA1
8.13358e-109	2.70446	0.404	0.09	1.22085e-104	Smooth muscle cell	ENSEASG00005032101
1.42621e-108	2.48783	0.282	0.041	2.14074e-104	Smooth muscle cell	ENSEASG00005018780
9.28315e-106	2.70462	0.272	0.04	1.3934e-101	Smooth muscle cell	TACC1
1.59147e-88	2.81061	0.255	0.043	2.3888e-84	Smooth muscle cell	ILK
2.89953e-85	2.92843	0.338	0.077	4.35219e-81	Smooth muscle cell	GRB14
6.65362e-76	2.42619	0.275	0.053	9.98709e-72	Smooth muscle cell	ENSEASG00005033232
1.60542e-74	2.32826	0.252	0.048	2.40974e-70	Smooth muscle cell	SDHB
7.66291e-63	2.16582	0.282	0.067	1.1502e-58	Smooth muscle cell	CBX6
9.31702e-53	2.0832	0.324	0.096	1.39848e-48	Smooth muscle cell	MACF1
1.32325e-48	1.4624	0.328	0.098	1.9862e-44	Smooth muscle cell	TUBA1B
8.3604e-45	1.42378	0.309	0.097	1.2549e-40	Smooth muscle cell	MYL12A
4.35274e-41	1.48358	0.289	0.091	6.53347e-37	Smooth muscle cell	EIF1
1.03405e-35	1.21581	0.333	0.12	1.55211e-31	Smooth muscle cell	SLC25A3
2.76834e-35	1.28951	0.417	0.177	4.15528e-31	Smooth muscle cell	HSPB1
2.73806e-33	1.16708	0.475	0.225	4.10983e-29	Smooth muscle cell	ENSEASG00005005734
1.22082e-29	1.42759	0.26	0.094	1.83246e-25	Smooth muscle cell	WDR1
7.47457e-28	1.24207	0.333	0.139	1.12193e-23	Smooth muscle cell	ENSEASG00005004340
4.4256e-20	1.09576	0.279	0.126	6.64283e-16	Smooth muscle cell	ENSEASG00005017355
2.42952e-16	0.828689	0.284	0.137	3.64671e-12	Smooth muscle cell	HSP90AA1
4.70626e-14	0.784762	0.409	0.244	7.0641e-10	Smooth muscle cell	DDX5
0	5.64108	0.902	0.024	0	T cell	ENSEASG00005015476
0	5.48411	0.547	0	0	T cell	PTPRC
0	4.90523	0.449	0	0	T cell	MNDA
0	4.85394	0.428	0	0	T cell	ENSEASG00005014786
0	4.84841	0.501	0.001	0	T cell	ENSEASG00005024969
0	4.41984	0.351	0.001	0	T cell	DOCK10
0	4.13894	0.343	0	0	T cell	LCP2
0	4.0529	0.733	0.036	0	T cell	ENSEASG00005028930
0	3.86797	0.286	0.003	0	T cell	ENSEASG00005023736
0	3.83474	0.288	0.003	0	T cell	ENSEASG00005030691
0	3.72434	0.314	0.005	0	T cell	ENSEASG00005033314
0	3.66017	0.94	0.222	0	T cell	ENSEASG00005025169
0	3.4701	0.281	0.013	0	T cell	CTSW
3.03024e-291	3.82848	0.392	0.043	4.5484e-287	T cell	ENSEASG00005020694
1.82163e-274	2.66866	0.259	0.016	2.73427e-270	T cell	ENSEASG00005028018
3.52494e-200	2.7034	0.444	0.084	5.29094e-196	T cell	ENSEASG00005032474
2.32773e-193	2.8592	0.359	0.054	3.49393e-189	T cell	SORL1
2.94481e-189	3.50785	0.357	0.058	4.42016e-185	T cell	HLA-DQB2
5.10792e-189	2.97854	0.343	0.052	7.66698e-185	T cell	MPZL3
7.58751e-143	1.99974	0.34	0.062	1.13888e-138	T cell	ARPC2
6.85625e-131	2.40871	0.327	0.066	1.02912e-126	T cell	ENSEASG00005028709
8.9478e-90	1.65445	0.303	0.075	1.34306e-85	T cell	BTG1
7.4193e-85	1.97605	0.374	0.114	1.11364e-80	T cell	RESF1
2.34425e-82	1.02046	0.49	0.173	3.51872e-78	T cell	ENSEASG00005018798
4.38708e-67	1.93954	0.295	0.09	6.58501e-63	T cell	PSMB10
3.50921e-62	0.984729	0.378	0.132	5.26733e-58	T cell	ENSEASG00005024911
2.03873e-58	1.78091	0.25	0.074	3.06013e-54	T cell	CTSS
1.17603e-50	1.43626	0.295	0.104	1.76521e-46	T cell	HSPA8
5.59274e-46	1.42966	0.259	0.089	8.39471e-42	T cell	C6orf62
1.31014e-42	1.37679	0.338	0.147	1.96652e-38	T cell	ENSEASG00005025646
8.99463e-42	1.22739	0.329	0.134	1.35009e-37	T cell	MYCBP2
5.03656e-26	1.14831	0.253	0.115	7.55987e-22	T cell	NCOR1
2.60604e-16	0.677983	0.338	0.199	3.91167e-12	T cell	HNRNPA1
5.05237e-16	0.560051	0.387	0.242	7.5836e-12	T cell	DDX5
1.89681e-15	0.400638	0.469	0.301	2.84711e-11	T cell	SF3B1
1.37052e-10	0.709117	0.288	0.186	2.05715e-06	T cell	SON
2.12472e-09	0.356812	0.254	0.16	3.1892e-05	T cell	PSAP
3.07339e-08	0.425386	0.343	0.241	0.000461316	T cell	PNISR

## Sheet: Heart
p_val	avg_log2FC	pct.1	pct.2	p_val_adj	cluster	gene
0	4.53477	0.893	0.036	0	Cardiac neural crest cell	PRKAR2B
0	3.76533	0.465	0.006	0	Cardiac neural crest cell	DLG2
0	3.65439	0.424	0.002	0	Cardiac neural crest cell	CSMD1
0	3.52639	0.321	0.005	0	Cardiac neural crest cell	GRID2
0	3.39056	0.527	0.016	0	Cardiac neural crest cell	ENSEASG00005032238
0	3.36357	0.358	0.005	0	Cardiac neural crest cell	ENSEASG00005013381
0	3.27509	0.3	0.001	0	Cardiac neural crest cell	CTNND2
0	3.24509	0.403	0.01	0	Cardiac neural crest cell	LRP1B
0	3.22033	0.399	0.005	0	Cardiac neural crest cell	CTNNA3
0	3.17127	0.395	0.004	0	Cardiac neural crest cell	MAGI2
0	3.10849	0.444	0.013	0	Cardiac neural crest cell	MACROD2
0	3.10606	0.313	0.003	0	Cardiac neural crest cell	DPP10
0	3.08252	0.391	0.004	0	Cardiac neural crest cell	ENSEASG00005013463
0	3.01	0.3	0.004	0	Cardiac neural crest cell	GALNTL6
0	3.00263	0.374	0.003	0	Cardiac neural crest cell	EPHA6
0	2.9694	0.3	0.004	0	Cardiac neural crest cell	CCSER1
0	2.95613	0.568	0	0	Cardiac neural crest cell	MYO5B
0	2.95506	0.337	0.005	0	Cardiac neural crest cell	FHIT
0	2.87481	0.337	0.001	0	Cardiac neural crest cell	SNTG1
0	2.78444	0.354	0.004	0	Cardiac neural crest cell	GPC5
0	2.76977	0.251	0.001	0	Cardiac neural crest cell	CNTN5
0	2.70922	0.305	0.005	0	Cardiac neural crest cell	GPC6
0	2.64553	0.329	0.006	0	Cardiac neural crest cell	NAALADL2
0	2.57922	0.255	0.002	0	Cardiac neural crest cell	ENSEASG00005005954
0	2.55835	0.251	0.001	0	Cardiac neural crest cell	LINGO2
0	2.55152	0.276	0.001	0	Cardiac neural crest cell	DCC
0	2.54848	0.288	0.002	0	Cardiac neural crest cell	RBFOX1
0	2.54459	0.263	0.001	0	Cardiac neural crest cell	SGCZ
0	2.44685	0.317	0.001	0	Cardiac neural crest cell	ENSEASG00005026668
0	2.34997	0.284	0.001	0	Cardiac neural crest cell	NRG3
0	2.33285	0.333	0	0	Cardiac neural crest cell	CFTR
0	2.22911	0.3	0.002	0	Cardiac neural crest cell	ANKS1B
8.26377e-303	2.88453	0.329	0.007	1.51409e-298	Cardiac neural crest cell	CSMD3
1.82571e-290	2.77584	0.263	0.004	3.34506e-286	Cardiac neural crest cell	ENSEASG00005003467
6.85775e-283	3.16883	0.305	0.007	1.25648e-278	Cardiac neural crest cell	CTNNA2
5.30508e-270	2.65792	0.337	0.01	9.71996e-266	Cardiac neural crest cell	ENSEASG00005022998
3.61899e-256	2.95473	0.3	0.008	6.63071e-252	Cardiac neural crest cell	PRKN
5.98736e-250	2.289	0.263	0.005	1.097e-245	Cardiac neural crest cell	KCNIP4
1.88982e-229	2.49242	0.276	0.008	3.46252e-225	Cardiac neural crest cell	OPCML
6.56052e-221	2.36026	0.259	0.007	1.20202e-216	Cardiac neural crest cell	HDAC9
5.04075e-219	2.21072	0.276	0.008	9.23566e-215	Cardiac neural crest cell	AGBL4
2.01633e-186	2.38453	0.267	0.01	3.69432e-182	Cardiac neural crest cell	PDE4D
3.1919e-159	2.3134	0.276	0.014	5.8482e-155	Cardiac neural crest cell	DNAH14
3.89844e-140	2.22504	0.251	0.014	7.14272e-136	Cardiac neural crest cell	AFF3
2.28573e-128	2.26871	0.296	0.023	4.18792e-124	Cardiac neural crest cell	ENSEASG00005037149
1.18391e-113	2.98308	0.453	0.066	2.16916e-109	Cardiac neural crest cell	CNTNAP2
9.70905e-109	2.20768	0.366	0.045	1.77889e-104	Cardiac neural crest cell	AGPS
1.1103e-107	2.26809	0.276	0.024	2.03429e-103	Cardiac neural crest cell	SMYD3
3.9623e-79	2.51701	0.354	0.057	7.25973e-75	Cardiac neural crest cell	GMDS
1.2041e-78	2.49417	0.379	0.063	2.20615e-74	Cardiac neural crest cell	EYS
9.02449e-75	2.25791	0.453	0.099	1.65347e-70	Cardiac neural crest cell	ERCC6L2
4.93446e-66	1.84541	0.272	0.039	9.04091e-62	Cardiac neural crest cell	VPS13B
8.57187e-62	2.05387	0.362	0.075	1.57054e-57	Cardiac neural crest cell	EFTUD2
1.18849e-50	2.03464	0.255	0.044	2.17755e-46	Cardiac neural crest cell	EXOC4
1.43109e-25	2.0758	0.506	0.254	2.62204e-21	Cardiac neural crest cell	PTPRM
1.24402e-24	1.82462	0.263	0.083	2.27929e-20	Cardiac neural crest cell	KIAA1217
1.32558e-24	1.91591	0.251	0.076	2.42872e-20	Cardiac neural crest cell	ARL15
3.83066e-20	1.39065	0.272	0.098	7.01854e-16	Cardiac neural crest cell	PLCB1
1.11555e-12	1.64927	0.3	0.15	2.04391e-08	Cardiac neural crest cell	EBF1
8.42331e-12	1.77398	0.346	0.203	1.54332e-07	Cardiac neural crest cell	GPHN
2.76799e-10	1.47818	0.329	0.188	5.07151e-06	Cardiac neural crest cell	PTPRG
4.28417e-10	1.29386	0.346	0.199	7.84945e-06	Cardiac neural crest cell	UTRN
5.01448e-10	1.29624	0.333	0.194	9.18752e-06	Cardiac neural crest cell	SCAPER
3.16791e-09	0.566396	0.889	0.766	5.80425e-05	Cardiac neural crest cell	ENSEASG00005028930
5.91995e-09	1.30315	0.267	0.151	0.000108465	Cardiac neural crest cell	ENSEASG00005018780
3.95731e-08	1.8567	0.288	0.169	0.000725058	Cardiac neural crest cell	DACH1
4.74371e-08	1.44595	0.276	0.159	0.000869143	Cardiac neural crest cell	RASAL2
2.67385e-06	1.18487	0.309	0.196	0.0489903	Cardiac neural crest cell	MECOM
0	5.28105	0.913	0.017	0	Cardiomyocyte	MYH11
0	4.91614	0.993	0.113	0	Cardiomyocyte	TPM2
0	4.61955	0.996	0.101	0	Cardiomyocyte	TAGLN
0	4.61646	0.998	0.109	0	Cardiomyocyte	ACTA2
0	4.34889	0.955	0.212	0	Cardiomyocyte	DSTN
0	4.13011	0.758	0.013	0	Cardiomyocyte	CASQ2
0	4.00167	0.787	0.025	0	Cardiomyocyte	DES
0	3.79139	0.902	0.069	0	Cardiomyocyte	ENSEASG00005029993
0	3.48107	0.785	0.046	0	Cardiomyocyte	LMOD1
0	3.47729	0.723	0.027	0	Cardiomyocyte	ITIH4
0	3.47462	0.832	0.021	0	Cardiomyocyte	KCNMB1
0	3.36727	0.624	0.043	0	Cardiomyocyte	S100A4
0	3.35963	0.622	0.074	0	Cardiomyocyte	TUBA1C
0	3.32362	0.957	0.171	0	Cardiomyocyte	ADIRF
0	3.14612	0.942	0.085	0	Cardiomyocyte	CPE
0	3.12365	0.707	0.01	0	Cardiomyocyte	CKB
0	3.07675	0.996	0.16	0	Cardiomyocyte	APOE
0	2.90449	0.617	0.026	0	Cardiomyocyte	SLC25A4
0	2.89494	0.575	0.01	0	Cardiomyocyte	OR51E1
0	2.80935	0.711	0.04	0	Cardiomyocyte	ENSEASG00005016951
0	2.62898	0.447	0.003	0	Cardiomyocyte	CNN1
0	2.54234	0.651	0.057	0	Cardiomyocyte	PLEKHO1
0	2.53531	0.774	0.063	0	Cardiomyocyte	PPP1R14A
0	2.51516	0.81	0.133	0	Cardiomyocyte	MCAM
0	2.35522	0.559	0.036	0	Cardiomyocyte	ENSEASG00005029842
0	2.22597	0.772	0.076	0	Cardiomyocyte	ITGA7
0	2.1867	0.653	0.071	0	Cardiomyocyte	MYLK
0	2.14941	0.47	0.008	0	Cardiomyocyte	MUSTN1
0	2.11495	0.564	0.051	0	Cardiomyocyte	ADCY3
0	2.05425	0.369	0.002	0	Cardiomyocyte	ACTG2
0	2.00434	0.642	0.067	0	Cardiomyocyte	EPS8
0	1.99727	0.459	0.013	0	Cardiomyocyte	ITIH3
0	1.97801	0.546	0.046	0	Cardiomyocyte	ADAP2
0	1.82545	0.441	0.028	0	Cardiomyocyte	SORBS2
0	1.82289	0.387	0.005	0	Cardiomyocyte	CAP2
0	1.81938	0.597	0.06	0	Cardiomyocyte	ISYNA1
0	1.81624	0.441	0.022	0	Cardiomyocyte	PDLIM3
0	1.56303	0.409	0.01	0	Cardiomyocyte	APOBEC2
0	1.47512	0.268	0.002	0	Cardiomyocyte	RRAD
8.8352e-306	1.39182	0.257	0.004	1.61879e-301	Cardiomyocyte	C5AR2
2.14785e-301	1.37783	0.837	0.116	3.93529e-297	Cardiomyocyte	THBS4
1.0687e-298	1.77453	0.647	0.073	1.95807e-294	Cardiomyocyte	EDNRA
3.07534e-291	1.81716	0.503	0.043	5.63464e-287	Cardiomyocyte	TBX2
1.0529e-284	1.51609	0.284	0.008	1.92912e-280	Cardiomyocyte	SH3BGR
8.37044e-274	1.51047	0.367	0.021	1.53363e-269	Cardiomyocyte	KANK1
2.36519e-266	2.27888	0.291	0.011	4.3335e-262	Cardiomyocyte	NEXN
1.77371e-263	1.58502	0.43	0.034	3.24979e-259	Cardiomyocyte	PALLD
1.02326e-256	2.22357	0.689	0.115	1.87482e-252	Cardiomyocyte	FLNA
6.95766e-254	1.53822	0.421	0.033	1.27478e-249	Cardiomyocyte	SEPTIN4
4.68631e-246	1.62215	0.584	0.073	8.58625e-242	Cardiomyocyte	COX4I2
3.09121e-245	1.62548	0.519	0.058	5.66372e-241	Cardiomyocyte	BCAS3
3.9145e-245	1.64133	0.394	0.031	7.17216e-241	Cardiomyocyte	ANGPTL1
5.65122e-245	3.19604	0.996	0.492	1.03542e-240	Cardiomyocyte	CALD1
6.36899e-240	2.50257	0.908	0.285	1.16693e-235	Cardiomyocyte	ENSEASG00005029112
1.54059e-225	2.2255	0.682	0.128	2.82267e-221	Cardiomyocyte	ENSEASG00005010848
8.45483e-216	2.87303	0.98	0.514	1.54909e-211	Cardiomyocyte	ENSEASG00005031100
2.08804e-214	1.16954	0.271	0.013	3.82571e-210	Cardiomyocyte	NTF3
5.72916e-214	2.14652	0.638	0.118	1.0497e-209	Cardiomyocyte	ENSEASG00005021936
1.3401e-209	1.75985	0.6	0.104	2.45533e-205	Cardiomyocyte	ENSEASG00005002259
5.76829e-209	2.2151	0.497	0.067	1.05687e-204	Cardiomyocyte	PTN
2.07276e-208	1.93669	0.653	0.117	3.7977e-204	Cardiomyocyte	ENSEASG00005017644
3.64454e-206	1.15005	0.358	0.029	6.67753e-202	Cardiomyocyte	BMP5
3.76132e-195	1.50971	0.468	0.061	6.89149e-191	Cardiomyocyte	ENSEASG00005023391
3.47596e-188	2.34508	1	0.796	6.36865e-184	Cardiomyocyte	SPARCL1
2.51709e-184	1.11724	0.302	0.023	4.61181e-180	Cardiomyocyte	PTH1R
6.71868e-177	1.6292	0.55	0.098	1.231e-172	Cardiomyocyte	ENSEASG00005022618
6.80095e-177	2.23738	0.935	0.449	1.24607e-172	Cardiomyocyte	CALM2
1.73868e-176	1.46136	0.378	0.043	3.18561e-172	Cardiomyocyte	PPP1R12C
2.34403e-176	1.06679	0.26	0.017	4.29473e-172	Cardiomyocyte	PDE3A
2.29375e-174	1.76948	0.993	0.838	4.20262e-170	Cardiomyocyte	MYL6
2.8415e-173	1.09503	0.541	0.085	5.20619e-169	Cardiomyocyte	RGS5
2.30163e-168	1.25581	0.302	0.026	4.21705e-164	Cardiomyocyte	SLC8A1
9.81297e-167	1.66803	0.562	0.109	1.79793e-162	Cardiomyocyte	ATP2A2
5.06244e-166	1.24783	0.374	0.045	9.2754e-162	Cardiomyocyte	SMARCD3
9.24389e-166	1.14487	0.461	0.065	1.69367e-161	Cardiomyocyte	GJA5
1.52796e-165	1.58475	0.501	0.087	2.79953e-161	Cardiomyocyte	ENSEASG00005021433
2.53977e-162	1.16315	0.262	0.02	4.65337e-158	Cardiomyocyte	COL27A1
3.57477e-158	1.38963	0.454	0.073	6.5497e-154	Cardiomyocyte	RCAN2
6.50979e-153	1.38454	0.438	0.071	1.19272e-148	Cardiomyocyte	UBA2
8.08982e-150	1.40394	0.756	0.203	1.48222e-145	Cardiomyocyte	OGN
1.38748e-143	1.63151	0.557	0.126	2.54214e-139	Cardiomyocyte	PRDX2
2.42187e-142	1.83431	0.776	0.265	4.43735e-138	Cardiomyocyte	NIBAN1
6.91411e-141	1.31697	0.43	0.072	1.2668e-136	Cardiomyocyte	ENSEASG00005006349
9.24776e-137	1.36392	0.398	0.064	1.69437e-132	Cardiomyocyte	RNF26
1.06372e-136	1.48886	0.691	0.2	1.94896e-132	Cardiomyocyte	VCL
9.6407e-131	1.69209	0.85	0.369	1.76637e-126	Cardiomyocyte	MFGE8
1.22927e-130	1.38974	0.376	0.059	2.25228e-126	Cardiomyocyte	UTP11
1.19263e-128	0.847024	0.459	0.081	2.18514e-124	Cardiomyocyte	EGFLAM
1.4393e-126	1.79598	0.812	0.322	2.63709e-122	Cardiomyocyte	NDUFA4
1.27058e-125	1.38095	0.702	0.214	2.32796e-121	Cardiomyocyte	ENSEASG00005031806
3.5799e-125	1.08013	0.331	0.047	6.5591e-121	Cardiomyocyte	MRPS6
1.01014e-124	1.44706	0.606	0.162	1.85079e-120	Cardiomyocyte	GSTK1
1.82185e-124	0.930684	0.275	0.031	3.33799e-120	Cardiomyocyte	ENSEASG00005017567
2.61684e-123	1.32909	0.327	0.047	4.79458e-119	Cardiomyocyte	MAP3K5
2.46395e-121	1.27955	0.998	0.698	4.51444e-117	Cardiomyocyte	IGFBP7
3.34767e-121	1.149	0.998	0.901	6.13361e-117	Cardiomyocyte	ENSEASG00005005734
4.18175e-121	1.1691	0.676	0.183	7.6618e-117	Cardiomyocyte	BGN
7.67358e-119	1.18175	0.418	0.078	1.40595e-114	Cardiomyocyte	ENSEASG00005023766
4.06813e-117	1.52145	0.801	0.325	7.45362e-113	Cardiomyocyte	ATP5MC3
7.59223e-115	1.53791	0.776	0.306	1.39105e-110	Cardiomyocyte	ENSEASG00005034960
2.57412e-114	1.11644	0.315	0.046	4.7163e-110	Cardiomyocyte	TMEM51
5.26662e-114	1.0535	0.329	0.051	9.64951e-110	Cardiomyocyte	SUSD4
3.11153e-112	1.20404	0.47	0.107	5.70095e-108	Cardiomyocyte	TGFB1I1
2.70804e-111	1.48496	0.908	0.499	4.96167e-107	Cardiomyocyte	ENSEASG00005032101
3.09713e-106	1.18434	0.396	0.077	5.67457e-102	Cardiomyocyte	ENSEASG00005029914
1.51173e-105	0.829654	0.998	0.948	2.7698e-101	Cardiomyocyte	EEF1A1
2.22241e-103	0.747787	0.792	0.24	4.0719e-99	Cardiomyocyte	ENSEASG00005023655
1.22236e-102	1.20927	0.403	0.084	2.23961e-98	Cardiomyocyte	ARHGAP10
2.24872e-102	0.931143	0.253	0.033	4.12011e-98	Cardiomyocyte	MRGPRF
9.5683e-99	1.05659	0.517	0.133	1.7531e-94	Cardiomyocyte	SOD3
1.76925e-98	0.962327	0.255	0.035	3.24162e-94	Cardiomyocyte	RASL11B
3.50597e-98	0.970846	0.253	0.034	6.42364e-94	Cardiomyocyte	ACSL3
1.33941e-96	1.21137	0.57	0.171	2.45406e-92	Cardiomyocyte	OAZ2
1.78748e-96	1.32407	0.696	0.258	3.27501e-92	Cardiomyocyte	NDUFA1
6.09681e-95	1.30062	0.756	0.324	1.11706e-90	Cardiomyocyte	ATP5F1A
7.18402e-95	1.31294	0.799	0.363	1.31626e-90	Cardiomyocyte	ENSEASG00005000239
2.38044e-94	1.18373	0.398	0.089	4.36145e-90	Cardiomyocyte	PBXIP1
1.26193e-93	1.39362	0.781	0.357	2.31212e-89	Cardiomyocyte	ENSEASG00005023836
7.10772e-93	1.22408	0.506	0.139	1.30228e-88	Cardiomyocyte	S100A6
7.26008e-91	1.23941	0.559	0.175	1.33019e-86	Cardiomyocyte	WDR1
8.13729e-90	0.797835	0.385	0.084	1.49091e-85	Cardiomyocyte	CEP85L
5.86529e-89	1.22378	0.953	0.693	1.07464e-84	Cardiomyocyte	HSPB1
7.19729e-87	1.08924	0.309	0.058	1.31869e-82	Cardiomyocyte	ENSEASG00005028596
5.12402e-86	1.17294	0.447	0.119	9.38824e-82	Cardiomyocyte	ACO2
1.10093e-85	1.1134	0.716	0.27	2.01712e-81	Cardiomyocyte	LTBP1
1.37005e-83	1.17139	0.629	0.228	2.5102e-79	Cardiomyocyte	ENSEASG00005032697
4.7714e-82	0.984867	0.311	0.061	8.74216e-78	Cardiomyocyte	VASN
8.07831e-82	0.98421	0.349	0.075	1.48011e-77	Cardiomyocyte	COBLL1
1.74561e-81	0.956625	0.353	0.077	3.19832e-77	Cardiomyocyte	ANGPT2
3.9196e-80	1.15744	0.329	0.072	7.18149e-76	Cardiomyocyte	CBX6
1.04393e-79	1.16829	0.414	0.112	1.91269e-75	Cardiomyocyte	ACTN1
5.6508e-79	0.863789	0.626	0.219	1.03534e-74	Cardiomyocyte	ENSEASG00005013613
2.2486e-78	0.833521	0.414	0.105	4.11988e-74	Cardiomyocyte	GUCY1B1
4.11642e-76	1.08617	0.904	0.61	7.54211e-72	Cardiomyocyte	ENSEASG00005012862
4.48295e-76	0.478078	0.257	0.044	8.21366e-72	Cardiomyocyte	NRN1
5.47528e-76	1.14629	0.83	0.433	1.00318e-71	Cardiomyocyte	ENSEASG00005014007
1.76944e-75	0.987933	0.548	0.186	3.24197e-71	Cardiomyocyte	PKIG
2.64209e-75	1.18005	0.834	0.457	4.84083e-71	Cardiomyocyte	ATP5F1B
1.15418e-74	0.708739	1	0.955	2.11469e-70	Cardiomyocyte	ENSEASG00005030200
1.90797e-74	0.884449	0.315	0.07	3.49579e-70	Cardiomyocyte	SRPK2
3.51029e-74	1.15659	0.839	0.477	6.43156e-70	Cardiomyocyte	ENSEASG00005024218
3.86535e-74	1.39801	0.597	0.228	7.08209e-70	Cardiomyocyte	ENSEASG00005002481
7.05175e-74	1.02512	0.459	0.137	1.29202e-69	Cardiomyocyte	RSRC1
4.08591e-73	1.09732	0.676	0.295	7.48621e-69	Cardiomyocyte	ENSEASG00005002517
1.06018e-72	1.05376	0.696	0.296	1.94246e-68	Cardiomyocyte	ENSEASG00005015170
3.65452e-72	0.908838	0.494	0.156	6.69582e-68	Cardiomyocyte	STOM
5.37795e-72	0.776087	0.28	0.055	9.85348e-68	Cardiomyocyte	IDH2
1.18831e-71	0.888731	0.262	0.05	2.17723e-67	Cardiomyocyte	GLIPR1
1.55411e-71	0.91596	0.309	0.069	2.84744e-67	Cardiomyocyte	PRDX5
4.03642e-71	0.929641	0.468	0.146	7.39553e-67	Cardiomyocyte	ENSEASG00005026288
2.10762e-70	1.07364	0.47	0.148	3.86158e-66	Cardiomyocyte	LRRFIP2
7.66392e-70	1.17112	0.794	0.396	1.40418e-65	Cardiomyocyte	ENSEASG00005032078
2.02826e-69	1.03219	0.577	0.218	3.71617e-65	Cardiomyocyte	NDUFB2
2.62993e-68	1.05058	0.512	0.175	4.81856e-64	Cardiomyocyte	ASPH
1.18269e-67	1.17679	0.588	0.228	2.16693e-63	Cardiomyocyte	NET1
6.14842e-67	1.24131	0.591	0.239	1.12651e-62	Cardiomyocyte	PPP1R12A
3.10626e-66	0.721065	0.251	0.049	5.69128e-62	Cardiomyocyte	STARD10
5.00165e-66	1.12011	0.671	0.296	9.16401e-62	Cardiomyocyte	ENSEASG00005030979
1.08952e-65	1.0212	0.421	0.127	1.99622e-61	Cardiomyocyte	ENSEASG00005032662
2.80011e-64	0.933095	0.77	0.371	5.13036e-60	Cardiomyocyte	PEBP1
5.55047e-62	1.06377	0.387	0.112	1.01696e-57	Cardiomyocyte	SSPN
2.34298e-61	0.801739	0.284	0.065	4.29281e-57	Cardiomyocyte	LPP
5.89551e-61	0.856262	0.465	0.157	1.08018e-56	Cardiomyocyte	ILK
1.68296e-60	0.769424	0.289	0.069	3.08353e-56	Cardiomyocyte	PPP1CB
7.08692e-60	0.969186	0.604	0.259	1.29847e-55	Cardiomyocyte	ENSEASG00005002806
1.4365e-59	0.88272	0.83	0.466	2.63195e-55	Cardiomyocyte	SKP1
1.66214e-59	0.900288	0.503	0.183	3.04538e-55	Cardiomyocyte	MDH1
3.89339e-59	0.752918	0.293	0.071	7.13347e-55	Cardiomyocyte	NDUFS8
4.20794e-59	0.965059	0.624	0.276	7.70978e-55	Cardiomyocyte	VDAC2
4.40198e-59	0.890406	0.36	0.104	8.06531e-55	Cardiomyocyte	NDUFS7
5.31125e-59	0.945282	0.709	0.347	9.73127e-55	Cardiomyocyte	SLC49A3
7.91637e-59	0.924117	0.492	0.177	1.45044e-54	Cardiomyocyte	ENSEASG00005031601
1.9519e-58	0.888256	0.738	0.372	3.57626e-54	Cardiomyocyte	ENSEASG00005029015
3.88224e-58	0.986114	0.47	0.169	7.11303e-54	Cardiomyocyte	MDH2
2.17651e-56	0.952094	0.333	0.094	3.9878e-52	Cardiomyocyte	SEPTIN8
7.94631e-56	0.923529	0.714	0.351	1.45592e-51	Cardiomyocyte	ACTN4
8.64281e-56	0.777571	0.306	0.081	1.58354e-51	Cardiomyocyte	ZYX
1.20116e-55	0.604438	0.329	0.087	2.20077e-51	Cardiomyocyte	GJA4
1.68595e-55	0.967579	0.857	0.549	3.08899e-51	Cardiomyocyte	SLC25A3
7.63136e-54	0.747722	0.975	0.803	1.39822e-49	Cardiomyocyte	RPL7
1.71486e-53	0.962699	0.376	0.12	3.14196e-49	Cardiomyocyte	ENSEASG00005033593
2.32447e-53	0.829955	0.584	0.246	4.25889e-49	Cardiomyocyte	ATP5F1C
6.19779e-53	0.834923	0.55	0.223	1.13556e-48	Cardiomyocyte	CCDC107
7.90023e-53	0.809946	0.333	0.098	1.44748e-48	Cardiomyocyte	MAPRE2
1.36472e-52	0.83297	0.7	0.348	2.50044e-48	Cardiomyocyte	ATP5IF1
1.98898e-51	0.87836	0.501	0.197	3.6442e-47	Cardiomyocyte	COX20
5.12586e-51	0.86322	0.68	0.332	9.3916e-47	Cardiomyocyte	PSMB5
8.08603e-51	0.646564	0.264	0.066	1.48152e-46	Cardiomyocyte	IFI27L2
1.6477e-50	0.928995	0.36	0.117	3.01892e-46	Cardiomyocyte	NDE1
4.03592e-50	0.903346	0.725	0.395	7.39461e-46	Cardiomyocyte	ENSEASG00005038589
5.34088e-50	0.708163	0.367	0.118	9.78556e-46	Cardiomyocyte	SNRPN
1.03832e-49	0.875106	0.562	0.248	1.9024e-45	Cardiomyocyte	GCSH
1.37761e-49	0.743035	0.271	0.071	2.52405e-45	Cardiomyocyte	NSMCE4A
1.92122e-49	0.871261	0.378	0.128	3.52006e-45	Cardiomyocyte	CYCS
4.48626e-49	0.806329	0.499	0.198	8.21973e-45	Cardiomyocyte	EMP3
5.28217e-49	0.91813	0.732	0.398	9.67799e-45	Cardiomyocyte	MICOS10
6.50869e-49	0.915564	0.902	0.652	1.19252e-44	Cardiomyocyte	ITGB1
7.59065e-49	0.778046	0.454	0.168	1.39076e-44	Cardiomyocyte	CYC1
2.27002e-48	0.81935	0.711	0.374	4.15914e-44	Cardiomyocyte	CAP1
1.32268e-47	0.736841	0.521	0.213	2.42342e-43	Cardiomyocyte	NDUFB9
1.99269e-47	0.769064	0.709	0.366	3.651e-43	Cardiomyocyte	ENSEASG00005035103
2.01035e-47	0.749392	0.396	0.139	3.68336e-43	Cardiomyocyte	ENSEASG00005032484
6.39145e-47	0.921135	0.64	0.324	1.17104e-42	Cardiomyocyte	ENSEASG00005016131
8.80799e-47	0.719214	0.313	0.095	1.6138e-42	Cardiomyocyte	GYG1
4.49759e-46	0.730452	0.322	0.101	8.24049e-42	Cardiomyocyte	ENSEASG00005019977
5.22201e-46	0.864031	0.783	0.454	9.56777e-42	Cardiomyocyte	ATP5PO
5.71656e-46	0.683122	0.394	0.137	1.04739e-41	Cardiomyocyte	NDUFB6
6.1759e-46	0.777081	0.412	0.153	1.13155e-41	Cardiomyocyte	SELENOM
7.63661e-46	0.864665	0.57	0.264	1.39918e-41	Cardiomyocyte	HINT2
8.0408e-46	0.844798	0.832	0.537	1.47324e-41	Cardiomyocyte	ENSEASG00005000156
2.2255e-45	0.751445	0.425	0.158	4.07756e-41	Cardiomyocyte	ENSEASG00005002601
2.66399e-45	0.337889	0.553	0.21	4.88096e-41	Cardiomyocyte	ENSEASG00005032991
2.78433e-45	0.76245	0.412	0.152	5.10144e-41	Cardiomyocyte	GSTO1
2.94457e-45	0.87229	0.711	0.391	5.39504e-41	Cardiomyocyte	ENSEASG00005026470
3.89504e-45	0.800471	0.472	0.19	7.13649e-41	Cardiomyocyte	FKBP2
7.22791e-45	0.785304	0.734	0.396	1.3243e-40	Cardiomyocyte	HSPE1
8.34909e-45	0.806737	0.532	0.233	1.52972e-40	Cardiomyocyte	NDUFB1
2.5419e-44	0.666	0.345	0.114	4.65727e-40	Cardiomyocyte	ENSEASG00005010834
2.9616e-44	0.902633	0.586	0.28	5.42624e-40	Cardiomyocyte	ARPC3
1.08825e-43	0.624699	0.291	0.086	1.99388e-39	Cardiomyocyte	AMOTL1
1.25641e-43	0.685085	0.47	0.183	2.302e-39	Cardiomyocyte	SMTN
3.1344e-43	0.789388	0.689	0.373	5.74285e-39	Cardiomyocyte	BANF1
4.24779e-43	0.80223	0.866	0.602	7.78281e-39	Cardiomyocyte	SEPTIN7
5.40188e-43	0.804599	0.468	0.193	9.89732e-39	Cardiomyocyte	ANXA6
5.69499e-43	0.759902	0.83	0.54	1.04344e-38	Cardiomyocyte	ENSEASG00005002888
5.78439e-43	0.789136	0.544	0.25	1.05982e-38	Cardiomyocyte	NDUFS5
1.90607e-42	0.733395	0.506	0.218	3.49231e-38	Cardiomyocyte	ENSEASG00005036575
2.57663e-42	0.649013	0.356	0.123	4.72089e-38	Cardiomyocyte	ARL3
2.67252e-42	0.666115	0.573	0.264	4.89658e-38	Cardiomyocyte	ENSEASG00005004353
3.82969e-42	0.61684	0.333	0.111	7.01676e-38	Cardiomyocyte	ENSEASG00005021234
1.13537e-41	0.795802	0.555	0.259	2.08022e-37	Cardiomyocyte	TLN1
1.72755e-41	0.685149	0.353	0.124	3.16522e-37	Cardiomyocyte	VDAC1
3.17564e-41	0.681086	0.922	0.696	5.81841e-37	Cardiomyocyte	C8orf89
3.41513e-41	0.801745	0.649	0.341	6.25721e-37	Cardiomyocyte	ALDOA
5.35016e-41	0.717334	0.311	0.102	9.80256e-37	Cardiomyocyte	NDUFA10
2.57479e-40	0.780379	0.385	0.143	4.71753e-36	Cardiomyocyte	HSPA9
2.72628e-40	0.728182	0.443	0.181	4.99509e-36	Cardiomyocyte	ENSEASG00005029851
5.61525e-40	0.759563	0.767	0.464	1.02883e-35	Cardiomyocyte	ENSEASG00005035244
2.32234e-39	0.702779	0.774	0.468	4.25499e-35	Cardiomyocyte	EEF1D
3.47182e-39	0.710451	0.662	0.352	6.36107e-35	Cardiomyocyte	ENSEASG00005015397
4.21414e-39	0.645323	0.389	0.149	7.72114e-35	Cardiomyocyte	ENSEASG00005032475
1.08956e-38	0.639774	0.855	0.534	1.99629e-34	Cardiomyocyte	COX17
1.16773e-38	0.785076	0.566	0.274	2.13951e-34	Cardiomyocyte	SDHD
4.89261e-38	0.611781	0.629	0.313	8.96424e-34	Cardiomyocyte	ENSEASG00005002444
5.08664e-38	0.678543	0.568	0.271	9.31975e-34	Cardiomyocyte	YJEFN3
6.17398e-38	0.769825	0.445	0.187	1.1312e-33	Cardiomyocyte	NDUFA5
6.35077e-38	0.694671	0.738	0.433	1.16359e-33	Cardiomyocyte	ENSEASG00005025821
9.66512e-38	0.744266	0.557	0.27	1.77084e-33	Cardiomyocyte	CAPZA2
1.67387e-37	0.635849	0.275	0.086	3.06686e-33	Cardiomyocyte	CYTH2
3.36443e-37	0.737145	0.606	0.312	6.16431e-33	Cardiomyocyte	TXN
4.58264e-37	0.496947	0.293	0.096	8.39631e-33	Cardiomyocyte	ENSEASG00005020935
8.01848e-37	0.696593	0.872	0.584	1.46915e-32	Cardiomyocyte	PABPC1
8.11579e-37	0.677755	0.485	0.218	1.48698e-32	Cardiomyocyte	ENSEASG00005034227
1.24346e-36	0.664943	0.582	0.289	2.27827e-32	Cardiomyocyte	ATP5PB
1.42301e-36	0.682491	0.289	0.095	2.60723e-32	Cardiomyocyte	CENPX
1.77635e-36	0.626374	0.342	0.126	3.25463e-32	Cardiomyocyte	CUL1
3.73545e-36	0.761353	0.79	0.502	6.84408e-32	Cardiomyocyte	ENSEASG00005011903
3.80679e-36	0.426087	0.591	0.275	6.9748e-32	Cardiomyocyte	CLU
6.74723e-36	0.659207	0.62	0.318	1.23623e-31	Cardiomyocyte	PNRC2
8.72793e-36	0.667428	0.28	0.091	1.59913e-31	Cardiomyocyte	GSTA4
1.73248e-35	0.592077	0.324	0.117	3.17424e-31	Cardiomyocyte	KLHL8
3.59377e-35	0.651833	0.371	0.146	6.58451e-31	Cardiomyocyte	VDAC3
5.31627e-35	0.483466	0.987	0.928	9.74048e-31	Cardiomyocyte	ENSEASG00005000256
1.02518e-34	0.688329	0.378	0.15	1.87833e-30	Cardiomyocyte	ENSEASG00005019012
1.45505e-34	0.583581	0.559	0.274	2.66595e-30	Cardiomyocyte	ENSEASG00005010046
2.95252e-34	0.592884	0.595	0.292	5.40961e-30	Cardiomyocyte	BCAM
3.47463e-34	0.674301	0.358	0.14	6.36621e-30	Cardiomyocyte	C3orf70
4.39935e-34	0.792491	0.389	0.161	8.06049e-30	Cardiomyocyte	PDCL3
1.01852e-33	0.562723	0.792	0.487	1.86613e-29	Cardiomyocyte	FERMT2
1.07973e-33	0.758599	0.275	0.094	1.97829e-29	Cardiomyocyte	DNAJC10
1.24193e-33	0.622106	0.251	0.08	2.27546e-29	Cardiomyocyte	ENSEASG00005010897
1.68702e-33	0.82369	0.271	0.093	3.09096e-29	Cardiomyocyte	ASAP2
1.71583e-33	0.656246	0.638	0.345	3.14375e-29	Cardiomyocyte	ATP5PD
1.80468e-33	0.49938	0.978	0.884	3.30653e-29	Cardiomyocyte	ENSEASG00005027242
2.63509e-33	0.6976	0.329	0.124	4.82801e-29	Cardiomyocyte	BAG3
3.92138e-33	0.564235	0.971	0.832	7.18476e-29	Cardiomyocyte	ENSEASG00005036587
4.03386e-33	0.61096	0.47	0.215	7.39085e-29	Cardiomyocyte	GPX1
4.06541e-33	0.632623	0.611	0.317	7.44864e-29	Cardiomyocyte	ENSEASG00005008690
4.25453e-33	0.600111	0.3	0.107	7.79515e-29	Cardiomyocyte	NDUFV1
1.08781e-32	0.671744	0.584	0.297	1.99308e-28	Cardiomyocyte	TINAGL1
2.32796e-32	0.612642	0.349	0.139	4.26529e-28	Cardiomyocyte	UQCRC1
2.60084e-32	0.378284	0.293	0.101	4.76526e-28	Cardiomyocyte	CYSLTR2
3.77968e-32	0.612835	0.51	0.246	6.92514e-28	Cardiomyocyte	NDUFS6
1.31607e-31	0.661386	0.595	0.316	2.4113e-27	Cardiomyocyte	EDF1
1.51682e-31	0.584231	0.351	0.14	2.77912e-27	Cardiomyocyte	ENSEASG00005015233
1.71023e-31	0.634356	0.591	0.314	3.13348e-27	Cardiomyocyte	LMNA
2.19729e-31	0.663478	0.432	0.194	4.02588e-27	Cardiomyocyte	IER5
3.61844e-31	0.651735	0.839	0.562	6.62971e-27	Cardiomyocyte	COX5B
3.84569e-31	0.577777	0.452	0.209	7.04607e-27	Cardiomyocyte	ENSEASG00005007495
4.26532e-31	0.616456	0.617	0.339	7.81492e-27	Cardiomyocyte	ENO1
6.67822e-31	0.685931	0.365	0.149	1.22358e-26	Cardiomyocyte	ENSEASG00005011067
8.36095e-31	0.532062	0.293	0.107	1.53189e-26	Cardiomyocyte	ZFP36
1.30596e-30	0.566696	0.409	0.179	2.39278e-26	Cardiomyocyte	CLTB
1.37764e-30	0.678829	0.508	0.252	2.52411e-26	Cardiomyocyte	CCT2
4.05633e-30	0.624658	0.796	0.545	7.43202e-26	Cardiomyocyte	ENSEASG00005005188
5.04418e-30	0.651401	0.669	0.397	9.24194e-26	Cardiomyocyte	ENSEASG00005035435
5.39778e-30	0.539785	0.691	0.399	9.88981e-26	Cardiomyocyte	BTG1
6.32719e-30	0.535009	0.485	0.237	1.15927e-25	Cardiomyocyte	SCP2
7.88122e-30	0.463784	0.333	0.133	1.444e-25	Cardiomyocyte	ENSEASG00005012066
1.00759e-29	0.627346	0.62	0.345	1.8461e-25	Cardiomyocyte	NDUFB10
1.93528e-29	0.607844	0.302	0.117	3.54581e-25	Cardiomyocyte	ACAT1
2.07569e-29	0.600225	0.624	0.336	3.80307e-25	Cardiomyocyte	FILIP1L
2.18981e-29	0.322714	0.253	0.086	4.01217e-25	Cardiomyocyte	NTN4
2.52927e-29	0.640171	0.555	0.291	4.63413e-25	Cardiomyocyte	NDUFS2
2.62421e-29	0.591906	0.555	0.288	4.80808e-25	Cardiomyocyte	RAN
2.63491e-29	0.562902	0.503	0.252	4.82769e-25	Cardiomyocyte	PMPCB
3.05268e-29	0.550722	0.895	0.637	5.59312e-25	Cardiomyocyte	EEF2
3.70503e-29	0.450328	0.982	0.924	6.78835e-25	Cardiomyocyte	ENSEASG00005026677
3.87404e-29	0.531545	0.378	0.161	7.09801e-25	Cardiomyocyte	NDUFB3
4.81002e-29	0.610561	0.349	0.146	8.81292e-25	Cardiomyocyte	NUTF2
8.20476e-29	0.494603	0.251	0.087	1.50328e-24	Cardiomyocyte	EZR
1.0017e-28	0.618493	0.678	0.4	1.83532e-24	Cardiomyocyte	ENSEASG00005034643
1.07421e-28	0.438956	0.362	0.151	1.96817e-24	Cardiomyocyte	NDUFA12
1.13583e-28	0.543608	0.523	0.265	2.08107e-24	Cardiomyocyte	PSMC5
1.16454e-28	0.600225	0.512	0.259	2.13367e-24	Cardiomyocyte	COPS9
1.28689e-28	0.598547	0.32	0.128	2.35784e-24	Cardiomyocyte	MAT2A
1.89456e-28	0.606169	0.591	0.323	3.47122e-24	Cardiomyocyte	ENSEASG00005001105
1.92394e-28	0.619419	0.28	0.106	3.52504e-24	Cardiomyocyte	DHRS3
2.29286e-28	0.649355	0.295	0.116	4.20098e-24	Cardiomyocyte	COPS6
2.29785e-28	0.641371	0.474	0.232	4.21011e-24	Cardiomyocyte	ZCCHC17
4.47994e-28	0.496013	0.978	0.864	8.20815e-24	Cardiomyocyte	RPL27
7.81253e-28	0.558569	0.447	0.217	1.43141e-23	Cardiomyocyte	NDUFC2
8.06986e-28	0.602817	0.485	0.242	1.47856e-23	Cardiomyocyte	ISCA1
8.91654e-28	0.613974	0.342	0.144	1.63369e-23	Cardiomyocyte	FH
8.93972e-28	0.594331	0.26	0.095	1.63794e-23	Cardiomyocyte	H2AC21
9.24287e-28	0.563286	0.761	0.487	1.69348e-23	Cardiomyocyte	COX4I1
9.79615e-28	0.445354	0.982	0.866	1.79485e-23	Cardiomyocyte	EEF1B2
1.20795e-27	0.588663	0.253	0.09	2.2132e-23	Cardiomyocyte	ENSEASG00005024509
1.43334e-27	0.649213	0.407	0.191	2.62616e-23	Cardiomyocyte	ENSEASG00005034253
1.4367e-27	0.626529	0.327	0.134	2.63232e-23	Cardiomyocyte	JAG1
1.48659e-27	0.485083	0.474	0.232	2.72373e-23	Cardiomyocyte	NDUFA2
1.75676e-27	0.537329	0.262	0.096	3.21874e-23	Cardiomyocyte	ENSEASG00005004599
1.76246e-27	0.599814	0.669	0.409	3.22918e-23	Cardiomyocyte	C11orf58
2.03053e-27	0.491417	0.289	0.109	3.72033e-23	Cardiomyocyte	APOLD1
2.90274e-27	0.639911	0.604	0.343	5.3184e-23	Cardiomyocyte	ENSEASG00005035424
2.9623e-27	0.542881	0.586	0.32	5.42753e-23	Cardiomyocyte	ENSEASG00005001081
3.6417e-27	0.453623	0.425	0.195	6.67231e-23	Cardiomyocyte	MYH9
3.66673e-27	0.582316	0.264	0.098	6.71818e-23	Cardiomyocyte	HES1
3.82197e-27	0.540771	0.318	0.129	7.00262e-23	Cardiomyocyte	EMC2
4.96003e-27	0.486749	0.691	0.4	9.08776e-23	Cardiomyocyte	CHCHD2
5.72177e-27	0.510477	0.311	0.123	1.04834e-22	Cardiomyocyte	PRRX1
7.40104e-27	0.436506	0.497	0.25	1.35602e-22	Cardiomyocyte	CHCHD7
8.21008e-27	0.496835	0.432	0.203	1.50425e-22	Cardiomyocyte	ENSEASG00005017144
8.32985e-27	0.630929	0.394	0.184	1.5262e-22	Cardiomyocyte	RBBP7
1.21877e-26	0.514958	0.275	0.105	2.23304e-22	Cardiomyocyte	NDUFAB1
1.99357e-26	0.582679	0.707	0.44	3.65262e-22	Cardiomyocyte	CD151
2.03531e-26	0.511403	0.45	0.217	3.7291e-22	Cardiomyocyte	SLIRP
2.10444e-26	0.634212	0.416	0.199	3.85575e-22	Cardiomyocyte	ENSEASG00005020152
3.26051e-26	0.589752	0.633	0.378	5.9739e-22	Cardiomyocyte	ENSEASG00005022813
6.59655e-26	0.484308	0.436	0.209	1.20862e-21	Cardiomyocyte	PSMA6
7.96362e-26	0.447066	0.984	0.871	1.4591e-21	Cardiomyocyte	RPS13
1.36217e-25	0.341411	0.347	0.147	2.49577e-21	Cardiomyocyte	MEF2C
1.62544e-25	0.564329	0.588	0.337	2.97812e-21	Cardiomyocyte	ARPC5
1.84919e-25	0.501819	0.356	0.157	3.38809e-21	Cardiomyocyte	CCT6A
2.22501e-25	0.501277	0.767	0.511	4.07667e-21	Cardiomyocyte	TMEM30A
2.37034e-25	0.425302	0.409	0.19	4.34293e-21	Cardiomyocyte	ENSEASG00005025717
3.68116e-25	0.456727	0.978	0.879	6.74462e-21	Cardiomyocyte	ENSEASG00005025120
3.94228e-25	0.334607	0.266	0.101	7.22305e-21	Cardiomyocyte	MOB2
6.0603e-25	0.458469	0.304	0.125	1.11037e-20	Cardiomyocyte	MRPL20
8.37041e-25	0.454822	0.4	0.186	1.53363e-20	Cardiomyocyte	CCT7
8.65302e-25	0.595365	0.586	0.338	1.58541e-20	Cardiomyocyte	LRRFIP1
9.14525e-25	0.454559	0.342	0.151	1.67559e-20	Cardiomyocyte	URI1
9.33938e-25	0.433828	0.964	0.821	1.71116e-20	Cardiomyocyte	RPS9
1.28949e-24	0.44296	0.946	0.806	2.3626e-20	Cardiomyocyte	CNBP
1.36548e-24	0.449286	0.289	0.117	2.50184e-20	Cardiomyocyte	EMC6
1.49851e-24	0.525888	0.434	0.217	2.74557e-20	Cardiomyocyte	SUCLG1
1.57147e-24	0.420592	0.984	0.89	2.87924e-20	Cardiomyocyte	ENSEASG00005015515
1.94971e-24	0.499043	0.286	0.115	3.57225e-20	Cardiomyocyte	G0S2
3.06926e-24	0.57276	0.32	0.139	5.62349e-20	Cardiomyocyte	NAA20
3.97106e-24	0.352468	0.327	0.139	7.27578e-20	Cardiomyocyte	ENSEASG00005021596
4.09586e-24	0.526519	0.488	0.256	7.50444e-20	Cardiomyocyte	ERH
5.15564e-24	0.519848	0.365	0.167	9.44616e-20	Cardiomyocyte	TBCB
6.29886e-24	0.406971	0.991	0.932	1.15408e-19	Cardiomyocyte	ENSEASG00005004621
6.34157e-24	0.397071	0.396	0.185	1.1619e-19	Cardiomyocyte	PDHB
7.85876e-24	0.624809	0.34	0.154	1.43988e-19	Cardiomyocyte	RAB13
1.08678e-23	0.473289	0.492	0.261	1.9912e-19	Cardiomyocyte	PKM
1.40097e-23	0.433554	0.456	0.228	2.56687e-19	Cardiomyocyte	EFEMP2
2.32049e-23	0.545667	0.488	0.259	4.25161e-19	Cardiomyocyte	ENSEASG00005028729
3.62669e-23	0.434803	0.322	0.143	6.64483e-19	Cardiomyocyte	DENND5A
4.16473e-23	0.524916	0.336	0.152	7.63062e-19	Cardiomyocyte	ACAA2
5.38001e-23	0.274622	0.358	0.163	9.85726e-19	Cardiomyocyte	PMP22
8.57381e-23	0.395391	0.28	0.115	1.57089e-18	Cardiomyocyte	MICOS13
9.08707e-23	0.467785	0.34	0.154	1.66493e-18	Cardiomyocyte	HSPB6
9.31468e-23	0.458865	0.302	0.131	1.70664e-18	Cardiomyocyte	GALK1
9.83257e-23	0.558164	0.3	0.13	1.80152e-18	Cardiomyocyte	ENSEASG00005032334
1.85387e-22	0.522571	0.405	0.197	3.39666e-18	Cardiomyocyte	ENSEASG00005028845
2.13165e-22	0.545978	0.6	0.368	3.9056e-18	Cardiomyocyte	EIF3H
2.58093e-22	0.413085	0.568	0.321	4.72878e-18	Cardiomyocyte	PA2G4
2.73131e-22	0.544767	0.266	0.111	5.00431e-18	Cardiomyocyte	CALM3
2.73457e-22	0.419724	0.456	0.235	5.01028e-18	Cardiomyocyte	TCEA1
3.19601e-22	0.427375	0.394	0.19	5.85572e-18	Cardiomyocyte	ENSEASG00005032487
3.53758e-22	0.403277	0.407	0.2	6.48155e-18	Cardiomyocyte	DDAH2
3.94171e-22	0.351916	0.342	0.155	7.22201e-18	Cardiomyocyte	VPS29
4.73701e-22	0.440632	0.517	0.278	8.67916e-18	Cardiomyocyte	GPI
5.38989e-22	0.46565	0.389	0.19	9.87536e-18	Cardiomyocyte	ENSEASG00005022530
6.63157e-22	0.459625	0.367	0.178	1.21504e-17	Cardiomyocyte	ENSEASG00005015629
7.00728e-22	0.488641	0.284	0.122	1.28387e-17	Cardiomyocyte	PPM1A
7.51419e-22	0.599014	0.459	0.252	1.37675e-17	Cardiomyocyte	EIF2S2
9.29894e-22	0.395772	0.374	0.181	1.70375e-17	Cardiomyocyte	ENSEASG00005007866
9.86641e-22	0.537364	0.436	0.229	1.80772e-17	Cardiomyocyte	ENSEASG00005001276
1.43814e-21	0.41482	0.966	0.838	2.63497e-17	Cardiomyocyte	RPL13
1.48865e-21	0.40522	0.459	0.239	2.7275e-17	Cardiomyocyte	EHD1
1.97501e-21	0.552695	0.295	0.131	3.61862e-17	Cardiomyocyte	DYNLT1
2.16253e-21	0.476104	0.647	0.398	3.96219e-17	Cardiomyocyte	PARK7
2.56849e-21	0.471776	0.291	0.127	4.70598e-17	Cardiomyocyte	H2AJ
3.02243e-21	0.352669	0.349	0.164	5.53769e-17	Cardiomyocyte	NDUFV2
3.411e-21	0.381235	0.987	0.914	6.24963e-17	Cardiomyocyte	ENSEASG00005022501
3.43042e-21	0.608512	0.407	0.21	6.28522e-17	Cardiomyocyte	LY6E
3.62887e-21	0.458058	0.555	0.323	6.64882e-17	Cardiomyocyte	ATP6V1G1
4.00705e-21	0.425586	0.539	0.313	7.34172e-17	Cardiomyocyte	SDHB
4.9114e-21	0.466216	0.488	0.267	8.99867e-17	Cardiomyocyte	ENSEASG00005030923
6.88984e-21	0.350862	0.351	0.165	1.26236e-16	Cardiomyocyte	MRPL57
6.91573e-21	0.459579	0.676	0.432	1.2671e-16	Cardiomyocyte	NAP1L1
7.28186e-21	0.518372	0.322	0.151	1.33418e-16	Cardiomyocyte	NDUFB4
7.6483e-21	0.408323	0.481	0.258	1.40132e-16	Cardiomyocyte	ENSEASG00005014661
7.70884e-21	0.458845	0.935	0.819	1.41241e-16	Cardiomyocyte	ENSEASG00005017822
8.73116e-21	0.32362	0.304	0.134	1.59972e-16	Cardiomyocyte	ENSEASG00005038195
1.30234e-20	0.342674	0.374	0.179	2.38615e-16	Cardiomyocyte	ENSEASG00005025213
1.64305e-20	0.363105	0.291	0.129	3.01039e-16	Cardiomyocyte	ECHS1
2.42982e-20	0.342853	0.257	0.107	4.45191e-16	Cardiomyocyte	MED21
2.91758e-20	0.462712	0.839	0.621	5.34559e-16	Cardiomyocyte	ENSEASG00005033370
3.33738e-20	0.438647	0.331	0.157	6.11475e-16	Cardiomyocyte	MRPL52
5.25298e-20	0.421791	0.866	0.662	9.62451e-16	Cardiomyocyte	ENSEASG00005032923
5.28651e-20	0.356243	0.421	0.217	9.68594e-16	Cardiomyocyte	SDHA
5.96619e-20	0.285236	0.271	0.114	1.09313e-15	Cardiomyocyte	TMEM126A
6.16187e-20	0.332242	0.295	0.133	1.12898e-15	Cardiomyocyte	ENSEASG00005015419
6.17889e-20	0.580831	0.309	0.146	1.1321e-15	Cardiomyocyte	CBX1
7.46903e-20	0.42953	0.465	0.252	1.36848e-15	Cardiomyocyte	C12orf57
8.6164e-20	0.394058	0.416	0.218	1.5787e-15	Cardiomyocyte	POLR2F
8.82631e-20	0.363817	0.251	0.105	1.61716e-15	Cardiomyocyte	PTGR1
9.95638e-20	0.491343	0.251	0.107	1.82421e-15	Cardiomyocyte	TTC1
1.10739e-19	0.415061	0.479	0.267	2.02897e-15	Cardiomyocyte	ENSEASG00005023231
1.17647e-19	0.333032	0.315	0.146	2.15552e-15	Cardiomyocyte	COPS4
1.31996e-19	0.467671	0.271	0.121	2.41843e-15	Cardiomyocyte	TMED10
1.36553e-19	0.419424	0.264	0.114	2.50192e-15	Cardiomyocyte	ENSEASG00005017858
1.6817e-19	0.520791	0.843	0.655	3.08122e-15	Cardiomyocyte	ENSEASG00005038526
2.03158e-19	0.461073	0.347	0.171	3.72227e-15	Cardiomyocyte	ENSEASG00005027864
2.91938e-19	0.672948	0.273	0.123	5.34889e-15	Cardiomyocyte	ALDH2
3.00854e-19	0.445947	0.852	0.658	5.51224e-15	Cardiomyocyte	ENSEASG00005026771
3.27077e-19	0.368858	0.953	0.852	5.99271e-15	Cardiomyocyte	RPS2
3.32616e-19	0.469003	0.631	0.377	6.0942e-15	Cardiomyocyte	CAVIN3
3.80467e-19	0.408876	0.251	0.108	6.97091e-15	Cardiomyocyte	CIAO2B
4.80278e-19	0.398987	0.499	0.283	8.79965e-15	Cardiomyocyte	ENSEASG00005024363
5.10578e-19	0.300512	0.255	0.107	9.35481e-15	Cardiomyocyte	ENSEASG00005029587
5.2808e-19	0.388953	0.284	0.129	9.67549e-15	Cardiomyocyte	FXYD6
5.96018e-19	0.378691	0.915	0.731	1.09202e-14	Cardiomyocyte	CD63
6.82255e-19	0.375517	0.602	0.364	1.25003e-14	Cardiomyocyte	ARPC2
6.86459e-19	0.361565	0.251	0.107	1.25773e-14	Cardiomyocyte	ENSEASG00005020201
6.98125e-19	0.452825	0.257	0.111	1.2791e-14	Cardiomyocyte	MPHOSPH6
7.77238e-19	0.481371	0.421	0.226	1.42405e-14	Cardiomyocyte	SSB
8.22027e-19	0.409966	0.638	0.398	1.50612e-14	Cardiomyocyte	CAPZB
8.69498e-19	0.414598	0.436	0.237	1.59309e-14	Cardiomyocyte	TOB2
9.58535e-19	0.343289	0.989	0.932	1.75623e-14	Cardiomyocyte	RPS6
1.06977e-18	0.365058	0.794	0.554	1.96003e-14	Cardiomyocyte	CSDE1
1.08459e-18	0.320319	0.291	0.134	1.98718e-14	Cardiomyocyte	PDCD4
1.65193e-18	0.38886	0.398	0.205	3.02667e-14	Cardiomyocyte	ENSEASG00005011976
1.67908e-18	0.372694	0.642	0.399	3.0764e-14	Cardiomyocyte	SEM1
2.21291e-18	0.484218	0.468	0.264	4.05449e-14	Cardiomyocyte	ENSEASG00005036960
2.24004e-18	0.412494	0.434	0.234	4.10421e-14	Cardiomyocyte	EIF4A3
3.11945e-18	0.316697	0.474	0.262	5.71546e-14	Cardiomyocyte	ENSEASG00005012572
3.29242e-18	0.459075	0.812	0.611	6.03237e-14	Cardiomyocyte	ENSEASG00005037497
3.62917e-18	0.322529	0.987	0.894	6.64937e-14	Cardiomyocyte	RPL9
4.73394e-18	0.586474	0.309	0.15	8.67353e-14	Cardiomyocyte	CITED2
5.2636e-18	0.352793	0.315	0.152	9.64397e-14	Cardiomyocyte	ENSEASG00005038409
5.30771e-18	0.381145	0.26	0.116	9.72479e-14	Cardiomyocyte	ENSEASG00005030344
5.53305e-18	0.419457	0.286	0.133	1.01377e-13	Cardiomyocyte	DAAM1
6.51356e-18	0.340846	0.349	0.176	1.19341e-13	Cardiomyocyte	REEP3
7.80252e-18	0.42169	0.365	0.188	1.42958e-13	Cardiomyocyte	BLOC1S1
1.21907e-17	0.273726	0.423	0.226	2.23358e-13	Cardiomyocyte	RHEB
1.83265e-17	0.354829	0.492	0.278	3.35779e-13	Cardiomyocyte	ENSEASG00005026260
2.73959e-17	0.493681	0.349	0.181	5.01948e-13	Cardiomyocyte	ENSEASG00005030127
2.95218e-17	0.403702	0.577	0.362	5.40899e-13	Cardiomyocyte	ENSEASG00005035205
3.58282e-17	0.439752	0.479	0.281	6.56444e-13	Cardiomyocyte	ENSEASG00005018809
3.65431e-17	0.371139	0.579	0.355	6.69542e-13	Cardiomyocyte	SDHC
3.93026e-17	0.306865	0.253	0.113	7.20102e-13	Cardiomyocyte	MRPS15
4.17259e-17	0.371174	0.295	0.142	7.64501e-13	Cardiomyocyte	HEBP1
4.30112e-17	0.355267	0.49	0.282	7.88052e-13	Cardiomyocyte	GPRC5B
4.60701e-17	0.405727	0.255	0.117	8.44096e-13	Cardiomyocyte	ARMCX1
4.74756e-17	0.38551	0.286	0.136	8.69849e-13	Cardiomyocyte	ARPP19
4.77503e-17	0.371671	0.523	0.314	8.74881e-13	Cardiomyocyte	AAMDC
5.42713e-17	0.316472	0.394	0.209	9.94359e-13	Cardiomyocyte	ENSEASG00005004767
7.45598e-17	0.382431	0.875	0.711	1.36608e-12	Cardiomyocyte	RPL10A
7.924e-17	0.354011	0.358	0.186	1.45184e-12	Cardiomyocyte	NDUFB5
8.65038e-17	0.347817	0.369	0.193	1.58492e-12	Cardiomyocyte	GLRX3
9.36956e-17	0.404252	0.356	0.187	1.71669e-12	Cardiomyocyte	PCNP
9.73946e-17	0.370171	0.362	0.188	1.78446e-12	Cardiomyocyte	TOMM22
1.01076e-16	0.376758	0.412	0.226	1.85192e-12	Cardiomyocyte	LAMTOR5
1.02103e-16	0.383387	0.327	0.167	1.87074e-12	Cardiomyocyte	ENSEASG00005032934
1.16121e-16	0.390951	0.454	0.256	2.12757e-12	Cardiomyocyte	NREP
1.16252e-16	0.423131	0.291	0.141	2.12998e-12	Cardiomyocyte	C1QBP
1.22137e-16	0.346501	0.351	0.179	2.2378e-12	Cardiomyocyte	ENSEASG00005005940
1.55721e-16	0.373379	0.443	0.248	2.85311e-12	Cardiomyocyte	ENSEASG00005024412
1.73064e-16	0.273371	0.996	0.94	3.17087e-12	Cardiomyocyte	RPL24
2.27441e-16	0.417535	0.644	0.423	4.16717e-12	Cardiomyocyte	NDRG2
2.68386e-16	0.365439	0.362	0.191	4.91738e-12	Cardiomyocyte	MFF
2.92859e-16	0.347715	0.264	0.123	5.36576e-12	Cardiomyocyte	COPS8
3.08988e-16	0.34966	0.441	0.251	5.66129e-12	Cardiomyocyte	PSMC2
5.023e-16	0.293818	0.289	0.14	9.20314e-12	Cardiomyocyte	SPOP
5.05932e-16	0.337157	0.327	0.167	9.26968e-12	Cardiomyocyte	CLIP1
5.06334e-16	0.501684	0.396	0.226	9.27705e-12	Cardiomyocyte	MAP4K4
5.29327e-16	0.401432	0.832	0.634	9.69832e-12	Cardiomyocyte	ENSEASG00005031616
6.08261e-16	0.376153	0.841	0.659	1.11446e-11	Cardiomyocyte	ENSEASG00005007764
6.24123e-16	0.331599	0.452	0.26	1.14352e-11	Cardiomyocyte	NUDC
6.59466e-16	0.455162	0.477	0.282	1.20827e-11	Cardiomyocyte	ROMO1
7.51746e-16	0.346441	0.32	0.162	1.37735e-11	Cardiomyocyte	RRAS
8.18893e-16	0.447615	0.575	0.371	1.50038e-11	Cardiomyocyte	SMIM10L1
8.64317e-16	0.282409	0.602	0.374	1.5836e-11	Cardiomyocyte	SRP14
1.02992e-15	0.408921	0.398	0.221	1.88701e-11	Cardiomyocyte	BCAP31
1.10873e-15	0.353003	0.251	0.115	2.03141e-11	Cardiomyocyte	NFE2L1
1.28466e-15	0.395293	0.821	0.611	2.35375e-11	Cardiomyocyte	ENSEASG00005000860
1.36268e-15	0.360199	0.94	0.84	2.49671e-11	Cardiomyocyte	ENSEASG00005028410
1.47384e-15	0.30531	0.389	0.212	2.70036e-11	Cardiomyocyte	UBE2E1
1.66447e-15	0.323335	0.418	0.236	3.04964e-11	Cardiomyocyte	SDC2
1.66536e-15	0.347897	0.515	0.319	3.05128e-11	Cardiomyocyte	PSMB6
2.29857e-15	0.314853	0.521	0.32	4.21144e-11	Cardiomyocyte	DNAJC8
2.40265e-15	0.359612	0.711	0.5	4.40213e-11	Cardiomyocyte	CLIC4
2.41936e-15	0.338412	0.949	0.835	4.43275e-11	Cardiomyocyte	ENSEASG00005004636
2.49707e-15	0.385953	0.302	0.153	4.57513e-11	Cardiomyocyte	ENSEASG00005014053
2.99788e-15	0.308628	0.425	0.241	5.49272e-11	Cardiomyocyte	LMO4
3.43421e-15	0.423327	0.284	0.141	6.29215e-11	Cardiomyocyte	ENSEASG00005028667
3.57903e-15	0.341755	0.264	0.127	6.5575e-11	Cardiomyocyte	TXNDC15
4.64826e-15	0.325807	0.763	0.558	8.51654e-11	Cardiomyocyte	PTGES3
4.90466e-15	0.297586	0.647	0.429	8.98633e-11	Cardiomyocyte	CTNNA1
5.359e-15	0.365741	0.331	0.174	9.81877e-11	Cardiomyocyte	ENSEASG00005036237
6.36228e-15	0.255441	0.358	0.194	1.1657e-10	Cardiomyocyte	UTRN
7.9598e-15	0.325062	0.28	0.139	1.45839e-10	Cardiomyocyte	ACADM
9.32077e-15	0.362942	0.6	0.396	1.70775e-10	Cardiomyocyte	DEK
1.0068e-14	0.350894	0.626	0.417	1.84465e-10	Cardiomyocyte	ACTR8
1.04559e-14	0.37487	0.277	0.139	1.91574e-10	Cardiomyocyte	ENSEASG00005008881
1.07589e-14	0.411587	0.251	0.12	1.97124e-10	Cardiomyocyte	ARL4A
1.20608e-14	0.313747	0.55	0.344	2.20977e-10	Cardiomyocyte	MTCH1
1.24597e-14	0.268437	0.26	0.125	2.28287e-10	Cardiomyocyte	VPS28
1.29304e-14	0.397856	0.385	0.217	2.36911e-10	Cardiomyocyte	NDUFS4
1.36949e-14	0.304668	0.472	0.278	2.50918e-10	Cardiomyocyte	ENSEASG00005034914
1.47618e-14	0.315641	0.472	0.278	2.70466e-10	Cardiomyocyte	ELOB
1.4776e-14	0.314529	0.298	0.152	2.70726e-10	Cardiomyocyte	ENSEASG00005029499
1.71263e-14	0.398928	0.405	0.232	3.13788e-10	Cardiomyocyte	ENSEASG00005031371
1.86273e-14	0.365143	0.866	0.699	3.4129e-10	Cardiomyocyte	ENSEASG00005014096
2.02034e-14	0.386069	0.803	0.576	3.70167e-10	Cardiomyocyte	BTF3
2.10999e-14	0.277155	0.631	0.415	3.86593e-10	Cardiomyocyte	HNRNPM
2.49656e-14	0.332556	0.369	0.204	4.5742e-10	Cardiomyocyte	PUF60
2.54975e-14	0.350576	0.452	0.267	4.67165e-10	Cardiomyocyte	FAM204A
2.56141e-14	0.331901	0.479	0.288	4.69301e-10	Cardiomyocyte	RBBP4
2.605e-14	0.333718	0.327	0.174	4.77287e-10	Cardiomyocyte	PPA2
2.66747e-14	0.291406	0.253	0.122	4.88734e-10	Cardiomyocyte	RBIS
2.79521e-14	0.423688	0.369	0.207	5.12139e-10	Cardiomyocyte	ARHGAP5
2.97789e-14	0.270991	0.389	0.22	5.45609e-10	Cardiomyocyte	ENSEASG00005033329
3.18031e-14	0.280726	0.975	0.876	5.82696e-10	Cardiomyocyte	ENSEASG00005012847
3.34816e-14	0.301949	0.447	0.259	6.13451e-10	Cardiomyocyte	NDUFB11
5.63612e-14	0.291838	0.94	0.825	1.03265e-09	Cardiomyocyte	ENSEASG00005010978
6.42244e-14	0.277096	0.371	0.205	1.17672e-09	Cardiomyocyte	PCMT1
7.01688e-14	0.315085	0.286	0.148	1.28563e-09	Cardiomyocyte	CCT8
7.71246e-14	0.319147	0.342	0.186	1.41308e-09	Cardiomyocyte	ENSEASG00005026278
1.03242e-13	0.460775	0.376	0.214	1.89159e-09	Cardiomyocyte	CCN1
1.1241e-13	0.333514	0.271	0.136	2.05958e-09	Cardiomyocyte	SURF1
1.16838e-13	0.332984	0.946	0.841	2.1407e-09	Cardiomyocyte	ENSEASG00005004937
1.19095e-13	0.261473	0.28	0.141	2.18206e-09	Cardiomyocyte	C17orf49
1.40695e-13	0.314902	0.353	0.195	2.57781e-09	Cardiomyocyte	SNRPF
1.4478e-13	0.291651	0.345	0.19	2.65265e-09	Cardiomyocyte	RAB11B
1.4975e-13	0.383986	0.306	0.163	2.74372e-09	Cardiomyocyte	CRIPT
1.53248e-13	0.259128	0.991	0.939	2.80781e-09	Cardiomyocyte	ENSEASG00005007625
1.60081e-13	0.278609	0.479	0.293	2.933e-09	Cardiomyocyte	EIF3M
1.83335e-13	0.367106	0.445	0.269	3.35907e-09	Cardiomyocyte	EID1
2.1617e-13	0.387049	0.387	0.225	3.96068e-09	Cardiomyocyte	ENSEASG00005009210
2.30094e-13	0.254922	0.266	0.135	4.21579e-09	Cardiomyocyte	PRMT1
2.36234e-13	0.287067	0.378	0.215	4.32828e-09	Cardiomyocyte	LAMB2
2.5699e-13	0.32135	0.28	0.145	4.70858e-09	Cardiomyocyte	ENSEASG00005004404
2.91687e-13	0.302902	0.539	0.34	5.34428e-09	Cardiomyocyte	ENSEASG00005036210
3.80156e-13	0.310518	0.342	0.192	6.96522e-09	Cardiomyocyte	ENSEASG00005020091
3.92532e-13	0.320512	0.642	0.451	7.19197e-09	Cardiomyocyte	ENSEASG00005008177
4.05448e-13	0.336387	0.356	0.202	7.42861e-09	Cardiomyocyte	COMMD6
4.13828e-13	0.317817	0.253	0.127	7.58215e-09	Cardiomyocyte	ENSEASG00005029261
4.70464e-13	0.387476	0.374	0.217	8.61984e-09	Cardiomyocyte	SEC11C
7.666e-13	0.31096	0.371	0.215	1.40456e-08	Cardiomyocyte	ENSEASG00005018588
9.93358e-13	0.258439	0.347	0.192	1.82003e-08	Cardiomyocyte	TXNDC17
1.24538e-12	0.299993	0.331	0.185	2.28178e-08	Cardiomyocyte	NSRP1
1.45437e-12	0.307821	0.398	0.235	2.66469e-08	Cardiomyocyte	ENSEASG00005027521
1.54288e-12	0.279885	0.503	0.314	2.82687e-08	Cardiomyocyte	SRSF3
1.88394e-12	0.275245	0.463	0.291	3.45176e-08	Cardiomyocyte	EIF5B
2.19674e-12	0.266555	0.523	0.33	4.02487e-08	Cardiomyocyte	NONO
2.23939e-12	0.362531	0.832	0.645	4.10301e-08	Cardiomyocyte	HNRNPA1
2.90544e-12	0.309636	0.409	0.248	5.32335e-08	Cardiomyocyte	TLCD1
2.9845e-12	0.279565	0.727	0.523	5.4682e-08	Cardiomyocyte	EIF3D
4.41381e-12	0.267518	0.591	0.39	8.08698e-08	Cardiomyocyte	PRKAR1A
5.2087e-12	0.376209	0.557	0.37	9.54339e-08	Cardiomyocyte	ENSEASG00005037824
6.44565e-12	0.31165	0.304	0.168	1.18097e-07	Cardiomyocyte	ENSEASG00005029763
6.525e-12	0.254286	0.338	0.192	1.19551e-07	Cardiomyocyte	ENSEASG00005028457
7.14037e-12	0.327032	0.57	0.383	1.30826e-07	Cardiomyocyte	ENSEASG00005000369
7.44372e-12	0.305901	0.385	0.232	1.36384e-07	Cardiomyocyte	NOL7
8.1037e-12	0.259156	0.537	0.353	1.48476e-07	Cardiomyocyte	CWC15
8.21443e-12	0.297511	0.26	0.136	1.50505e-07	Cardiomyocyte	EMD
9.83016e-12	0.294427	0.257	0.134	1.80108e-07	Cardiomyocyte	ENSEASG00005014622
1.48952e-11	0.264037	0.313	0.173	2.7291e-07	Cardiomyocyte	C5orf24
1.88104e-11	0.307195	0.313	0.176	3.44643e-07	Cardiomyocyte	CCT5
1.88259e-11	0.254261	0.454	0.292	3.44929e-07	Cardiomyocyte	SEC63
2.16972e-11	0.273356	0.944	0.831	3.97536e-07	Cardiomyocyte	RPS16
2.39823e-11	0.270223	0.396	0.243	4.39404e-07	Cardiomyocyte	ENSEASG00005023172
2.97517e-11	0.279687	0.497	0.314	5.45111e-07	Cardiomyocyte	SSR4
3.28215e-11	0.261295	0.304	0.171	6.01355e-07	Cardiomyocyte	GATD3
3.31404e-11	0.322257	0.298	0.166	6.07199e-07	Cardiomyocyte	POLR2I
4.9748e-11	0.256993	0.4	0.249	9.11483e-07	Cardiomyocyte	HYPK
6.53563e-11	0.280323	0.275	0.151	1.19746e-06	Cardiomyocyte	ARL1
6.59275e-11	0.2527	0.499	0.315	1.20792e-06	Cardiomyocyte	SERPINH1
6.86928e-11	0.269386	0.436	0.275	1.25859e-06	Cardiomyocyte	ENSEASG00005027932
7.09558e-11	0.358444	0.262	0.144	1.30005e-06	Cardiomyocyte	ENSEASG00005035930
8.62192e-11	0.267576	0.345	0.202	1.57971e-06	Cardiomyocyte	ENSEASG00005037022
1.20439e-10	0.316744	0.273	0.153	2.20667e-06	Cardiomyocyte	CRIM1
1.42147e-10	0.2753	0.257	0.14	2.60442e-06	Cardiomyocyte	ENSEASG00005008227
1.8227e-10	0.264127	0.298	0.169	3.33955e-06	Cardiomyocyte	NDUFAF8
2.18951e-10	0.279962	0.275	0.154	4.01162e-06	Cardiomyocyte	TRAPPC5
3.29851e-10	0.289904	0.26	0.143	6.04352e-06	Cardiomyocyte	DYNC1LI2
3.36896e-10	0.286721	0.658	0.474	6.17262e-06	Cardiomyocyte	ENSEASG00005033090
4.38989e-10	0.297374	0.66	0.466	8.04316e-06	Cardiomyocyte	GABARAP
9.37119e-10	0.308973	0.64	0.47	1.71699e-05	Cardiomyocyte	ENSEASG00005015562
1.38678e-09	0.256448	0.255	0.142	2.54087e-05	Cardiomyocyte	ENSEASG00005001655
1.70667e-09	0.278808	0.251	0.139	3.12697e-05	Cardiomyocyte	TUBB6
1.83927e-09	0.284384	0.306	0.183	3.36991e-05	Cardiomyocyte	LAMTOR1
2.88622e-09	0.31693	0.407	0.263	5.28814e-05	Cardiomyocyte	KARS1
3.26588e-09	0.309324	0.324	0.2	5.98375e-05	Cardiomyocyte	HADHA
5.1368e-09	0.292057	0.333	0.207	9.41165e-05	Cardiomyocyte	DHX36
1.53689e-08	0.281239	0.28	0.169	0.000281589	Cardiomyocyte	ESF1
1.90891e-08	0.255003	0.26	0.152	0.00034975	Cardiomyocyte	CDC37
2.72684e-07	0.269759	0.342	0.225	0.00499612	Cardiomyocyte	ENSEASG00005029172
0	3.65782	0.969	0.131	0	Endothelial cell	FABP4
0	3.48259	0.655	0.087	0	Endothelial cell	ENSEASG00005028080
0	3.47046	0.957	0.193	0	Endothelial cell	FABP5
0	3.28884	0.903	0.195	0	Endothelial cell	RGCC
0	3.28456	0.942	0.144	0	Endothelial cell	TSPAN13
0	3.13589	0.998	0.288	0	Endothelial cell	ENSEASG00005025169
0	2.91755	0.979	0.206	0	Endothelial cell	ENSEASG00005020694
0	2.87798	0.993	0.287	0	Endothelial cell	ENSEASG00005015476
0	2.83049	0.75	0.113	0	Endothelial cell	ENSEASG00005008375
0	2.76495	0.873	0.163	0	Endothelial cell	PECAM1
0	2.73436	0.687	0.092	0	Endothelial cell	RFLNB
0	2.71513	0.96	0.293	0	Endothelial cell	ENSEASG00005010760
0	2.71291	0.698	0.11	0	Endothelial cell	ENSEASG00005037670
0	2.63513	0.753	0.122	0	Endothelial cell	ENSEASG00005035593
0	2.60554	0.919	0.181	0	Endothelial cell	HLA-DQB2
0	2.58019	0.653	0.081	0	Endothelial cell	CD300LG
0	2.525	0.776	0.136	0	Endothelial cell	ANXA3
0	2.47075	0.981	0.515	0	Endothelial cell	GNG11
0	2.44893	0.692	0.137	0	Endothelial cell	PHACTR2
0	2.44436	0.623	0.09	0	Endothelial cell	ENSEASG00005022461
0	2.40832	0.484	0.056	0	Endothelial cell	ENSEASG00005022758
0	2.32716	0.706	0.146	0	Endothelial cell	WARS1
0	2.32676	0.782	0.178	0	Endothelial cell	ENSEASG00005010035
0	2.29875	0.686	0.138	0	Endothelial cell	ADGRF5
0	2.24993	0.883	0.381	0	Endothelial cell	ENSEASG00005002639
0	2.17075	0.515	0.08	0	Endothelial cell	PCDH17
0	2.1451	0.628	0.121	0	Endothelial cell	ENSEASG00005033314
0	2.12895	0.913	0.453	0	Endothelial cell	SLC29A1
0	2.12805	0.618	0.132	0	Endothelial cell	PDLIM1
0	2.08402	0.66	0.152	0	Endothelial cell	ESAM
0	2.06332	0.567	0.102	0	Endothelial cell	CD36
0	2.05361	0.569	0.104	0	Endothelial cell	S1PR1
0	2.02531	0.567	0.109	0	Endothelial cell	VWF
0	2.0054	0.546	0.099	0	Endothelial cell	ENSEASG00005002921
0	2.00123	0.592	0.122	0	Endothelial cell	ENSEASG00005032474
0	1.99769	0.676	0.133	0	Endothelial cell	CD74
0	1.98428	0.865	0.457	0	Endothelial cell	ENSEASG00005029736
0	1.95709	0.608	0.11	0	Endothelial cell	ECSCR
0	1.95316	0.582	0.126	0	Endothelial cell	EGFL7
0	1.90623	0.997	0.883	0	Endothelial cell	ENSEASG00005028709
0	1.8149	0.645	0.215	0	Endothelial cell	CAV1
0	1.81431	0.772	0.401	0	Endothelial cell	IFITM5
0	1.76569	0.737	0.379	0	Endothelial cell	PLS3
0	1.63171	0.727	0.137	0	Endothelial cell	SRGN
0	1.59326	0.911	0.548	0	Endothelial cell	ENSEASG00005028930
0	1.50471	0.937	0.715	0	Endothelial cell	CALM1
0	1.26071	0.944	0.668	0	Endothelial cell	TXNIP
0	1.06426	0.971	0.882	0	Endothelial cell	ENSEASG00005017162
8.39818e-301	1.8374	0.534	0.104	1.53872e-296	Endothelial cell	MGLL
2.79769e-291	1.78452	0.594	0.177	5.12593e-287	Endothelial cell	LAP3
4.29053e-289	1.45883	0.732	0.309	7.86111e-285	Endothelial cell	CAVIN2
3.55132e-286	1.99177	0.489	0.082	6.50673e-282	Endothelial cell	ADGRL4
2.70515e-279	1.8627	0.624	0.257	4.95638e-275	Endothelial cell	ENSEASG00005033685
7.61974e-278	1.81617	0.472	0.075	1.39609e-273	Endothelial cell	ABLIM3
1.15851e-276	2.21447	0.556	0.15	2.12263e-272	Endothelial cell	UACA
3.76478e-270	1.97121	0.464	0.073	6.89782e-266	Endothelial cell	PALMD
1.08208e-269	2.00042	0.464	0.079	1.98259e-265	Endothelial cell	ENSEASG00005005905
1.82203e-269	1.25685	0.91	0.645	3.33832e-265	Endothelial cell	SPTBN1
4.19543e-264	1.3057	0.868	0.628	7.68686e-260	Endothelial cell	ENSEASG00005017505
7.34306e-263	2.04112	0.444	0.067	1.3454e-258	Endothelial cell	PLAC8
2.36085e-262	1.87421	0.461	0.081	4.32556e-258	Endothelial cell	ENSEASG00005024969
4.65074e-260	1.35107	0.846	0.649	8.52109e-256	Endothelial cell	ENSEASG00005021439
7.49899e-260	1.76474	0.62	0.234	1.37397e-255	Endothelial cell	SLC9A3R2
9.09067e-259	1.89997	0.475	0.083	1.66559e-254	Endothelial cell	ENSEASG00005010442
8.69165e-254	1.89873	0.426	0.062	1.59248e-249	Endothelial cell	PTGDR
1.45943e-253	1.81539	0.434	0.065	2.67397e-249	Endothelial cell	KDR
3.48437e-253	1.86046	0.447	0.079	6.38407e-249	Endothelial cell	C1orf54
3.46527e-249	2.02858	0.403	0.049	6.34906e-245	Endothelial cell	FMO2
9.77341e-246	1.01576	0.918	0.776	1.79068e-241	Endothelial cell	MYL12A
2.21216e-242	1.5939	0.567	0.193	4.05312e-238	Endothelial cell	ENSEASG00005006469
2.83526e-239	1.77054	0.486	0.117	5.19476e-235	Endothelial cell	ENSEASG00005017725
9.39434e-237	1.4738	0.719	0.417	1.72123e-232	Endothelial cell	CTSH
2.57483e-236	1.74201	0.435	0.082	4.7176e-232	Endothelial cell	ENSEASG00005006994
2.50941e-234	1.60731	0.655	0.307	4.59774e-230	Endothelial cell	CRYAB
3.41643e-232	1.70994	0.431	0.079	6.25958e-228	Endothelial cell	ENSEASG00005031301
5.45023e-225	1.68943	0.397	0.057	9.98591e-221	Endothelial cell	CPVL
8.69543e-222	1.11813	0.887	0.694	1.59318e-217	Endothelial cell	AHNAK
1.16009e-221	2.05978	0.406	0.066	2.12552e-217	Endothelial cell	ENSEASG00005027013
5.53705e-218	1.73031	0.496	0.159	1.0145e-213	Endothelial cell	CD82
2.76635e-217	1.13752	0.844	0.483	5.0685e-213	Endothelial cell	TM4SF1
6.13173e-206	1.5959	0.478	0.148	1.12346e-201	Endothelial cell	ENSEASG00005034179
1.11469e-203	1.60633	0.366	0.059	2.04234e-199	Endothelial cell	TMEM88
1.89356e-201	1.62129	0.477	0.147	3.46938e-197	Endothelial cell	BCAP29
4.94288e-198	1.58429	0.389	0.075	9.05635e-194	Endothelial cell	CLDN5
4.56443e-195	1.57216	0.393	0.079	8.36295e-191	Endothelial cell	Lyz
6.2576e-194	1.74347	0.368	0.067	1.14652e-189	Endothelial cell	ENSEASG00005023951
3.09633e-193	1.53249	0.496	0.171	5.6731e-189	Endothelial cell	TMEM140
7.1651e-193	1.60954	0.365	0.066	1.31279e-188	Endothelial cell	ENSEASG00005034873
5.53599e-191	1.5283	0.529	0.227	1.0143e-186	Endothelial cell	S100A16
5.26229e-190	1.54478	0.403	0.092	9.64156e-186	Endothelial cell	PSMB9
6.85433e-190	1.66566	0.396	0.092	1.25585e-185	Endothelial cell	CD93
4.13378e-186	1.58438	0.383	0.075	7.57391e-182	Endothelial cell	NRP1
2.93248e-182	1.59346	0.37	0.077	5.37289e-178	Endothelial cell	TAP1
7.86909e-182	1.15866	0.682	0.353	1.44177e-177	Endothelial cell	COX17
9.98672e-181	1.56093	0.523	0.23	1.82977e-176	Endothelial cell	JAM2
1.53416e-180	1.56049	0.494	0.182	2.81088e-176	Endothelial cell	SOCS2
8.49694e-179	1.52591	0.326	0.048	1.55681e-174	Endothelial cell	ENSEASG00005035762
2.35181e-177	1.46836	0.536	0.251	4.30899e-173	Endothelial cell	FCGRT
3.66929e-177	1.45157	0.376	0.082	6.72288e-173	Endothelial cell	ENSEASG00005020188
8.19374e-177	1.22211	0.39	0.088	1.50126e-172	Endothelial cell	CDH13
5.93819e-175	1.65983	0.38	0.089	1.088e-170	Endothelial cell	APLNR
9.8784e-175	1.53146	0.404	0.118	1.80992e-170	Endothelial cell	ENG
1.4722e-174	1.38588	0.384	0.091	2.69737e-170	Endothelial cell	PSMB8
1.50964e-166	1.51284	0.54	0.272	2.76596e-162	Endothelial cell	ZBTB22
9.076e-165	0.890353	0.84	0.696	1.6629e-160	Endothelial cell	ENSEASG00005035219
3.07552e-164	0.901609	0.378	0.081	5.63496e-160	Endothelial cell	PTPRM
1.37213e-163	1.52667	0.472	0.185	2.51401e-159	Endothelial cell	CNDP2
1.5409e-161	1.57051	0.279	0.03	2.82323e-157	Endothelial cell	ENSEASG00005037410
2.43706e-160	1.5559	0.31	0.051	4.46518e-156	Endothelial cell	ARAP3
2.69586e-159	1.36511	0.372	0.095	4.93936e-155	Endothelial cell	CMTM8
4.2024e-156	1.17566	0.672	0.456	7.69965e-152	Endothelial cell	CTNNB1
1.54528e-154	1.52095	0.274	0.032	2.83126e-150	Endothelial cell	ENSEASG00005002153
1.8498e-154	0.718748	0.951	0.831	3.3892e-150	Endothelial cell	ENSEASG00005024911
3.90518e-154	1.55903	0.542	0.29	7.15507e-150	Endothelial cell	CDKN1C
5.04453e-153	1.4316	0.319	0.063	9.24259e-149	Endothelial cell	ICAM3
2.45072e-152	1.49734	0.282	0.038	4.4902e-148	Endothelial cell	BTNL9
1.17534e-151	1.26107	0.619	0.354	2.15346e-147	Endothelial cell	CRIP2
1.212e-151	1.29676	0.538	0.264	2.22063e-147	Endothelial cell	CTSS
2.13148e-150	1.41749	0.366	0.101	3.9053e-146	Endothelial cell	HSPA12B
3.42111e-150	1.43385	0.62	0.4	6.26816e-146	Endothelial cell	IFI6
5.16641e-150	0.678396	0.971	0.913	9.46589e-146	Endothelial cell	TPT1
3.75999e-149	1.39039	0.303	0.055	6.88906e-145	Endothelial cell	ROBO4
1.41646e-148	1.23691	0.337	0.078	2.59523e-144	Endothelial cell	ENSEASG00005004648
8.05385e-148	1.42328	0.353	0.091	1.47563e-143	Endothelial cell	HLA-DMA
2.52033e-147	1.62769	0.303	0.057	4.61776e-143	Endothelial cell	SYBU
8.78644e-147	1.39652	0.316	0.066	1.60985e-142	Endothelial cell	MMRN2
1.12682e-145	1.46528	0.335	0.083	2.06457e-141	Endothelial cell	ENSEASG00005033455
1.05142e-142	1.47592	0.395	0.131	1.92642e-138	Endothelial cell	TSNAX
2.08191e-142	1.32495	0.34	0.08	3.81447e-138	Endothelial cell	ERG
1.53053e-141	1.35303	0.495	0.228	2.80424e-137	Endothelial cell	RFTN1
5.22292e-141	1.4063	0.351	0.1	9.56944e-137	Endothelial cell	HLA-DMB
2.13897e-140	1.21827	0.384	0.12	3.91902e-136	Endothelial cell	ENSEASG00005029453
6.32288e-139	1.56472	0.329	0.079	1.15848e-134	Endothelial cell	ENSEASG00005029852
5.27842e-137	1.50246	0.302	0.066	9.67112e-133	Endothelial cell	TRIM22
5.36146e-137	1.36336	0.289	0.054	9.82327e-133	Endothelial cell	ITGA6
2.67308e-136	1.29454	0.389	0.129	4.89762e-132	Endothelial cell	PPA1
1.30746e-135	1.3565	0.373	0.122	2.39553e-131	Endothelial cell	ENSEASG00005032698
1.9341e-135	1.47265	0.382	0.127	3.54366e-131	Endothelial cell	THBD
3.0051e-132	1.44148	0.356	0.111	5.50594e-128	Endothelial cell	DISP1
1.81767e-130	1.28678	0.261	0.043	3.33033e-126	Endothelial cell	EVA1A
5.74503e-130	1.24798	0.556	0.321	1.0526e-125	Endothelial cell	PSMB10
1.23322e-129	1.29461	0.369	0.126	2.25951e-125	Endothelial cell	DNPEP
2.25115e-125	1.24418	0.476	0.228	4.12455e-121	Endothelial cell	ENSEASG00005029070
4.23134e-125	1.19013	0.32	0.083	7.75265e-121	Endothelial cell	ETS1
6.40407e-124	1.2536	0.264	0.05	1.17335e-119	Endothelial cell	TIE1
9.38786e-124	1.37939	0.265	0.051	1.72004e-119	Endothelial cell	ENSEASG00005010762
2.79711e-122	1.28457	0.284	0.063	5.12487e-118	Endothelial cell	SOX18
2.89032e-122	1.35183	0.28	0.06	5.29564e-118	Endothelial cell	ENSEASG00005031972
3.00626e-122	1.15605	0.263	0.049	5.50808e-118	Endothelial cell	TBC1D22A
2.04437e-121	1.35272	0.311	0.089	3.7457e-117	Endothelial cell	NPR1
9.15359e-121	1.27287	0.286	0.065	1.67712e-116	Endothelial cell	ARHGAP18
1.12408e-119	1.20026	0.264	0.053	2.05954e-115	Endothelial cell	ENSEASG00005031361
1.8873e-117	1.17045	0.257	0.05	3.45791e-113	Endothelial cell	GPIHBP1
1.19234e-114	1.13747	0.288	0.072	2.18461e-110	Endothelial cell	EFNA1
1.59676e-114	1.11262	0.467	0.227	2.92558e-110	Endothelial cell	AIG1
3.25514e-114	1.21266	0.371	0.14	5.96407e-110	Endothelial cell	ENSEASG00005012717
9.26837e-114	1.45293	0.367	0.141	1.69815e-109	Endothelial cell	ENSEASG00005003660
1.41478e-111	1.08522	0.404	0.164	2.59216e-107	Endothelial cell	BCAM
3.86571e-111	1.13545	0.499	0.262	7.08275e-107	Endothelial cell	PLK2
3.49701e-110	1.40803	0.356	0.135	6.40722e-106	Endothelial cell	ENSEASG00005004612
3.75784e-109	1.08312	0.302	0.087	6.88512e-105	Endothelial cell	ELK3
4.01612e-107	0.834289	0.493	0.247	7.35834e-103	Endothelial cell	HSPG2
3.09718e-105	1.06386	0.686	0.53	5.67466e-101	Endothelial cell	SEC62
4.01317e-104	0.988388	0.379	0.144	7.35293e-100	Endothelial cell	LDB2
4.27328e-104	1.24583	0.365	0.153	7.8295e-100	Endothelial cell	NID2
1.2852e-102	1.28352	0.288	0.087	2.35475e-98	Endothelial cell	FAS
3.0427e-102	1.087	0.279	0.074	5.57484e-98	Endothelial cell	MECOM
1.4102e-101	1.18613	0.275	0.075	2.58377e-97	Endothelial cell	AFAP1L1
1.77091e-101	0.896132	0.43	0.199	3.24467e-97	Endothelial cell	ADK
4.00377e-101	1.20175	0.394	0.182	7.33571e-97	Endothelial cell	IFNGR1
6.75228e-101	1.1415	0.475	0.278	1.23715e-96	Endothelial cell	PSME1
2.51115e-98	0.735814	0.271	0.069	4.60093e-94	Endothelial cell	PTPRG
9.02069e-98	0.884048	0.279	0.077	1.65277e-93	Endothelial cell	RAPGEF2
3.08268e-97	1.14161	0.445	0.244	5.64808e-93	Endothelial cell	RAB11A
7.50522e-94	1.00884	0.254	0.069	1.37511e-89	Endothelial cell	AFDN
9.01936e-94	1.19732	0.279	0.09	1.65253e-89	Endothelial cell	FAM43A
7.57511e-92	0.994325	0.47	0.27	1.38791e-87	Endothelial cell	CAVIN3
7.95437e-92	0.623305	0.819	0.638	1.4574e-87	Endothelial cell	ANXA2
2.77617e-91	1.05971	0.591	0.414	5.0865e-87	Endothelial cell	ENSEASG00005033751
4.36543e-90	0.727831	0.794	0.68	7.99834e-86	Endothelial cell	APP
8.68945e-90	1.02902	0.57	0.41	1.59208e-85	Endothelial cell	PHYHD1
1.04983e-89	0.6942	0.724	0.575	1.9235e-85	Endothelial cell	ENSEASG00005004340
3.80362e-89	1.18797	0.371	0.179	6.96898e-85	Endothelial cell	LMCD1
5.25381e-88	1.13527	0.289	0.1	9.62603e-84	Endothelial cell	PALM2AKAP2
5.94684e-85	1.12966	0.509	0.323	1.08958e-80	Endothelial cell	ARHGAP29
1.18743e-83	1.13963	0.288	0.109	2.17561e-79	Endothelial cell	ENSEASG00005029169
1.56619e-83	1.03133	0.467	0.279	2.86957e-79	Endothelial cell	PAM
1.94352e-83	0.832172	0.481	0.284	3.56092e-79	Endothelial cell	ENSEASG00005028018
5.04085e-83	1.11685	0.457	0.272	9.23585e-79	Endothelial cell	TPM3
1.63453e-80	1.13148	0.277	0.095	2.99479e-76	Endothelial cell	FILIP1
1.19612e-79	0.995332	0.278	0.102	2.19153e-75	Endothelial cell	TJP2
3.32121e-79	0.979124	0.54	0.381	6.08513e-75	Endothelial cell	TMBIM6
2.14419e-78	0.588291	0.667	0.462	3.92859e-74	Endothelial cell	ENSEASG00005028682
3.29439e-78	1.08834	0.301	0.124	6.03598e-74	Endothelial cell	LBR
1.29849e-77	1.26351	0.261	0.088	2.37909e-73	Endothelial cell	ENSEASG00005022760
1.22864e-75	0.430522	0.979	0.926	2.25111e-71	Endothelial cell	ENSEASG00005018798
9.88389e-75	0.94916	0.452	0.29	1.81093e-70	Endothelial cell	B2M
2.2166e-74	1.05169	0.448	0.275	4.06126e-70	Endothelial cell	ENSEASG00005006243
3.99127e-72	0.793031	0.298	0.119	7.3128e-68	Endothelial cell	ENSEASG00005013347
7.82178e-72	0.982359	0.302	0.131	1.43311e-67	Endothelial cell	MEOX2
8.5196e-72	0.968352	0.552	0.375	1.56096e-67	Endothelial cell	KTN1
9.92712e-72	0.431094	0.957	0.881	1.81885e-67	Endothelial cell	ENSEASG00005026677
1.89488e-71	1.03326	0.263	0.101	3.4718e-67	Endothelial cell	RALB
7.6558e-70	1.04523	0.325	0.153	1.4027e-65	Endothelial cell	MYO6
8.81782e-70	1.12608	0.324	0.161	1.6156e-65	Endothelial cell	ENSEASG00005015877
4.83127e-69	1.23836	0.412	0.235	8.85185e-65	Endothelial cell	PLAU
7.78112e-69	0.610085	0.784	0.705	1.42566e-64	Endothelial cell	ENSEASG00005013355
1.54691e-68	0.898642	0.499	0.348	2.83424e-64	Endothelial cell	MGST3
2.50173e-68	1.22309	0.281	0.119	4.58367e-64	Endothelial cell	ISG15
8.21859e-68	1.07512	0.419	0.254	1.50581e-63	Endothelial cell	CAVIN1
6.19262e-67	0.993081	0.408	0.243	1.13461e-62	Endothelial cell	OSTF1
3.25062e-66	1.04815	0.384	0.227	5.95579e-62	Endothelial cell	GRN
2.09173e-65	1.15139	0.299	0.137	3.83247e-61	Endothelial cell	FNBP1L
3.47943e-65	1.28908	0.256	0.105	6.37502e-61	Endothelial cell	ENSEASG00005024036
1.71111e-63	0.456748	0.756	0.636	3.1351e-59	Endothelial cell	HSPB1
5.46062e-63	0.935867	0.499	0.362	1.00049e-58	Endothelial cell	ENSEASG00005026420
2.69181e-62	0.816535	0.265	0.106	4.93193e-58	Endothelial cell	NES
1.60044e-61	0.958767	0.468	0.33	2.93233e-57	Endothelial cell	ENSEASG00005029421
1.7186e-61	0.929768	0.339	0.169	3.14883e-57	Endothelial cell	ENSEASG00005006206
1.872e-61	0.832494	0.566	0.434	3.42989e-57	Endothelial cell	YWHAH
1.21151e-60	0.994743	0.37	0.199	2.21973e-56	Endothelial cell	SYNE2
1.89225e-60	0.942571	0.285	0.132	3.46698e-56	Endothelial cell	PRXL2A
1.16862e-59	0.98161	0.262	0.111	2.14114e-55	Endothelial cell	PARP9
3.10738e-58	0.534438	0.814	0.745	5.69334e-54	Endothelial cell	ENSEASG00005032345
1.07272e-56	0.828756	0.267	0.119	1.96543e-52	Endothelial cell	PPP3CA
2.46805e-56	1.00391	0.303	0.159	4.52197e-52	Endothelial cell	HDAC7
2.50165e-56	0.772749	0.577	0.458	4.58353e-52	Endothelial cell	ENSEASG00005009615
7.61634e-56	1.00169	0.293	0.152	1.39547e-51	Endothelial cell	ENSEASG00005028694
1.59887e-55	0.698931	0.283	0.13	2.92946e-51	Endothelial cell	DOCK9
1.35368e-53	0.664222	0.312	0.153	2.48022e-49	Endothelial cell	NET1
2.49088e-52	0.917744	0.368	0.23	4.56378e-48	Endothelial cell	PSME2
1.15121e-51	0.502058	0.588	0.414	2.10926e-47	Endothelial cell	ENSEASG00005028022
2.27083e-51	0.863235	0.27	0.134	4.16061e-47	Endothelial cell	ADA
2.97898e-50	0.907662	0.264	0.13	5.45808e-46	Endothelial cell	TAP2
6.14769e-50	0.870837	0.312	0.173	1.12638e-45	Endothelial cell	BNIP3
1.27391e-48	1.08728	0.268	0.138	2.33405e-44	Endothelial cell	CDC42EP3
1.242e-47	0.995088	0.37	0.231	2.27559e-43	Endothelial cell	EEA1
2.37367e-47	0.373539	0.365	0.194	4.34903e-43	Endothelial cell	ARHGDIB
4.98361e-47	0.720844	0.32	0.174	9.13098e-43	Endothelial cell	COL4A2
1.85705e-46	0.964621	0.296	0.166	3.40248e-42	Endothelial cell	PRPSAP1
1.88835e-46	0.692221	0.308	0.162	3.45983e-42	Endothelial cell	PLCB4
6.59161e-46	0.532318	0.727	0.658	1.20772e-41	Endothelial cell	CD81
3.09522e-45	0.85193	0.366	0.233	5.67107e-41	Endothelial cell	ALAS1
4.3137e-44	0.864627	0.352	0.22	7.90356e-40	Endothelial cell	PTGS1
1.75508e-42	0.893095	0.307	0.187	3.21566e-38	Endothelial cell	SYPL1
1.10104e-41	0.811137	0.48	0.377	2.01733e-37	Endothelial cell	CHMP2A
1.36751e-41	0.708631	0.552	0.45	2.50555e-37	Endothelial cell	CLIC4
2.36457e-41	0.869923	0.363	0.219	4.33236e-37	Endothelial cell	ENSEASG00005031432
2.66187e-41	0.868302	0.463	0.344	4.87708e-37	Endothelial cell	CLEC14A
3.40144e-41	0.756874	0.394	0.279	6.23211e-37	Endothelial cell	RHOC
1.33677e-40	0.700127	0.539	0.463	2.44923e-36	Endothelial cell	UBA52
4.66028e-40	0.856531	0.261	0.143	8.53856e-36	Endothelial cell	ELK4
5.60574e-40	0.713299	0.349	0.226	1.02708e-35	Endothelial cell	QKI
1.04109e-39	0.934486	0.298	0.177	1.90749e-35	Endothelial cell	DUSP6
3.11183e-39	0.857628	0.371	0.251	5.7015e-35	Endothelial cell	TACC1
3.55702e-38	0.69254	0.511	0.422	6.51717e-34	Endothelial cell	TAGLN2
1.53211e-35	0.283125	0.973	0.914	2.80713e-31	Endothelial cell	ENSEASG00005012575
5.67799e-35	0.760137	0.408	0.305	1.04032e-30	Endothelial cell	RAB5C
1.04264e-34	0.581693	0.485	0.365	1.91033e-30	Endothelial cell	COL4A1
1.82143e-34	0.483562	0.304	0.186	3.33723e-30	Endothelial cell	TCF4
3.22723e-34	0.488064	0.505	0.379	5.91294e-30	Endothelial cell	CD151
3.24867e-34	0.717029	0.318	0.211	5.95222e-30	Endothelial cell	SDCBP
3.32305e-34	0.69157	0.511	0.429	6.08849e-30	Endothelial cell	LDHA
2.37462e-31	0.776716	0.281	0.182	4.35078e-27	Endothelial cell	YIPF5
8.47453e-30	0.687373	0.391	0.3	1.5527e-25	Endothelial cell	HNRNPF
2.0175e-29	0.602624	0.499	0.411	3.69646e-25	Endothelial cell	NFKBIA
3.37331e-29	0.333822	0.408	0.269	6.18059e-25	Endothelial cell	FILIP1L
1.07949e-28	0.782891	0.385	0.289	1.97784e-24	Endothelial cell	KLF6
1.55799e-28	0.709931	0.258	0.162	2.85455e-24	Endothelial cell	RGL2
1.29813e-27	0.646979	0.293	0.194	2.37844e-23	Endothelial cell	PRKD1
1.41549e-27	0.763181	0.296	0.203	2.59346e-23	Endothelial cell	TAX1BP3
1.48618e-27	0.74629	0.349	0.256	2.72297e-23	Endothelial cell	NMI
1.21782e-26	0.789312	0.323	0.24	2.23129e-22	Endothelial cell	VAMP5
2.04443e-26	0.354751	0.856	0.806	3.7458e-22	Endothelial cell	ENSEASG00005029997
8.30006e-26	0.695269	0.457	0.372	1.52074e-21	Endothelial cell	TAF7
2.73463e-25	0.267881	0.96	0.923	5.01039e-21	Endothelial cell	RPS11
3.00089e-25	0.321019	0.362	0.239	5.49822e-21	Endothelial cell	TINAGL1
6.64517e-25	0.699342	0.323	0.238	1.21753e-20	Endothelial cell	ENSEASG00005021219
3.57916e-23	0.557345	0.548	0.491	6.55774e-19	Endothelial cell	PCBP1
1.63225e-22	0.720596	0.253	0.172	2.9906e-18	Endothelial cell	DDIT4
2.47439e-22	0.562838	0.293	0.201	4.53358e-18	Endothelial cell	ANO6
3.33926e-22	0.699275	0.45	0.38	6.1182e-18	Endothelial cell	TUBB4B
1.31259e-21	0.620179	0.411	0.34	2.40493e-17	Endothelial cell	TMBIM4
8.74021e-20	0.704013	0.307	0.234	1.60138e-15	Endothelial cell	YIPF4
3.05204e-19	0.637107	0.401	0.339	5.59194e-15	Endothelial cell	ENSEASG00005024896
3.0296e-18	0.636335	0.386	0.322	5.55083e-14	Endothelial cell	PSMA3
3.72131e-18	0.703504	0.277	0.211	6.81819e-14	Endothelial cell	ENSEASG00005011370
6.08521e-18	0.559412	0.465	0.412	1.11493e-13	Endothelial cell	ENSEASG00005016969
7.95417e-18	0.610134	0.25	0.179	1.45736e-13	Endothelial cell	PDCD10
9.42759e-18	0.450067	0.574	0.534	1.72732e-13	Endothelial cell	ENSEASG00005000618
1.61534e-16	0.605974	0.271	0.202	2.95963e-12	Endothelial cell	ENSEASG00005005351
2.76837e-16	0.667478	0.285	0.219	5.07221e-12	Endothelial cell	RALA
3.25108e-16	0.4978	0.383	0.307	5.95663e-12	Endothelial cell	LRRFIP1
3.6909e-16	0.633548	0.269	0.201	6.76246e-12	Endothelial cell	ENSEASG00005016844
4.32938e-16	0.584942	0.284	0.223	7.93229e-12	Endothelial cell	VAMP8
8.23503e-16	0.581357	0.318	0.257	1.50882e-11	Endothelial cell	SNX9
1.11401e-15	0.62292	0.254	0.195	2.04109e-11	Endothelial cell	SHISA5
1.99694e-15	0.710677	0.336	0.27	3.6588e-11	Endothelial cell	NUB1
4.20827e-15	0.556478	0.293	0.232	7.71039e-11	Endothelial cell	CHMP5
8.41165e-15	0.59543	0.285	0.221	1.54118e-10	Endothelial cell	ENSEASG00005000360
8.58239e-15	0.605551	0.292	0.232	1.57247e-10	Endothelial cell	GNB1
1.21283e-14	0.507687	0.513	0.469	2.22215e-10	Endothelial cell	ARGLU1
1.41106e-14	0.592661	0.356	0.302	2.58534e-10	Endothelial cell	SRI
2.18781e-14	0.381986	0.279	0.206	4.00851e-10	Endothelial cell	ABLIM1
2.98959e-14	0.345438	0.463	0.41	5.47753e-10	Endothelial cell	CTNNA1
1.32628e-13	0.560235	0.344	0.293	2.43001e-09	Endothelial cell	RAB1A
1.50945e-13	0.606618	0.294	0.231	2.76562e-09	Endothelial cell	ENSEASG00005010209
2.00201e-13	0.477871	0.477	0.439	3.66809e-09	Endothelial cell	ENSEASG00005008177
4.29312e-13	0.534926	0.37	0.317	7.86585e-09	Endothelial cell	EPB41L2
4.55163e-13	0.345235	0.684	0.66	8.3395e-09	Endothelial cell	ENSEASG00005032923
1.754e-12	0.4396	0.296	0.241	3.21368e-08	Endothelial cell	PLPP1
2.80563e-12	0.490373	0.398	0.356	5.14048e-08	Endothelial cell	ENSEASG00005037824
3.04645e-12	0.342567	0.649	0.632	5.5817e-08	Endothelial cell	MORF4L1
4.79084e-12	0.337236	0.587	0.567	8.77778e-08	Endothelial cell	COX5B
5.77069e-12	0.517872	0.265	0.21	1.05731e-07	Endothelial cell	PTPN12
1.01806e-11	0.427233	0.487	0.466	1.8653e-07	Endothelial cell	ENSEASG00005038337
1.15136e-11	0.337571	0.558	0.531	2.10953e-07	Endothelial cell	ENSEASG00005002625
1.41917e-11	0.532901	0.436	0.399	2.6002e-07	Endothelial cell	DYNC1I2
1.66286e-11	0.371077	0.609	0.591	3.04669e-07	Endothelial cell	SERBP1
1.86263e-11	0.620876	0.388	0.352	3.41271e-07	Endothelial cell	CAST
2.98103e-11	0.568819	0.272	0.221	5.46185e-07	Endothelial cell	NDUFA8
4.50536e-11	0.376561	0.432	0.393	8.25472e-07	Endothelial cell	TIMP3
4.69516e-11	0.495019	0.275	0.224	8.60248e-07	Endothelial cell	NCKAP1
4.7218e-11	0.399304	0.565	0.545	8.65128e-07	Endothelial cell	PFDN5
1.0961e-10	0.415772	0.396	0.351	2.00827e-06	Endothelial cell	ARPC2
1.70786e-10	0.432107	0.559	0.546	3.12914e-06	Endothelial cell	ENSEASG00005003017
3.26982e-10	0.509042	0.326	0.285	5.99096e-06	Endothelial cell	ARPC1B
3.3128e-10	0.528867	0.3	0.255	6.06971e-06	Endothelial cell	KLC1
6.15832e-10	0.410951	0.572	0.563	1.12833e-05	Endothelial cell	CSDE1
6.28272e-10	0.433543	0.489	0.468	1.15112e-05	Endothelial cell	ENSEASG00005015562
8.26279e-10	0.440798	0.382	0.345	1.51391e-05	Endothelial cell	ENSEASG00005028916
1.01134e-09	0.557479	0.352	0.316	1.85298e-05	Endothelial cell	ENSEASG00005028539
1.38647e-09	0.450662	0.513	0.495	2.54029e-05	Endothelial cell	ENSEASG00005035461
2.11427e-09	0.46181	0.257	0.21	3.87377e-05	Endothelial cell	G3BP1
2.77374e-09	0.413018	0.506	0.473	5.08205e-05	Endothelial cell	NFIB
2.94417e-09	0.430486	0.261	0.218	5.39432e-05	Endothelial cell	ENSEASG00005038534
2.98634e-09	0.496859	0.345	0.311	5.47157e-05	Endothelial cell	CAPN2
3.04445e-09	0.482156	0.413	0.378	5.57805e-05	Endothelial cell	CHMP3
3.55723e-09	0.484244	0.316	0.277	6.51755e-05	Endothelial cell	STAT1
1.42733e-08	0.512391	0.349	0.316	0.000261516	Endothelial cell	ENSEASG00005031430
2.99927e-08	0.506296	0.407	0.388	0.000549526	Endothelial cell	NPTN
3.19743e-08	0.442	0.472	0.459	0.000585832	Endothelial cell	SF3B1
4.18157e-08	0.433278	0.305	0.269	0.000766147	Endothelial cell	ENSEASG00005032356
6.36294e-08	0.435124	0.3	0.261	0.00116582	Endothelial cell	ENSEASG00005006876
9.51926e-08	0.275688	0.677	0.666	0.00174412	Endothelial cell	PSAP
1.72698e-07	0.447798	0.32	0.286	0.00316417	Endothelial cell	LAMTOR4
1.77826e-07	0.416265	0.408	0.389	0.00325812	Endothelial cell	SNX3
2.3001e-07	0.496946	0.396	0.375	0.00421424	Endothelial cell	ENSEASG00005024494
6.48971e-07	0.517126	0.256	0.224	0.0118904	Endothelial cell	SPTSSA
1.01603e-06	0.453778	0.3	0.271	0.0186157	Endothelial cell	ZFYVE21
1.6407e-06	0.415437	0.312	0.286	0.030061	Endothelial cell	ENSEASG00005026046
1.73048e-06	0.393944	0.324	0.286	0.0317059	Endothelial cell	PPFIBP1
1.84817e-06	0.361251	0.413	0.395	0.0338622	Endothelial cell	ENSEASG00005005615
0	6.57765	1	0.013	0	Erythroid cell	ENSEASG00005031421
0	6.56501	1	0.016	0	Erythroid cell	ENSEASG00005035409
0	4.63839	0.935	0.008	0	Erythroid cell	MMRN1
0	4.06149	0.903	0.021	0	Erythroid cell	MAF
0	3.73326	0.823	0.001	0	Erythroid cell	STAB2
0	3.12109	0.694	0.01	0	Erythroid cell	RELN
0	3.03138	0.742	0.011	0	Erythroid cell	ENSEASG00005033762
0	2.5019	0.629	0.01	0	Erythroid cell	ZNF662
3.03257e-279	1.62247	0.306	0.002	5.55627e-275	Erythroid cell	MRC1
2.11278e-271	2.93446	0.306	0.002	3.87103e-267	Erythroid cell	ENSEASG00005011251
2.04485e-241	1.59698	0.355	0.004	3.74657e-237	Erythroid cell	HAPLN3
2.56072e-237	2.1641	0.532	0.011	4.69175e-233	Erythroid cell	DTX1
5.62915e-234	2.2018	0.484	0.009	1.03137e-229	Erythroid cell	ENSEASG00005036290
1.38696e-178	1.34568	0.29	0.004	2.54119e-174	Erythroid cell	DMTN
1.03226e-168	1.74483	0.403	0.009	1.8913e-164	Erythroid cell	ENSEASG00005013293
1.18138e-158	0.970313	0.274	0.004	2.16452e-154	Erythroid cell	TTC9
3.4048e-145	3.02018	0.742	0.044	6.23827e-141	Erythroid cell	NRP2
5.06291e-122	1.38901	0.258	0.005	9.27626e-118	Erythroid cell	CH25H
2.37157e-113	1.34633	0.274	0.006	4.34518e-109	Erythroid cell	DNASE1L3
9.62555e-108	1.87364	0.452	0.021	1.76359e-103	Erythroid cell	ENSEASG00005015975
4.03681e-95	2.78782	0.645	0.052	7.39624e-91	Erythroid cell	KCTD12
7.49371e-78	2.07423	0.516	0.04	1.373e-73	Erythroid cell	TF
4.97381e-77	1.34448	0.339	0.016	9.11301e-73	Erythroid cell	SEPTIN12
6.7717e-73	1.81179	0.597	0.056	1.24071e-68	Erythroid cell	LRRN4CL
5.02733e-72	2.41266	0.645	0.069	9.21108e-68	Erythroid cell	ENSEASG00005003918
4.23153e-66	3.07198	0.806	0.127	7.75301e-62	Erythroid cell	PROCR
8.56286e-61	2.18119	0.532	0.054	1.56889e-56	Erythroid cell	NR2F1
1.02236e-58	1.80523	0.484	0.045	1.87316e-54	Erythroid cell	PUS7
1.40485e-58	1.5786	0.548	0.056	2.57396e-54	Erythroid cell	COLEC12
7.07527e-55	1.45175	0.258	0.013	1.29633e-50	Erythroid cell	RGS7BP
3.01654e-54	1.09941	0.29	0.017	5.5269e-50	Erythroid cell	HS3ST1
5.91712e-54	1.73629	0.29	0.017	1.08414e-49	Erythroid cell	C5AR2
3.17281e-50	2.03452	0.613	0.085	5.81323e-46	Erythroid cell	ABI3BP
6.91363e-48	1.25951	0.371	0.032	1.26672e-43	Erythroid cell	FRMD4B
1.00818e-47	1.44231	0.306	0.022	1.84718e-43	Erythroid cell	KBTBD11
4.13136e-44	1.83327	0.661	0.112	7.56947e-40	Erythroid cell	SNTB2
9.46193e-44	1.48737	0.452	0.051	1.73362e-39	Erythroid cell	UXS1
7.50885e-43	1.39197	0.306	0.024	1.37577e-38	Erythroid cell	BMP2
1.41286e-42	1.03206	0.403	0.042	2.58864e-38	Erythroid cell	ZNF521
4.52722e-42	2.12743	0.758	0.163	8.29477e-38	Erythroid cell	CD9
1.69668e-41	2.54845	0.661	0.123	3.10866e-37	Erythroid cell	ARL4A
1.78134e-41	2.90676	0.984	0.448	3.26377e-37	Erythroid cell	ENSEASG00005027669
2.23325e-35	1.38167	0.355	0.039	4.09176e-31	Erythroid cell	MYOF
2.40249e-35	1.29697	0.387	0.046	4.40183e-31	Erythroid cell	TNFAIP8L3
3.39386e-34	1.23985	0.258	0.022	6.21823e-30	Erythroid cell	UGGT2
4.51069e-32	1.3113	0.355	0.043	8.26449e-28	Erythroid cell	ITGA9
8.38341e-32	1.07495	0.323	0.036	1.53601e-27	Erythroid cell	SCUBE2
1.28887e-30	1.41818	0.323	0.038	2.36147e-26	Erythroid cell	GRB10
3.49445e-30	1.24184	0.339	0.041	6.40254e-26	Erythroid cell	KCNMB2
2.26366e-29	1.41394	0.661	0.145	4.14748e-25	Erythroid cell	ENSEASG00005017644
4.76308e-29	1.07771	0.855	0.214	8.72692e-25	Erythroid cell	CCDC80
5.51033e-29	1.33824	0.258	0.025	1.0096e-24	Erythroid cell	GMFG
5.65866e-29	2.07471	0.839	0.304	1.03678e-24	Erythroid cell	PPFIBP1
9.00058e-28	1.07143	0.306	0.037	1.64909e-23	Erythroid cell	ENSEASG00005019592
1.3601e-27	1.50258	0.452	0.079	2.49197e-23	Erythroid cell	CTDSPL
3.15327e-27	0.881613	0.306	0.037	5.77743e-23	Erythroid cell	TGFBR2
2.35328e-26	1.88075	0.661	0.178	4.31168e-22	Erythroid cell	GALNT1
2.04345e-25	1.38493	0.484	0.094	3.74401e-21	Erythroid cell	ENSEASG00005029425
2.45413e-25	2.22147	0.79	0.29	4.49646e-21	Erythroid cell	CLU
2.76496e-25	2.16722	0.726	0.223	5.06596e-21	Erythroid cell	AKAP12
8.06619e-24	1.2034	0.306	0.043	1.47789e-19	Erythroid cell	SLC2A9
7.26142e-23	1.48928	0.306	0.045	1.33044e-18	Erythroid cell	FLRT2
1.12648e-22	1.81384	0.887	0.41	2.06393e-18	Erythroid cell	ECSCR
2.38277e-22	1.29628	0.323	0.049	4.36571e-18	Erythroid cell	ENSEASG00005010958
4.28944e-22	1.17741	0.403	0.074	7.85911e-18	Erythroid cell	RCSD1
1.1729e-21	1.18011	0.355	0.06	2.14899e-17	Erythroid cell	SLC35D2
5.9952e-21	1.49615	0.581	0.154	1.09844e-16	Erythroid cell	LAPTM5
9.7568e-21	1.50076	0.935	0.747	1.78764e-16	Erythroid cell	ANXA2
1.15722e-20	1.03298	0.29	0.043	2.12025e-16	Erythroid cell	SNCA
5.46785e-20	0.828085	0.306	0.048	1.00182e-15	Erythroid cell	MFAP2
1.21356e-19	0.949512	1	0.958	2.22349e-15	Erythroid cell	ENSEASG00005018798
1.7371e-19	1.48823	0.871	0.376	3.18271e-15	Erythroid cell	LAMA4
3.10313e-19	1.13902	0.435	0.096	5.68555e-15	Erythroid cell	ITM2C
3.29533e-19	1.47132	0.306	0.051	6.0377e-15	Erythroid cell	IGF1
6.48594e-19	1.46157	0.71	0.258	1.18835e-14	Erythroid cell	ENSEASG00005020188
1.81524e-18	1.37736	0.919	0.5	3.32588e-14	Erythroid cell	HSP90AB1
2.4038e-18	1.27896	0.355	0.07	4.40425e-14	Erythroid cell	NTPCR
1.53166e-17	1.11077	0.355	0.07	2.80631e-13	Erythroid cell	TFPI
2.81549e-17	1.26501	0.387	0.086	5.15853e-13	Erythroid cell	LIMCH1
6.33353e-17	0.716316	0.29	0.05	1.16043e-12	Erythroid cell	BCAR1
2.39004e-16	1.38091	0.597	0.195	4.37903e-12	Erythroid cell	ENSEASG00005020635
2.43633e-16	0.819871	0.387	0.084	4.46384e-12	Erythroid cell	ENSEASG00005032920
2.55666e-16	0.909657	1	0.931	4.68431e-12	Erythroid cell	ENSEASG00005000256
4.4071e-16	1.22854	0.29	0.055	8.07469e-12	Erythroid cell	DAB2
8.77834e-16	0.965135	0.339	0.072	1.60837e-11	Erythroid cell	ITSN1
1.12108e-15	1.44425	0.403	0.1	2.05404e-11	Erythroid cell	ENSEASG00005014352
1.52235e-15	0.917055	0.323	0.064	2.78924e-11	Erythroid cell	ENSEASG00005019410
1.95521e-15	0.872681	0.339	0.072	3.58234e-11	Erythroid cell	ELN
4.27926e-15	1.07606	0.613	0.214	7.84047e-11	Erythroid cell	CYB5R3
4.93308e-15	1.80116	0.435	0.121	9.03838e-11	Erythroid cell	ENSEASG00005025646
6.28531e-15	1.1056	0.403	0.1	1.1516e-10	Erythroid cell	SMAD1
7.0439e-15	1.99703	0.468	0.139	1.29058e-10	Erythroid cell	ENSEASG00005034427
9.89552e-15	1.16673	0.516	0.161	1.81306e-10	Erythroid cell	CNP
1.30136e-14	1.04587	0.935	0.815	2.38435e-10	Erythroid cell	RPL12
1.57545e-14	1.31995	0.452	0.127	2.88653e-10	Erythroid cell	GJA1
1.89717e-14	0.980676	1	0.845	3.476e-10	Erythroid cell	RPL13
2.34253e-14	1.10925	0.661	0.249	4.29198e-10	Erythroid cell	TEX14
3.96215e-14	0.817418	0.371	0.088	7.25945e-10	Erythroid cell	FSCN1
5.46674e-14	0.980351	0.323	0.073	1.00162e-09	Erythroid cell	TTLL7
5.69903e-14	0.855021	1	0.935	1.04418e-09	Erythroid cell	RPS6
7.42037e-14	0.963614	0.435	0.119	1.35956e-09	Erythroid cell	SEMA6A
8.47741e-14	0.967127	0.355	0.085	1.55323e-09	Erythroid cell	CCND2
8.94959e-14	1.54095	0.677	0.291	1.63974e-09	Erythroid cell	GPRC5B
1.04769e-13	0.955881	0.387	0.098	1.91958e-09	Erythroid cell	ENSEASG00005022306
1.05381e-13	0.783093	0.629	0.215	1.9308e-09	Erythroid cell	ADIRF
1.48993e-13	0.715555	0.339	0.077	2.72985e-09	Erythroid cell	S100A4
2.7139e-13	1.48234	0.548	0.202	4.97241e-09	Erythroid cell	SNX2
3.18378e-13	1.51158	0.71	0.372	5.83333e-09	Erythroid cell	NPC2
3.36927e-13	0.902507	0.274	0.057	6.17318e-09	Erythroid cell	CCDC141
5.4873e-13	0.648771	0.258	0.051	1.00538e-08	Erythroid cell	CXCL16
5.6872e-13	0.528558	0.258	0.05	1.04201e-08	Erythroid cell	ENSEASG00005012179
8.56475e-13	1.02931	0.935	0.726	1.56923e-08	Erythroid cell	RPS28
1.01054e-12	0.950278	0.29	0.064	1.85151e-08	Erythroid cell	VPS35L
1.1752e-12	0.895937	0.306	0.07	2.15321e-08	Erythroid cell	SH2D3C
1.41707e-12	1.26457	0.452	0.141	2.59635e-08	Erythroid cell	PDCD4
2.17489e-12	0.811864	1	0.923	3.98484e-08	Erythroid cell	RPL35A
2.60122e-12	0.987388	0.919	0.654	4.76595e-08	Erythroid cell	SDK1
5.99556e-12	1.02002	0.484	0.159	1.09851e-07	Erythroid cell	S100A6
6.40372e-12	1.1954	0.452	0.148	1.17329e-07	Erythroid cell	ENSEASG00005004257
1.30603e-11	0.710805	1	0.922	2.39291e-07	Erythroid cell	RPS19
2.13294e-11	0.822477	1	0.91	3.90798e-07	Erythroid cell	RPS7
3.21871e-11	0.82752	0.29	0.071	5.89731e-07	Erythroid cell	DLG1
3.33997e-11	0.782713	1	0.858	6.1195e-07	Erythroid cell	ENSEASG00005005174
3.52162e-11	1.0316	0.452	0.149	6.45232e-07	Erythroid cell	ENSEASG00005035930
3.80627e-11	0.742365	0.984	0.901	6.97386e-07	Erythroid cell	RPL23
6.499e-11	0.614092	0.306	0.079	1.19075e-06	Erythroid cell	PARD3B
8.16117e-11	0.694229	0.968	0.886	1.49529e-06	Erythroid cell	ENSEASG00005020817
8.22047e-11	0.862308	0.548	0.201	1.50616e-06	Erythroid cell	EFNA1
8.97165e-11	0.667617	0.339	0.094	1.64379e-06	Erythroid cell	ENSEASG00005004759
1.71892e-10	0.871214	0.532	0.194	3.14941e-06	Erythroid cell	AFAP1L1
1.79059e-10	0.726687	0.984	0.884	3.28071e-06	Erythroid cell	ENSEASG00005025120
3.10501e-10	1.03163	0.79	0.418	5.689e-06	Erythroid cell	ENSEASG00005033022
3.16873e-10	0.611636	0.258	0.062	5.80575e-06	Erythroid cell	KIF2A
3.54819e-10	1.2556	0.5	0.203	6.501e-06	Erythroid cell	GLS
4.3022e-10	0.586776	0.403	0.128	7.88249e-06	Erythroid cell	ACTN1
4.30614e-10	0.745488	0.403	0.13	7.88971e-06	Erythroid cell	ALDH2
4.37843e-10	1.06448	0.565	0.235	8.02215e-06	Erythroid cell	IL6ST
4.44581e-10	1.09189	0.855	0.585	8.14561e-06	Erythroid cell	ENSEASG00005028682
4.78487e-10	0.880443	0.306	0.085	8.76683e-06	Erythroid cell	ENSEASG00005031457
5.33309e-10	0.754548	0.613	0.255	9.77129e-06	Erythroid cell	ENSEASG00005020134
6.36662e-10	0.84856	0.935	0.72	1.16649e-05	Erythroid cell	RPL10A
6.54375e-10	0.70689	0.5	0.179	1.19895e-05	Erythroid cell	ENSEASG00005031361
6.57677e-10	0.676055	1	0.904	1.205e-05	Erythroid cell	ENSEASG00005024911
7.80086e-10	1.11015	0.661	0.329	1.42927e-05	Erythroid cell	CAPN2
9.27961e-10	0.650013	0.484	0.174	1.70021e-05	Erythroid cell	STOM
1.1777e-09	0.615775	0.403	0.13	2.15779e-05	Erythroid cell	ENSEASG00005026043
1.2244e-09	0.884056	0.774	0.447	2.24334e-05	Erythroid cell	CCNI
1.24781e-09	0.717297	0.274	0.072	2.28623e-05	Erythroid cell	ENSEASG00005037493
1.32473e-09	0.773534	0.403	0.136	2.42718e-05	Erythroid cell	ATIC
1.42922e-09	0.970643	0.823	0.556	2.61861e-05	Erythroid cell	ENSEASG00005035844
1.66332e-09	0.7352	0.452	0.157	3.04753e-05	Erythroid cell	SCARF1
1.68416e-09	0.688991	1	0.914	3.08572e-05	Erythroid cell	RPL19
1.92103e-09	0.910826	0.694	0.353	3.51971e-05	Erythroid cell	NME2
1.93852e-09	0.778102	0.323	0.097	3.55176e-05	Erythroid cell	AMOTL1
2.19874e-09	0.62083	0.339	0.104	4.02852e-05	Erythroid cell	SLC40A1
2.6644e-09	0.70575	0.968	0.89	4.88171e-05	Erythroid cell	ENSEASG00005009897
2.79805e-09	1.05191	0.371	0.124	5.12659e-05	Erythroid cell	CXXC5
3.0211e-09	0.88809	0.5	0.199	5.53525e-05	Erythroid cell	TXNDC17
3.50022e-09	0.812031	0.5	0.202	6.4131e-05	Erythroid cell	PDCD6IP
4.56604e-09	0.858453	0.419	0.146	8.3659e-05	Erythroid cell	DYSF
5.25376e-09	0.824829	0.871	0.586	9.62593e-05	Erythroid cell	CTNNB1
5.317e-09	0.726514	0.258	0.068	9.7418e-05	Erythroid cell	ENSEASG00005004112
6.26937e-09	0.931567	0.629	0.287	0.000114867	Erythroid cell	KDR
8.22969e-09	0.974293	0.403	0.147	0.000150784	Erythroid cell	ENSEASG00005001655
9.1567e-09	0.706941	0.258	0.07	0.000167769	Erythroid cell	GAS6
1.0115e-08	0.728669	0.935	0.65	0.000185326	Erythroid cell	EEF2
1.01765e-08	1.00921	0.29	0.086	0.000186454	Erythroid cell	RHOJ
1.05995e-08	0.594018	1	0.935	0.000194205	Erythroid cell	ENSEASG00005004621
1.40361e-08	0.630025	0.935	0.853	0.00025717	Erythroid cell	ENSEASG00005011121
1.45336e-08	0.628431	0.984	0.895	0.000266285	Erythroid cell	ENSEASG00005015515
1.58695e-08	0.750936	0.258	0.071	0.000290761	Erythroid cell	FAXDC2
1.74554e-08	0.914519	0.323	0.103	0.000319818	Erythroid cell	CMTM3
2.02803e-08	0.503751	0.258	0.07	0.000371577	Erythroid cell	GUK1
2.29757e-08	0.647319	0.355	0.118	0.00042096	Erythroid cell	APOLD1
2.40551e-08	1.01534	0.468	0.187	0.000440738	Erythroid cell	ENSEASG00005017746
2.70669e-08	0.874688	0.581	0.264	0.00049592	Erythroid cell	CLDN5
2.77369e-08	0.601053	0.984	0.917	0.000508196	Erythroid cell	ENSEASG00005025626
2.83165e-08	1.2675	0.403	0.153	0.000518815	Erythroid cell	ENSEASG00005018780
2.86126e-08	0.666415	0.371	0.126	0.00052424	Erythroid cell	ENSEASG00005030405
3.32993e-08	0.728588	0.968	0.823	0.00061011	Erythroid cell	ENSEASG00005014792
4.15313e-08	1.17732	0.306	0.097	0.000760937	Erythroid cell	TYMS
4.50715e-08	0.853018	0.742	0.386	0.000825799	Erythroid cell	VWF
5.51584e-08	0.788658	0.516	0.228	0.00101061	Erythroid cell	CCT4
6.3817e-08	0.81207	0.839	0.629	0.00116925	Erythroid cell	RPL26
6.57451e-08	0.502995	0.387	0.137	0.00120458	Erythroid cell	ENSEASG00005021442
8.11996e-08	0.56111	0.323	0.103	0.00148774	Erythroid cell	MLX
1.0282e-07	0.704028	0.903	0.661	0.00188387	Erythroid cell	ZC3H10
1.07138e-07	0.466329	0.306	0.097	0.00196298	Erythroid cell	STOX2
1.21146e-07	0.914572	0.323	0.112	0.00221964	Erythroid cell	PTGR1
1.32215e-07	0.657182	1	0.9	0.00242245	Erythroid cell	VIM
1.57183e-07	1.06126	0.548	0.262	0.0028799	Erythroid cell	MYH10
2.15718e-07	0.462887	0.274	0.084	0.00395238	Erythroid cell	ENSEASG00005012874
2.16948e-07	1.14452	0.403	0.168	0.00397492	Erythroid cell	UGP2
2.17037e-07	0.937414	0.419	0.167	0.00397654	Erythroid cell	CAT
2.53719e-07	0.43707	0.871	0.532	0.00464863	Erythroid cell	IFI6
2.55444e-07	0.984034	0.677	0.415	0.00468025	Erythroid cell	TIMP3
2.62018e-07	0.533647	1	0.881	0.00480069	Erythroid cell	ENSEASG00005012847
2.76566e-07	0.632824	0.306	0.102	0.00506724	Erythroid cell	SLMAP
2.76647e-07	0.602576	1	0.899	0.00506872	Erythroid cell	RPL9
3.09863e-07	0.639121	0.935	0.735	0.00567731	Erythroid cell	RPL15
3.18061e-07	0.749756	0.839	0.6	0.00582752	Erythroid cell	PABPC1
3.945e-07	0.640687	0.435	0.176	0.00722803	Erythroid cell	MYZAP
3.94812e-07	0.65723	0.968	0.858	0.00723375	Erythroid cell	ENSEASG00005036468
4.84207e-07	0.872443	0.532	0.26	0.00887163	Erythroid cell	ENSEASG00005003680
5.03739e-07	0.797962	0.403	0.167	0.00922951	Erythroid cell	MCUB
5.2223e-07	0.649438	0.274	0.088	0.00956829	Erythroid cell	NMRAL1
5.43522e-07	0.557606	0.952	0.932	0.00995842	Erythroid cell	ENSEASG00005004585
5.49823e-07	0.62992	0.968	0.829	0.0100739	Erythroid cell	RPS9
5.7366e-07	0.575614	0.468	0.195	0.0105106	Erythroid cell	SOX18
5.86568e-07	0.771074	0.387	0.158	0.0107471	Erythroid cell	PARP1
5.95321e-07	0.702546	0.371	0.143	0.0109075	Erythroid cell	UFD1
6.33518e-07	0.572354	0.984	0.922	0.0116073	Erythroid cell	RPL37
6.64543e-07	0.766311	0.274	0.091	0.0121757	Erythroid cell	ENSEASG00005011573
6.7948e-07	0.573809	0.952	0.9	0.0124494	Erythroid cell	RPS20
6.83906e-07	0.621231	0.323	0.116	0.0125305	Erythroid cell	ENSEASG00005031520
8.02171e-07	0.43491	0.274	0.09	0.0146974	Erythroid cell	CMTM7
9.69246e-07	0.718789	0.839	0.565	0.0177585	Erythroid cell	CAVIN2
9.7304e-07	0.782772	0.29	0.1	0.017828	Erythroid cell	ENSEASG00005020871
1.07641e-06	0.660071	0.516	0.251	0.0197219	Erythroid cell	DHRS7
1.16276e-06	0.562187	0.887	0.646	0.0213041	Erythroid cell	RPS5
1.32272e-06	0.553716	0.403	0.166	0.0242348	Erythroid cell	MRPL52
1.3297e-06	0.601315	0.339	0.128	0.0243627	Erythroid cell	FKBP11
1.33498e-06	0.713067	0.258	0.085	0.0244595	Erythroid cell	MPDZ
1.35597e-06	0.375397	0.274	0.089	0.0248441	Erythroid cell	MFSD4A
1.49898e-06	0.780172	0.484	0.228	0.0274643	Erythroid cell	GPX1
1.77626e-06	0.5254	0.484	0.221	0.0325446	Erythroid cell	DOCK9
1.9366e-06	0.700675	0.274	0.093	0.0354824	Erythroid cell	CTSK
2.20191e-06	0.785127	0.532	0.27	0.0403433	Erythroid cell	ENSEASG00005017492
0	8.7715	1	0.002	0	Fibroblast	DCN
0	5.8559	0.955	0	0	Fibroblast	DPT
0	5.71747	0.996	0.005	0	Fibroblast	LUM
0	5.64634	0.985	0.076	0	Fibroblast	COL3A1
0	5.02008	0.999	0.181	0	Fibroblast	MGP
0	4.91577	0.988	0.078	0	Fibroblast	CCDC80
0	4.85504	0.928	0.002	0	Fibroblast	FBLN1
0	4.67442	0.478	0.027	0	Fibroblast	ENSEASG00005028099
0	4.63535	0.923	0.009	0	Fibroblast	PCOLCE2
0	4.59537	0.974	0.082	0	Fibroblast	COL1A2
0	4.55862	0.952	0.013	0	Fibroblast	ENSEASG00005003302
0	4.19173	0.637	0.015	0	Fibroblast	HSPA6
0	4.06701	0.595	0.045	0	Fibroblast	FOS
0	3.96397	0.924	0.002	0	Fibroblast	SERPINF1
0	3.89433	0.977	0.196	0	Fibroblast	GSN
0	3.89151	0.726	0	0	Fibroblast	MYOC
0	3.88586	0.923	0.039	0	Fibroblast	ECM1
0	3.75381	0.779	0.163	0	Fibroblast	ENSEASG00005031687
0	3.71443	0.823	0.001	0	Fibroblast	MFAP4
0	3.60532	0.849	0.008	0	Fibroblast	COL6A3
0	3.587	0.749	0.022	0	Fibroblast	PRSS23
0	3.56357	0.887	0.08	0	Fibroblast	C1R
0	3.50711	0.792	0.009	0	Fibroblast	NMNAT3
0	3.46486	0.501	0.001	0	Fibroblast	ENSEASG00005036931
0	3.26506	0.488	0.056	0	Fibroblast	POSTN
0	3.18678	0.826	0.055	0	Fibroblast	TGFBI
0	3.09758	0.912	0.101	0	Fibroblast	COL6A1
0	3.0165	0.711	0.005	0	Fibroblast	MXRA5
0	3.01557	0.745	0.01	0	Fibroblast	EFEMP1
0	2.97852	0.737	0.006	0	Fibroblast	FBLN5
0	2.94214	0.941	0.205	0	Fibroblast	LAMB1
0	2.9348	0.703	0.018	0	Fibroblast	COL14A1
0	2.9111	0.568	0.05	0	Fibroblast	GADD45A
0	2.90258	0.415	0.001	0	Fibroblast	DLK1
0	2.87625	0.61	0.036	0	Fibroblast	IGFBP5
0	2.86623	0.736	0.004	0	Fibroblast	ENSEASG00005027751
0	2.83555	0.725	0.007	0	Fibroblast	MMP2
0	2.82747	0.719	0.027	0	Fibroblast	LGALS3
0	2.79342	0.709	0.129	0	Fibroblast	SAT1
0	2.76809	0.722	0.013	0	Fibroblast	PCOLCE
0	2.73871	0.631	0.036	0	Fibroblast	C1S
0	2.73427	0.989	0.44	0	Fibroblast	CXCL12
0	2.72492	0.833	0.12	0	Fibroblast	ENSEASG00005032991
0	2.68734	0.644	0.007	0	Fibroblast	LRRC17
0	2.61205	0.787	0.074	0	Fibroblast	LAMA2
0	2.58409	0.488	0.01	0	Fibroblast	GPX3
0	2.56796	0.498	0.001	0	Fibroblast	SFRP1
0	2.55568	0.698	0.04	0	Fibroblast	PTGIS
0	2.49983	0.909	0.157	0	Fibroblast	ENSEASG00005023655
0	2.49012	0.553	0.037	0	Fibroblast	TNFAIP6
0	2.48194	0.625	0.019	0	Fibroblast	ABCA8
0	2.48074	0.706	0.079	0	Fibroblast	TNXB
0	2.45526	0.849	0.149	0	Fibroblast	ENSEASG00005020134
0	2.43851	0.602	0.039	0	Fibroblast	ITIH5
0	2.36262	0.777	0.126	0	Fibroblast	AKAP12
0	2.34773	0.713	0.05	0	Fibroblast	COL6A2
0	2.3439	0.549	0.003	0	Fibroblast	VCAN
0	2.34216	0.865	0.192	0	Fibroblast	LTBP1
0	2.33896	0.915	0.163	0	Fibroblast	LGALS1
0	2.33777	0.671	0.044	0	Fibroblast	COL5A2
0	2.29989	0.666	0.019	0	Fibroblast	RNASE4
0	2.28754	0.406	0.001	0	Fibroblast	ENSEASG00005029341
0	2.28387	0.571	0.02	0	Fibroblast	SULF2
0	2.27587	0.785	0.168	0	Fibroblast	FBN1
0	2.26552	0.459	0.019	0	Fibroblast	EGR1
0	2.25171	0.561	0.007	0	Fibroblast	FAP
0	2.23962	0.916	0.33	0	Fibroblast	ENSEASG00005033022
0	2.21978	0.515	0.001	0	Fibroblast	COL8A1
0	2.20125	0.508	0.003	0	Fibroblast	SMOC2
0	2.19317	0.416	0.027	0	Fibroblast	HSPH1
0	2.19309	0.558	0.021	0	Fibroblast	COL1A1
0	2.17412	0.459	0.002	0	Fibroblast	HTRA3
0	2.14271	0.874	0.344	0	Fibroblast	PLPP3
0	2.10149	0.452	0.002	0	Fibroblast	HSD11B1
0	2.09841	0.445	0.004	0	Fibroblast	COL6A6
0	2.06767	0.522	0.076	0	Fibroblast	DUSP1
0	2.01426	0.907	0.383	0	Fibroblast	ALDH1A1
0	1.97764	0.523	0.018	0	Fibroblast	MRC2
0	1.97675	0.538	0.027	0	Fibroblast	ENSEASG00005009938
0	1.92882	0.888	0.372	0	Fibroblast	ENSEASG00005027669
0	1.91917	0.405	0.01	0	Fibroblast	FIBIN
0	1.91195	0.384	0.015	0	Fibroblast	C7
0	1.89625	0.878	0.297	0	Fibroblast	FBLN2
0	1.88703	0.431	0.005	0	Fibroblast	NELL2
0	1.87038	0.485	0.012	0	Fibroblast	SLIT3
0	1.86835	0.482	0.013	0	Fibroblast	OLFML3
0	1.86405	0.745	0.216	0	Fibroblast	LTBP4
0	1.807	0.514	0.012	0	Fibroblast	ABI3BP
0	1.80556	0.412	0.004	0	Fibroblast	MOXD1
0	1.80457	0.676	0.11	0	Fibroblast	ENSEASG00005020635
0	1.79443	0.623	0.113	0	Fibroblast	ZSWIM6
0	1.79344	0.525	0.062	0	Fibroblast	VCAM1
0	1.78279	0.503	0.031	0	Fibroblast	MXRA8
0	1.76441	0.452	0.01	0	Fibroblast	THBS2
0	1.76148	0.482	0.06	0	Fibroblast	G0S2
0	1.75645	0.327	0.001	0	Fibroblast	ENSEASG00005003958
0	1.72992	0.531	0.041	0	Fibroblast	LTBP3
0	1.7165	0.413	0.022	0	Fibroblast	ABCA9
0	1.70989	0.392	0.005	0	Fibroblast	PPL
0	1.7065	0.312	0.006	0	Fibroblast	IGF1
0	1.69975	0.557	0.049	0	Fibroblast	LRP1
0	1.69371	0.505	0.06	0	Fibroblast	SSPN
0	1.67967	0.431	0.032	0	Fibroblast	CTSK
0	1.66115	0.365	0.001	0	Fibroblast	MEDAG
0	1.65488	0.557	0.104	0	Fibroblast	FGFR1
0	1.64139	0.548	0.088	0	Fibroblast	PDGFRL
0	1.63637	0.492	0.031	0	Fibroblast	SPON2
0	1.61978	0.342	0.011	0	Fibroblast	NFKBIZ
0	1.61711	0.433	0.013	0	Fibroblast	ENSEASG00005015943
0	1.59503	0.284	0.002	0	Fibroblast	LOX
0	1.59106	0.419	0.025	0	Fibroblast	FGL2
0	1.58074	0.299	0.003	0	Fibroblast	ACKR4
0	1.57553	0.492	0.05	0	Fibroblast	ENSEASG00005030801
0	1.56205	0.595	0.115	0	Fibroblast	ADD3
0	1.5489	0.35	0.02	0	Fibroblast	TENT5A
0	1.54668	0.525	0.062	0	Fibroblast	PRRX1
0	1.49256	0.323	0.01	0	Fibroblast	DPYSL3
0	1.47696	0.349	0.022	0	Fibroblast	TFPI
0	1.45956	0.443	0.04	0	Fibroblast	GSTA4
0	1.45061	0.393	0.026	0	Fibroblast	COL18A1
0	1.43223	0.25	0.001	0	Fibroblast	ENPP6
0	1.42238	0.675	0.128	0	Fibroblast	BGN
0	1.42091	0.431	0.027	0	Fibroblast	TCF21
0	1.40251	0.287	0.009	0	Fibroblast	ISLR
0	1.37576	0.377	0.018	0	Fibroblast	ENSEASG00005003918
0	1.36988	0.355	0.018	0	Fibroblast	ENSEASG00005016242
0	1.35155	0.277	0.005	0	Fibroblast	F2RL2
0	1.35135	0.374	0.024	0	Fibroblast	PLEKHA5
0	1.33404	0.596	0.097	0	Fibroblast	PMP22
0	1.31384	0.311	0.01	0	Fibroblast	GFPT2
0	1.29812	0.292	0.005	0	Fibroblast	TNFAIP8L3
0	1.29441	0.342	0.013	0	Fibroblast	GAS1
0	1.29052	0.381	0.029	0	Fibroblast	PLOD2
0	1.28882	0.331	0.011	0	Fibroblast	LRRN4CL
0	1.2672	0.299	0.013	0	Fibroblast	NR2F1
0	1.26503	0.292	0.009	0	Fibroblast	GPNMB
0	1.24543	0.301	0.006	0	Fibroblast	GLT8D2
0	1.21463	0.713	0.15	0	Fibroblast	OGN
0	1.20123	0.262	0.004	0	Fibroblast	ENSEASG00005014132
0	1.1994	0.356	0.029	0	Fibroblast	TOB1
0	1.19488	0.253	0.003	0	Fibroblast	GPC3
0	1.17112	0.349	0.023	0	Fibroblast	CCDC146
0	1.1583	0.561	0.07	0	Fibroblast	TMEM100
0	1.15038	0.295	0.009	0	Fibroblast	ATF3
0	1.14895	0.299	0.005	0	Fibroblast	MFAP2
0	0.990651	0.252	0.001	0	Fibroblast	MMP23B
8.17341e-308	2.09564	0.531	0.094	1.49753e-303	Fibroblast	ENSEASG00005011067
3.54831e-306	1.52464	0.555	0.105	6.50122e-302	Fibroblast	CTSF
4.8526e-305	1.65159	0.342	0.025	8.89094e-301	Fibroblast	EYS
3.49159e-304	1.15358	0.55	0.09	6.3973e-300	Fibroblast	ENSEASG00005010848
3.1442e-302	1.45333	0.365	0.033	5.7608e-298	Fibroblast	JUNB
2.16341e-296	1.09253	0.26	0.008	3.9638e-292	Fibroblast	OAF
2.35919e-296	1.20757	0.354	0.031	4.32251e-292	Fibroblast	EPHX1
6.38192e-295	1.2926	0.53	0.088	1.1693e-290	Fibroblast	SOD3
1.24415e-292	1.23091	0.261	0.009	2.27952e-288	Fibroblast	SERPINA3
1.30328e-292	1.12261	0.381	0.039	2.38787e-288	Fibroblast	ENSEASG00005005310
3.54571e-291	1.62137	0.778	0.27	6.49645e-287	Fibroblast	SERPING1
1.81088e-289	1.81464	0.446	0.066	3.3179e-285	Fibroblast	GADD45B
2.42098e-286	0.940839	0.282	0.015	4.43573e-282	Fibroblast	DKK3
1.70861e-285	1.34783	0.372	0.039	3.13051e-281	Fibroblast	FKBP7
2.79132e-285	1.53301	0.581	0.125	5.11425e-281	Fibroblast	ASPH
8.42399e-284	1.38975	0.508	0.091	1.54344e-279	Fibroblast	TIMP2
3.8764e-283	1.43233	0.334	0.028	7.10233e-279	Fibroblast	IER3
8.73162e-281	1.48913	0.642	0.165	1.59981e-276	Fibroblast	HEXB
1.42606e-280	1.86815	0.799	0.291	2.61283e-276	Fibroblast	LAMC1
6.93055e-280	1.32913	0.335	0.028	1.26982e-275	Fibroblast	ASPN
2.37284e-271	2.29997	0.702	0.249	4.34752e-267	Fibroblast	JUN
3.54569e-269	1.54177	0.512	0.097	6.49642e-265	Fibroblast	S100A6
1.66861e-266	2.31222	0.656	0.22	3.05723e-262	Fibroblast	HEXIM1
6.53766e-266	1.46534	0.494	0.091	1.19783e-261	Fibroblast	ACKR3
2.3251e-264	1.2701	0.321	0.029	4.26004e-260	Fibroblast	NECTIN3
2.22272e-261	1.57872	0.428	0.068	4.07247e-257	Fibroblast	PPP1R15A
8.29231e-259	0.831209	0.284	0.019	1.51932e-254	Fibroblast	MATN2
1.53049e-258	1.42146	0.645	0.174	2.80417e-254	Fibroblast	SDC2
8.50053e-258	1.34001	0.518	0.103	1.55747e-253	Fibroblast	CDO1
2.9411e-254	1.44153	0.458	0.081	5.38868e-250	Fibroblast	ENSEASG00005010469
2.26239e-252	1.90709	0.665	0.226	4.14514e-248	Fibroblast	CLU
4.25322e-247	0.943455	0.281	0.021	7.79274e-243	Fibroblast	RCN3
2.52775e-245	1.68033	0.389	0.057	4.63134e-241	Fibroblast	QPCT
4.29817e-244	1.16253	0.251	0.014	7.87511e-240	Fibroblast	MEIS2
1.58058e-241	1.15089	0.276	0.021	2.89594e-237	Fibroblast	ENSEASG00005005317
3.43468e-241	1.1873	0.48	0.096	6.29303e-237	Fibroblast	CCDC152
2.8488e-237	1.13961	0.36	0.046	5.21957e-233	Fibroblast	ART4
9.56638e-236	1.25466	0.97	0.787	1.75275e-231	Fibroblast	RPL12
1.0875e-234	1.45422	0.715	0.251	1.99251e-230	Fibroblast	HTRA1
2.21987e-230	1.49925	0.858	0.392	4.06725e-226	Fibroblast	ITM2A
3.79111e-230	1.25531	0.355	0.045	6.94607e-226	Fibroblast	PTN
8.28681e-228	1.26631	0.419	0.075	1.51831e-223	Fibroblast	P4HA2
6.92295e-226	1.51833	0.267	0.022	1.26842e-221	Fibroblast	COLEC12
1.13281e-225	1.37453	0.693	0.243	2.07553e-221	Fibroblast	RALGAPA2
6.94137e-225	1.1852	0.384	0.061	1.2718e-220	Fibroblast	SGK1
4.88651e-223	1.43797	0.518	0.121	8.95306e-219	Fibroblast	NAV1
6.52183e-219	1.08471	0.35	0.048	1.19493e-214	Fibroblast	EBF2
2.10397e-218	1.45107	0.355	0.052	3.85489e-214	Fibroblast	RGS2
1.64835e-216	1.30492	0.569	0.152	3.0201e-212	Fibroblast	EMP3
1.66296e-214	1.31111	0.527	0.131	3.04687e-210	Fibroblast	MPZL1
1.94114e-214	1.56341	0.793	0.355	3.55656e-210	Fibroblast	ENSEASG00005027058
4.1644e-214	1.45302	0.452	0.094	7.63002e-210	Fibroblast	MAP1B
4.43462e-212	0.942455	0.296	0.033	8.12512e-208	Fibroblast	SRPX
1.90332e-204	0.942638	0.359	0.057	3.48727e-200	Fibroblast	KDELR3
6.61287e-203	1.28102	0.633	0.206	1.21161e-198	Fibroblast	ENSEASG00005017492
7.49472e-202	1.04802	0.425	0.088	1.37318e-197	Fibroblast	ENSEASG00005033759
1.48506e-201	1.17738	0.611	0.186	2.72092e-197	Fibroblast	LMO4
2.15906e-199	1.17969	0.342	0.052	3.95583e-195	Fibroblast	ENSEASG00005029914
5.49895e-199	1.58351	0.869	0.521	1.00752e-194	Fibroblast	ANXA1
7.83847e-199	1.27273	0.766	0.339	1.43616e-194	Fibroblast	CTSB
9.47256e-199	1.05315	0.343	0.053	1.73556e-194	Fibroblast	ENSEASG00005015429
1.40377e-198	1.21289	0.778	0.325	2.572e-194	Fibroblast	PEBP1
1.1506e-196	0.875214	0.333	0.05	2.10814e-192	Fibroblast	FHL1
4.10671e-194	1.15535	0.325	0.049	7.52431e-190	Fibroblast	RNASEH2B
2.48676e-193	0.882267	0.272	0.03	4.55625e-189	Fibroblast	CD44
3.94462e-192	0.976219	0.338	0.054	7.22734e-188	Fibroblast	PLSCR4
1.38424e-189	1.15992	0.907	0.61	2.5362e-185	Fibroblast	SDK1
2.89643e-189	0.882019	0.602	0.178	5.30684e-185	Fibroblast	ENSEASG00005013613
9.61759e-189	1.09526	0.309	0.044	1.76213e-184	Fibroblast	PTGER3
7.60329e-185	1.05289	0.292	0.039	1.39307e-180	Fibroblast	COL12A1
2.28145e-183	0.876522	0.989	0.885	4.18008e-179	Fibroblast	VIM
3.22132e-183	1.78097	0.835	0.54	5.90209e-179	Fibroblast	HSPA8
7.5201e-183	1.19429	0.313	0.049	1.37783e-178	Fibroblast	CC2D2A
1.25915e-179	1.14539	0.395	0.084	2.30701e-175	Fibroblast	ALDH2
1.36327e-179	0.997082	0.313	0.049	2.49779e-175	Fibroblast	PLBD2
4.0052e-178	1.22678	0.653	0.245	7.33834e-174	Fibroblast	ENSEASG00005030186
1.1385e-177	1.42931	0.522	0.163	2.08597e-173	Fibroblast	MORF4L2
6.14086e-177	1.22284	0.732	0.297	1.12513e-172	Fibroblast	ENSEASG00005008466
1.00503e-174	0.910696	0.321	0.052	1.84142e-170	Fibroblast	ENSEASG00005006349
1.52568e-174	0.956025	0.342	0.061	2.79535e-170	Fibroblast	CMTM3
2.16233e-172	1.56436	0.706	0.323	3.96182e-168	Fibroblast	IGFBP6
5.69405e-171	1.42571	0.812	0.478	1.04326e-166	Fibroblast	ENSEASG00005038618
8.79334e-171	0.767384	0.36	0.067	1.61112e-166	Fibroblast	ENSEASG00005021433
1.89982e-169	1.13759	0.304	0.049	3.48085e-165	Fibroblast	TGFB2
9.35103e-169	0.947545	0.392	0.087	1.7133e-164	Fibroblast	CD109
2.39807e-168	0.981786	0.367	0.076	4.39374e-164	Fibroblast	HMGN3
5.63494e-168	1.86485	0.634	0.278	1.03243e-163	Fibroblast	BRD2
6.56906e-168	1.39111	0.747	0.361	1.20358e-163	Fibroblast	HSPA5
1.33174e-166	0.763772	0.983	0.667	2.44002e-162	Fibroblast	IGFBP7
3.36176e-165	1.33607	0.442	0.12	6.15942e-161	Fibroblast	DDIT3
1.19611e-164	0.854801	0.978	0.896	2.19151e-160	Fibroblast	RPL4
4.21231e-163	1.1301	0.577	0.198	7.7178e-159	Fibroblast	PRDX4
7.32491e-160	1.04504	0.503	0.151	1.34207e-155	Fibroblast	LAPTM4B
1.27609e-159	0.832718	0.25	0.033	2.33806e-155	Fibroblast	MASP1
3.99415e-156	1.09825	0.414	0.106	7.31808e-152	Fibroblast	TMED3
5.77654e-156	0.652298	0.34	0.065	1.05838e-151	Fibroblast	TUBA1C
1.34068e-144	1.12007	0.586	0.218	2.45639e-140	Fibroblast	RRBP1
2.97403e-144	0.974098	0.554	0.194	5.44901e-140	Fibroblast	P4HB
6.37361e-144	0.767982	0.25	0.039	1.16777e-139	Fibroblast	GAS6
2.42825e-140	0.818546	0.975	0.913	4.44904e-136	Fibroblast	RPS26
3.19742e-140	1.04907	0.6	0.236	5.85831e-136	Fibroblast	GPI
1.27819e-138	0.70408	0.277	0.05	2.3419e-134	Fibroblast	FNDC3B
8.26813e-136	1.20385	0.25	0.041	1.51489e-131	Fibroblast	ATP1B1
7.35591e-134	0.827234	0.281	0.054	1.34775e-129	Fibroblast	CD302
3.45087e-131	0.929512	0.356	0.09	6.32268e-127	Fibroblast	ENSEASG00005032438
4.77839e-131	0.621752	0.254	0.043	8.75496e-127	Fibroblast	ZEB2
1.78531e-130	0.921357	0.349	0.087	3.27105e-126	Fibroblast	PIK3R1
5.34438e-129	0.731902	0.277	0.054	9.79197e-125	Fibroblast	ECM2
1.0701e-127	0.875646	0.526	0.191	1.96064e-123	Fibroblast	NUCB1
5.92431e-124	0.825587	0.326	0.078	1.08545e-119	Fibroblast	SNTB2
2.52553e-123	0.599348	0.28	0.058	4.62727e-119	Fibroblast	GHR
5.40583e-123	0.83721	0.453	0.148	9.90456e-119	Fibroblast	ARHGAP21
2.59365e-122	0.878627	0.467	0.156	4.75208e-118	Fibroblast	EXT2
1.26539e-121	0.828147	0.888	0.633	2.31844e-117	Fibroblast	ENSEASG00005007599
5.38949e-120	0.720875	0.976	0.916	9.87462e-116	Fibroblast	RPS12
4.05363e-119	0.686252	0.256	0.05	7.42706e-115	Fibroblast	TCN2
1.21297e-117	0.815886	0.406	0.124	2.2224e-113	Fibroblast	GSTO1
3.59568e-117	0.770247	0.286	0.064	6.58801e-113	Fibroblast	FSTL1
7.82384e-117	0.634187	0.318	0.075	1.43348e-112	Fibroblast	CYSLTR2
1.70745e-116	0.828162	0.849	0.527	3.12839e-112	Fibroblast	ENSEASG00005024211
9.8155e-115	0.743061	0.255	0.051	1.7984e-110	Fibroblast	GLB1
2.76024e-112	0.890503	0.569	0.238	5.05731e-108	Fibroblast	CLK1
8.95188e-112	0.562611	0.388	0.112	1.64016e-107	Fibroblast	ENSEASG00005019619
9.54516e-112	0.882644	0.698	0.346	1.74886e-107	Fibroblast	RCN1
4.55384e-111	0.756628	0.405	0.125	8.34355e-107	Fibroblast	TSC22D3
4.25297e-110	0.849512	0.396	0.124	7.79229e-106	Fibroblast	TRIP10
1.20575e-109	0.773733	0.285	0.068	2.20917e-105	Fibroblast	BMP4
3.27836e-109	0.799127	0.252	0.053	6.00662e-105	Fibroblast	SPART
3.39352e-109	0.657074	0.974	0.907	6.21761e-105	Fibroblast	ENSEASG00005025626
1.4003e-107	0.830791	0.314	0.083	2.56563e-103	Fibroblast	KCTD9
2.7652e-107	0.83898	0.502	0.194	5.0664e-103	Fibroblast	EFEMP2
3.63351e-106	0.840779	0.495	0.187	6.65733e-102	Fibroblast	ENSEASG00005009210
6.55383e-104	0.863663	0.396	0.131	1.20079e-99	Fibroblast	ATP1A1
1.52072e-101	0.690925	0.386	0.125	2.78626e-97	Fibroblast	RFTN2
3.65311e-101	0.698926	0.274	0.067	6.69323e-97	Fibroblast	ITM2C
5.74936e-101	0.638561	0.963	0.871	1.0534e-96	Fibroblast	ENSEASG00005025120
8.90934e-101	0.912744	0.363	0.115	1.63237e-96	Fibroblast	MDK
9.96186e-100	0.631566	0.957	0.877	1.82521e-95	Fibroblast	ENSEASG00005027242
4.07867e-99	0.65469	0.973	0.887	7.47294e-95	Fibroblast	RPS20
2.43764e-98	0.839959	0.463	0.177	4.46624e-94	Fibroblast	ADAMTS1
1.26215e-97	0.77827	0.696	0.353	2.31251e-93	Fibroblast	S100A13
1.83171e-97	1.21935	0.447	0.183	3.35606e-93	Fibroblast	CCN1
3.86335e-97	0.871932	0.386	0.129	7.07844e-93	Fibroblast	NUCB2
2.15273e-95	0.673615	0.495	0.196	3.94423e-91	Fibroblast	ENSEASG00005010860
3.83026e-95	0.496742	0.991	0.952	7.0178e-91	Fibroblast	ENSEASG00005030200
5.57089e-95	0.756811	0.882	0.631	1.0207e-90	Fibroblast	ENSEASG00005026771
2.48628e-94	0.46529	0.443	0.164	4.55536e-90	Fibroblast	GPHN
1.06871e-93	0.6529	0.962	0.834	1.95809e-89	Fibroblast	ENSEASG00005011121
1.3795e-93	0.787865	0.588	0.276	2.52751e-89	Fibroblast	SSR4
2.99472e-93	0.687447	0.269	0.069	5.48693e-89	Fibroblast	ZFAND5
4.61096e-93	0.715795	0.401	0.141	8.4482e-89	Fibroblast	ENSEASG00005005092
1.47353e-92	0.659413	0.264	0.066	2.6998e-88	Fibroblast	CKAP4
3.55649e-92	0.57768	0.278	0.071	6.5162e-88	Fibroblast	ARHGAP10
5.12948e-92	0.722974	0.26	0.066	9.39823e-88	Fibroblast	ENSEASG00005019764
2.26829e-91	0.787765	0.353	0.116	4.15597e-87	Fibroblast	CCNL1
2.16173e-89	0.911745	0.947	0.844	3.96072e-85	Fibroblast	HSP90AA1
4.58324e-89	0.699813	0.476	0.191	8.39742e-85	Fibroblast	ENSEASG00005036575
5.98475e-88	0.614361	0.938	0.791	1.09653e-83	Fibroblast	RPL7
1.02413e-87	0.729236	0.588	0.278	1.87641e-83	Fibroblast	SERPINH1
4.3727e-87	0.949186	0.734	0.48	8.01166e-83	Fibroblast	DDX5
2.29871e-86	0.719584	0.665	0.328	4.2117e-82	Fibroblast	LAMA4
2.86348e-86	0.667205	0.301	0.09	5.24647e-82	Fibroblast	NUDT5
2.88838e-86	0.787059	0.431	0.167	5.2921e-82	Fibroblast	PHIP
5.71255e-86	0.743683	0.682	0.368	1.04665e-81	Fibroblast	HSPE1
1.28262e-85	0.643422	0.45	0.177	2.35003e-81	Fibroblast	SGCE
1.51332e-84	0.659111	0.269	0.074	2.7727e-80	Fibroblast	ENSEASG00005002434
3.50527e-84	0.676589	0.377	0.134	6.42235e-80	Fibroblast	CHD9
4.60045e-84	0.723603	0.292	0.086	8.42895e-80	Fibroblast	ZFP36
4.9712e-83	0.720751	0.62	0.308	9.10822e-79	Fibroblast	NME2
7.85081e-81	0.621746	0.3	0.094	1.43843e-76	Fibroblast	RNASET2
3.18414e-80	0.658023	0.31	0.1	5.83398e-76	Fibroblast	ENSEASG00005026043
4.48383e-80	0.697336	0.486	0.21	8.21528e-76	Fibroblast	DHRS7
9.04816e-80	0.771257	0.35	0.125	1.6578e-75	Fibroblast	FRMD4A
3.77997e-79	0.604604	0.308	0.099	6.92566e-75	Fibroblast	SUMF1
2.3383e-78	0.490848	0.25	0.068	4.28423e-74	Fibroblast	ENSEASG00005000229
4.847e-78	0.606278	0.885	0.678	8.88067e-74	Fibroblast	C8orf89
8.36468e-78	0.754371	0.482	0.216	1.53258e-73	Fibroblast	ENSEASG00005026774
5.51852e-77	0.623015	0.43	0.172	1.0111e-72	Fibroblast	DDAH2
3.71496e-76	0.629363	0.342	0.119	6.80655e-72	Fibroblast	GPX8
7.79507e-76	0.659106	0.578	0.279	1.42821e-71	Fibroblast	CCPG1
2.43675e-75	0.554095	0.941	0.811	4.46461e-71	Fibroblast	ENSEASG00005010978
1.45203e-74	0.556797	0.323	0.111	2.66042e-70	Fibroblast	WWP1
1.96621e-74	0.569243	0.574	0.273	3.6025e-70	Fibroblast	VKORC1
7.99177e-74	0.919927	0.305	0.105	1.46425e-69	Fibroblast	PLOD1
1.53854e-73	0.628256	0.852	0.608	2.81891e-69	Fibroblast	ENSEASG00005031616
1.82272e-73	0.592914	0.355	0.13	3.33959e-69	Fibroblast	HSPB6
2.32264e-73	0.548956	0.635	0.329	4.25553e-69	Fibroblast	CPQ
4.48939e-73	0.93311	0.78	0.541	8.22547e-69	Fibroblast	TFPI2
6.88357e-73	0.458379	0.363	0.134	1.26121e-68	Fibroblast	ENSEASG00005013419
9.55799e-73	0.613481	0.291	0.095	1.75122e-68	Fibroblast	SFT2D2
2.5942e-72	0.983355	0.509	0.248	4.75309e-68	Fibroblast	FN1
2.75607e-72	0.610479	0.335	0.121	5.04967e-68	Fibroblast	SEC31A
4.40416e-72	0.580051	0.341	0.124	8.0693e-68	Fibroblast	UTP6
1.48453e-71	0.656399	0.785	0.517	2.71996e-67	Fibroblast	ENSEASG00005035844
2.676e-71	0.55432	0.539	0.255	4.90297e-67	Fibroblast	TMED9
2.71231e-71	0.579573	0.939	0.838	4.96949e-67	Fibroblast	RPL22
1.45986e-69	0.500134	0.456	0.201	2.67476e-65	Fibroblast	NFIA
1.47547e-69	0.511614	0.961	0.868	2.70336e-65	Fibroblast	ENSEASG00005012847
3.87966e-69	0.512317	0.968	0.872	7.10831e-65	Fibroblast	ENSEASG00005020817
4.35621e-69	0.623767	0.857	0.627	7.98144e-65	Fibroblast	ZC3H10
4.39538e-69	0.615911	0.44	0.192	8.05322e-65	Fibroblast	GPX1
2.90618e-68	0.541507	0.951	0.841	5.3247e-64	Fibroblast	RPS2
5.91422e-68	0.603707	0.439	0.189	1.0836e-63	Fibroblast	CFI
1.21718e-67	0.625191	0.302	0.107	2.23011e-63	Fibroblast	BAG3
1.39633e-67	0.577855	0.731	0.442	2.55835e-63	Fibroblast	EEF1D
1.63541e-67	0.567554	0.348	0.132	2.99639e-63	Fibroblast	IFNGR2
2.73048e-67	0.578061	0.932	0.84	5.00279e-63	Fibroblast	ENSEASG00005023056
3.2149e-67	0.564303	0.835	0.576	5.89035e-63	Fibroblast	ENSEASG00005029569
3.59578e-66	0.610904	0.307	0.112	6.5882e-62	Fibroblast	ITGB5
4.68258e-66	0.523561	0.435	0.19	8.57942e-62	Fibroblast	ENSEASG00005017099
4.82563e-66	0.37782	0.252	0.079	8.84152e-62	Fibroblast	SLC40A1
8.9512e-66	0.500495	0.459	0.205	1.64004e-61	Fibroblast	ENSEASG00005038575
2.58054e-65	0.473501	0.518	0.242	4.72807e-61	Fibroblast	ENSEASG00005014504
2.83341e-65	0.479922	0.946	0.844	5.19138e-61	Fibroblast	ENSEASG00005005174
8.44449e-65	0.527637	0.474	0.218	1.5472e-60	Fibroblast	TLCD1
2.04491e-64	1.08194	0.504	0.276	3.74668e-60	Fibroblast	ENSEASG00005028881
4.73237e-64	0.510249	0.964	0.883	8.67065e-60	Fibroblast	ENSEASG00005015515
7.85991e-64	0.45423	0.965	0.91	1.44009e-59	Fibroblast	ENSEASG00005022501
6.15393e-63	0.569074	0.25	0.081	1.12752e-58	Fibroblast	TMX4
1.01869e-62	0.494395	0.617	0.329	1.86644e-58	Fibroblast	TSPAN3
1.1371e-62	0.677885	0.773	0.474	2.08339e-58	Fibroblast	ENSEASG00005028022
1.45733e-62	0.748701	0.719	0.464	2.67011e-58	Fibroblast	HSP90AB1
1.5683e-62	0.617814	0.849	0.615	2.87344e-58	Fibroblast	HSP90B1
2.00051e-62	0.332316	0.665	0.349	3.66533e-58	Fibroblast	MFGE8
2.08876e-62	0.531212	0.359	0.146	3.82702e-58	Fibroblast	DNAJB4
6.39625e-62	1.05136	0.25	0.083	1.17192e-57	Fibroblast	SERPINE2
7.56165e-62	0.515161	0.93	0.708	1.38545e-57	Fibroblast	CD63
9.66067e-61	0.510514	0.257	0.086	1.77003e-56	Fibroblast	SLC2A4RG
3.02508e-60	0.374727	0.271	0.093	5.54255e-56	Fibroblast	FNDC3A
3.06708e-60	0.539137	0.335	0.132	5.6195e-56	Fibroblast	ACAA2
6.66064e-60	0.784226	0.805	0.579	1.22036e-55	Fibroblast	SPARC
3.52484e-59	0.542893	0.293	0.109	6.45821e-55	Fibroblast	H2AJ
3.80933e-59	0.526003	0.315	0.121	6.97946e-55	Fibroblast	ERP29
1.25333e-58	0.429242	0.978	0.914	2.29636e-54	Fibroblast	RPL35A
1.95903e-58	0.477557	0.384	0.165	3.58934e-54	Fibroblast	SEPTIN11
3.46512e-58	0.533687	0.506	0.253	6.3488e-54	Fibroblast	ATRAID
7.23508e-58	0.457781	0.94	0.819	1.32561e-53	Fibroblast	RPS16
1.71737e-57	0.455125	0.519	0.261	3.14657e-53	Fibroblast	ENSEASG00005035372
3.72647e-57	0.532255	0.272	0.099	6.82764e-53	Fibroblast	IFRD1
4.08542e-57	0.444186	0.288	0.107	7.4853e-53	Fibroblast	SESTD1
6.14481e-57	0.566959	0.327	0.132	1.12585e-52	Fibroblast	ATP1B3
1.45789e-56	0.562937	0.279	0.104	2.67115e-52	Fibroblast	PCF11
4.33474e-56	0.477632	0.853	0.615	7.94211e-52	Fibroblast	EEF2
5.4389e-56	0.44191	0.3	0.115	9.96516e-52	Fibroblast	ENSEASG00005005713
7.55282e-56	0.508729	0.254	0.089	1.38383e-51	Fibroblast	ENSEASG00005019977
9.53304e-56	0.602517	0.36	0.157	1.74664e-51	Fibroblast	SNRNP70
9.93301e-56	0.502003	0.31	0.122	1.81993e-51	Fibroblast	STK38
1.15896e-55	0.49213	0.644	0.366	2.12345e-51	Fibroblast	ENSEASG00005032457
1.34589e-55	0.449137	0.575	0.302	2.46595e-51	Fibroblast	ARL6IP5
1.38903e-55	0.454702	0.342	0.14	2.54498e-51	Fibroblast	ENSEASG00005001213
1.80109e-55	0.496465	0.429	0.2	3.29996e-51	Fibroblast	CNRIP1
2.33785e-55	0.479021	0.25	0.087	4.2834e-51	Fibroblast	GLT8D1
2.47821e-55	0.425363	0.365	0.157	4.54058e-51	Fibroblast	HMGB2
4.34962e-54	0.974955	0.876	0.853	7.96938e-50	Fibroblast	UBB
1.42615e-53	0.436196	0.293	0.114	2.61299e-49	Fibroblast	BTD
1.44159e-53	0.535028	0.961	0.868	2.64129e-49	Fibroblast	ENSEASG00005017355
1.72811e-53	0.420858	0.384	0.17	3.16624e-49	Fibroblast	ENSEASG00005025717
3.11206e-53	0.450133	0.442	0.216	5.70192e-49	Fibroblast	NFE2L2
3.11277e-53	0.415435	0.968	0.915	5.70322e-49	Fibroblast	RPL37
4.49413e-53	0.449364	0.555	0.298	8.23415e-49	Fibroblast	ST13
1.51931e-52	0.425106	0.968	0.913	2.78369e-48	Fibroblast	RPS23
2.43263e-52	0.462062	0.306	0.123	4.45706e-48	Fibroblast	KLF10
1.30773e-51	0.454707	0.574	0.311	2.39603e-47	Fibroblast	LAMP2
1.45509e-51	0.440849	0.969	0.889	2.66601e-47	Fibroblast	ENSEASG00005018290
2.17742e-51	0.425234	0.626	0.351	3.98947e-47	Fibroblast	ENSEASG00005029015
2.42847e-51	0.402538	0.253	0.093	4.44943e-47	Fibroblast	TMEM43
2.48667e-51	0.419063	0.272	0.103	4.55608e-47	Fibroblast	XBP1
3.58334e-51	0.395439	0.461	0.228	6.56539e-47	Fibroblast	MYH10
7.86244e-51	0.440436	0.952	0.864	1.44056e-46	Fibroblast	RPS13
8.17148e-51	0.411972	0.303	0.122	1.49718e-46	Fibroblast	THRA
1.22089e-50	0.40879	0.961	0.888	2.23692e-46	Fibroblast	RPL9
1.27499e-50	0.441759	0.341	0.147	2.33604e-46	Fibroblast	LRPAP1
1.28999e-50	0.446702	0.374	0.168	2.36352e-46	Fibroblast	HSD17B11
2.15619e-50	0.447684	0.261	0.098	3.95057e-46	Fibroblast	FUCA1
2.2266e-50	0.419028	0.455	0.229	4.07958e-46	Fibroblast	JAK1
6.27082e-50	0.453408	0.386	0.181	1.14894e-45	Fibroblast	ENSEASG00005020152
2.3838e-49	0.436051	0.457	0.228	4.36759e-45	Fibroblast	YPEL3
3.92613e-49	0.479404	0.533	0.294	7.19345e-45	Fibroblast	LMNA
1.52937e-48	0.383709	0.313	0.132	2.80211e-44	Fibroblast	HDLBP
1.63067e-48	0.425681	0.273	0.108	2.98772e-44	Fibroblast	CLK4
1.70247e-48	0.428983	0.556	0.304	3.11926e-44	Fibroblast	SRSF11
8.74824e-48	0.506984	0.831	0.625	1.60285e-43	Fibroblast	RPL36A
4.68959e-46	0.539138	0.263	0.105	8.59228e-42	Fibroblast	FKBP11
5.32811e-46	0.449004	0.261	0.103	9.76217e-42	Fibroblast	ACAT1
9.58145e-46	0.277245	0.303	0.125	1.75551e-41	Fibroblast	PRDX2
1.20403e-45	0.345724	0.405	0.195	2.20602e-41	Fibroblast	MESD
1.65441e-45	0.358232	0.271	0.109	3.03121e-41	Fibroblast	PIGS
2.30561e-45	0.370183	0.965	0.905	4.22433e-41	Fibroblast	RPL19
3.5107e-44	0.4237	0.884	0.7	6.4323e-40	Fibroblast	RPS28
3.45886e-43	0.428043	0.751	0.502	6.33733e-39	Fibroblast	ENSEASG00005032677
9.12609e-43	0.429558	0.888	0.725	1.67208e-38	Fibroblast	RPL28
3.00315e-42	0.365656	0.318	0.143	5.50237e-38	Fibroblast	UGP2
3.61577e-42	0.452492	0.268	0.112	6.62482e-38	Fibroblast	MYL12B
9.07899e-42	0.391304	0.926	0.783	1.66345e-37	Fibroblast	RPS14
1.10585e-41	0.413208	0.292	0.128	2.02614e-37	Fibroblast	ENSEASG00005014637
1.11218e-41	0.439176	0.259	0.107	2.03773e-37	Fibroblast	DKC1
1.86263e-41	0.420364	0.562	0.325	3.41272e-37	Fibroblast	ENSEASG00005014316
2.71282e-41	0.409178	0.588	0.342	4.97042e-37	Fibroblast	ENSEASG00005019199
3.54783e-41	0.425448	0.462	0.248	6.50033e-37	Fibroblast	ENSEASG00005021432
4.93045e-41	0.446157	0.415	0.218	9.03357e-37	Fibroblast	SRSF5
5.94812e-41	0.396788	0.284	0.125	1.08981e-36	Fibroblast	DNAJC1
7.55102e-41	0.360992	0.369	0.181	1.3835e-36	Fibroblast	RSF1
9.06196e-41	0.43327	0.411	0.213	1.66033e-36	Fibroblast	PDIA6
1.03847e-40	0.334754	0.319	0.144	1.90268e-36	Fibroblast	ENSEASG00005025074
2.26666e-40	0.316016	0.487	0.267	4.15297e-36	Fibroblast	RPN2
1.85784e-39	0.366976	0.369	0.181	3.40394e-35	Fibroblast	JUND
2.02211e-39	0.366462	0.972	0.939	3.70491e-35	Fibroblast	RPL24
2.37417e-39	0.45678	0.266	0.116	4.34995e-35	Fibroblast	MAT2A
4.57753e-39	0.252786	0.307	0.138	8.38695e-35	Fibroblast	ENSEASG00005015529
7.12387e-39	0.372337	0.885	0.691	1.30524e-34	Fibroblast	RPL10A
9.12463e-39	0.384049	0.82	0.595	1.67182e-34	Fibroblast	RPL26
9.57771e-39	0.280181	0.251	0.105	1.75483e-34	Fibroblast	ERLEC1
1.4261e-38	0.341566	0.957	0.902	2.61289e-34	Fibroblast	RPS7
2.76501e-38	0.386383	0.328	0.158	5.06604e-34	Fibroblast	BAZ2B
2.97309e-38	0.505148	0.321	0.156	5.44729e-34	Fibroblast	ENSEASG00005027150
4.6077e-38	0.381322	0.51	0.294	8.44223e-34	Fibroblast	AAMDC
9.54508e-38	0.373372	0.933	0.805	1.74885e-33	Fibroblast	ENSEASG00005014792
1.03269e-37	0.296151	0.394	0.201	1.89209e-33	Fibroblast	C6orf62
1.38635e-37	0.328727	0.936	0.81	2.54006e-33	Fibroblast	RPS9
1.73903e-37	0.442985	0.568	0.35	3.18625e-33	Fibroblast	DDX3X
4.07757e-37	0.29054	0.322	0.154	7.47092e-33	Fibroblast	ERP44
6.10147e-37	0.345007	0.358	0.18	1.11791e-32	Fibroblast	TKT
6.78304e-37	0.335613	0.61	0.383	1.24279e-32	Fibroblast	LUC7L3
9.20544e-37	0.251417	0.588	0.346	1.68662e-32	Fibroblast	SQSTM1
9.5025e-37	0.30103	0.328	0.157	1.74105e-32	Fibroblast	HADH
1.32214e-36	0.279509	0.276	0.124	2.42243e-32	Fibroblast	CDC123
3.77929e-36	0.314025	0.979	0.936	6.92442e-32	Fibroblast	RPL13A
5.57328e-36	0.34099	0.436	0.233	1.02114e-31	Fibroblast	C12orf57
1.06444e-35	0.419531	0.327	0.161	1.95027e-31	Fibroblast	AGA
1.24643e-35	0.366003	0.568	0.34	2.28371e-31	Fibroblast	NPC2
2.57916e-35	0.291118	0.344	0.172	4.72553e-31	Fibroblast	VAPA
2.69811e-35	0.36758	0.264	0.118	4.94348e-31	Fibroblast	ST3GAL4
3.67985e-35	0.472293	0.477	0.276	6.74221e-31	Fibroblast	ENSEASG00005038458
4.6903e-35	0.275602	0.272	0.124	8.59357e-31	Fibroblast	HIBADH
5.65614e-35	0.313406	0.732	0.495	1.03632e-30	Fibroblast	ENSEASG00005028835
6.24483e-35	0.333932	0.35	0.177	1.14418e-30	Fibroblast	OS9
1.16276e-34	0.423581	0.764	0.545	2.1304e-30	Fibroblast	ANXA5
1.71817e-34	0.32272	0.954	0.856	3.14804e-30	Fibroblast	RPL27
2.29698e-34	0.257782	0.427	0.232	4.20853e-30	Fibroblast	SMARCA5
5.5644e-34	0.54848	0.515	0.329	1.01951e-29	Fibroblast	DNAJA1
1.01813e-33	0.258219	0.342	0.171	1.86542e-29	Fibroblast	RBBP7
4.49116e-33	0.315209	0.953	0.904	8.2287e-29	Fibroblast	ENSEASG00005032986
5.00969e-32	0.337552	0.281	0.136	9.17875e-28	Fibroblast	TMF1
5.4309e-32	0.332091	0.933	0.834	9.9505e-28	Fibroblast	ENSEASG00005030632
1.24739e-31	0.309323	0.66	0.425	2.28546e-27	Fibroblast	ENSEASG00005026558
1.44688e-31	0.253264	0.279	0.134	2.65097e-27	Fibroblast	RSRC1
2.34409e-31	0.27528	0.527	0.324	4.29485e-27	Fibroblast	PNISR
3.44739e-31	0.294497	0.409	0.227	6.3163e-27	Fibroblast	SDF4
1.56429e-30	0.294546	0.968	0.93	2.86609e-26	Fibroblast	RPS6
1.63332e-30	0.287953	0.963	0.918	2.99257e-26	Fibroblast	ENSEASG00005034460
1.74479e-30	0.290617	0.911	0.711	3.1968e-26	Fibroblast	LAPTM4A
2.02811e-30	0.300398	0.929	0.826	3.7159e-26	Fibroblast	ENSEASG00005004636
2.15967e-30	0.301742	0.972	0.925	3.95695e-26	Fibroblast	ENSEASG00005004585
2.30692e-30	0.252046	0.276	0.132	4.22673e-26	Fibroblast	CCNL2
3.91148e-30	0.358936	0.84	0.677	7.16661e-26	Fibroblast	EIF1
1.16813e-29	0.334063	0.363	0.196	2.14025e-25	Fibroblast	LY6E
1.53263e-29	0.292009	0.393	0.219	2.80808e-25	Fibroblast	EIF4A1
2.99886e-29	0.292836	0.945	0.843	5.4945e-25	Fibroblast	ENSEASG00005036468
6.63801e-29	0.37671	0.287	0.146	1.21622e-24	Fibroblast	NKTR
7.43979e-29	0.292569	0.348	0.188	1.36312e-24	Fibroblast	ENSEASG00005009014
2.51095e-28	0.318954	0.907	0.765	4.60056e-24	Fibroblast	ENSEASG00005005956
5.2694e-28	0.305085	0.922	0.81	9.65459e-24	Fibroblast	RPL6
5.41375e-28	0.253977	0.278	0.138	9.91906e-24	Fibroblast	CITED2
1.30533e-27	0.32271	0.846	0.663	2.39163e-23	Fibroblast	ENSEASG00005034668
1.57505e-27	0.330603	0.362	0.2	2.88581e-23	Fibroblast	LAMB2
5.94452e-26	0.269401	0.358	0.201	1.08916e-21	Fibroblast	ENSEASG00005024840
7.34095e-26	0.271572	0.955	0.859	1.34501e-21	Fibroblast	ENSEASG00005014248
6.89878e-25	0.283892	0.363	0.212	1.26399e-20	Fibroblast	RBBP6
8.51046e-25	0.268251	0.963	0.925	1.55929e-20	Fibroblast	ENSEASG00005000256
9.16376e-25	0.262749	0.292	0.155	1.67898e-20	Fibroblast	SPRY1
6.70725e-24	0.251724	0.301	0.164	1.2289e-19	Fibroblast	SLC39A1
7.01626e-24	0.276267	0.727	0.517	1.28552e-19	Fibroblast	ENSEASG00005033971
2.36754e-23	0.340993	0.474	0.3	4.33781e-19	Fibroblast	GOLIM4
3.05057e-18	0.300706	0.748	0.558	5.58926e-14	Fibroblast	ENSEASG00005028682
0	7.67117	1	0	0	Mast cell	ENSEASG00005000111
0	7.30463	1	0.002	0	Mast cell	ENSEASG00005011734
0	5.97087	0.962	0	0	Mast cell	FCER1A
0	4.21177	0.962	0	0	Mast cell	MS4A2
0	4.12961	0.923	0.004	0	Mast cell	ENSEASG00005012654
0	3.97636	0.885	0.002	0	Mast cell	IL1RL1
0	3.52016	0.885	0.003	0	Mast cell	ENSEASG00005032733
0	3.0287	0.692	0	0	Mast cell	ENSEASG00005030088
0	2.90716	0.654	0.005	0	Mast cell	ENSEASG00005033600
0	2.8912	0.462	0.001	0	Mast cell	ENSEASG00005008013
0	2.84223	0.769	0.001	0	Mast cell	ENSEASG00005019229
0	2.78873	0.577	0	0	Mast cell	RAB44
0	2.7638	0.577	0.001	0	Mast cell	ENSEASG00005017981
0	2.73467	0.538	0.001	0	Mast cell	RGS13
0	2.66749	0.654	0.003	0	Mast cell	BTK
0	2.59979	0.731	0.005	0	Mast cell	PSTPIP1
0	2.57185	0.577	0.001	0	Mast cell	ALOX5AP
0	2.55341	0.654	0.002	0	Mast cell	HDC
0	1.90857	0.346	0	0	Mast cell	RHEX
0	1.27121	0.346	0.001	0	Mast cell	ENSEASG00005018539
0	1.21094	0.385	0.001	0	Mast cell	ENSEASG00005008566
9.83259e-287	3.04515	0.769	0.009	1.80153e-282	Mast cell	SSTR3
3.25953e-281	3.07037	0.308	0.001	5.9721e-277	Mast cell	RGS1
4.63362e-281	1.27477	0.308	0.001	8.48972e-277	Mast cell	P2RX1
1.20689e-278	1.60001	0.385	0.002	2.21126e-274	Mast cell	ENSEASG00005021607
1.32849e-269	3.25221	0.692	0.008	2.43406e-265	Mast cell	HPGDS
1.78593e-244	2.56165	0.577	0.006	3.27218e-240	Mast cell	PRKCB
1.31977e-231	1.60685	0.423	0.003	2.41807e-227	Mast cell	ABCC3
1.19556e-225	1.53233	0.346	0.002	2.1905e-221	Mast cell	SLC38A11
4.24016e-215	1.31644	0.269	0.001	7.76883e-211	Mast cell	ENSEASG00005037608
5.31156e-191	2.05108	0.346	0.002	9.73183e-187	Mast cell	CD84
5.75239e-191	1.54399	0.346	0.002	1.05395e-186	Mast cell	SLAMF1
6.98553e-187	2.40718	0.308	0.002	1.27989e-182	Mast cell	ENSEASG00005030376
2.76964e-177	1.2257	0.269	0.001	5.07454e-173	Mast cell	ENSEASG00005017875
6.06922e-177	2.15006	0.346	0.003	1.112e-172	Mast cell	ENSEASG00005001444
8.51491e-171	1.50543	0.346	0.003	1.5601e-166	Mast cell	RHOH
1.06973e-165	1.60132	0.462	0.006	1.95996e-161	Mast cell	VIPR1
8.46883e-138	1.67917	0.462	0.007	1.55166e-133	Mast cell	ENSEASG00005013159
3.85997e-132	1.69266	0.385	0.005	7.07224e-128	Mast cell	CD48
1.99586e-130	2.64047	0.654	0.016	3.65681e-126	Mast cell	EMILIN2
2.44984e-129	2.23319	0.538	0.011	4.4886e-125	Mast cell	AOAH
2.46483e-125	2.23821	0.423	0.007	4.51606e-121	Mast cell	LCP2
1.36554e-115	0.990899	0.269	0.003	2.50194e-111	Mast cell	MLPH
5.97138e-112	1.57541	0.308	0.004	1.09408e-107	Mast cell	ENSEASG00005004967
1.39138e-108	1.34165	0.423	0.008	2.54928e-104	Mast cell	CD53
9.12401e-104	1.87258	0.538	0.014	1.6717e-99	Mast cell	PIK3R6
8.05194e-103	2.298	0.654	0.021	1.47528e-98	Mast cell	KCNE3
3.41836e-97	2.24515	0.5	0.013	6.26311e-93	Mast cell	PTPRE
6.86587e-86	1.48042	0.423	0.01	1.25796e-81	Mast cell	PTPRC
6.85378e-82	1.52057	0.462	0.013	1.25575e-77	Mast cell	ELOVL6
2.18675e-81	1.73379	0.423	0.011	4.00656e-77	Mast cell	RAB27B
9.58745e-78	2.22077	0.5	0.016	1.75661e-73	Mast cell	KIT
9.66658e-77	1.52416	0.269	0.004	1.77111e-72	Mast cell	ENSEASG00005025148
2.64727e-70	1.31557	0.308	0.006	4.85033e-66	Mast cell	FGF12
2.65165e-69	1.99394	0.385	0.011	4.85836e-65	Mast cell	SMPD2
2.75638e-68	1.6183	0.346	0.009	5.05024e-64	Mast cell	ITGA4
3.58946e-67	2.47916	0.577	0.026	6.57661e-63	Mast cell	ENO2
1.6445e-65	2.52313	0.615	0.031	3.01306e-61	Mast cell	GNPTAB
8.174e-58	2.76942	0.731	0.05	1.49764e-53	Mast cell	ENSEASG00005012179
1.25591e-57	2.31551	0.538	0.026	2.30107e-53	Mast cell	CAPG
3.33852e-55	1.12032	0.308	0.008	6.11683e-51	Mast cell	TRAF3IP3
1.00684e-53	1.49559	0.269	0.007	1.84474e-49	Mast cell	ENSEASG00005030194
9.97381e-51	1.98169	0.577	0.034	1.8274e-46	Mast cell	RAB32
1.30397e-50	1.18395	0.269	0.007	2.38913e-46	Mast cell	ST7
5.98156e-50	2.00073	0.5	0.026	1.09594e-45	Mast cell	GMFG
1.06881e-44	1.66673	0.308	0.011	1.95828e-40	Mast cell	ENSEASG00005032755
1.72632e-43	2.28784	0.731	0.065	3.16295e-39	Mast cell	CD44
3.25723e-42	2.2431	0.577	0.042	5.9679e-38	Mast cell	GRAMD2B
3.15065e-38	1.27538	0.269	0.01	5.77263e-34	Mast cell	ENSEASG00005038187
1.47449e-35	1.27357	0.308	0.014	2.70155e-31	Mast cell	DOCK10
1.11864e-34	1.3527	0.269	0.011	2.04958e-30	Mast cell	ACOT7
1.05063e-33	3.29154	0.923	0.156	1.92496e-29	Mast cell	GATA2
2.59349e-33	1.0297	0.269	0.011	4.7518e-29	Mast cell	TMEM154
3.24358e-33	1.70662	0.462	0.034	5.94289e-29	Mast cell	ATP6V1C2
8.98216e-33	2.9514	0.808	0.111	1.64571e-28	Mast cell	ACSL4
1.05394e-32	2.83319	0.538	0.047	1.93103e-28	Mast cell	PUS7
1.80079e-32	1.10721	0.308	0.015	3.29941e-28	Mast cell	MCTP1
1.50775e-31	1.60123	0.385	0.024	2.7625e-27	Mast cell	NDST2
5.22613e-31	1.92609	0.692	0.077	9.57532e-27	Mast cell	S100A4
2.51269e-28	1.49251	0.308	0.017	4.60375e-24	Mast cell	ENSEASG00005002552
4.85532e-28	1.90594	0.538	0.053	8.89591e-24	Mast cell	ARHGAP25
5.42894e-28	3.49405	0.577	0.063	9.9469e-24	Mast cell	PRKAG2
8.4937e-26	1.69928	0.5	0.05	1.55621e-21	Mast cell	ENSEASG00005010958
1.53586e-25	2.43979	0.731	0.113	2.814e-21	Mast cell	TSPO
8.71619e-25	2.01855	0.654	0.089	1.59698e-20	Mast cell	CMTM7
3.87276e-24	1.18958	0.385	0.031	7.09566e-20	Mast cell	IQGAP2
4.47257e-24	2.47774	0.423	0.039	8.19465e-20	Mast cell	FAM135A
5.8662e-24	1.54454	0.385	0.032	1.07481e-19	Mast cell	CTTNBP2
1.55523e-23	2.89585	1	0.277	2.8495e-19	Mast cell	LGALS1
5.07643e-23	0.995362	0.308	0.021	9.30104e-19	Mast cell	TESPA1
9.2631e-23	1.69261	0.308	0.022	1.69719e-18	Mast cell	CKS2
1.03206e-21	1.77677	0.346	0.029	1.89095e-17	Mast cell	BMP2K
4.42544e-21	4.07012	1	0.495	8.1083e-17	Mast cell	SRGN
5.81618e-20	1.92575	0.577	0.086	1.06564e-15	Mast cell	STMN1
1.46048e-19	2.63685	0.615	0.103	2.67589e-15	Mast cell	ENSEASG00005002434
4.04695e-19	1.2556	0.269	0.02	7.41481e-15	Mast cell	INPP5D
1.66092e-18	1.69012	0.462	0.06	3.04313e-14	Mast cell	CTSC
1.11631e-16	1.3166	0.385	0.044	2.04531e-12	Mast cell	ENSEASG00005017567
1.48274e-16	1.93336	0.923	0.296	2.71668e-12	Mast cell	ARHGDIB
2.05383e-16	1.89122	0.769	0.185	3.76302e-12	Mast cell	CTSD
3.06141e-16	0.572538	0.269	0.023	5.60911e-12	Mast cell	UMAD1
6.24226e-16	1.26907	0.269	0.024	1.14371e-11	Mast cell	MICAL1
6.63641e-16	1.40579	0.385	0.046	1.21592e-11	Mast cell	RIOK1
1.67455e-15	1.28348	0.385	0.048	3.06811e-11	Mast cell	ENSEASG00005024221
3.34115e-15	1.2369	1	0.951	6.12166e-11	Mast cell	EEF1A1
7.87584e-15	3.63579	0.615	0.133	1.44301e-10	Mast cell	COMMD1
9.05798e-15	1.59662	0.462	0.073	1.6596e-10	Mast cell	TUBA4A
1.32924e-14	1.12745	0.269	0.026	2.43544e-10	Mast cell	BMP2
1.34807e-14	0.730154	0.269	0.026	2.46993e-10	Mast cell	WDR7
1.3606e-14	0.961001	0.269	0.026	2.4929e-10	Mast cell	NMT2
2.01763e-14	1.92283	0.385	0.052	3.6967e-10	Mast cell	SH3KBP1
2.11833e-14	0.851701	0.308	0.034	3.88121e-10	Mast cell	ATP6V0A2
2.63544e-14	1.87427	1	0.573	4.82866e-10	Mast cell	ANXA1
1.31963e-13	1.41312	0.538	0.103	2.41783e-09	Mast cell	CMTM3
1.38133e-13	1.20882	0.346	0.045	2.53087e-09	Mast cell	CROT
1.45094e-13	1.20444	0.462	0.076	2.65841e-09	Mast cell	ESYT1
2.41517e-13	1.44143	0.692	0.163	4.42508e-09	Mast cell	ENSEASG00005035127
4.13049e-13	1.9891	1	0.528	7.56789e-09	Mast cell	ENSEASG00005038618
1.89914e-12	1.75474	0.654	0.166	3.4796e-08	Mast cell	GSTO1
2.29257e-12	0.921766	0.462	0.078	4.20045e-08	Mast cell	RBM34
2.93846e-12	1.13521	0.269	0.031	5.38385e-08	Mast cell	ENSEASG00005008580
3.71754e-12	1.87882	0.731	0.218	6.81128e-08	Mast cell	CLIC1
7.24225e-12	1.49974	0.423	0.075	1.32693e-07	Mast cell	ZEB2
1.12147e-11	1.15691	1	0.936	2.05475e-07	Mast cell	RPS6
2.36652e-11	1.66222	0.385	0.066	4.33594e-07	Mast cell	NSMAF
9.60965e-11	0.910987	0.385	0.066	1.76068e-06	Mast cell	ANKIB1
1.05882e-10	1.30615	0.577	0.145	1.93997e-06	Mast cell	ATP6V1FNB
1.26664e-10	1.03221	1	0.935	2.32074e-06	Mast cell	ENSEASG00005004621
1.38141e-10	1.2787	0.462	0.096	2.53101e-06	Mast cell	EZR
2.27704e-10	1.83354	0.308	0.047	4.17198e-06	Mast cell	STX3
2.93192e-10	1.52721	0.538	0.131	5.37186e-06	Mast cell	ENSEASG00005026043
2.93361e-10	1.18905	1	0.895	5.37496e-06	Mast cell	ENSEASG00005015515
3.05223e-10	1.27326	1	0.882	5.5923e-06	Mast cell	ENSEASG00005012847
4.32957e-10	1.30427	0.923	0.412	7.93263e-06	Mast cell	ENSEASG00005035435
6.9173e-10	1.2246	1	0.859	1.26739e-05	Mast cell	ENSEASG00005005174
9.39157e-10	1.35598	0.308	0.048	1.72072e-05	Mast cell	ENSEASG00005015400
1.97006e-09	1.75218	0.462	0.105	3.60955e-05	Mast cell	ADGRE5
2.58119e-09	1.89009	0.769	0.306	4.72925e-05	Mast cell	ENSEASG00005031432
2.65647e-09	1.64141	0.885	0.601	4.86719e-05	Mast cell	PABPC1
2.73403e-09	1.22255	1	0.815	5.00928e-05	Mast cell	RPL12
3.62657e-09	1.13428	1	0.885	6.64461e-05	Mast cell	ENSEASG00005025120
3.66183e-09	0.930961	0.462	0.102	6.70921e-05	Mast cell	TAOK3
5.03193e-09	1.38496	0.885	0.515	9.21951e-05	Mast cell	NENF
5.88251e-09	0.910633	1	0.958	0.000107779	Mast cell	ENSEASG00005018798
8.05814e-09	1.07753	0.577	0.156	0.000147641	Mast cell	LAPTM5
8.15023e-09	1.13315	1	0.846	0.000149329	Mast cell	RPL13
8.17353e-09	0.654172	0.269	0.041	0.000149755	Mast cell	LYN
1.08633e-08	1.14248	0.346	0.067	0.000199037	Mast cell	GPBP1L1
1.25189e-08	1.33702	0.923	0.742	0.000229372	Mast cell	CD63
1.59224e-08	0.935264	1	0.925	0.00029173	Mast cell	RPS12
1.7257e-08	1.8004	0.923	0.502	0.000316182	Mast cell	HSP90AB1
1.81426e-08	0.901243	1	0.931	0.000332408	Mast cell	ENSEASG00005000256
2.26555e-08	1.14397	0.5	0.132	0.000415094	Mast cell	CYBA
2.85597e-08	1.11197	1	0.853	0.000523271	Mast cell	ENSEASG00005011121
2.96426e-08	1.3372	0.654	0.229	0.000543112	Mast cell	GPX1
3.61168e-08	2.01721	0.5	0.138	0.000661732	Mast cell	ENSEASG00005010469
3.70569e-08	1.48175	0.346	0.07	0.000678956	Mast cell	ENSEASG00005029083
4.69796e-08	1.11087	0.346	0.071	0.000860761	Mast cell	AP1S2
4.77046e-08	1.6942	0.731	0.3	0.000874043	Mast cell	ENSEASG00005026046
6.51731e-08	1.40664	0.538	0.162	0.0011941	Mast cell	ENSEASG00005015703
6.60775e-08	1.1714	1	0.655	0.00121067	Mast cell	SDK1
9.92631e-08	1.02663	0.654	0.218	0.0018187	Mast cell	ENSEASG00005001206
1.06883e-07	1.01922	0.5	0.134	0.00195832	Mast cell	LGALS3
1.25467e-07	0.775066	0.308	0.06	0.0022988	Mast cell	GNG2
1.40236e-07	1.01949	1	0.813	0.0025694	Mast cell	RPL7
1.43664e-07	1.10479	0.346	0.075	0.0026322	Mast cell	RCSD1
2.52484e-07	1.05217	0.346	0.078	0.00462601	Mast cell	WIPF1
2.95439e-07	0.993574	0.346	0.077	0.00541304	Mast cell	HBS1L
3.21832e-07	0.564326	0.346	0.074	0.00589661	Mast cell	NRROS
3.92878e-07	0.951601	1	0.849	0.00719831	Mast cell	ENSEASG00005030632
7.07831e-07	1.36737	0.731	0.342	0.0129689	Mast cell	PLAU
7.08729e-07	0.675531	1	0.944	0.0129853	Mast cell	RPL24
7.25758e-07	1.33684	0.5	0.168	0.0132973	Mast cell	CAT
8.48447e-07	0.837042	0.577	0.196	0.0155453	Mast cell	CENATAC
8.86793e-07	1.5198	0.423	0.121	0.0162478	Mast cell	ATP2B1
8.87594e-07	1.91013	0.577	0.222	0.0162625	Mast cell	IER2
9.291e-07	1.25327	0.923	0.531	0.017023	Mast cell	ENSEASG00005028835
9.61525e-07	0.534383	0.269	0.051	0.0176171	Mast cell	WDR55
1.00255e-06	0.775409	0.269	0.053	0.0183687	Mast cell	PIP4K2A
1.03182e-06	1.14301	0.308	0.068	0.018905	Mast cell	ANXA4
1.04218e-06	0.796454	0.308	0.066	0.0190949	Mast cell	ENSEASG00005019410
1.20228e-06	0.772392	1	0.889	0.0220281	Mast cell	ENSEASG00005027242
1.20365e-06	0.668078	0.269	0.054	0.0220532	Mast cell	WDR48
1.24416e-06	0.865718	0.385	0.098	0.0227956	Mast cell	PLEKHA1
1.37928e-06	0.91959	0.5	0.158	0.0252711	Mast cell	CLINT1
1.66675e-06	0.754958	1	0.922	0.0305381	Mast cell	RPS26
1.79738e-06	0.761944	1	0.909	0.0329316	Mast cell	RPL4
2.28461e-06	1.0871	0.769	0.36	0.0418587	Mast cell	ENSEASG00005014316
2.28655e-06	0.99414	0.615	0.23	0.0418941	Mast cell	SUB1
2.33909e-06	0.718209	1	0.911	0.0428568	Mast cell	RPS7
2.39835e-06	0.898914	1	0.709	0.0439425	Mast cell	C8orf89
2.52183e-06	1.37765	0.731	0.355	0.0462049	Mast cell	PNISR
2.53131e-06	0.817999	0.269	0.056	0.0463787	Mast cell	KCTD12
0	5.2535	0.852	0.009	0	Schwann cell	APOA1
0	4.91066	0.852	0	0	Schwann cell	SLITRK6
0	4.13603	0.765	0.002	0	Schwann cell	CDH19
0	4.03929	0.753	0.001	0	Schwann cell	MPZ
0	3.91699	0.765	0.001	0	Schwann cell	FXYD3
0	3.91222	0.605	0.003	0	Schwann cell	SCN7A
0	3.66178	0.63	0.001	0	Schwann cell	ENSEASG00005030946
0	3.12134	0.506	0.001	0	Schwann cell	S100B
0	2.88286	0.407	0.004	0	Schwann cell	COL28A1
0	2.41304	0.333	0.002	0	Schwann cell	ENSEASG00005001226
0	1.92391	0.321	0.001	0	Schwann cell	GPR37L1
6.24648e-299	3.35555	0.654	0.018	1.14448e-294	Schwann cell	ENSEASG00005017881
6.36973e-283	2.9723	0.42	0.006	1.16706e-278	Schwann cell	ENSEASG00005002618
1.86287e-274	3.36433	0.531	0.012	3.41315e-270	Schwann cell	NCAM1
[truncated: 416 more rows]

## Sheet: Kidney
p_val	avg_log2FC	pct.1	pct.2	p_val_adj	cluster	gene
0	3.95022	0.672	0.017	0	B cell	ABCA9
0	3.59816	0.564	0.028	0	B cell	CCDC141
0	3.38482	0.621	0.042	0	B cell	INPP5D
0	3.2381	0.3	0.019	0	B cell	ENSEASG00005015996
0	3.19575	0.65	0.112	0	B cell	GPCPD1
0	3.12128	0.622	0.114	0	B cell	RBPJ
0	3.05819	0.373	0.011	0	B cell	LY86
0	2.88295	0.646	0.076	0	B cell	DOCK10
0	2.79401	0.375	0.03	0	B cell	COLEC12
0	2.78762	0.503	0.037	0	B cell	WDFY4
0	2.748	0.477	0.051	0	B cell	APBB1IP
0	2.73128	0.546	0.067	0	B cell	EPB41L2
0	2.72622	0.607	0.097	0	B cell	ELMO1
0	2.6817	0.564	0.093	0	B cell	CCDC88A
0	2.65057	0.35	0.018	0	B cell	PIK3AP1
0	2.645	0.415	0.044	0	B cell	SLC8A1
0	2.60607	0.468	0.041	0	B cell	MNDA
0	2.60408	0.443	0.04	0	B cell	PLXNC1
0	2.59235	0.334	0.008	0	B cell	RGS1
0	2.58419	0.321	0.01	0	B cell	ST18
0	2.58357	0.391	0.044	0	B cell	ENSEASG00005003111
0	2.54031	0.447	0.067	0	B cell	SLC9A9
0	2.52391	0.321	0.024	0	B cell	ST8SIA1
0	2.49812	0.427	0.042	0	B cell	ENSEASG00005023736
0	2.47793	0.51	0.135	0	B cell	FAM149A
0	2.45405	0.316	0.01	0	B cell	CSF1R
0	2.44382	0.431	0.057	0	B cell	DISC1
0	2.42859	0.473	0.098	0	B cell	SMAP2
0	2.42251	0.412	0.051	0	B cell	SLC4A7
0	2.41823	0.296	0.013	0	B cell	ARHGAP22
0	2.37143	0.406	0.075	0	B cell	TPK1
0	2.32373	0.276	0.006	0	B cell	ENSEASG00005008015
0	2.30919	0.403	0.06	0	B cell	FRMD4A
0	2.2913	0.403	0.047	0	B cell	FYB1
0	2.2796	0.422	0.083	0	B cell	GAB2
0	2.25619	0.382	0.048	0	B cell	RUNX1
0	2.19038	0.312	0.033	0	B cell	MEF2C
0	2.01044	0.323	0.052	0	B cell	ITGA9
0	2.00482	0.286	0.033	0	B cell	IPCEF1
0	1.99491	0.488	0.124	0	B cell	VAV3
0	1.95601	0.41	0.071	0	B cell	DOCK2
0	1.94735	0.332	0.04	0	B cell	LCP2
0	1.9101	0.306	0.052	0	B cell	ATP8B4
0	1.89196	0.25	0.027	0	B cell	ENSEASG00005007252
0	1.89109	0.265	0.02	0	B cell	NCKAP1L
0	1.79316	0.263	0.032	0	B cell	PLEKHO1
0	1.77946	0.256	0.034	0	B cell	RCSD1
0	1.75212	0.625	0.204	0	B cell	ENSEASG00005015476
0	1.41801	0.41	0.082	0	B cell	PTPRC
1.98333e-286	1.98402	0.28	0.048	3.5801e-282	B cell	MECR
2.6447e-273	2.02585	0.359	0.078	4.77395e-269	B cell	SRGN
7.3599e-268	1.82299	0.391	0.092	1.32854e-263	B cell	HDAC9
2.91472e-256	1.88074	0.26	0.045	5.26136e-252	B cell	ENSEASG00005002614
3.4765e-255	2.15397	0.493	0.161	6.27543e-251	B cell	MGAT4A
8.52899e-239	1.98612	0.389	0.103	1.53957e-234	B cell	NIBAN1
2.91755e-234	1.99129	0.497	0.17	5.26648e-230	B cell	MEF2A
2.9051e-224	1.77155	0.286	0.06	5.244e-220	B cell	ENSEASG00005003123
9.86015e-212	1.98505	0.463	0.161	1.77985e-207	B cell	PIK3C2A
2.73769e-210	2.01456	0.378	0.108	4.9418e-206	B cell	FAM13A
7.44504e-205	1.91112	0.464	0.161	1.3439e-200	B cell	UBE2E2
4.90709e-204	1.68625	0.28	0.062	8.85779e-200	B cell	LYN
1.8272e-203	1.62113	0.421	0.13	3.29827e-199	B cell	ENSEASG00005010696
2.57718e-198	1.77703	0.266	0.058	4.65206e-194	B cell	ZFHX3
2.89473e-198	1.87453	0.52	0.204	5.22527e-194	B cell	ENSEASG00005032438
6.38437e-197	1.72686	0.282	0.064	1.15244e-192	B cell	SLC39A10
4.40407e-195	1.79611	0.548	0.228	7.94979e-191	B cell	DOCK4
1.98889e-185	1.81743	0.447	0.159	3.59014e-181	B cell	SSH2
3.39851e-184	1.70301	0.459	0.165	6.13465e-180	B cell	ENSEASG00005020694
2.81895e-177	1.44038	0.269	0.062	5.08849e-173	B cell	MARCHF1
1.01164e-172	1.74373	0.367	0.115	1.82611e-168	B cell	ENSEASG00005005706
7.15007e-166	1.64922	0.512	0.224	1.29066e-161	B cell	C6orf62
1.34738e-160	1.59671	0.308	0.086	2.43215e-156	B cell	RNF213
6.71344e-156	1.53256	0.285	0.076	1.21184e-151	B cell	ENSEASG00005012665
1.31387e-154	1.58964	0.29	0.081	2.37166e-150	B cell	BMP2K
2.05239e-154	1.49336	0.652	0.374	3.70477e-150	B cell	CHD9
3.17751e-152	1.52736	0.285	0.079	5.73573e-148	B cell	TBC1D9
5.22532e-147	1.60672	0.273	0.075	9.43222e-143	B cell	SYNJ1
1.25961e-142	1.53111	0.353	0.12	2.27373e-138	B cell	HLA-DQB2
1.31188e-141	1.59525	0.293	0.088	2.36808e-137	B cell	CTSS
2.59492e-138	1.5478	0.252	0.067	4.6841e-134	B cell	PLCG2
9.43871e-137	1.5895	0.355	0.127	1.70378e-132	B cell	ULK2
3.80549e-122	1.47797	0.356	0.132	6.86929e-118	B cell	FMNL2
3.08798e-119	0.979454	0.709	0.455	5.57411e-115	B cell	ENSEASG00005025169
1.54134e-115	1.51608	0.48	0.237	2.78227e-111	B cell	QKI
4.64992e-114	1.34841	0.327	0.119	8.39357e-110	B cell	CTSH
6.6847e-113	0.921677	0.312	0.103	1.20665e-108	B cell	ARHGAP15
4.9125e-111	1.52872	0.28	0.094	8.86755e-107	B cell	BCL2
1.91599e-107	1.61081	0.427	0.199	3.45856e-103	B cell	LDLRAD4
3.16106e-107	1.2353	0.655	0.434	5.70602e-103	B cell	PSAP
8.32786e-104	1.41212	0.326	0.125	1.50326e-99	B cell	CNTRL
1.08504e-102	1.43207	0.256	0.084	1.95861e-98	B cell	TTC13
8.46928e-98	1.25269	0.253	0.084	1.52879e-93	B cell	SP100
2.99262e-96	1.37916	0.406	0.193	5.40197e-92	B cell	SETX
1.29448e-94	1.28488	0.265	0.092	2.33666e-90	B cell	DOCK11
2.0801e-94	0.763137	0.83	0.624	3.75479e-90	B cell	HSP90AA1
2.97658e-93	1.28197	0.486	0.26	5.37303e-89	B cell	HERC1
1.48447e-91	0.482515	0.461	0.208	2.67962e-87	B cell	ENSEASG00005031687
2.41886e-87	1.34094	0.434	0.226	4.36628e-83	B cell	EIF4G3
5.00606e-86	1.18331	0.27	0.098	9.03645e-82	B cell	TXNIP
6.35268e-85	1.36262	0.276	0.106	1.14672e-80	B cell	ENSEASG00005008466
1.08183e-84	0.944076	0.251	0.087	1.9528e-80	B cell	CKB
6.65834e-77	1.07691	0.36	0.168	1.2019e-72	B cell	ENSEASG00005028930
1.31285e-76	1.40081	0.312	0.138	2.36982e-72	B cell	ENSEASG00005017567
2.55513e-75	1.11222	0.288	0.117	4.61226e-71	B cell	CCSER1
5.56948e-74	1.36926	0.316	0.143	1.00535e-69	B cell	STAT1
2.77422e-73	1.07567	0.27	0.11	5.00774e-69	B cell	ENSEASG00005002598
5.76131e-70	1.25057	0.348	0.171	1.03997e-65	B cell	FOXN3
2.5801e-66	1.13416	0.292	0.131	4.65733e-62	B cell	HSPH1
5.97049e-66	0.808276	0.538	0.331	1.07773e-61	B cell	ENSEASG00005028709
2.0874e-65	1.13414	0.325	0.155	3.76797e-61	B cell	ENSEASG00005001804
4.17724e-64	1.1989	0.281	0.127	7.54033e-60	B cell	ITGB5
6.43711e-64	1.18892	0.385	0.207	1.16196e-59	B cell	SDCCAG8
9.33169e-64	1.16552	0.446	0.262	1.68446e-59	B cell	USP15
1.15224e-62	1.14587	0.337	0.168	2.07992e-58	B cell	ENSEASG00005020701
6.18012e-62	1.02719	0.462	0.28	1.11557e-57	B cell	CELF2
8.71973e-62	1.17108	0.297	0.141	1.574e-57	B cell	ENSEASG00005017719
7.59587e-61	1.0148	0.591	0.432	1.37113e-56	B cell	BLTP1
1.44752e-60	1.21399	0.285	0.133	2.61292e-56	B cell	TAOK3
2.29941e-60	1.05251	0.335	0.168	4.15066e-56	B cell	LYST
3.00312e-60	1.16857	0.294	0.14	5.42092e-56	B cell	TMCC1
1.32125e-57	1.07707	0.258	0.114	2.38499e-53	B cell	NCOA3
3.4239e-57	1.17441	0.269	0.124	6.18049e-53	B cell	SPRED1
8.37466e-56	1.15557	0.367	0.204	1.51171e-51	B cell	VPS8
4.41528e-55	1.07995	0.284	0.136	7.97002e-51	B cell	EPS15
5.93718e-55	1.06085	0.376	0.212	1.07172e-50	B cell	TRIO
8.41352e-50	1.02636	0.375	0.217	1.51872e-45	B cell	ENSEASG00005012229
4.28872e-49	1.09878	0.284	0.143	7.74158e-45	B cell	PTPRJ
1.23644e-48	0.888911	0.558	0.405	2.23189e-44	B cell	ITSN2
1.94828e-48	0.988444	0.271	0.133	3.51683e-44	B cell	ANKRD44
2.2925e-46	1.09751	0.318	0.176	4.13819e-42	B cell	PRR14L
6.15159e-45	1.04624	0.306	0.166	1.11042e-40	B cell	MAP4K4
1.48247e-43	0.936082	0.327	0.186	2.67601e-39	B cell	PSMB10
2.12011e-43	1.08635	0.279	0.148	3.82701e-39	B cell	PAN3
8.84814e-43	0.967798	0.298	0.163	1.59718e-38	B cell	MED13L
8.07508e-42	0.785779	0.524	0.378	1.45763e-37	B cell	DOCK8
5.03754e-41	0.861332	0.294	0.156	9.09326e-37	B cell	LRRFIP1
3.97197e-40	0.987994	0.374	0.236	7.16981e-36	B cell	PICALM
5.53235e-37	0.958433	0.301	0.176	9.98645e-33	B cell	ENSEASG00005028916
4.01485e-36	0.949837	0.308	0.181	7.24721e-32	B cell	ENSEASG00005025723
1.46949e-34	0.930583	0.276	0.157	2.65258e-30	B cell	EVI5
4.42736e-34	0.97348	0.309	0.186	7.99183e-30	B cell	ENSEASG00005029800
5.14435e-34	0.889483	0.419	0.293	9.28607e-30	B cell	ARHGAP24
1.13356e-33	1.00283	0.311	0.191	2.04619e-29	B cell	RGL1
1.57285e-33	0.9225	0.426	0.295	2.83916e-29	B cell	MICU2
7.74543e-33	0.811128	0.436	0.305	1.39813e-28	B cell	HNRNPA2B1
9.65766e-33	0.836219	0.345	0.217	1.7433e-28	B cell	FOXP1
1.3814e-32	0.918776	0.257	0.145	2.49357e-28	B cell	FAM204A
1.94036e-32	0.958037	0.27	0.159	3.50255e-28	B cell	RNF130
2.8788e-32	0.969953	0.331	0.211	5.19651e-28	B cell	AFF1
5.29309e-32	0.863815	0.379	0.253	9.55456e-28	B cell	TUT7
2.02889e-31	0.993476	0.269	0.158	3.66235e-27	B cell	MYO10
2.17295e-31	0.834893	0.419	0.294	3.92238e-27	B cell	ENSEASG00005015400
3.86874e-31	0.899784	0.253	0.143	6.98346e-27	B cell	GNAQ
7.71742e-31	0.901805	0.273	0.162	1.39307e-26	B cell	ENSEASG00005017492
6.05953e-30	0.819239	0.282	0.167	1.09381e-25	B cell	WIPF1
6.30301e-30	0.838794	0.434	0.321	1.13776e-25	B cell	ARHGAP5
6.85703e-30	0.819694	0.463	0.345	1.23776e-25	B cell	CTSB
1.41666e-27	0.781364	0.361	0.245	2.55721e-23	B cell	ENSEASG00005011360
2.97596e-26	0.80449	0.428	0.318	5.37191e-22	B cell	WDFY3
1.22036e-25	0.652026	0.513	0.412	2.20287e-21	B cell	SF3B1
1.74457e-24	0.775319	0.26	0.16	3.14912e-20	B cell	SAFB
1.87447e-24	0.796606	0.366	0.259	3.38361e-20	B cell	ENSEASG00005009599
3.74088e-24	0.72057	0.434	0.329	6.75265e-20	B cell	SAT1
7.35179e-24	0.777851	0.397	0.295	1.32707e-19	B cell	TBC1D5
1.14946e-23	0.671703	0.402	0.293	2.0749e-19	B cell	RBM5
3.00309e-23	0.783178	0.306	0.205	5.42088e-19	B cell	TCERG1
9.81388e-23	0.718104	0.327	0.225	1.7715e-18	B cell	ITGB1
9.82918e-23	0.691836	0.367	0.263	1.77426e-18	B cell	VPS13C
2.00257e-22	0.72221	0.25	0.154	3.61484e-18	B cell	RAD51B
4.17879e-22	0.726959	0.412	0.316	7.54314e-18	B cell	MYO9A
2.36712e-21	0.813894	0.284	0.189	4.27288e-17	B cell	MAML3
8.35106e-21	0.582175	0.448	0.35	1.50745e-16	B cell	KMT2E
9.90308e-21	0.584519	0.428	0.326	1.7876e-16	B cell	AP3B1
3.23966e-20	0.711839	0.323	0.227	5.84792e-16	B cell	ETV6
1.64147e-19	0.869107	0.266	0.181	2.96302e-15	B cell	ARFGEF2
2.69362e-19	0.689107	0.457	0.361	4.86226e-15	B cell	ENSEASG00005022998
3.59849e-18	0.696683	0.306	0.217	6.49564e-14	B cell	ENSEASG00005000229
6.53251e-18	0.70013	0.369	0.28	1.17918e-13	B cell	ZFC3H1
6.94202e-18	0.689774	0.346	0.26	1.2531e-13	B cell	ERBIN
1.28863e-17	0.655175	0.444	0.358	2.3261e-13	B cell	JMJD1C
1.4089e-17	0.635752	0.327	0.238	2.54321e-13	B cell	USP24
6.11834e-16	0.48722	0.527	0.447	1.10442e-11	B cell	PLXDC2
1.74673e-15	0.621167	0.328	0.244	3.15302e-11	B cell	PDS5A
1.79102e-15	0.672876	0.264	0.186	3.23296e-11	B cell	TOP1
2.16367e-15	0.650612	0.33	0.249	3.90564e-11	B cell	FRMD4B
4.09279e-15	0.410214	0.494	0.409	7.3879e-11	B cell	RBM39
4.12573e-15	0.632296	0.301	0.22	7.44735e-11	B cell	DLG1
7.74106e-15	0.716268	0.284	0.206	1.39734e-10	B cell	BTBD9
9.85451e-15	0.565746	0.31	0.227	1.77884e-10	B cell	FNBP1
1.42609e-14	0.649179	0.297	0.219	2.57423e-10	B cell	ANKS1A
2.15688e-14	0.678097	0.265	0.194	3.89338e-10	B cell	CUX1
2.3311e-14	0.669613	0.314	0.24	4.20786e-10	B cell	TCN2
9.74463e-14	0.681273	0.26	0.186	1.759e-09	B cell	PTPN12
1.15072e-13	0.683109	0.269	0.196	2.07716e-09	B cell	GTF2I
1.32173e-12	0.596315	0.346	0.272	2.38586e-08	B cell	KMT2C
1.45379e-12	0.532802	0.322	0.248	2.62423e-08	B cell	XRN1
1.86922e-12	0.599031	0.297	0.226	3.37413e-08	B cell	DENND1A
3.23821e-12	0.469778	0.353	0.277	5.8453e-08	B cell	ADK
3.80543e-12	0.611437	0.306	0.24	6.86918e-08	B cell	TUT4
4.22202e-12	0.591122	0.26	0.19	7.62116e-08	B cell	ASXL2
5.74883e-12	0.554074	0.324	0.254	1.03772e-07	B cell	ENSEASG00005001030
8.60534e-12	0.470431	0.311	0.238	1.55335e-07	B cell	GMDS
1.29216e-11	0.4921	0.339	0.27	2.33248e-07	B cell	PPP1R12A
1.65186e-11	0.574229	0.288	0.219	2.98178e-07	B cell	FNBP4
5.33363e-11	0.563622	0.302	0.237	9.62773e-07	B cell	CAMK2D
1.38627e-10	0.534861	0.327	0.262	2.50236e-06	B cell	ITSN1
2.03179e-10	0.504039	0.407	0.345	3.66759e-06	B cell	PHIP
4.36309e-10	0.573989	0.377	0.316	7.87581e-06	B cell	NKTR
6.77474e-10	0.529822	0.291	0.231	1.22291e-05	B cell	ACIN1
1.64694e-09	0.530403	0.27	0.211	2.97289e-05	B cell	VPS13D
2.89928e-09	0.5454	0.277	0.219	5.23348e-05	B cell	NSD3
3.11399e-09	0.26765	0.586	0.523	5.62107e-05	B cell	LUC7L3
1.473e-08	0.396328	0.487	0.44	0.000265892	B cell	ENSEASG00005012642
1.95637e-08	0.514046	0.284	0.228	0.000353145	B cell	ENSEASG00005019185
2.37759e-08	0.542467	0.326	0.276	0.000429178	B cell	ENSEASG00005008022
2.51314e-08	0.445545	0.336	0.28	0.000453646	B cell	MAP3K5
3.08226e-08	0.538749	0.295	0.243	0.000556379	B cell	CERT1
3.48807e-08	0.379689	0.367	0.308	0.000629631	B cell	HSPA8
3.53071e-08	0.442607	0.291	0.236	0.000637329	B cell	HNRNPA1
5.84555e-08	0.410149	0.358	0.301	0.00105518	B cell	CEP350
9.37412e-08	0.462594	0.377	0.327	0.00169212	B cell	EXOC4
1.84343e-07	0.48629	0.271	0.221	0.00332757	B cell	RABEP1
1.88573e-07	0.345339	0.437	0.387	0.00340393	B cell	ENSEASG00005003017
3.43783e-07	0.501958	0.295	0.25	0.00620563	B cell	OGA
5.35456e-07	0.40316	0.301	0.249	0.00966551	B cell	NPC2
1.75023e-06	0.391406	0.417	0.376	0.0315934	B cell	NIPBL
2.61239e-06	0.392388	0.269	0.221	0.0471562	B cell	HSP90AB1
0	4.45989	0.67	0.044	0	Dendritic cell	WDFY4
0	2.59007	0.257	0.011	0	Dendritic cell	FLT3
0	2.39018	0.305	0.019	0	Dendritic cell	CD48
2.64179e-290	2.3636	0.61	0.086	4.7687e-286	Dendritic cell	PTPRC
3.85032e-235	2.63244	0.373	0.041	6.95021e-231	Dendritic cell	AOAH
2.68625e-208	2.11503	0.254	0.021	4.84894e-204	Dendritic cell	CD84
1.06809e-198	2.33205	0.519	0.088	1.92801e-194	Dendritic cell	DOCK10
1.71784e-189	2.19196	0.297	0.032	3.10086e-185	Dendritic cell	SYK
3.43481e-189	2.83529	0.572	0.122	6.20018e-185	Dendritic cell	HLA-DQB2
1.09973e-175	2.25543	0.385	0.055	1.98512e-171	Dendritic cell	INPP5D
1.00831e-170	2.5598	0.358	0.05	1.82011e-166	Dendritic cell	MNDA
9.82005e-170	3.30357	0.38	0.059	1.77262e-165	Dendritic cell	CPVL
6.91295e-164	2.07168	0.252	0.026	1.24786e-159	Dendritic cell	ENSEASG00005003298
7.69218e-164	2.4943	0.453	0.081	1.38852e-159	Dendritic cell	RIPOR2
3.97919e-156	3.15018	0.615	0.169	7.18283e-152	Dendritic cell	ENSEASG00005020694
6.23733e-148	2.86342	0.398	0.072	1.1259e-143	Dendritic cell	ENSEASG00005000631
1.0697e-146	2.10761	0.312	0.043	1.93091e-142	Dendritic cell	PRKCB
1.32991e-144	2.27774	0.683	0.211	2.40062e-140	Dendritic cell	ENSEASG00005015476
9.68996e-131	2.03013	0.406	0.078	1.74913e-126	Dendritic cell	DOCK2
7.2712e-127	2.37221	0.305	0.047	1.31252e-122	Dendritic cell	ENSEASG00005007622
3.09797e-119	1.97525	0.332	0.058	5.59215e-115	Dendritic cell	RFTN1
5.00918e-118	2.08743	0.456	0.106	9.04207e-114	Dendritic cell	ARHGAP15
6.73574e-117	1.966	0.338	0.06	1.21587e-112	Dendritic cell	APBB1IP
7.1658e-114	1.91683	0.272	0.041	1.2935e-109	Dendritic cell	LCP1
1.15426e-111	2.44195	0.431	0.103	2.08356e-107	Dendritic cell	CCDC88A
2.11773e-110	1.91134	0.325	0.059	3.82272e-106	Dendritic cell	SLC4A7
1.1949e-91	1.88025	0.423	0.108	2.1569e-87	Dendritic cell	ELMO1
2.10946e-88	2.18083	0.254	0.046	3.80779e-84	Dendritic cell	PID1
1.1981e-85	3.49942	0.395	0.112	2.16269e-81	Dendritic cell	ENSEASG00005002598
1.37803e-81	1.80159	0.262	0.05	2.48748e-77	Dendritic cell	PLXNC1
1.56471e-81	1.71362	0.783	0.459	2.82447e-77	Dendritic cell	ENSEASG00005025169
3.57368e-80	2.51889	0.29	0.064	6.45086e-76	Dendritic cell	RALGPS2
3.22893e-71	2.15196	0.338	0.091	5.82854e-67	Dendritic cell	CTSS
9.47057e-68	1.62975	0.282	0.065	1.70953e-63	Dendritic cell	MARCHF1
2.68713e-65	1.6654	0.254	0.056	4.85053e-61	Dendritic cell	RUNX1
5.84411e-61	1.72479	0.38	0.122	1.05492e-56	Dendritic cell	CTSH
5.45151e-60	1.68799	0.451	0.17	9.84051e-56	Dendritic cell	ENSEASG00005028930
9.58536e-56	1.19121	0.531	0.225	1.73025e-51	Dendritic cell	ENSEASG00005004765
1.24141e-53	1.85426	0.257	0.067	2.24088e-49	Dendritic cell	DENND4A
1.81866e-48	1.86001	0.297	0.093	3.28286e-44	Dendritic cell	ITPR1
3.07535e-43	1.9876	0.401	0.171	5.55132e-39	Dendritic cell	LYST
6.71725e-42	1.72389	0.295	0.098	1.21253e-37	Dendritic cell	HDAC9
2.79407e-41	1.75605	0.262	0.082	5.04358e-37	Dendritic cell	BANK1
2.89252e-41	1.88188	0.355	0.141	5.22129e-37	Dendritic cell	ATP2B1
3.73276e-41	1.55177	0.383	0.158	6.738e-37	Dendritic cell	ENSEASG00005001804
4.91248e-38	1.35254	0.343	0.132	8.86752e-34	Dendritic cell	VAV3
2.08856e-37	1.61728	0.264	0.089	3.77005e-33	Dendritic cell	ARPC1B
9.70113e-37	1.45293	0.257	0.085	1.75115e-32	Dendritic cell	BMP2K
1.37333e-36	1.57453	0.348	0.142	2.47899e-32	Dendritic cell	UVRAG
3.13311e-36	1.34943	0.564	0.334	5.65557e-32	Dendritic cell	ENSEASG00005028709
1.96668e-34	1.51018	0.441	0.23	3.55005e-30	Dendritic cell	C6orf62
2.6824e-29	1.36845	0.325	0.144	4.842e-25	Dendritic cell	ENSEASG00005017719
2.04633e-26	1.51687	0.31	0.141	3.69383e-22	Dendritic cell	FCHSD2
7.55608e-26	1.30879	0.34	0.165	1.36395e-21	Dendritic cell	PABPC1
1.90186e-23	1.33075	0.252	0.106	3.43306e-19	Dendritic cell	STK38
2.6235e-23	1.24815	0.327	0.159	4.73569e-19	Dendritic cell	LRRFIP1
7.9101e-23	1.40575	0.272	0.123	1.42785e-18	Dendritic cell	ATF7IP
7.91667e-23	1.12106	0.297	0.138	1.42904e-18	Dendritic cell	FAM13B
7.09603e-22	1.14632	0.277	0.12	1.2809e-17	Dendritic cell	CCSER1
4.74376e-21	1.26315	0.302	0.15	8.56296e-17	Dendritic cell	PAN3
1.41241e-20	1.06793	0.569	0.408	2.54954e-16	Dendritic cell	ITSN2
4.6629e-20	1.61703	0.31	0.161	8.417e-16	Dendritic cell	AFF3
2.2859e-19	1.21241	0.393	0.23	4.12627e-15	Dendritic cell	EIF4G3
3.00638e-19	1.03528	0.509	0.351	5.42682e-15	Dendritic cell	KMT2E
1.34757e-18	0.983197	0.552	0.413	2.43249e-14	Dendritic cell	SF3B1
2.46887e-18	1.06907	0.519	0.38	4.45656e-14	Dendritic cell	CHD9
2.60245e-18	1.13758	0.416	0.264	4.69769e-14	Dendritic cell	VPS13C
2.87556e-17	1.24775	0.262	0.129	5.19067e-13	Dendritic cell	CNTRL
4.20906e-16	1.23075	0.275	0.147	7.59778e-12	Dendritic cell	STAT1
1.14269e-14	1.24274	0.365	0.228	2.06268e-10	Dendritic cell	ETV6
4.70889e-14	0.966954	0.317	0.188	8.50001e-10	Dendritic cell	PSMB10
5.29254e-14	1.02266	0.322	0.19	9.55357e-10	Dendritic cell	RASAL2
9.86654e-14	0.83078	0.259	0.136	1.78101e-09	Dendritic cell	ENSEASG00005010696
1.233e-13	0.86613	0.426	0.283	2.22568e-09	Dendritic cell	CELF2
2.16588e-13	0.891374	0.257	0.138	3.90963e-09	Dendritic cell	FMNL2
9.88339e-13	1.09714	0.29	0.168	1.78405e-08	Dendritic cell	STX7
2.91644e-12	1.09106	0.282	0.165	5.26447e-08	Dendritic cell	SSH2
3.05954e-11	0.839571	0.466	0.351	5.52278e-07	Dendritic cell	USP34
3.7385e-11	1.08157	0.332	0.219	6.74836e-07	Dendritic cell	FOXP1
8.84119e-11	0.747915	0.441	0.323	1.59592e-06	Dendritic cell	UTRN
1.15101e-10	1.02594	0.275	0.168	2.07769e-06	Dendritic cell	UBE2E2
1.01224e-09	0.684659	0.537	0.44	1.8272e-05	Dendritic cell	ENSEASG00005012642
1.09461e-09	0.87912	0.375	0.266	1.97587e-05	Dendritic cell	USP15
1.13862e-09	0.992593	0.327	0.222	2.05531e-05	Dendritic cell	USP47
1.3528e-09	0.912626	0.28	0.179	2.44194e-05	Dendritic cell	PRR14L
2.15078e-09	0.925065	0.282	0.178	3.88238e-05	Dendritic cell	MEF2A
3.37879e-09	1.08914	0.295	0.198	6.09906e-05	Dendritic cell	SETX
3.59595e-09	0.934021	0.3	0.201	6.49104e-05	Dendritic cell	FBXO11
3.79348e-09	1.23463	0.264	0.169	6.84761e-05	Dendritic cell	ENSEASG00005004738
4.37457e-09	0.874703	0.327	0.228	7.89654e-05	Dendritic cell	FNBP1
4.7709e-09	0.917571	0.254	0.159	8.61195e-05	Dendritic cell	LCORL
5.83965e-09	0.797486	0.254	0.16	0.000105412	Dendritic cell	EP300
9.85171e-09	1.19169	0.257	0.166	0.000177833	Dendritic cell	ZCCHC7
2.10387e-08	0.934344	0.34	0.252	0.000379769	Dendritic cell	ENSEASG00005010958
4.53758e-08	0.831647	0.378	0.285	0.000819078	Dendritic cell	ENSEASG00005002481
5.7031e-08	0.830327	0.35	0.261	0.00102947	Dendritic cell	TMEM131
1.76205e-07	0.70221	0.526	0.467	0.00318067	Dendritic cell	MYCBP2
2.60952e-07	0.711655	0.471	0.381	0.00471044	Dendritic cell	DOCK8
3.98746e-07	0.764833	0.416	0.329	0.00719777	Dendritic cell	BPTF
5.225e-07	0.758981	0.474	0.411	0.00943165	Dendritic cell	RBM39
6.6416e-07	0.759696	0.383	0.297	0.0119888	Dendritic cell	ENSEASG00005015400
8.72592e-07	0.859605	0.373	0.296	0.0157512	Dendritic cell	RBM5
1.36812e-06	0.934077	0.275	0.194	0.0246959	Dendritic cell	CPNE3
1.503e-06	0.659256	0.343	0.261	0.0271307	Dendritic cell	ENSEASG00005009599
0	5.76775	0.951	0.031	0	Distal convoluted tubule	SLC12A3
0	4.63327	0.846	0.065	0	Distal convoluted tubule	EGF
0	3.55443	0.534	0.013	0	Distal convoluted tubule	DAPL1
0	3.5412	0.522	0.04	0	Distal convoluted tubule	A2M
0	3.46123	0.722	0.152	0	Distal convoluted tubule	DEFB1
0	3.25687	0.654	0.055	0	Distal convoluted tubule	IER3
0	3.094	0.511	0.043	0	Distal convoluted tubule	TSC22D1
0	3.02278	0.321	0.03	0	Distal convoluted tubule	S100G
0	3.00311	0.67	0.057	0	Distal convoluted tubule	ENSEASG00005015892
0	2.99778	0.495	0.04	0	Distal convoluted tubule	ENSEASG00005032236
0	2.82539	0.398	0.037	0	Distal convoluted tubule	MYOM1
0	2.76707	0.485	0.087	0	Distal convoluted tubule	CNNM2
0	2.70235	0.367	0.029	0	Distal convoluted tubule	TFPI2
0	2.56141	0.416	0.073	0	Distal convoluted tubule	ENSEASG00005022334
0	2.5521	0.407	0.019	0	Distal convoluted tubule	SLC4A11
0	2.54359	0.375	0.034	0	Distal convoluted tubule	TRPM6
0	2.43171	0.471	0.07	0	Distal convoluted tubule	WDR72
0	2.42812	0.401	0.031	0	Distal convoluted tubule	GPRC5B
0	2.29272	0.315	0.021	0	Distal convoluted tubule	ENSEASG00005029663
0	2.28293	0.454	0.079	0	Distal convoluted tubule	CKB
0	2.26906	0.275	0.013	0	Distal convoluted tubule	TFAP2B
0	2.24738	0.516	0.124	0	Distal convoluted tubule	ENSEASG00005010696
0	2.24395	0.301	0.03	0	Distal convoluted tubule	RRAD
0	2.23521	0.315	0.02	0	Distal convoluted tubule	KLHL3
0	2.2197	0.398	0.044	0	Distal convoluted tubule	ATP6V0A4
0	2.20734	0.511	0.123	0	Distal convoluted tubule	TBC1D1
0	2.18932	0.368	0.041	0	Distal convoluted tubule	ENSEASG00005030946
0	2.18317	0.323	0.022	0	Distal convoluted tubule	B4GALT6
0	2.18076	0.468	0.118	0	Distal convoluted tubule	KCTD1
0	2.15976	0.387	0.049	0	Distal convoluted tubule	RCAN2
0	2.12677	0.317	0.039	0	Distal convoluted tubule	CLDN4
0	2.11352	0.886	0.558	0	Distal convoluted tubule	ATP1B1
0	2.11079	0.682	0.319	0	Distal convoluted tubule	SAT1
0	2.02386	0.358	0.046	0	Distal convoluted tubule	TOX
0	2.00988	0.517	0.168	0	Distal convoluted tubule	WNK1
0	1.98089	0.399	0.081	0	Distal convoluted tubule	ENSEASG00005003908
0	1.97051	0.902	0.612	0	Distal convoluted tubule	ATP1A1
0	1.96112	0.447	0.127	0	Distal convoluted tubule	IVNS1ABP
0	1.95967	0.281	0.031	0	Distal convoluted tubule	KCNJ1
0	1.92439	0.392	0.087	0	Distal convoluted tubule	PFKP
0	1.90118	0.328	0.05	0	Distal convoluted tubule	SLC9A2
1.71735e-307	1.67035	0.342	0.073	3.1e-303	Distal convoluted tubule	MECOM
2.28563e-290	2.00487	0.631	0.28	4.12578e-286	Distal convoluted tubule	TRPM7
3.89113e-272	1.84151	0.36	0.091	7.02387e-268	Distal convoluted tubule	ENSEASG00005020439
3.55322e-270	1.75944	0.257	0.049	6.41391e-266	Distal convoluted tubule	ENSEASG00005014127
2.28724e-268	1.71808	0.259	0.05	4.12869e-264	Distal convoluted tubule	SDC4
3.41207e-259	1.87733	0.47	0.159	6.15912e-255	Distal convoluted tubule	ENSEASG00005014007
1.43387e-250	1.76875	0.383	0.109	2.58828e-246	Distal convoluted tubule	GOT1
3.52018e-238	1.44149	0.269	0.057	6.35427e-234	Distal convoluted tubule	HK1
2.56602e-233	1.42033	0.34	0.088	4.63193e-229	Distal convoluted tubule	SORL1
3.23018e-231	1.63675	0.581	0.256	5.8308e-227	Distal convoluted tubule	NAALADL2
6.86129e-219	1.41	0.346	0.094	1.23853e-214	Distal convoluted tubule	TXNIP
1.28615e-212	1.69771	0.643	0.337	2.32162e-208	Distal convoluted tubule	IGFBP7
3.5888e-206	1.64972	0.394	0.131	6.47814e-202	Distal convoluted tubule	ENSEASG00005005092
4.40857e-198	1.5034	0.348	0.104	7.95792e-194	Distal convoluted tubule	TBC1D4
8.46295e-189	1.74398	0.296	0.084	1.52765e-184	Distal convoluted tubule	NUP93
8.18392e-156	1.48087	0.33	0.114	1.47728e-151	Distal convoluted tubule	COX17
8.18675e-142	1.20421	0.259	0.077	1.47779e-137	Distal convoluted tubule	PNRC1
6.42225e-139	0.79518	0.267	0.078	1.15928e-134	Distal convoluted tubule	RIPOR2
1.98957e-138	1.1266	0.35	0.126	3.59138e-134	Distal convoluted tubule	VAV3
5.91555e-136	1.40411	0.456	0.209	1.06782e-131	Distal convoluted tubule	NCKAP5
1.54277e-125	1.41823	0.508	0.273	2.78485e-121	Distal convoluted tubule	SLC25A3
7.42083e-114	1.25115	0.367	0.159	1.33953e-109	Distal convoluted tubule	CHP1
9.4116e-114	1.47187	0.462	0.249	1.69889e-109	Distal convoluted tubule	FXYD2
2.13746e-108	1.41214	0.323	0.134	3.85834e-104	Distal convoluted tubule	ENSEASG00005032484
2.20385e-108	1.00555	0.726	0.512	3.97817e-104	Distal convoluted tubule	SLC25A4
5.59327e-103	1.10909	0.252	0.089	1.00964e-98	Distal convoluted tubule	PIK3C2G
2.47215e-100	0.958269	0.604	0.38	4.46247e-96	Distal convoluted tubule	CDH16
2.50967e-98	1.30735	0.52	0.308	4.53021e-94	Distal convoluted tubule	KL
3.77867e-93	1.21833	0.335	0.153	6.82088e-89	Distal convoluted tubule	ENSEASG00005038589
3.73806e-87	1.0376	0.592	0.39	6.74757e-83	Distal convoluted tubule	ANK3
1.49345e-86	1.05592	0.38	0.188	2.69582e-82	Distal convoluted tubule	CPNE3
3.75044e-84	1.12996	0.329	0.154	6.76992e-80	Distal convoluted tubule	ENSEASG00005025821
1.74956e-81	1.11526	0.377	0.195	3.15813e-77	Distal convoluted tubule	COX4I1
5.72664e-81	1.05595	0.345	0.166	1.03372e-76	Distal convoluted tubule	NR3C2
2.11152e-80	1.01864	0.284	0.123	3.8115e-76	Distal convoluted tubule	ENSEASG00005001105
5.52161e-80	0.970932	0.315	0.145	9.96705e-76	Distal convoluted tubule	NNT
2.81255e-79	1.06506	0.251	0.102	5.07694e-75	Distal convoluted tubule	COX5A
1.2257e-75	1.11675	0.418	0.236	2.21251e-71	Distal convoluted tubule	ENSEASG00005028022
2.611e-75	1.05866	0.269	0.118	4.71311e-71	Distal convoluted tubule	EPCAM
1.51078e-74	1.00418	0.251	0.105	2.72712e-70	Distal convoluted tubule	EML5
2.08912e-74	1.11307	0.328	0.162	3.77108e-70	Distal convoluted tubule	ATP5MC3
1.74692e-73	0.972434	0.285	0.129	3.15337e-69	Distal convoluted tubule	ALDOA
1.54396e-72	1.10303	0.307	0.147	2.787e-68	Distal convoluted tubule	MORF4L2
6.65813e-72	1.01805	0.423	0.239	1.20186e-67	Distal convoluted tubule	SPIRE1
8.66186e-72	0.963813	0.367	0.194	1.56355e-67	Distal convoluted tubule	CYC1
3.41165e-71	0.951835	0.431	0.242	6.15838e-67	Distal convoluted tubule	SPTAN1
8.45599e-71	0.977528	0.379	0.204	1.52639e-66	Distal convoluted tubule	UQCRC1
1.07373e-69	0.92074	0.28	0.128	1.93819e-65	Distal convoluted tubule	MFF
2.7972e-68	1.12352	0.334	0.172	5.04922e-64	Distal convoluted tubule	ENSEASG00005034960
1.66026e-64	0.952936	0.275	0.129	2.99693e-60	Distal convoluted tubule	ENSEASG00005021936
1.19361e-62	1.56078	0.36	0.204	2.15459e-58	Distal convoluted tubule	NRG1
1.66997e-62	1.01509	0.467	0.299	3.01446e-58	Distal convoluted tubule	MAML2
1.13152e-60	0.931085	0.435	0.266	2.04251e-56	Distal convoluted tubule	SRSF6
1.8819e-59	0.965275	0.427	0.265	3.39702e-55	Distal convoluted tubule	SPINT2
8.46091e-56	0.908908	0.44	0.277	1.52728e-51	Distal convoluted tubule	ENSEASG00005037149
2.29975e-53	0.899378	0.36	0.206	4.15127e-49	Distal convoluted tubule	COBLL1
7.66243e-53	1.10215	0.307	0.168	1.38314e-48	Distal convoluted tubule	BCAR3
8.80938e-53	0.945235	0.437	0.282	1.59018e-48	Distal convoluted tubule	ENSEASG00005035424
5.11652e-52	1.11031	0.253	0.127	9.23584e-48	Distal convoluted tubule	NEDD9
8.71e-51	0.909781	0.325	0.184	1.57224e-46	Distal convoluted tubule	ENSEASG00005010046
8.7392e-50	0.901866	0.456	0.305	1.57751e-45	Distal convoluted tubule	CADPS2
3.68358e-49	0.946081	0.485	0.339	6.64923e-45	Distal convoluted tubule	ABLIM1
4.0032e-49	0.67663	0.299	0.155	7.22617e-45	Distal convoluted tubule	LRRFIP1
6.61616e-49	0.755832	0.257	0.129	1.19428e-44	Distal convoluted tubule	ENSEASG00005028682
1.46039e-48	0.846696	0.321	0.183	2.63614e-44	Distal convoluted tubule	ENSEASG00005024524
1.56509e-48	0.870642	0.308	0.171	2.82515e-44	Distal convoluted tubule	ATP5PB
5.71259e-48	0.79008	0.511	0.356	1.03118e-43	Distal convoluted tubule	ESRRG
6.45608e-48	0.865888	0.307	0.169	1.16539e-43	Distal convoluted tubule	RBBP8
9.95245e-48	0.710334	0.259	0.13	1.79652e-43	Distal convoluted tubule	DCDC2
1.00563e-47	0.887214	0.256	0.131	1.81527e-43	Distal convoluted tubule	ENSEASG00005026470
1.32752e-46	0.834187	0.346	0.204	2.3963e-42	Distal convoluted tubule	NDUFA4
2.42887e-45	0.908737	0.505	0.374	4.38435e-41	Distal convoluted tubule	ENSEASG00005012862
8.81656e-45	0.731243	0.551	0.41	1.59148e-40	Distal convoluted tubule	LRBA
2.31426e-44	0.874343	0.326	0.192	4.17746e-40	Distal convoluted tubule	ENSEASG00005024218
1.909e-43	0.938556	0.335	0.202	3.44594e-39	Distal convoluted tubule	SPTLC3
2.95738e-40	0.747431	0.282	0.159	5.33836e-36	Distal convoluted tubule	ATP5F1A
1.19379e-39	0.754628	0.251	0.133	2.15491e-35	Distal convoluted tubule	ASAP2
4.25618e-39	0.873616	0.346	0.22	7.68283e-35	Distal convoluted tubule	CD63
4.08091e-38	0.753767	0.289	0.168	7.36644e-34	Distal convoluted tubule	SUCLG1
2.23106e-37	0.727688	0.259	0.145	4.02729e-33	Distal convoluted tubule	ENSEASG00005002888
2.50897e-36	0.806768	0.375	0.247	4.52895e-32	Distal convoluted tubule	TMF1
4.24347e-35	0.73972	0.288	0.17	7.65988e-31	Distal convoluted tubule	SPATS2L
3.4884e-34	0.755187	0.319	0.197	6.2969e-30	Distal convoluted tubule	TRAFD1
1.84031e-31	0.710662	0.431	0.314	3.32195e-27	Distal convoluted tubule	ATP5F1B
8.35957e-31	0.814554	0.457	0.339	1.50899e-26	Distal convoluted tubule	CLU
2.96869e-30	0.684371	0.257	0.152	5.35879e-26	Distal convoluted tubule	COX5B
2.16935e-29	0.620147	0.285	0.175	3.9159e-25	Distal convoluted tubule	BCAR1
7.48518e-29	0.565444	0.311	0.198	1.35115e-24	Distal convoluted tubule	MTCH1
9.03751e-29	0.63766	0.285	0.179	1.63136e-24	Distal convoluted tubule	EIF1
1.0491e-28	0.499791	0.586	0.461	1.89373e-24	Distal convoluted tubule	PKHD1
6.62882e-28	0.610253	0.351	0.237	1.19657e-23	Distal convoluted tubule	OGDH
1.69677e-27	0.543025	0.265	0.161	3.06285e-23	Distal convoluted tubule	ENSEASG00005031806
1.83256e-27	0.6733	0.378	0.27	3.30795e-23	Distal convoluted tubule	ENSEASG00005024619
5.56956e-27	0.722878	0.325	0.219	1.00536e-22	Distal convoluted tubule	MICOS10
7.62328e-26	0.719321	0.319	0.213	1.37608e-21	Distal convoluted tubule	BICC1
1.15611e-24	0.679601	0.322	0.218	2.08689e-20	Distal convoluted tubule	CHD4
1.20334e-23	0.605744	0.428	0.32	2.17214e-19	Distal convoluted tubule	ARHGAP5
1.41464e-23	0.605906	0.272	0.176	2.55357e-19	Distal convoluted tubule	ENSEASG00005029015
2.92541e-23	0.590042	0.464	0.358	5.28066e-19	Distal convoluted tubule	DPP6
3.84825e-23	0.54025	0.323	0.219	6.94647e-19	Distal convoluted tubule	SGK1
8.41465e-23	0.565324	0.34	0.236	1.51893e-18	Distal convoluted tubule	ENSEASG00005016368
1.08971e-22	0.633884	0.296	0.201	1.96704e-18	Distal convoluted tubule	ENSEASG00005025717
1.73054e-22	0.503878	0.265	0.171	3.1238e-18	Distal convoluted tubule	NDUFS2
9.29753e-21	0.554933	0.48	0.386	1.6783e-16	Distal convoluted tubule	MAGI1
2.0855e-20	0.619998	0.375	0.282	3.76454e-16	Distal convoluted tubule	ZNF609
2.90261e-20	0.507432	0.439	0.335	5.2395e-16	Distal convoluted tubule	ENSEASG00005029374
3.0657e-20	0.754354	0.296	0.207	5.53389e-16	Distal convoluted tubule	PHYHIPL
9.607e-20	0.580808	0.268	0.181	1.73416e-15	Distal convoluted tubule	EPB41L5
6.12183e-19	0.557825	0.329	0.237	1.10505e-14	Distal convoluted tubule	USP24
1.24289e-18	0.617345	0.372	0.281	2.24354e-14	Distal convoluted tubule	MSI2
1.80192e-18	0.484168	0.268	0.179	3.25264e-14	Distal convoluted tubule	IMMT
2.45331e-18	0.533952	0.297	0.208	4.42846e-14	Distal convoluted tubule	SDHB
2.47129e-17	0.440126	0.308	0.219	4.46092e-13	Distal convoluted tubule	HSP90AB1
6.46395e-17	0.451233	0.269	0.185	1.16681e-12	Distal convoluted tubule	TOP1
6.77193e-17	0.478388	0.317	0.232	1.2224e-12	Distal convoluted tubule	ENSEASG00005017822
9.10439e-17	0.530406	0.358	0.275	1.64343e-12	Distal convoluted tubule	ENSEASG00005009897
2.12708e-16	0.376878	0.638	0.568	3.83959e-12	Distal convoluted tubule	EEF1A1
1.01635e-15	0.425966	0.255	0.177	1.8346e-11	Distal convoluted tubule	ENSEASG00005028916
2.23142e-15	0.465608	0.507	0.427	4.02793e-11	Distal convoluted tubule	TPT1
4.01427e-15	0.594172	0.38	0.306	7.24616e-11	Distal convoluted tubule	ENSEASG00005004621
4.22948e-14	0.390047	0.284	0.206	7.63464e-10	Distal convoluted tubule	ENSEASG00005022757
2.86968e-13	0.42086	0.478	0.401	5.18005e-09	Distal convoluted tubule	TRIP11
3.03305e-13	0.461205	0.418	0.348	5.47495e-09	Distal convoluted tubule	ENSEASG00005017162
5.50859e-13	0.481623	0.336	0.261	9.94356e-09	Distal convoluted tubule	SRSF5
1.09018e-12	0.488222	0.272	0.202	1.96788e-08	Distal convoluted tubule	SDHA
4.48435e-12	0.427882	0.348	0.278	8.0947e-08	Distal convoluted tubule	TMEM30A
9.10676e-12	0.424853	0.299	0.229	1.64386e-07	Distal convoluted tubule	NBEA
1.11291e-11	0.491356	0.276	0.208	2.00892e-07	Distal convoluted tubule	DACH1
1.17061e-11	0.466296	0.253	0.186	2.11306e-07	Distal convoluted tubule	MNAT1
1.06857e-10	0.360256	0.338	0.269	1.92888e-06	Distal convoluted tubule	ENSEASG00005014096
1.18681e-10	0.409994	0.281	0.216	2.14231e-06	Distal convoluted tubule	TNRC6A
1.87377e-10	0.424198	0.288	0.225	3.38235e-06	Distal convoluted tubule	ENSEASG00005014248
2.63685e-10	0.327848	0.494	0.439	4.75977e-06	Distal convoluted tubule	PSAP
4.28592e-10	0.393523	0.395	0.327	7.73652e-06	Distal convoluted tubule	CSNK1A1
6.20778e-10	0.389559	0.325	0.258	1.12057e-05	Distal convoluted tubule	FMN1
1.51238e-09	0.256477	0.373	0.307	2.73e-05	Distal convoluted tubule	HSPA8
2.38878e-09	0.386256	0.253	0.193	4.31199e-05	Distal convoluted tubule	CHCHD2
3.44221e-09	1.22812	0.666	0.669	6.21354e-05	Distal convoluted tubule	ENSEASG00005018798
4.4259e-09	0.418456	0.265	0.206	7.98919e-05	Distal convoluted tubule	SYTL2
4.97852e-09	0.313771	0.299	0.236	8.98673e-05	Distal convoluted tubule	NME7
1.82738e-08	0.27727	0.422	0.357	0.00032986	Distal convoluted tubule	HPN
1.9075e-08	0.269149	0.583	0.536	0.000344324	Distal convoluted tubule	PNISR
1.09436e-07	0.284781	0.451	0.395	0.00197543	Distal convoluted tubule	ENSEASG00005038526
1.7543e-07	0.44649	0.259	0.209	0.00316669	Distal convoluted tubule	ATP2B2
3.68612e-07	0.352003	0.301	0.25	0.00665381	Distal convoluted tubule	ARFGEF1
4.54255e-07	0.288356	0.268	0.216	0.00819975	Distal convoluted tubule	TMBIM6
9.47145e-07	0.257449	0.271	0.217	0.0170969	Distal convoluted tubule	ENSEASG00005000229
1.32226e-06	0.323696	0.251	0.201	0.0238681	Distal convoluted tubule	ENSEASG00005023792
1.69388e-06	0.369013	0.277	0.229	0.0305763	Distal convoluted tubule	FNBP1L
1.75468e-06	0.29457	0.327	0.28	0.0316738	Distal convoluted tubule	RPL7
1.96732e-06	0.282352	0.319	0.27	0.035512	Distal convoluted tubule	RPL13
2.3748e-06	0.321888	0.251	0.203	0.0428676	Distal convoluted tubule	ENSEASG00005003522
0	4.18481	0.658	0.015	0	Endothelial cell	ENSEASG00005022461
0	3.92413	0.579	0.01	0	Endothelial cell	KDR
0	3.90241	0.703	0.045	0	Endothelial cell	LDB2
0	3.52703	0.584	0.036	0	Endothelial cell	MEIS2
0	3.50735	0.536	0.013	0	Endothelial cell	PTPRB
0	3.42894	0.6	0.07	0	Endothelial cell	PLCB1
0	3.39942	0.539	0.032	0	Endothelial cell	PREX2
0	3.34395	0.514	0.016	0	Endothelial cell	PECAM1
0	3.23194	0.451	0.011	0	Endothelial cell	ENSEASG00005004499
0	3.22403	0.463	0.021	0	Endothelial cell	OSMR
0	3.20303	0.398	0.007	0	Endothelial cell	ENSEASG00005033689
0	3.16198	0.594	0.08	0	Endothelial cell	ENSEASG00005029169
0	3.10696	0.451	0.031	0	Endothelial cell	SLC29A1
0	3.02632	0.703	0.18	0	Endothelial cell	ENSEASG00005013347
0	3.00867	0.412	0.011	0	Endothelial cell	ADGRL4
0	2.98876	0.417	0.042	0	Endothelial cell	TIMP3
0	2.98427	0.391	0.012	0	Endothelial cell	RGCC
0	2.98291	0.351	0.01	0	Endothelial cell	CD200
0	2.96481	0.34	0.01	0	Endothelial cell	B3GALT5
0	2.9556	0.429	0.01	0	Endothelial cell	EGFL7
0	2.87199	0.389	0.017	0	Endothelial cell	ENSEASG00005006869
0	2.79964	0.343	0.021	0	Endothelial cell	CHN1
0	2.79768	0.507	0.08	0	Endothelial cell	ENSEASG00005004648
0	2.7703	0.489	0.074	0	Endothelial cell	PRKD1
0	2.77014	0.348	0.014	0	Endothelial cell	EMCN
0	2.6655	0.467	0.082	0	Endothelial cell	RAPGEF4
0	2.62877	0.397	0.055	0	Endothelial cell	STN1
0	2.62559	0.29	0.012	0	Endothelial cell	ENSEASG00005029320
0	2.58136	0.348	0.039	0	Endothelial cell	ENSEASG00005029888
0	2.57542	0.355	0.013	0	Endothelial cell	NPR1
0	2.55393	0.45	0.077	0	Endothelial cell	ENSEASG00005017505
0	2.4861	0.296	0.006	0	Endothelial cell	ENSEASG00005003660
0	2.46103	0.46	0.061	0	Endothelial cell	EPB41L2
0	2.38707	0.559	0.172	0	Endothelial cell	RASAL2
0	2.37658	0.374	0.049	0	Endothelial cell	HECW2
0	2.35061	0.296	0.009	0	Endothelial cell	SHANK3
0	2.32744	0.472	0.107	0	Endothelial cell	ARHGAP29
0	2.31614	0.366	0.049	0	Endothelial cell	TCF4
0	2.29508	0.253	0.016	0	Endothelial cell	LAMA4
0	2.29123	0.278	0.023	0	Endothelial cell	SLC9A3R2
0	2.28944	0.272	0.012	0	Endothelial cell	ENSEASG00005014637
0	2.25256	0.354	0.064	0	Endothelial cell	THSD4
0	2.20146	0.314	0.04	0	Endothelial cell	ENSEASG00005006982
0	2.19268	0.255	0.008	0	Endothelial cell	ADGRF5
0	2.18751	0.37	0.07	0	Endothelial cell	SPATS2
0	2.15364	0.841	0.443	0	Endothelial cell	ENSEASG00005025169
0	2.0635	0.651	0.194	0	Endothelial cell	ENSEASG00005015476
0	2.05842	0.253	0.034	0	Endothelial cell	CEMIP2
0	2.05244	0.327	0.052	0	Endothelial cell	TRPM4
0	2.04551	0.304	0.041	0	Endothelial cell	PRKCH
0	2.03533	0.273	0.035	0	Endothelial cell	ENSEASG00005020188
0	2.03315	0.316	0.048	0	Endothelial cell	RFTN1
0	2.02948	0.272	0.032	0	Endothelial cell	DGKH
0	2.02185	0.362	0.097	0	Endothelial cell	PLPP3
0	2.01363	0.579	0.227	0	Endothelial cell	SLK
0	1.95739	0.331	0.071	0	Endothelial cell	EBF1
0	1.95539	0.275	0.039	0	Endothelial cell	ENSEASG00005010848
0	1.93832	0.453	0.159	0	Endothelial cell	ENSEASG00005020694
0	1.92347	0.399	0.123	0	Endothelial cell	ASAP1
0	1.91686	0.321	0.07	0	Endothelial cell	ENSEASG00005010209
0	1.90682	0.27	0.051	0	Endothelial cell	SNRK
0	1.90053	0.257	0.04	0	Endothelial cell	HMCN1
0	1.84572	0.372	0.072	0	Endothelial cell	CALD1
0	1.84133	0.605	0.263	0	Endothelial cell	ADK
0	1.81348	0.359	0.09	0	Endothelial cell	TXNIP
0	1.76783	0.304	0.056	0	Endothelial cell	FYN
0	1.74009	0.672	0.372	0	Endothelial cell	SPTBN1
0	1.70443	0.76	0.462	0	Endothelial cell	PTPRM
2.1256e-301	2.00815	0.256	0.056	3.83693e-297	Endothelial cell	OSBPL3
1.27404e-297	1.72227	0.315	0.083	2.29977e-293	Endothelial cell	ANO6
7.56696e-294	1.35018	0.357	0.099	1.36591e-289	Endothelial cell	ELMO1
1.96801e-287	1.89922	0.25	0.056	3.55246e-283	Endothelial cell	ENSEASG00005010469
2.17043e-280	1.87612	0.278	0.069	3.91784e-276	Endothelial cell	LTBP1
2.2543e-270	1.58587	0.669	0.388	4.06924e-266	Endothelial cell	MACF1
2.73002e-261	1.89784	0.306	0.088	4.92796e-257	Endothelial cell	LIFR
1.79562e-257	1.88275	0.366	0.124	3.24128e-253	Endothelial cell	BMPR2
2.30679e-246	1.62431	0.337	0.107	4.16399e-242	Endothelial cell	NCOA3
1.8346e-242	1.8193	0.483	0.218	3.31164e-238	Endothelial cell	NBEA
8.41569e-231	1.5656	0.492	0.224	1.51912e-226	Endothelial cell	DOCK4
2.69876e-229	1.56281	0.318	0.101	4.87153e-225	Endothelial cell	ENSEASG00005008466
3.5653e-218	1.73731	0.36	0.131	6.43572e-214	Endothelial cell	NRP1
1.32273e-215	1.48977	0.337	0.116	2.38766e-211	Endothelial cell	HLA-DQB2
1.43735e-213	1.61374	0.306	0.1	2.59456e-209	Endothelial cell	EPAS1
1.59152e-210	1.46105	0.388	0.149	2.87285e-206	Endothelial cell	LRRFIP1
1.39384e-208	1.49081	0.353	0.132	2.51601e-204	Endothelial cell	RAB24
2.78899e-198	1.62505	0.256	0.076	5.03441e-194	Endothelial cell	PLPP1
3.91123e-191	1.48464	0.307	0.107	7.06017e-187	Endothelial cell	NFKBIA
1.18261e-188	1.67146	0.391	0.165	2.13473e-184	Endothelial cell	UACA
5.67207e-186	1.50387	0.265	0.083	1.02387e-181	Endothelial cell	ARHGEF3
1.30883e-184	1.55477	0.342	0.134	2.36257e-180	Endothelial cell	DYSF
4.39479e-166	1.41998	0.324	0.128	7.93304e-162	Endothelial cell	COL4A2
5.253e-164	1.49726	0.378	0.171	9.48219e-160	Endothelial cell	TBC1D8
8.27788e-163	1.26748	0.312	0.117	1.49424e-158	Endothelial cell	GPCPD1
5.21301e-161	1.46718	0.384	0.175	9.41001e-157	Endothelial cell	RBMS1
1.48343e-160	1.49323	0.376	0.17	2.67774e-156	Endothelial cell	COL4A1
5.47638e-159	1.50249	0.344	0.146	9.88541e-155	Endothelial cell	ENSEASG00005015750
4.20617e-155	1.57005	0.35	0.156	7.59257e-151	Endothelial cell	ENSEASG00005031806
5.35414e-153	1.45921	0.259	0.091	9.66475e-149	Endothelial cell	PHLPP1
6.64581e-151	1.43717	0.408	0.201	1.19964e-146	Endothelial cell	MAN1A1
2.62168e-149	1.25636	0.535	0.313	4.73239e-145	Endothelial cell	UTRN
4.42586e-146	1.19314	0.318	0.129	7.98913e-142	Endothelial cell	ENSEASG00005010696
1.27325e-144	1.66631	0.353	0.163	2.29834e-140	Endothelial cell	ADAMTS9
8.17718e-144	1.39962	0.315	0.13	1.47606e-139	Endothelial cell	FMNL2
1.68465e-139	1.36174	0.357	0.164	3.04097e-135	Endothelial cell	SPATS2L
1.293e-138	1.42359	0.335	0.149	2.33399e-134	Endothelial cell	ARHGAP26
2.2699e-138	1.42784	0.384	0.189	4.0974e-134	Endothelial cell	APBB2
1.42964e-136	1.33299	0.29	0.117	2.58065e-132	Endothelial cell	CTSH
1.68666e-125	1.3117	0.303	0.132	3.04459e-121	Endothelial cell	EPS15
7.12529e-119	1.35769	0.317	0.148	1.28619e-114	Endothelial cell	NCKAP1
8.58126e-115	1.52285	0.321	0.155	1.549e-110	Endothelial cell	AFF3
2.34708e-111	1.3174	0.29	0.13	4.23671e-107	Endothelial cell	IL15
1.14606e-109	1.19991	0.337	0.166	2.06875e-105	Endothelial cell	ENSEASG00005002625
2.47579e-108	1.3049	0.283	0.127	4.46904e-104	Endothelial cell	MYO1E
6.89127e-107	1.21902	0.349	0.18	1.24394e-102	Endothelial cell	PTPN12
7.32524e-106	1.18723	0.351	0.182	1.32228e-101	Endothelial cell	PSMB10
5.73149e-101	1.25269	0.25	0.108	1.03459e-96	Endothelial cell	IL6ST
4.26277e-92	1.24413	0.269	0.127	7.69473e-88	Endothelial cell	ENSEASG00005011504
5.29844e-92	1.21268	0.32	0.166	9.56421e-88	Endothelial cell	ENSEASG00005010095
4.62765e-90	1.03063	0.494	0.335	8.35338e-86	Endothelial cell	APP
8.19831e-89	1.19972	0.271	0.13	1.47988e-84	Endothelial cell	SNTB2
2.49951e-88	0.977096	0.56	0.404	4.51187e-84	Endothelial cell	BAZ2B
2.75758e-86	1.05839	0.257	0.119	4.97771e-82	Endothelial cell	CALM1
9.27792e-81	1.08216	0.319	0.172	1.67476e-76	Endothelial cell	TTC28
3.7847e-80	1.16116	0.295	0.156	6.83176e-76	Endothelial cell	RALGAPA1
1.2321e-74	1.48107	0.284	0.154	2.22406e-70	Endothelial cell	RARB
2.17376e-74	1.08663	0.314	0.175	3.92386e-70	Endothelial cell	CP
8.16636e-74	1.13017	0.264	0.135	1.47411e-69	Endothelial cell	PTK2
1.85435e-70	1.05611	0.377	0.235	3.34729e-66	Endothelial cell	TUT4
1.52897e-68	0.590793	0.757	0.641	2.75995e-64	Endothelial cell	DDX5
2.11928e-66	1.09234	0.368	0.234	3.82552e-62	Endothelial cell	TANC1
5.64266e-66	0.989436	0.413	0.278	1.01856e-61	Endothelial cell	PHACTR4
7.70834e-66	1.13896	0.262	0.14	1.39143e-61	Endothelial cell	GNAQ
1.05131e-65	1.06453	0.371	0.239	1.89772e-61	Endothelial cell	ARHGEF12
4.03027e-65	0.31171	0.369	0.207	7.27504e-61	Endothelial cell	ENSEASG00005031687
2.20551e-60	1.02391	0.396	0.267	3.98117e-56	Endothelial cell	PTPRG
4.43043e-58	0.981453	0.34	0.217	7.99737e-54	Endothelial cell	SGK1
4.40137e-57	0.992138	0.285	0.166	7.9449e-53	Endothelial cell	KAT6A
7.09237e-57	1.01055	0.291	0.171	1.28024e-52	Endothelial cell	PDE7B
8.57007e-57	0.808496	0.475	0.35	1.54698e-52	Endothelial cell	ARGLU1
2.10308e-52	0.980484	0.348	0.23	3.79627e-48	Endothelial cell	UBR5
8.36289e-49	0.849807	0.308	0.193	1.50959e-44	Endothelial cell	INPP4B
1.16881e-46	0.572775	0.811	0.709	2.10983e-42	Endothelial cell	SYNE2
1.72302e-44	0.819063	0.381	0.27	3.11023e-40	Endothelial cell	FERMT2
9.50971e-44	0.861742	0.307	0.201	1.7166e-39	Endothelial cell	KLC1
6.1063e-43	0.86327	0.374	0.267	1.10225e-38	Endothelial cell	PPP1R12A
4.6789e-42	0.865394	0.344	0.239	8.44589e-38	Endothelial cell	QKI
1.81044e-41	0.953412	0.345	0.242	3.26803e-37	Endothelial cell	RAPGEF2
1.95204e-40	0.741037	0.447	0.348	3.52363e-36	Endothelial cell	KMT2E
2.19337e-40	0.590558	0.275	0.168	3.95925e-36	Endothelial cell	ENSEASG00005028930
2.95905e-40	0.728999	0.304	0.199	5.34139e-36	Endothelial cell	ENSEASG00005017355
4.93544e-40	0.654881	0.509	0.41	8.90897e-36	Endothelial cell	SF3B1
6.76288e-40	0.888152	0.267	0.171	1.22077e-35	Endothelial cell	TMEM135
7.6483e-40	0.909093	0.253	0.158	1.38059e-35	Endothelial cell	R3HDM1
2.96524e-37	0.837829	0.27	0.175	5.35255e-33	Endothelial cell	MEF2A
4.74492e-37	0.76944	0.293	0.195	8.56506e-33	Endothelial cell	SPARC
4.92962e-34	0.656792	0.399	0.304	8.89845e-30	Endothelial cell	HNRNPA2B1
7.75447e-33	0.64227	0.433	0.332	1.39976e-28	Endothelial cell	ENSEASG00005028709
2.44626e-32	0.858402	0.277	0.187	4.41575e-28	Endothelial cell	PPP3CC
8.59949e-32	0.762442	0.253	0.166	1.55229e-27	Endothelial cell	MAP4K4
1.09986e-29	0.456006	0.599	0.514	1.98535e-25	Endothelial cell	ZBTB16
1.62335e-29	0.685793	0.316	0.227	2.93031e-25	Endothelial cell	EIF4G3
2.14375e-28	0.675133	0.411	0.33	3.86968e-24	Endothelial cell	AFDN
5.87546e-28	0.740121	0.331	0.246	1.06058e-23	Endothelial cell	XRN1
9.19953e-28	0.748683	0.312	0.23	1.66061e-23	Endothelial cell	ROCK2
2.64147e-27	1.17794	0.31	0.238	4.76813e-23	Endothelial cell	IGFBP5
7.88719e-27	0.757867	0.286	0.205	1.42372e-22	Endothelial cell	KIAA0825
2.06607e-24	0.676607	0.323	0.245	3.72946e-20	Endothelial cell	ENSEASG00005011360
1.9938e-22	0.668923	0.366	0.296	3.59901e-18	Endothelial cell	DOCK1
5.41709e-21	0.724321	0.256	0.187	9.77839e-17	Endothelial cell	CEP112
5.6314e-21	0.486215	0.473	0.408	1.01652e-16	Endothelial cell	RBM39
6.70428e-21	0.662465	0.268	0.2	1.21019e-16	Endothelial cell	TOP2B
6.7175e-21	0.459191	0.616	0.566	1.21258e-16	Endothelial cell	SON
3.9532e-20	0.55036	0.418	0.348	7.13593e-16	Endothelial cell	ATRX
4.08971e-20	0.551112	0.469	0.406	7.38233e-16	Endothelial cell	ENSEASG00005006206
6.78992e-20	0.545872	0.291	0.219	1.22565e-15	Endothelial cell	HSP90AB1
2.47246e-18	0.653658	0.255	0.193	4.46304e-14	Endothelial cell	SETD5
1.00678e-17	0.649274	0.267	0.203	1.81734e-13	Endothelial cell	LDLRAD4
1.73846e-17	0.61336	0.312	0.25	3.13809e-13	Endothelial cell	TACC1
3.80039e-17	0.521573	0.325	0.256	6.86008e-13	Endothelial cell	ENSEASG00005005734
4.65143e-17	0.510366	0.416	0.358	8.3963e-13	Endothelial cell	JMJD1C
1.48337e-15	0.509928	0.431	0.379	2.67764e-11	Endothelial cell	CHD9
2.40977e-14	0.538728	0.326	0.275	4.34987e-10	Endothelial cell	ENSEASG00005008022
2.44512e-14	0.459272	0.452	0.407	4.41369e-10	Endothelial cell	ITSN2
5.32399e-14	0.591406	0.313	0.259	9.61034e-10	Endothelial cell	EXOC6B
3.95548e-13	0.578146	0.279	0.228	7.14004e-09	Endothelial cell	FNBP1L
8.26538e-13	0.549712	0.301	0.251	1.49198e-08	Endothelial cell	SENP6
9.47425e-13	0.500988	0.394	0.348	1.7102e-08	Endothelial cell	ENSEASG00005017162
1.30476e-12	0.665487	0.285	0.237	2.35523e-08	Endothelial cell	DNAJC1
6.853e-12	0.352823	0.559	0.523	1.23704e-07	Endothelial cell	LUC7L3
1.60372e-11	0.395146	0.375	0.328	2.89488e-07	Endothelial cell	SBF2
1.66003e-11	0.491703	0.306	0.26	2.99652e-07	Endothelial cell	ENSEASG00005009599
1.95477e-11	0.472745	0.342	0.295	3.52856e-07	Endothelial cell	ENSEASG00005015400
1.54654e-10	0.466994	0.368	0.328	2.79165e-06	Endothelial cell	BPTF
2.68422e-10	0.533793	0.33	0.29	4.84528e-06	Endothelial cell	VPS13A
3.06759e-10	0.429015	0.269	0.225	5.5373e-06	Endothelial cell	SMCHD1
1.40843e-09	0.270491	0.341	0.296	2.54236e-05	Endothelial cell	DPYD
2.04297e-09	0.474228	0.259	0.217	3.68776e-05	Endothelial cell	MYL6
5.43697e-09	0.375228	0.326	0.284	9.81428e-05	Endothelial cell	ENSEASG00005002481
6.72898e-09	0.45468	0.36	0.327	0.000121465	Endothelial cell	EXOC4
2.76437e-08	0.442173	0.318	0.284	0.000498996	Endothelial cell	ENSEASG00005007611
3.08454e-08	0.507578	0.311	0.278	0.00055679	Endothelial cell	ENSEASG00005018780
1.36506e-07	0.428085	0.255	0.219	0.00246407	Endothelial cell	FNBP4
1.60303e-07	0.431218	0.324	0.295	0.00289364	Endothelial cell	RBM5
1.76403e-07	0.352504	0.503	0.484	0.00318425	Endothelial cell	SCAPER
1.9246e-07	0.335728	0.413	0.385	0.0034741	Endothelial cell	SRSF11
2.55705e-07	0.527786	0.291	0.257	0.00461574	Endothelial cell	GRB10
7.17937e-07	0.418299	0.308	0.278	0.0129595	Endothelial cell	TNRC6B
1.12725e-06	0.46224	0.299	0.27	0.0203479	Endothelial cell	UPF2
1.62029e-06	0.401251	0.296	0.266	0.0292478	Endothelial cell	USP15
0	4.78595	0.683	0.029	0	Fibroblast	C7
0	3.99615	0.575	0.022	0	Fibroblast	FBLN5
0	3.85902	0.713	0.071	0	Fibroblast	CALD1
0	3.32588	0.561	0.085	0	Fibroblast	LAMA2
0	3.3152	0.465	0.034	0	Fibroblast	MGP
0	3.1173	0.488	0.074	0	Fibroblast	ENSEASG00005009938
0	3.04583	0.433	0.035	0	Fibroblast	FOS
0	2.98076	0.343	0.016	0	Fibroblast	NR4A1
0	2.81907	0.361	0.029	0	Fibroblast	RGS2
0	2.79101	0.375	0.024	0	Fibroblast	COL6A1
0	2.72467	0.302	0.02	0	Fibroblast	SNAP91
0	2.5302	0.711	0.202	0	Fibroblast	ENSEASG00005031687
0	2.44601	0.406	0.075	0	Fibroblast	EBF1
0	2.3508	0.416	0.054	0	Fibroblast	MEIS2
0	2.17909	0.251	0.021	0	Fibroblast	ENSEASG00005035034
0	1.82616	0.258	0.03	0	Fibroblast	ABCA9
1.27427e-301	2.04022	0.26	0.035	2.30019e-297	Fibroblast	CXCL12
2.58149e-290	2.12279	0.262	0.037	4.65984e-286	Fibroblast	HSPA6
6.51238e-280	2.66418	0.313	0.055	1.17555e-275	Fibroblast	ADAMTS1
1.954e-263	1.94798	0.308	0.054	3.52716e-259	Fibroblast	RFTN1
2.31774e-263	1.99064	0.343	0.067	4.18376e-259	Fibroblast	SOX5
2.3182e-247	2.07928	0.345	0.072	4.18458e-243	Fibroblast	LTBP1
3.24648e-226	1.89951	0.287	0.054	5.86022e-222	Fibroblast	ITGA9
2.96971e-224	2.24432	0.357	0.085	5.36062e-220	Fibroblast	COL6A3
3.99008e-224	1.9778	0.344	0.076	7.2025e-220	Fibroblast	FRY
7.77043e-200	2.21517	0.265	0.053	1.40264e-195	Fibroblast	IL1R1
3.21226e-197	1.81732	0.307	0.068	5.79846e-193	Fibroblast	THSD7A
4.34633e-195	1.56617	0.881	0.623	7.84555e-191	Fibroblast	HSP90AA1
3.59214e-183	2.02872	0.51	0.197	6.48417e-179	Fibroblast	ENSEASG00005017355
9.29428e-174	1.32341	0.304	0.07	1.67771e-169	Fibroblast	LDB2
1.3517e-173	2.07228	0.294	0.072	2.43995e-169	Fibroblast	COL12A1
2.0957e-167	2.00981	0.367	0.109	3.78295e-163	Fibroblast	C1S
2.10797e-148	1.74334	0.316	0.089	3.80509e-144	Fibroblast	ENSEASG00005017505
2.33767e-135	1.6655	0.27	0.071	4.21973e-131	Fibroblast	SETBP1
7.13415e-133	1.78718	0.382	0.136	1.28778e-128	Fibroblast	NRP1
2.17216e-124	1.58621	0.259	0.07	3.92096e-120	Fibroblast	ENSEASG00005015429
5.93591e-97	1.6066	0.395	0.174	1.07149e-92	Fibroblast	COL4A1
4.78282e-96	1.59646	0.318	0.12	8.63347e-92	Fibroblast	FBN1
9.26142e-80	1.45727	0.458	0.245	1.67178e-75	Fibroblast	C1R
1.80017e-76	1.18319	0.588	0.381	3.24948e-72	Fibroblast	SPTBN1
8.10986e-75	1.4183	0.256	0.095	1.46391e-70	Fibroblast	CDK14
1.7033e-70	1.33637	0.309	0.133	3.07462e-66	Fibroblast	COL4A2
2.7466e-68	1.15819	0.431	0.223	4.95788e-64	Fibroblast	ENSEASG00005004765
6.27397e-65	1.38572	0.268	0.111	1.13252e-60	Fibroblast	IL6ST
7.31836e-59	1.1073	0.538	0.343	1.32104e-54	Fibroblast	IGFBP7
1.88302e-58	1.46252	0.361	0.19	3.39904e-54	Fibroblast	GHR
2.12385e-54	1.40086	0.339	0.177	3.83376e-50	Fibroblast	CP
7.529e-53	1.15717	0.598	0.446	1.35906e-48	Fibroblast	PLXDC2
2.02489e-52	1.20775	0.474	0.305	3.65512e-48	Fibroblast	HSPA8
4.37373e-52	1.00739	0.51	0.332	7.89502e-48	Fibroblast	ENSEASG00005028709
2.30725e-49	1.2106	0.395	0.23	4.16483e-45	Fibroblast	ROCK2
1.50149e-46	1.18586	0.274	0.132	2.71035e-42	Fibroblast	HSPH1
6.14753e-46	1.07898	0.411	0.25	1.10969e-41	Fibroblast	UBB
4.50141e-45	1.18664	0.324	0.176	8.1255e-41	Fibroblast	MYLK
1.17786e-43	0.972984	0.358	0.202	2.12616e-39	Fibroblast	ENSEASG00005013347
1.98004e-43	1.28703	0.363	0.213	3.57417e-39	Fibroblast	BICC1
2.10259e-43	0.98264	0.306	0.157	3.79539e-39	Fibroblast	LRRFIP1
6.67936e-43	1.51869	0.29	0.154	1.20569e-38	Fibroblast	RAD51B
1.22816e-36	1.06442	0.266	0.138	2.21695e-32	Fibroblast	ENSEASG00005017898
1.01831e-35	0.993588	0.411	0.269	1.83815e-31	Fibroblast	ENSEASG00005026677
6.93338e-31	0.879762	0.467	0.337	1.25154e-26	Fibroblast	ENSEASG00005031100
6.42966e-30	0.654244	0.676	0.568	1.16062e-25	Fibroblast	EEF1A1
8.67681e-30	0.806584	0.391	0.256	1.56625e-25	Fibroblast	ENSEASG00005005734
1.18329e-26	0.992738	0.317	0.202	2.13595e-22	Fibroblast	ENSEASG00005003522
1.74292e-26	1.01176	0.274	0.165	3.14614e-22	Fibroblast	MYO1D
6.864e-26	0.984333	0.341	0.228	1.23902e-21	Fibroblast	FNDC3B
1.08419e-24	0.931325	0.257	0.153	1.95707e-20	Fibroblast	PITPNC1
2.73821e-21	0.917403	0.26	0.164	4.94274e-17	Fibroblast	MED13L
7.57014e-21	0.658181	0.555	0.477	1.36649e-16	Fibroblast	RPL13A
1.38225e-20	0.701796	0.499	0.407	2.49511e-16	Fibroblast	RPL4
2.50113e-20	0.819736	0.317	0.22	4.51479e-16	Fibroblast	HSP90AB1
6.91603e-20	0.832358	0.312	0.214	1.24841e-15	Fibroblast	TRIO
7.81367e-18	0.703929	0.312	0.217	1.41044e-13	Fibroblast	MYL6
1.7112e-17	0.830794	0.27	0.183	3.08889e-13	Fibroblast	RBMS1
2.25659e-16	0.739967	0.387	0.306	4.07338e-12	Fibroblast	ENSEASG00005004621
6.88137e-16	0.703867	0.41	0.322	1.24216e-11	Fibroblast	UTRN
2.39238e-15	0.705933	0.275	0.193	4.31849e-11	Fibroblast	RPS9
5.70932e-15	0.678101	0.251	0.168	1.03059e-10	Fibroblast	MAP4K4
1.21405e-14	0.721793	0.275	0.195	2.19149e-10	Fibroblast	SERPINH1
3.30317e-14	0.815218	0.276	0.196	5.96255e-10	Fibroblast	APBB2
5.1391e-13	0.73375	0.273	0.197	9.27659e-09	Fibroblast	INPP4B
1.26094e-12	0.605207	0.323	0.247	2.27613e-08	Fibroblast	SPTAN1
1.53078e-12	0.60408	0.354	0.28	2.76322e-08	Fibroblast	RPL7
1.80291e-12	0.688379	0.471	0.398	3.25444e-08	Fibroblast	TSHZ2
2.11427e-12	0.441427	0.589	0.523	3.81647e-08	Fibroblast	LUC7L3
2.68353e-12	0.506527	0.473	0.4	4.84403e-08	Fibroblast	MACF1
2.08246e-11	0.549987	0.393	0.329	3.75904e-07	Fibroblast	SBF2
2.53236e-11	0.704422	0.26	0.191	4.57116e-07	Fibroblast	HSPA5
3.24041e-11	0.560043	0.486	0.428	5.84926e-07	Fibroblast	TPT1
4.63527e-11	0.699843	0.36	0.287	8.36713e-07	Fibroblast	ARHGAP10
6.70703e-11	0.578281	0.267	0.198	1.21069e-06	Fibroblast	SPARC
1.91812e-09	0.52026	0.272	0.21	3.4624e-05	Fibroblast	EEF2
3.21459e-09	0.565171	0.298	0.236	5.80265e-05	Fibroblast	HNRNPA1
1.16338e-08	0.558468	0.356	0.306	0.000210001	Fibroblast	ENSEASG00005005174
2.70485e-08	0.587682	0.294	0.241	0.000488253	Fibroblast	RPL6
3.61503e-08	0.526399	0.33	0.277	0.000652549	Fibroblast	ENSEASG00005009897
4.62178e-08	0.71828	0.314	0.263	0.000834277	Fibroblast	ITSN1
5.20855e-08	0.481455	0.289	0.23	0.000940195	Fibroblast	EIF4G3
7.48385e-08	0.590786	0.321	0.271	0.00135091	Fibroblast	ENSEASG00005025120
2.32838e-07	0.514431	0.321	0.271	0.00420296	Fibroblast	ENSEASG00005012847
8.42367e-07	0.444599	0.527	0.494	0.0152056	Fibroblast	RPS6
1.10725e-06	0.44415	0.275	0.223	0.0199869	Fibroblast	CD63
1.29311e-06	0.443036	0.253	0.204	0.0233419	Fibroblast	ENSEASG00005005956
1.6689e-06	0.462115	0.286	0.235	0.0301252	Fibroblast	ENSEASG00005014465
1.76965e-06	0.513564	0.353	0.304	0.0319439	Fibroblast	MAML2
0	3.95641	0.371	0.006	0	Intercalated cell	SLC26A4
0	3.29358	0.351	0.01	0	Intercalated cell	ENSEASG00005001943
0	3.09337	0.546	0.041	0	Intercalated cell	SLIT2
0	2.94201	0.572	0.039	0	Intercalated cell	ATP6V0A4
0	2.92585	0.501	0.046	0	Intercalated cell	RCAN2
0	2.89293	0.735	0.057	0	Intercalated cell	ENSEASG00005015892
0	2.84942	0.395	0.009	0	Intercalated cell	PTGS1
0	2.80235	0.504	0.021	0	Intercalated cell	NEURL1
0	2.68812	0.61	0.066	0	Intercalated cell	WDR72
0	2.63354	0.469	0.039	0	Intercalated cell	ENSEASG00005030946
0	2.6291	0.587	0.076	0	Intercalated cell	ENSEASG00005003908
0	2.45075	0.439	0.048	0	Intercalated cell	MYO1B
0	2.39654	0.525	0.078	0	Intercalated cell	CKB
0	2.37246	0.349	0.007	0	Intercalated cell	SCNN1B
0	2.30285	0.64	0.229	0	Intercalated cell	ENSEASG00005028022
0	2.28035	0.329	0.02	0	Intercalated cell	ATP6V0D2
0	2.21381	0.354	0.063	0	Intercalated cell	DDIT4
0	2.17121	0.596	0.152	0	Intercalated cell	PDE1C
0	2.13717	0.418	0.063	0	Intercalated cell	FYB2
0	2.09073	0.351	0.073	0	Intercalated cell	ENSEASG00005012665
0	2.08749	0.362	0.038	0	Intercalated cell	CLDN4
0	2.07388	0.253	0.028	0	Intercalated cell	ADAM12
0	2.0635	0.254	0.003	0	Intercalated cell	AQP2
0	2.05056	0.468	0.119	0	Intercalated cell	KCTD1
0	2.04658	0.497	0.069	0	Intercalated cell	MECOM
0	1.98955	0.251	0.001	0	Intercalated cell	INSRR
0	1.97517	0.261	0.006	0	Intercalated cell	HEPACAM2
0	1.97227	0.385	0.045	0	Intercalated cell	ENSEASG00005032236
0	1.93798	0.357	0.061	0	Intercalated cell	S100A6
0	1.93422	0.499	0.115	0	Intercalated cell	CFAP54
0	1.91755	0.554	0.16	0	Intercalated cell	NR3C2
0	1.91529	0.291	0.022	0	Intercalated cell	KLHL3
0	1.90787	0.327	0.035	0	Intercalated cell	SCIN
0	1.89845	0.365	0.032	0	Intercalated cell	SCNN1A
0	1.88248	0.288	0.012	0	Intercalated cell	GATA3
0	1.86752	0.396	0.062	0	Intercalated cell	PLCG2
0	1.85854	0.349	0.034	0	Intercalated cell	GPRC5B
0	1.82278	0.385	0.068	0	Intercalated cell	THSD4
0	1.81395	0.471	0.085	0	Intercalated cell	PFKP
0	1.80735	0.43	0.094	0	Intercalated cell	PPP1R9A
0	1.75375	0.345	0.047	0	Intercalated cell	A2M
0	1.74233	0.264	0.017	0	Intercalated cell	CLDN8
0	1.71056	0.365	0.067	0	Intercalated cell	SETBP1
0	1.708	0.51	0.125	0	Intercalated cell	ENSEASG00005010696
0	1.6804	0.268	0.024	0	Intercalated cell	DSP
0	1.65152	0.322	0.05	0	Intercalated cell	TSC22D1
0	1.64261	0.478	0.126	0	Intercalated cell	TBC1D1
0	1.63927	0.257	0.032	0	Intercalated cell	RRAD
0	1.61049	0.609	0.202	0	Intercalated cell	ENSEASG00005031687
0	1.55635	0.335	0.055	0	Intercalated cell	HK1
0	1.49777	0.254	0.03	0	Intercalated cell	GCNT1
0	1.48196	0.325	0.057	0	Intercalated cell	TINAGL1
0	1.40115	0.279	0.041	0	Intercalated cell	SH3GLB2
0	1.3986	0.288	0.049	0	Intercalated cell	PDE3B
0	1.39804	0.36	0.066	0	Intercalated cell	IER3
0	0.723856	0.404	0.081	0	Intercalated cell	EGF
1.25034e-286	1.53159	0.336	0.071	2.257e-282	Intercalated cell	TSPAN1
1.46836e-273	1.95622	0.343	0.078	2.65054e-269	Intercalated cell	BCAP29
2.01805e-267	1.74949	0.474	0.142	3.64278e-263	Intercalated cell	KBTBD12
9.75082e-261	1.4561	0.301	0.061	1.76012e-256	Intercalated cell	FRAS1
2.71663e-256	2.14758	0.424	0.124	4.90378e-252	Intercalated cell	ENSEASG00005015753
1.66892e-253	1.89559	0.842	0.561	3.01257e-249	Intercalated cell	ATP1B1
2.98006e-251	1.53812	0.615	0.237	5.3793e-247	Intercalated cell	SPTAN1
6.29057e-241	1.53734	0.427	0.125	1.13551e-236	Intercalated cell	DCDC2
5.00962e-238	1.1841	0.252	0.047	9.04287e-234	Intercalated cell	RAP1GAP2
5.3475e-236	1.30956	0.254	0.049	9.65277e-232	Intercalated cell	ENSEASG00005010636
2.09145e-234	1.64089	0.253	0.049	3.77528e-230	Intercalated cell	HS6ST3
2.44981e-233	1.27522	0.349	0.084	4.42214e-229	Intercalated cell	DOCK10
9.03808e-224	1.35708	0.426	0.129	1.63146e-219	Intercalated cell	IVNS1ABP
1.6451e-214	1.37348	0.374	0.104	2.96957e-210	Intercalated cell	TBC1D4
1.3004e-198	1.27329	0.599	0.256	2.34734e-194	Intercalated cell	NAALADL2
6.50593e-197	1.13077	0.466	0.162	1.17439e-192	Intercalated cell	DEFB1
2.39973e-196	1.35606	0.321	0.084	4.33175e-192	Intercalated cell	ARHGEF3
2.3069e-194	1.3883	0.335	0.093	4.16419e-190	Intercalated cell	RBBP7
4.8161e-191	1.60972	0.825	0.616	8.69354e-187	Intercalated cell	ATP1A1
1.60872e-190	1.15741	0.264	0.061	2.9039e-186	Intercalated cell	AGPAT2
1.86437e-190	1.39083	0.637	0.299	3.36537e-186	Intercalated cell	CADPS2
4.72495e-179	1.4196	0.288	0.076	8.52901e-175	Intercalated cell	ATP6AP2
1.44525e-176	1.42135	0.362	0.115	2.60882e-172	Intercalated cell	EPCAM
1.61285e-173	1.22925	0.391	0.129	2.91135e-169	Intercalated cell	ASAP2
2.10287e-169	1.14561	0.382	0.127	3.79588e-165	Intercalated cell	ALDOA
4.75274e-167	1.41402	0.45	0.172	8.57918e-163	Intercalated cell	WNK1
2.88359e-163	1.24222	0.471	0.186	5.20517e-159	Intercalated cell	CPNE3
7.85579e-161	1.13865	0.424	0.152	1.41805e-156	Intercalated cell	LRRFIP1
1.87181e-147	1.24905	0.349	0.118	3.3788e-143	Intercalated cell	HOXB5
6.73097e-146	1.23646	0.418	0.16	1.21501e-141	Intercalated cell	MYH10
4.52621e-142	1.15925	0.272	0.078	8.17025e-138	Intercalated cell	TBC1D9
6.67976e-137	1.03143	0.615	0.323	1.20576e-132	Intercalated cell	SAT1
2.14186e-136	1.0718	0.298	0.093	3.86628e-132	Intercalated cell	ELOVL6
5.4571e-133	1.03808	0.411	0.162	9.85061e-129	Intercalated cell	ENSEASG00005014007
3.35069e-129	1.0597	0.304	0.1	6.04833e-125	Intercalated cell	ATP6V1H
3.1847e-124	1.11736	0.325	0.114	5.7487e-120	Intercalated cell	ENSEASG00005001212
8.87029e-124	1.00112	0.843	0.623	1.60118e-119	Intercalated cell	HSP90AA1
1.37363e-123	1.03613	0.418	0.172	2.47953e-119	Intercalated cell	ENSEASG00005028916
2.24682e-122	0.913386	0.297	0.097	4.05574e-118	Intercalated cell	TXNIP
7.34385e-120	1.11668	0.275	0.089	1.32564e-115	Intercalated cell	MYZAP
6.50862e-119	1.00993	0.374	0.145	1.17487e-114	Intercalated cell	MORF4L2
2.0193e-118	1.09034	0.454	0.202	3.64505e-114	Intercalated cell	DACH1
2.2601e-111	1.0776	0.338	0.13	4.0797e-107	Intercalated cell	DOCK7
5.54101e-111	0.919829	0.292	0.101	1.00021e-106	Intercalated cell	COX5A
4.88129e-110	1.13291	0.265	0.089	8.81121e-106	Intercalated cell	PIK3C2G
1.34585e-109	1.0843	0.394	0.167	2.4294e-105	Intercalated cell	FLNB
9.73083e-104	0.974942	0.319	0.121	1.75651e-99	Intercalated cell	EML4
1.78778e-103	1.04954	0.516	0.274	3.22711e-99	Intercalated cell	SLC25A3
8.70832e-102	0.884602	0.304	0.112	1.57194e-97	Intercalated cell	GOT1
1.10694e-100	0.982671	0.39	0.168	1.99814e-96	Intercalated cell	NFE2L2
1.13513e-99	1.23712	0.531	0.292	2.04902e-95	Intercalated cell	NEDD4L
1.47594e-99	0.856633	0.774	0.517	2.66421e-95	Intercalated cell	LUC7L3
8.14692e-99	0.864988	0.279	0.1	1.4706e-94	Intercalated cell	NISCH
1.11691e-97	1.36958	0.338	0.145	2.01614e-93	Intercalated cell	ALDH1A1
3.37088e-97	0.881821	0.714	0.458	6.08477e-93	Intercalated cell	HOOK3
6.02031e-97	0.967866	0.452	0.213	1.08673e-92	Intercalated cell	FNBP4
1.75744e-96	0.831905	0.268	0.095	3.17235e-92	Intercalated cell	SNX2
2.55649e-95	0.858115	0.475	0.232	4.61472e-91	Intercalated cell	USP24
2.68935e-95	0.859168	0.715	0.457	4.85454e-91	Intercalated cell	PKHD1
5.85084e-95	0.869608	0.624	0.38	1.05614e-90	Intercalated cell	CDH16
2.16727e-94	1.18885	0.592	0.372	3.91214e-90	Intercalated cell	ENSEASG00005012862
1.57482e-88	0.984025	0.26	0.095	2.84271e-84	Intercalated cell	ENSEASG00005020439
1.28532e-86	0.866965	0.546	0.294	2.32013e-82	Intercalated cell	ENSEASG00005018008
2.40755e-86	0.848647	0.329	0.137	4.34587e-82	Intercalated cell	ATP2B1
1.47935e-85	0.907471	0.441	0.218	2.67037e-81	Intercalated cell	ZBTB20
3.85162e-85	0.828146	0.613	0.367	6.95256e-81	Intercalated cell	IQGAP2
2.16857e-84	0.821536	0.647	0.407	3.91448e-80	Intercalated cell	LRBA
1.11605e-82	0.91214	0.451	0.232	2.01459e-78	Intercalated cell	ENSEASG00005016368
3.17451e-82	0.799221	0.41	0.196	5.73031e-78	Intercalated cell	ARHGEF28
8.02296e-82	1.40125	0.305	0.133	1.44822e-77	Intercalated cell	PARM1
2.69393e-80	0.944296	0.422	0.213	4.86282e-76	Intercalated cell	NFAT5
5.37286e-79	0.869069	0.362	0.167	9.69855e-75	Intercalated cell	RBBP8
7.37392e-78	0.870657	0.658	0.434	1.33107e-73	Intercalated cell	KTN1
9.37472e-78	0.970369	0.343	0.157	1.69223e-73	Intercalated cell	ZSWIM6
6.63489e-74	0.986486	0.515	0.303	1.19766e-69	Intercalated cell	HSPA8
1.30884e-73	0.874026	0.466	0.265	2.36258e-69	Intercalated cell	SPINT2
7.88304e-73	0.802189	0.321	0.142	1.42297e-68	Intercalated cell	PPP2R5A
3.10115e-72	0.901937	0.518	0.305	5.59789e-68	Intercalated cell	OXR1
2.67149e-71	0.813868	0.478	0.265	4.82231e-67	Intercalated cell	SRSF6
3.91538e-71	0.710736	0.392	0.194	7.06765e-67	Intercalated cell	CYC1
4.39073e-71	0.99863	0.457	0.25	7.92571e-67	Intercalated cell	TUT7
6.12184e-71	0.92952	0.462	0.254	1.10505e-66	Intercalated cell	FMN1
1.03239e-66	0.686248	0.264	0.11	1.86357e-62	Intercalated cell	MINDY2
1.05014e-66	0.715051	0.416	0.216	1.89561e-62	Intercalated cell	RABEP1
1.961e-65	0.737291	0.282	0.124	3.53979e-61	Intercalated cell	TRIT1
5.57401e-64	0.866041	0.349	0.172	1.00616e-59	Intercalated cell	PPM1K
1.53859e-63	0.848317	0.315	0.149	2.77731e-59	Intercalated cell	CEP104
4.15918e-63	0.753324	0.286	0.129	7.50773e-59	Intercalated cell	ENSEASG00005021936
1.3926e-62	0.716647	0.283	0.126	2.51377e-58	Intercalated cell	FAT1
3.56747e-62	0.666839	0.265	0.114	6.43965e-58	Intercalated cell	ENSEASG00005032487
1.14474e-61	1.08844	0.418	0.24	2.06638e-57	Intercalated cell	NCOA7
1.97416e-61	0.698021	0.405	0.216	3.56356e-57	Intercalated cell	HSP90AB1
5.32181e-61	0.684831	0.448	0.245	9.60639e-57	Intercalated cell	TMF1
1.28062e-60	0.736664	0.397	0.211	2.31164e-56	Intercalated cell	NCKAP5
6.33302e-60	0.729715	0.302	0.143	1.14317e-55	Intercalated cell	VAPA
1.9382e-59	0.729113	0.588	0.382	3.49865e-55	Intercalated cell	MAGI1
7.80676e-59	0.784627	0.39	0.206	1.4092e-54	Intercalated cell	COBLL1
7.90748e-59	0.660254	0.297	0.139	1.42738e-54	Intercalated cell	NPTN
1.97895e-58	0.70376	0.293	0.138	3.5722e-54	Intercalated cell	ENSEASG00005017567
1.64324e-57	0.761063	0.388	0.211	2.96621e-53	Intercalated cell	BICC1
1.86032e-57	0.663667	0.268	0.12	3.35807e-53	Intercalated cell	ENSEASG00005003530
5.53591e-57	0.685063	0.32	0.159	9.99288e-53	Intercalated cell	ATP5F1A
5.49624e-56	0.683464	0.251	0.112	9.92126e-52	Intercalated cell	ENSEASG00005016969
2.79368e-55	0.597296	0.485	0.284	5.04286e-51	Intercalated cell	ANKRD17
5.73334e-55	0.6862	0.33	0.167	1.03493e-50	Intercalated cell	SUCLG1
6.45298e-55	0.834103	0.329	0.168	1.16483e-50	Intercalated cell	USP16
7.71897e-55	0.70972	0.259	0.117	1.39335e-50	Intercalated cell	C4orf19
9.9896e-55	0.638152	0.415	0.232	1.80322e-50	Intercalated cell	HNRNPA1
1.46794e-54	0.66223	0.268	0.124	2.64979e-50	Intercalated cell	ENSEASG00005001105
9.07866e-54	0.694624	0.382	0.207	1.63879e-49	Intercalated cell	VPS13D
3.98e-53	0.791017	0.456	0.277	7.1843e-49	Intercalated cell	LAMB1
6.39055e-53	0.592193	0.535	0.332	1.15356e-48	Intercalated cell	ENSEASG00005029374
7.90416e-53	0.579918	0.599	0.39	1.42678e-48	Intercalated cell	ANK3
8.70399e-53	0.719263	0.558	0.36	1.57116e-48	Intercalated cell	WWOX
1.23955e-52	0.593569	0.418	0.236	2.2375e-48	Intercalated cell	OGDH
2.42466e-52	0.72227	0.425	0.248	4.37675e-48	Intercalated cell	UBB
6.63196e-52	0.668333	0.304	0.149	1.19714e-47	Intercalated cell	CTDSPL
7.10658e-52	0.535613	0.265	0.122	1.28281e-47	Intercalated cell	TUBA1B
4.45477e-51	0.595906	0.282	0.136	8.0413e-47	Intercalated cell	ENSEASG00005032484
6.77267e-51	0.619058	0.307	0.154	1.22253e-46	Intercalated cell	ENSEASG00005038589
9.11252e-51	0.616629	0.328	0.169	1.6449e-46	Intercalated cell	NDUFS2
9.86309e-51	0.720283	0.308	0.156	1.78039e-46	Intercalated cell	EPC1
3.14517e-50	0.60655	0.264	0.124	5.67735e-46	Intercalated cell	NEO1
6.9329e-50	0.643157	0.306	0.154	1.25146e-45	Intercalated cell	ALDH1L1
5.37414e-49	0.579963	0.477	0.293	9.70086e-45	Intercalated cell	MACROD2
6.12161e-49	0.67825	0.44	0.264	1.10501e-44	Intercalated cell	ARL15
1.32816e-48	0.673546	0.335	0.177	2.39746e-44	Intercalated cell	PLEKHA5
6.62605e-48	0.586938	0.326	0.173	1.19607e-43	Intercalated cell	ENSEASG00005034960
2.58529e-47	0.633777	0.424	0.248	4.6667e-43	Intercalated cell	SENP6
4.47023e-47	0.64428	0.28	0.139	8.06921e-43	Intercalated cell	TRIM37
6.82114e-47	0.575164	0.626	0.435	1.23128e-42	Intercalated cell	ENSEASG00005012642
8.91637e-47	0.519517	0.357	0.196	1.60949e-42	Intercalated cell	COX4I1
1.79175e-46	0.560041	0.271	0.133	3.2343e-42	Intercalated cell	NDUFB2
1.93531e-46	0.623385	0.289	0.147	3.49343e-42	Intercalated cell	NNT
2.45173e-46	0.680785	0.443	0.269	4.42562e-42	Intercalated cell	PKP4
2.92229e-46	0.520914	0.36	0.197	5.27503e-42	Intercalated cell	MTCH1
6.77718e-46	0.608892	0.365	0.203	1.22335e-41	Intercalated cell	ENSEASG00005014957
8.55394e-46	0.633451	0.274	0.137	1.54407e-41	Intercalated cell	TMEM87A
2.10816e-45	0.583315	0.264	0.129	3.80544e-41	Intercalated cell	MFF
2.94751e-45	0.640028	0.268	0.133	5.32056e-41	Intercalated cell	EBAG9
3.23259e-45	0.6021	0.282	0.141	5.83515e-41	Intercalated cell	TP53BP1
3.33008e-45	0.585828	0.316	0.168	6.01112e-41	Intercalated cell	WASL
4.68554e-45	0.646141	0.373	0.212	8.45787e-41	Intercalated cell	TASP1
6.78274e-45	0.47561	0.624	0.434	1.22435e-40	Intercalated cell	PARD3B
8.31915e-45	0.52928	0.368	0.205	1.50169e-40	Intercalated cell	UQCRC1
1.93455e-44	0.549082	0.591	0.405	3.49205e-40	Intercalated cell	RBM39
1.2654e-43	0.53372	0.462	0.283	2.28417e-39	Intercalated cell	BBX
1.40187e-43	0.609187	0.442	0.27	2.53052e-39	Intercalated cell	MAP4K3
2.22021e-43	0.595995	0.277	0.142	4.0077e-39	Intercalated cell	GNAQ
4.59735e-43	1.13156	0.754	0.666	8.29867e-39	Intercalated cell	ENSEASG00005018798
1.23027e-42	0.583322	0.496	0.318	2.22076e-38	Intercalated cell	ARHGAP5
1.60952e-42	0.526119	0.279	0.142	2.90535e-38	Intercalated cell	APLP2
4.73984e-42	0.596291	0.456	0.289	8.55589e-38	Intercalated cell	SOX6
5.56118e-42	0.698868	0.332	0.188	1.00385e-37	Intercalated cell	ENSEASG00005018916
8.34977e-42	0.579926	0.321	0.174	1.50722e-37	Intercalated cell	TRA2B
2.12717e-41	0.556192	0.474	0.313	3.83976e-37	Intercalated cell	ATP5F1B
2.25722e-41	0.493329	0.392	0.23	4.07451e-37	Intercalated cell	CTNNA1
2.4766e-41	0.607601	0.3	0.16	4.47051e-37	Intercalated cell	PTGES3
5.63902e-41	0.542981	0.41	0.246	1.0179e-36	Intercalated cell	ARFGEF1
1.2445e-40	0.538069	0.315	0.17	2.24645e-36	Intercalated cell	NOP14
2.09758e-40	0.504109	0.289	0.153	3.78634e-36	Intercalated cell	CHCHD3
3.58284e-39	0.54416	0.35	0.2	6.46739e-35	Intercalated cell	SDHA
1.43343e-38	0.55448	0.495	0.324	2.58748e-34	Intercalated cell	CSNK1A1
5.78085e-38	0.515114	0.369	0.219	1.0435e-33	Intercalated cell	CD63
8.84422e-37	0.579608	0.285	0.156	1.59647e-32	Intercalated cell	TMEM117
1.02858e-36	0.558016	0.427	0.275	1.85669e-32	Intercalated cell	TMEM30A
1.06921e-36	0.509776	0.572	0.398	1.93003e-32	Intercalated cell	TRIP11
2.15959e-36	0.487104	0.324	0.185	3.89827e-32	Intercalated cell	ENSEASG00005010046
1.15223e-35	0.515696	0.258	0.137	2.07989e-31	Intercalated cell	HNRNPM
2.90643e-35	0.54113	0.289	0.159	5.2464e-31	Intercalated cell	BRD9
3.03786e-35	0.870359	0.476	0.34	5.48364e-31	Intercalated cell	RALGAPA2
1.49708e-34	0.460473	0.276	0.152	2.70239e-30	Intercalated cell	COX5B
2.035e-34	0.389831	0.251	0.132	3.67337e-30	Intercalated cell	HSPH1
4.93451e-34	0.56422	0.29	0.162	8.90729e-30	Intercalated cell	CHP1
9.20396e-34	0.584991	0.435	0.288	1.66141e-29	Intercalated cell	FAF1
1.16893e-33	0.484302	0.342	0.205	2.11004e-29	Intercalated cell	NDUFA4
3.48818e-33	0.580461	0.276	0.153	6.29651e-29	Intercalated cell	EIF2AK4
6.18743e-33	0.591333	0.254	0.138	1.11689e-28	Intercalated cell	ENSEASG00005004112
8.46312e-33	0.670766	0.301	0.174	1.52768e-28	Intercalated cell	CENPC
9.82304e-33	0.442827	0.295	0.168	1.77316e-28	Intercalated cell	HSPA9
1.13405e-32	0.419256	0.701	0.532	2.04708e-28	Intercalated cell	PNISR
2.43565e-32	0.457163	0.557	0.405	4.39659e-28	Intercalated cell	RPL4
4.83519e-32	0.524029	0.28	0.158	8.72801e-28	Intercalated cell	RALGAPA1
5.33304e-32	0.429906	0.496	0.329	9.62667e-28	Intercalated cell	MATR3
6.05482e-32	0.412184	0.801	0.642	1.09296e-27	Intercalated cell	DDX5
1.39917e-31	0.42486	0.253	0.137	2.52565e-27	Intercalated cell	EPS15
2.398e-31	0.490774	0.404	0.259	4.32863e-27	Intercalated cell	SRSF5
2.73435e-31	0.369977	0.733	0.569	4.93578e-27	Intercalated cell	AKAP9
4.28496e-31	0.728916	0.424	0.29	7.73478e-27	Intercalated cell	GLIS3
4.63944e-31	0.437591	0.252	0.137	8.37465e-27	Intercalated cell	CNOT1
4.70001e-31	0.489532	0.368	0.228	8.48399e-27	Intercalated cell	ACIN1
7.36201e-31	0.47136	0.378	0.237	1.32892e-26	Intercalated cell	THRAP3
9.29281e-31	0.454717	0.263	0.147	1.67745e-26	Intercalated cell	SERBP1
1.25789e-30	0.464788	0.299	0.174	2.27062e-26	Intercalated cell	HNRNPR
1.26753e-30	0.5282	0.312	0.185	2.28802e-26	Intercalated cell	ENSEASG00005000147
1.65683e-30	0.457335	0.357	0.22	2.99075e-26	Intercalated cell	SRRM1
2.79136e-30	0.456012	0.315	0.188	5.03868e-26	Intercalated cell	HSPA5
4.25993e-30	0.475779	0.255	0.142	7.68961e-26	Intercalated cell	FAM149A
4.2626e-30	0.449612	0.338	0.207	7.69441e-26	Intercalated cell	EEF2
9.654e-30	0.572073	0.321	0.196	1.74264e-25	Intercalated cell	SLC16A10
1.36588e-29	0.436037	0.368	0.234	2.46554e-25	Intercalated cell	NME7
2.31657e-29	0.43514	0.307	0.183	4.18164e-25	Intercalated cell	ENSEASG00005024524
4.96171e-29	0.450476	0.387	0.247	8.95638e-25	Intercalated cell	OGA
6.04862e-29	0.453358	0.25	0.139	1.09184e-24	Intercalated cell	SNX5
7.88768e-29	0.494829	0.282	0.164	1.4238e-24	Intercalated cell	ENSEASG00005007108
8.71225e-29	0.338055	0.435	0.281	1.57265e-24	Intercalated cell	ENSEASG00005002481
8.92025e-29	0.46835	0.501	0.357	1.61019e-24	Intercalated cell	DPP6
1.01477e-28	0.400241	0.562	0.404	1.83175e-24	Intercalated cell	ITSN2
4.71361e-28	0.336062	0.364	0.231	8.50853e-24	Intercalated cell	ENSEASG00005017822
9.33341e-28	0.482165	0.274	0.16	1.68477e-23	Intercalated cell	AUH
1.06374e-27	0.425311	0.348	0.217	1.92016e-23	Intercalated cell	NUCKS1
1.1992e-27	0.587164	0.493	0.357	2.16467e-23	Intercalated cell	ESRRG
1.47559e-27	0.39119	0.446	0.301	2.66359e-23	Intercalated cell	ENSEASG00005001206
5.43182e-27	0.428681	0.274	0.159	9.80497e-23	Intercalated cell	LARP7
6.44724e-27	0.420548	0.267	0.154	1.16379e-22	Intercalated cell	SRSF7
6.76336e-27	0.381255	0.302	0.182	1.22085e-22	Intercalated cell	EIF4G2
8.73729e-27	0.403874	0.254	0.144	1.57717e-22	Intercalated cell	ENSEASG00005016990
1.02197e-26	0.353538	0.404	0.269	1.84476e-22	Intercalated cell	ENSEASG00005026677
1.53084e-26	0.452734	0.474	0.336	2.76332e-22	Intercalated cell	ENSEASG00005031100
4.283e-26	0.393459	0.326	0.202	7.73125e-22	Intercalated cell	CHD6
6.04595e-26	0.359991	0.296	0.179	1.09135e-21	Intercalated cell	EIF1
6.1384e-26	0.3425	0.349	0.219	1.10804e-21	Intercalated cell	USP47
9.21552e-26	0.381404	0.318	0.197	1.66349e-21	Intercalated cell	ENSEASG00005018588
1.11342e-25	0.290015	0.343	0.215	2.00984e-21	Intercalated cell	MYL6
1.4071e-25	0.306952	0.276	0.164	2.53996e-21	Intercalated cell	ATP5MC3
2.23325e-25	0.355409	0.279	0.165	4.03124e-21	Intercalated cell	HNRNPL
2.68119e-25	0.351943	0.305	0.186	4.83981e-21	Intercalated cell	MDH2
3.2895e-25	0.269937	0.392	0.255	5.93789e-21	Intercalated cell	ENSEASG00005005734
6.82537e-25	0.388368	0.512	0.371	1.23205e-20	Intercalated cell	NCOR1
7.38782e-25	0.372466	0.273	0.163	1.33358e-20	Intercalated cell	PABPC1
8.09184e-25	0.507718	0.315	0.201	1.46066e-20	Intercalated cell	ENSEASG00005017355
8.8003e-25	0.330236	0.373	0.241	1.58854e-20	Intercalated cell	SPIRE1
4.08219e-24	0.45703	0.386	0.259	7.36876e-20	Intercalated cell	ST7L
6.35944e-24	0.454342	0.557	0.437	1.14794e-19	Intercalated cell	PSAP
6.54069e-24	0.332348	0.265	0.159	1.18066e-19	Intercalated cell	ECH1
7.83787e-24	0.369331	0.261	0.157	1.41481e-19	Intercalated cell	ENSEASG00005025821
8.17449e-24	0.336899	0.269	0.16	1.47558e-19	Intercalated cell	TLN1
1.0994e-23	0.344719	0.265	0.158	1.98452e-19	Intercalated cell	ENSEASG00005009615
[truncated: 1,900 more rows]

## Sheet: Large intestine
p_val	avg_log2FC	pct.1	pct.2	p_val_adj	cluster	gene
[truncated: 3,811 more rows]

[truncated: 14 more sheets: Liver, Lung, Muscle, Ovary, Pancreas, PBMC, Pineal gland, Pituitary gland, Skin, Small intestine, Spleen, Stomach, Testis, Uterus]
