# Supplementary material for: Revealing the Transcriptional and Metabolic Characteristics of Sebocytes Based on the Donkey Cell Transcriptome Atlas
Source: Adv Sci (Weinh). 2025 Feb 27;12(16):2413819. doi: 10.1002/advs.202413819 (PMC12021041; doi:10.1002/advs.202413819)
Supplement: Supplementary file 5 — Supplemental Table 4 [file ADVS-12-2413819-s006.xlsx]

## Sheet: Cerebellum
Cluster	Term_name	Term_id	p.adjust	geneID
Astrocyte	glial cell differentiation	GO:0010001	8.8533e-06	GPR37L1,PLPP3,NTRK2,PTPRZ1,SERPINE2,CLU,QKI,KCNJ10,DNER,PTN,IL6ST,CNTN1,CNP
Astrocyte	gliogenesis	GO:0042063	4.09702e-05	GPR37L1,PLPP3,NTRK2,PTPRZ1,SERPINE2,CLU,QKI,LRP2,KCNJ10,DNER,PTN,IL6ST,CNTN1,CNP
Astrocyte	modulation of chemical synaptic transmission	GO:0050804	0.00280872	SLC1A3,APOE,GRIA1,NTRK2,SERPINE2,KCNJ10,PTN,GRID2,SLC38A1,FYN,PTPRA,ATP2A2,PTPRD
Astrocyte	regulation of gliogenesis	GO:0014013	0.0404253	GPR37L1,SERPINE2,QKI,LRP2,PTN,IL6ST
Astrocyte	regulation of astrocyte differentiation	GO:0048710	0.0478438	GPR37L1,SERPINE2,QKI,IL6ST
Endothelial cell	blood vessel morphogenesis	GO:0048514	4.71113e-06	ANXA2,FLT1,CLDN5,APOLD1,FN1,ADAMTS1,ID1,XDH,ANXA1,CTSH,RGCC,RAMP2,CALD1,CLIC4,APOE,SPARC,SAT1,ITGB1,S1PR1,HSPB1,QKI,GRN,SERPINF1,ACTG1,APOD,STAT1,XBP1,PDCD6,JAK1
Endothelial cell	blood vessel development	GO:0001568	2.97913e-05	ANXA2,FLT1,CLDN5,APOLD1,FN1,ADAMTS1,ID1,PECAM1,XDH,ANXA1,CTSH,RGCC,RAMP2,CALD1,CLIC4,APOE,SPARC,SAT1,ITGB1,S1PR1,HSPB1,QKI,GRN,SERPINF1,ACTG1,APOD,STAT1,XBP1,PDCD6,JAK1
Endothelial cell	regulation of angiogenesis	GO:0045765	0.00213976	FLT1,CLDN5,ADAMTS1,CTSH,RGCC,RAMP2,SPARC,ITGB1,HSPB1,QKI,GRN,SERPINF1,STAT1,XBP1,PDCD6,JAK1
Endothelial cell	regulation of vasculature development	GO:1901342	0.00268252	FLT1,CLDN5,ADAMTS1,CTSH,RGCC,RAMP2,SPARC,ITGB1,HSPB1,QKI,GRN,SERPINF1,STAT1,XBP1,PDCD6,JAK1
Endothelial cell	cellular response to vascular endothelial growth factor stimulus	GO:0035924	0.00325203	FLT1,XDH,ANXA1,RAMP2,ITGB1,HSPB1,CD63,XBP1
Golgi cell	synaptic signaling	GO:0099536	3.19271e-06	GRM2,NTRK1,PENK,GAD2,GUCY1A1,SLC32A1,GRM3,NEFL,GRM8,GAD1,CACNB3,CADPS,GUCY1B1,ACHE,SYN2,APP,CDK5R1,INA,PRKCB,VDAC1,YWHAG,MAP1A,ABHD6,SYT1,SV2A,ATP2A2,PVALB,MAPT,SEZ6
Golgi cell	trans-synaptic signaling	GO:0099537	6.84255e-06	GRM2,NTRK1,PENK,GAD2,GUCY1A1,SLC32A1,GRM3,NEFL,GRM8,GAD1,CACNB3,CADPS,GUCY1B1,ACHE,SYN2,APP,INA,PRKCB,VDAC1,YWHAG,MAP1A,ABHD6,SYT1,SV2A,ATP2A2,PVALB,MAPT,SEZ6
Golgi cell	axo-dendritic transport	GO:0008088	0.000175325	NEFL,HSPA8,UCHL1,APP,AP3B2,KIF3A,MAP1A,MAPT,HSPB1
Golgi cell	synaptic vesicle cycle	GO:0099504	0.0135066	SLC32A1,CADPS,SYN2,CDK5R1,AP3B2,ATP6AP2,PRKCB,ATP6V1D,SYT1,SV2A,ATP2A2
Golgi cell	microtubule-based process	GO:0007017	0.02776	TUBB2A,NEFL,MAP7D2,MAP9,HSPA8,UCHL1,TUBB4B,APP,DNAJA1,VCP,STMN1,CDK5R1,RAB11A,AP3B2,KIFAP3,KIF3A,DYNLT3,UBB,DCTN1,MAP1A,COPG1,KPNB1,MAPT,HSPB1,RAN
Granule cell	neuron projection development	GO:0031175	3.00767e-07	RELN,NREP,NELL2,PPP3CA,SYT1,SNAP25,NRN1,RPL24,ETV1,NR4A2,TIAM1,RIMS1,PAX6,DNM3,ALS2,UCHL1,SCN1B,CTNNA2,CTNNB1,PAK1,APBB1,NEUROD2,NIBAN2,NRXN3,RIMS2,SYT4,MAP1B,STMN2,ANK3,NEGR1,OLFM1,GAP43,APLP2,GDI1,CFL1,TMEM30A,KIDINS220
Granule cell	signal release from synapse	GO:0099643	1.65682e-05	CADPS2,GRM4,SYT1,SNAP25,SNCA,RIMS1,STXBP5L,NRXN2,NRXN3,RIMS2,UNC13C,SYT4,SYN2
Granule cell	neurotransmitter secretion	GO:0007269	1.65682e-05	CADPS2,GRM4,SYT1,SNAP25,SNCA,RIMS1,STXBP5L,NRXN2,NRXN3,RIMS2,UNC13C,SYT4,SYN2
Granule cell	neurotransmitter transport	GO:0006836	2.16782e-05	CADPS2,GRM4,SYT1,SNAP25,SLC17A7,SNCA,RIMS1,STXBP5L,NRXN2,NRXN3,RIMS2,UNC13C,SYT4,SYN2,PARK7
Granule cell	regulation of synaptic plasticity	GO:0048167	0.0102165	CBLN1,RELN,SNAP25,GRIK2,SNCA,RIMS1,PRNP,NEUROD2,RIMS2,UNC13C,SYT4,MAP1B
Microglia	regulation of immune system process	GO:0002682	3.64494e-06	ITGAM,C3,CSF1R,C1QA,IL18,CCR2,C1QC,CX3CR1,INPP5D,PTPRC,CTSS,CTSH,APOE,FYB1,CD46,DOCK8,JAM2,QKI,STAT1
Microglia	regulation of immune response	GO:0050776	0.000382419	ITGAM,C3,C1QA,IL18,CCR2,C1QC,INPP5D,PTPRC,CTSS,CTSH,APOE,FYB1,CD46
Microglia	immune effector process	GO:0002252	0.00204686	ITGAM,C3,C1QA,IL18,CCR2,C1QC,CX3CR1,INPP5D,PTPRC,CTSH,CD46
Microglia	microglial cell activation	GO:0001774	0.011376	ITGAM,C1QA,CX3CR1,PTPRC
Microglia	immunoglobulin mediated immune response	GO:0016064	0.0233722	C3,C1QA,C1QC,INPP5D,PTPRC,CD46
Oligodendrocyte	axon ensheathment	GO:0008366	1.19024e-05	PLP1,MAG,MBP,CLDN11,PLLP,UGT8,BCAS1,OLIG2,QKI,PTN
Oligodendrocyte	ensheathment of neurons	GO:0007272	1.19024e-05	PLP1,MAG,MBP,CLDN11,PLLP,UGT8,BCAS1,OLIG2,QKI,PTN
Oligodendrocyte	myelination	GO:0042552	0.000158044	PLP1,MAG,MBP,PLLP,UGT8,BCAS1,OLIG2,QKI,PTN
Oligodendrocyte	substantia nigra development	GO:0021762	0.00656555	PLP1,CNP,MAG,MBP,NDRG2
Oligodendrocyte	regulation of nervous system development	GO:0051960	0.00689103	SPP1,MAG,HAPLN2,OLIG2,QKI,CERS2,BIN1,LRRN1,GOLGA4,PTN,MACF1,SORL1
OPC	oligodendrocyte differentiation	GO:0048709	4.74928e-08	OLIG2,OLIG1,PTPRZ1,GPR17,PTN,CNP,NTRK2,QKI,GPM6B,CNTN1
OPC	cell differentiation	GO:0030154	3.45383e-07	VCAN,OLIG2,CSPG5,OLIG1,PTPRZ1,GPR17,NEU4,BCAN,SERPINE2,OLFM2,APOD,GPR37L1,NRCAM,PMP22,SOX2,MARCKS,ITM2C,ITGB8,PTN,EDNRB,MYADM,HTRA1,PCDH15,TNR,DDR1,DNER,FBXO7,ITGAV,SLC1A3,CNP,NTRK2,APP,NFKBIA,QKI,GPRC5B,LRP1,ERBB4,PIK3R1,NCAM1,CD81,GPM6B,CNTN1,NCAM2,TRIO,CSMD3
OPC	regulation of cell differentiation	GO:0045595	0.00276194	VCAN,OLIG2,PTPRZ1,BCAN,SERPINE2,OLFM2,GPR37L1,NRCAM,SOX2,PTN,EDNRB,TNR,FBXO7,ITGAV,NTRK2,APP,NFKBIA,QKI,GPRC5B,PIK3R1,TRIO
OPC	positive regulation of oligodendrocyte differentiation	GO:0048714	0.0130323	OLIG2,PTPRZ1,PTN,QKI
OPC	regulation of cell development	GO:0060284	0.0208262	VCAN,OLIG2,PTPRZ1,BCAN,SERPINE2,GPR37L1,PTN,EDNRB,TNR,FBXO7,NTRK2,NFKBIA,QKI,PIK3R1
Purkinje cell	generation of neurons	GO:0048699	1.02667e-05	KIT,DNER,CHN1,CNR1,RORA,NEFH,GRID2,UNC5C,NEFL,BCAN,PCP4,SOCS2,CCDC88A,TENM2,ADGRL3,SLC4A10,B4GAT1,MTCH1,CEND1,FUT9,APP,RTN4,KIFAP3,NLGN1,CRMP1,KIF5C,HCN1,ACSL4,SEZ6,NCAM1,MYO16,TUBB3,NPTN,ADGRB3,NTRK2,MAGI2,RAPGEF2,STMN2,RUFY3,PCDHAC2,OLFM1,YWHAH,SULT4A1,MAP1A,PCM1
Purkinje cell	synaptic transmission, glutamatergic	GO:0035249	0.000145529	GRIA3,CNR1,GRID2,GRM8,GRM1,NLGN1,DGKZ,GRIA4,CLSTN3,GRIA2,CLCN3
Purkinje cell	synaptic transmission, GABAergic	GO:0051932	0.000918297	CNR1,GABRG2,GABRA1,NLGN1,PRKCE,SLC38A1,CLSTN3,CLCN3
Purkinje cell	axo-dendritic protein transport	GO:0099640	0.0071438	KIF5C,KIF3A,HSPB1,MAP1A
Purkinje cell	cerebellar Purkinje cell layer development	GO:0021680	0.0389259	RORA,CEND1,HSPA5,SEZ6,SEZ6L2

## Sheet: Cerebrum
Cluster	Term_name	Term_id	p.adjust	geneID
Astrocyte	axon development	GO:0061564	5.11455e-05	NTRK2,CSPG5,LHX2,MT3,OLFM1,CHN1,S100B,GPM6B,PTPRS,PTN
Astrocyte	cell morphogenesis	GO:0000902	0.000219891	NTRK2,CSPG5,LHX2,CLU,MT3,OLFM1,CHN1,S100B,SPARC,MYO10,PTPRS,PTN
Astrocyte	glial cell differentiation	GO:0010001	0.000750457	NTRK2,CSPG5,CLU,GPR37L1,GPM6B,DNER,PTN
Astrocyte	gliogenesis	GO:0042063	0.00507923	NTRK2,CSPG5,CLU,GPR37L1,GPM6B,DNER,PTN
Astrocyte	axonogenesis	GO:0007409	0.035985	NTRK2,LHX2,MT3,OLFM1,CHN1,S100B,PTPRS
Microglia	immune system process	GO:0002376	1.43767e-08	APOE,CSF1R,C1QC,ITGAM,RGS1,CTSS,FCGRT,ATP1B1,CTSH,IFI6,AIF1,CCL8,CCR2,EGR1,NCF1,FOS,JAM2,INPP5D,IL18,CRTAM,TMEM176A,WDFY4,DUSP1,APBB1IP,DOCK8,MAFB,IFNGR2,CD68,LY86,C5AR1,LGALS1,IFNGR1,MEF2C,RNASET2,LCP2,MAP3K5,MERTK,LRP1,CX3CR1,PTAFR,CYBA,FYB1,TIFA,BLNK,SELPLG,HMOX1,HLA-DQB2,LAPTM5,ZFP36,RUNX2,LGMN,PSMB10,MNDA,AP3B1,PIK3CD,PREX1,CTSD,HSPA8,TMBIM6,HSPH1,NFKBIA,KMT2E
Microglia	immune response	GO:0006955	0.000149897	APOE,CSF1R,C1QC,ITGAM,RGS1,CTSS,FCGRT,ATP1B1,CTSH,IFI6,AIF1,CCL8,CCR2,NCF1,INPP5D,IL18,CRTAM,APBB1IP,IFNGR2,CD68,LY86,C5AR1,LGALS1,IFNGR1,MEF2C,RNASET2,LCP2,MAP3K5,LRP1,CX3CR1,PTAFR,CYBA,FYB1,TIFA,BLNK,HLA-DQB2,LAPTM5,PSMB10,MNDA,AP3B1,PIK3CD,HSPA8,NFKBIA
Microglia	neuroinflammatory response	GO:0150076	0.0010246	ITGAM,AIF1,IL18,IFNGR2,C5AR1,IFNGR1,LRP1,CX3CR1
Microglia	immune response-activating signaling pathway	GO:0002757	0.012617	ITGAM,CTSS,INPP5D,C5AR1,MEF2C,LCP2,CYBA,FYB1,TIFA,BLNK,LAPTM5,MNDA,AP3B1,PIK3CD,HSPA8,NFKBIA
Microglia	phagocytosis	GO:0006909	0.0216314	ITGAM,AIF1,CCR2,MERTK,LRP1,CYBA,ARHGAP25,BLTP1,BIN2,ELMO1,LMAN2
Oligodendrocyte	nervous system development	GO:0007399	1.638e-08	CNP,APOD,STMN4,PLLP,PLP1,STMN1,CLDN11,NDRG2,MARCKSL1,NCAM1,GPRC5B,PCDH9,SEPTIN4,MAG,DNER,MAL,PTN,OLIG1,HAPLN2,ANK3,FEZ1,TTLL7,MOG,BCAS1,APLP1,MAPT,GSN,OLIG2,MBP,HHIP,CD9,ELAVL3,S100A1,PTPRD,GJB1,TSC22D4,OMG,MAP1A,AATK,APP,BNIP3,OPALIN,ZBTB16,KIF13B,YWHAQ,ITM2C,QKI,RTN4,BIN1,HIPK2,TMEM30A,GOLGA4,SOD1,RUFY3,BEX1,TMX2,CERS2,CALM3,YWHAE,NPTN,SRSF1,HSP90AA1,GDI1,UFC1,MACF1,ATP6AP2,ARHGEF2,NPC1,SPP1,AR…
Oligodendrocyte	substantia nigra development	GO:0021762	8.07407e-07	CNP,PLP1,NDRG2,MAG,MBP,S100A1,YWHAQ,CALM3,YWHAE,ATP5PF
Oligodendrocyte	ensheathment of neurons	GO:0007272	0.00253416	PLLP,PLP1,CLDN11,MAG,MAL,PTN,BCAS1,OLIG2,MBP,CD9,QKI,SOD1
Oligodendrocyte	axon ensheathment	GO:0008366	0.00253416	PLLP,PLP1,CLDN11,MAG,MAL,PTN,BCAS1,OLIG2,MBP,CD9,QKI,SOD1
Oligodendrocyte	myelination	GO:0042552	0.0145284	PLLP,PLP1,MAG,MAL,PTN,BCAS1,OLIG2,MBP,CD9,QKI,SOD1
OPC	neurogenesis	GO:0022008	3.15856e-24	S100A8,S100A9,SERPINE2,FPR2,VCAN,VIM,GRN,RAF1,TLR2,C5AR1,TLR4,LYN,LST1,RIPOR2,SOD2,EHD1,CEBPB,UBB,IER2,RGS2,SNX3,TSPO,ARF4,NDEL1,HSP90AA1,PAFAH1B1,ACTG1
OPC	cell differentiation	GO:0030154	2.95128e-15	S100A8,S100A9,SERPINE2,FPR2,VCAN,VIM,GRN,RAF1,TLR2,C5AR1,TLR4,LYN,LST1,RIPOR2,SOD2,EHD1,CEBPB,UBB,IER2,RGS2,SNX3,TSPO,ARF4,NDEL1,HSP90AA1,PAFAH1B1,ACTG1,HSBP1
OPC	gliogenesis	GO:0042063	8.71408e-15	S100A8,S100A9,SERPINE2,FPR2,VCAN,VIM,GRN,RAF1,TLR2,C5AR1,TLR4,LYN,TSPO,PAFAH1B1
OPC	glial cell differentiation	GO:0010001	7.25658e-13	S100A8,S100A9,SERPINE2,FPR2,VCAN,VIM,GRN,RAF1,TLR2,C5AR1,TLR4,LYN
OPC	neuron differentiation	GO:0030182	2.64975e-11	S100A9,VIM,GRN,LYN,LST1,RIPOR2,SOD2,EHD1,CEBPB,UBB,IER2,RGS2,SNX3,TSPO,ARF4,NDEL1,PAFAH1B1,ACTG1
T cell	positive regulation of T cell proliferation	GO:0042102	0.00160923	ANXA1,CCL5,CD3E,CORO1A,PTPRC,SPN
T cell	T cell receptor signaling pathway	GO:0050852	0.00886406	CD3E,CD3G,EZR,LCK,PTPRC,SKAP1
T cell	T cell proliferation	GO:0042098	0.00914908	ANXA1,CCL5,CCND3,CD3E,CORO1A,PTPRC,SPN
T cell	positive T cell selection	GO:0043368	0.015029	CD3E,CD3G,PTPRC,SPN
T cell	T cell activation	GO:0042110	0.0167219	ANXA1,CCL5,CCND3,CD3E,CD3G,CORO1A,JMJD6,LCK,PTPRC,SPN

## Sheet: Epididymis
Cluster	Term_name	Term_id	p.adjust	geneID
Basal cell	morphogenesis of an epithelial fold	GO:0060571	0.00401364	TP63,FGFR2,EGFR,CTNNB1
Basal cell	squamous basal epithelial stem cell differentiation involved in prostate gland acinus development	GO:0060529	0.0261146	TP63,FGFR2
Basal cell	cellular response to endogenous stimulus	GO:0071495	0.0298633	TP63,POSTN,FGFR2,APP,PTPRK,EGFR,JUN,GATA3,CTNNB1,TBC1D4,KIDINS220,HSPA8,ITGB1BP1,HNRNPU,SNX5,DDX17,DDX5
Basal cell	reproductive system development	GO:0061458	0.0420682	TP63,FGFR2,PLEKHA5,GATA3,CTNNB1,NRIP1,TBX3,PSAP
Basal cell	regulation of keratinocyte proliferation	GO:0010837	0.0446879	TP63,FGFR2,PTPRK,SRSF6
Clear cell	organic anion transport	GO:0015711	0.000501187	PLIN2,LRP2,SLC4A7,CROT,SLC5A12
Clear cell	phosphatidylinositol biosynthetic process	GO:0006661	0.00125893	PIGA,PIK3C2G,PIK3C3
Clear cell	carboxylic acid transport	GO:0046942	0.001585	PLIN2,LRP2,CROT,SLC5A12
Clear cell	organic acid transport	GO:0015849	0.00158489	PLIN2,LRP2,CROT,SLC5A12
Clear cell	glycerophospholipid biosynthetic process	GO:0046474	0.005012	PIGA,PIK3C2G,PIK3C3
Endothelial cell	positive regulation of cell motility	GO:2000147	0.000669779	ENPP2,COL1A1,PRKD1,FERMT2,PLPP3,APP,RDX,CLASP2,ACTN4,SPARC
Endothelial cell	cell adhesion	GO:0007155	0.000919655	VWF,FBN1,PTPRM,COL3A1,COL1A1,SPARCL1,COL14A1,FERMT2,IGFBP7,PLPP3,APP,RDX,CLASP2,ACTN4,HLA-DQB2
Endothelial cell	regulation of cellular process	GO:0050794	0.006524	VWF,ENPP2,LDB2,ABCB1,PREX2,APOE,TSHZ2,COL1A2,FBN1,COL5A2,PTPRM,SPTBN1,COL3A1,MYOF,COL1A1,SLC39A10,SPARCL1,COL14A1,ARHGAP21,PRKD1,NFIB,GSN,SPTAN1,FERMT2,IGFBP7,RUFY2,LIFR,PLPP3,UBAP2L,APP,RDX,TOP2B,PPP6R3,TMSB4Y,CLASP2,ACTN4,ITSN2,PDS5A,SPARC,HLA-DQB2,PDK4
Endothelial cell	regulation of endothelial cell migration	GO:0010594	0.00580455	APOE,PTPRM,PRKD1,PLPP3,SPARC
Endothelial cell	vasculature development	GO:0001944	0.0392056	APOE,COL1A2,PTPRM,COL3A1,COL1A1,PRKD1,PLPP3,SPARC
Principal cell	peptide metabolic process	GO:0006518	1.72521e-40	RPS6,RPL23,RPS20,RPS12,CLU,RPL27,RPS18,RPL31,RPS4X,RPS13,RPS23,RPL37A,RPS7,RPS14,EEF1B2,RPL12,RPL6,RPS11,RPL4,RPS8,RPL24,RPS15A,RPS25,RPL34,RPS9,RPL9,RPS16,RPL13A,GSTM4,RPS19,RPL32,RPL28,RPS27A,EEF1A1,RPL14,RPL38,RPS21,RPL3,RPL7A,RPL13,EEF2,HSPB1,RACK1,RPS3A,UBA52,RPS10,RPS28,RPS5,RPL19,RPL11,EEF1G,PAM
Principal cell	amide metabolic process	GO:0043603	1.6053e-34	RPS6,RPL23,RPS20,RPS12,CLU,RPL27,RPS18,RPL31,RPS4X,RPS13,RPS23,RPL37A,RPS7,RPS14,EEF1B2,RPL12,RPL6,RPS11,RPL4,RPS8,RPL24,RPS15A,RPS25,RPL34,RPS9,RPL9,RPS16,RPL13A,GSTM4,RPS19,RPL32,RPL28,RPS27A,EEF1A1,RPL14,RPL38,RPS21,RPL3,RPL7A,RPL13,EEF2,HSPB1,RACK1,RPS3A,UBA52,RPS10,RPS28,RPS5,RPL19,RPL11,EEF1G,PAM
Principal cell	protein metabolic process	GO:0019538	6.996e-13	HSP90B1,ITM2B,HSPA5,LAMP2,ANXA2,RPS6,RPL23,RPS20,RPS12,PPIB,CLU,RPL27,RPS18,RPL31,RPS4X,RPS13,HSP90AB1,RPS23,UBB,RPL37A,IFI6,RPS7,RPS14,EEF1B2,RPL12,RPL6,RPS11,RPL4,RPS8,RPL24,RPS15A,RPS25,RPL34,RPS9,RPL9,RPS16,RPL13A,RPS19,TMEM59,RPL32,RPL28,RPS27A,EEF1A1,RPL14,RPL38,RPS21,RPL3,RPL7A,RPL13,EEF2,HSPB1,CALCA,RACK1,RPS3A,GABARAP,UBA52,RPS10,RPS28,RPS5,RPL19,RPL11,EEF1G
Principal cell	biological process involved in interspecies interaction between organisms	GO:0044419	0.0119917	LAMP2,RNASE12,TPT1,NPC2,LY6E,PPIB,CLU,WFDC11,CRISP3,HSP90AB1,IFI6,CITED1,RPS15A,RPL13A,RPS19,EEF1A1,HSPB1,CHID1,KRT8,LCN2,ACTG1,EEF1G,CFL1
Principal cell	regulation of proteolysis involved in protein catabolic process	GO:1903050	0.0364757	RPL23,CLU,HSP90AB1,UBB,RPS7,RACK1,GABARAP,RPL11
Smooth muscle cell	muscle contraction	GO:0006936	5.00366e-16	MYH11,FLNA,MYLK,CALD1,ACTA2,DES,TPM2,SYNM,DMD,RYR2,LMOD1,MYL9,CNN1,MYL6,CALM3,SLMAP,RGS2,ATP2A2,HSP90AA1
Smooth muscle cell	muscle system process	GO:0003012	3.44274e-14	MYH11,FLNA,MYLK,CALD1,ACTA2,DES,TPM2,SYNM,DMD,RYR2,LMOD1,MYL9,CNN1,MYL6,CALM3,SLMAP,RGS2,ATP2A2,HSP90AA1
Smooth muscle cell	muscle cell differentiation	GO:0042692	4.85828e-05	MYH11,DMD,PGM5,LMOD1,MYL9,ITGB1,ACTN1,RGS2,ATP2A2,ACTG1,WDR1
Smooth muscle cell	regulation of muscle contraction	GO:0006937	5.71099e-05	DMD,RYR2,MYL9,CNN1,CALM3,RGS2,ATP2A2,HSP90AA1
Smooth muscle cell	muscle tissue development	GO:0060537	9.07676e-05	MYH11,MYLK,DMD,PGM5,RYR2,ITGB1,NR2F2,COL3A1,MYL6,RGS2,DDX5
T cell	antigen processing and presentation	GO:0019882	0.000136198	ENSEASG00005015476,ENSEASG00005025169,ENSEASG00005020694,HLA-DQB2,CTSS
T cell	immune response	GO:0006955	0.000863861	ENSEASG00005015476,PTPRC,MNDA,ENSEASG00005014786,DOCK10,LCP2,ENSEASG00005025169,ENSEASG00005020694,HLA-DQB2,CTSS,HSPA8
T cell	immune system process	GO:0002376	0.010334	ENSEASG00005015476,PTPRC,MNDA,ENSEASG00005014786,DOCK10,LCP2,ENSEASG00005025169,ENSEASG00005020694,HLA-DQB2,PSMB10,CTSS,HSPA8

## Sheet: Heart
Cluster	Term_name	Term_id	p.adjust	geneID
Cardiac neural crest cell	generation of neurons	GO:0048699	1.16737e-05	GRID2,ERBB4,CTNND2,MAGI2,ROBO2,EPHA6,CNTN5,DCC,NRG3,CSMD3,USH2A,CTNNA2,PRKN,OPCML,HDAC9,AGBL4,CNTNAP2,VPS13B,PTPRM,PTPRG
Cardiac neural crest cell	neuron differentiation	GO:0030182	2.89542e-05	GRID2,ERBB4,CTNND2,MAGI2,ROBO2,EPHA6,CNTN5,DCC,CSMD3,USH2A,CTNNA2,PRKN,OPCML,HDAC9,AGBL4,CNTNAP2,VPS13B,PTPRM,PTPRG
Cardiac neural crest cell	nervous system development	GO:0007399	0.000144069	GRID2,ERBB4,CTNND2,MAGI2,MACROD2,ROBO2,EPHA6,CNTN5,LINGO2,DCC,RBFOX1,NRG3,CSMD3,USH2A,CTNNA2,PRKN,OPCML,HDAC9,AGBL4,CNTNAP2,VPS13B,PTPRM,PLCB1,PTPRG
Cardiac neural crest cell	neuron development	GO:0048666	0.000340658	GRID2,CTNND2,MAGI2,ROBO2,EPHA6,CNTN5,DCC,CSMD3,CTNNA2,PRKN,OPCML,AGBL4,CNTNAP2,VPS13B,PTPRM,PTPRG
Cardiac neural crest cell	neuromuscular process	GO:0050905	0.0187491	CSMD1,GRID2,RBFOX1,CTNNA2,PRKN,CNTNAP2
Cardiomyocyte	regulation of heart contraction	GO:0008016	6.6855e-05	CASQ2,DES,EDNRA,TBX2,FLNA,CALM3,SLC8A1,ATP2A2,GJA5,FXYD1
Cardiomyocyte	muscle tissue development	GO:0060537	0.00809983	MYH11,MYLK,SORBS2,EDNRA,TBX2,CSRP2,NR2F2,BMP5,MYL6,SLC8A1,GJA5
Cardiomyocyte	cardiac conduction	GO:0061337	0.0115229	CASQ2,FLNA,CALM3,SLC8A1,ATP2A2,GJA5
Cardiomyocyte	regulation of actin filament-based process	GO:0032970	0.0203001	ACTA2,DSTN,LMOD1,EPS8,KANK1,FLNA,BCAS3,ATP2A2,GJA5,ACTG1
Cardiomyocyte	cardiac muscle cell action potential	GO:0086001	0.0466667	FLNA,CALM3,SLC8A1,ATP2A2,GJA5
Endothelial cell	regulation of angiogenesis	GO:0045765	3.12473e-10	RGCC,ANXA3,FLT1,WARS1,RAMP2,CD34,ECSCR,KDR,TJP1,CTSH,CLDN5,NRP1,APLNR,ENG,PTPRM,CTNNB1
Endothelial cell	vasculature development	GO:0001944	2.40311e-09	RGCC,PECAM1,ANXA3,FLT1,WARS1,RAMP2,ADGRF5,CD34,S1PR1,ECSCR,EGFL7,CAV1,KDR,TJP1,CTSH,CLDN5,NRP1,CDH13,APLNR,ENG,PTPRM,CTNNB1
Endothelial cell	endothelial cell proliferation	GO:0001935	1.33024e-08	RGCC,FLT1,CD34,EGFL7,CAV1,KDR,CAV2,NRP1,CDH13,APLNR,ENG,PTPRM
Endothelial cell	regulation of endothelial cell proliferation	GO:0001936	4.72372e-08	RGCC,FLT1,EGFL7,CAV1,KDR,CAV2,NRP1,CDH13,APLNR,ENG,PTPRM
Endothelial cell	endothelial cell differentiation	GO:0045446	0.0016111	PECAM1,S1PR1,KDR,TJP1,CLDN5,NRP1,CTNNB1
Erythroid cell	regulation of platelet aggregation	GO:0090330	0.023657	MMRN1,PDPN,CD9
Erythroid cell	blood coagulation	GO:0007596	0.0593448	MMRN1,DMTN,PDPN,PROCR,CD9
Fibroblast	extracellular matrix organization	GO:0030198	1.18326e-21	DPT,LUM,COL3A1,CCDC80,FBLN1,COL1A2,MFAP4,POSTN,TGFBI,FBLN5,LAMB1,COL14A1,MMP2,LAMA2,TNXB,CTSV,COL5A2,SULF2,FAP,COL8A1,SMOC2,COL1A1,LTBP4,ABI3BP,LRP1,CTSK
Fibroblast	cell-substrate adhesion	GO:0031589	2.4122e-06	COL3A1,CCDC80,FBLN1,MYOC,POSTN,FBLN5,LAMB1,SFRP1,TNXB,COL8A1,COL1A1,FBLN2,ABI3BP,VCAM1
Fibroblast	collagen metabolic process	GO:0032963	2.60103e-06	COL1A2,MFAP4,MMP2,PCOLCE,TNXB,FAP,COL1A1,MRC2,CTSK
Fibroblast	extracellular matrix assembly	GO:0085029	0.00017065	COL3A1,COL1A2,MFAP4,FBLN5,TNXB,LTBP4
Fibroblast	connective tissue development	GO:0061448	0.00263766	COL3A1,MGP,ECM1,TGFBI,EFEMP1,SULF2,EGR1,COL1A1,LTBP3,CTSK
Mast cell	mast cell activation	GO:0045576	6.38118e-05	FCER1A,RAB44,CD84,RHOH,LCP2,KIT,LYN
Mast cell	mast cell mediated immunity	GO:0002448	0.000497829	FCER1A,RAB44,CD84,KIT,NDST2,LYN
Mast cell	immune system process	GO:0002376	0.00397655	FCER1A,MS4A2,IL1RL1,RAB44,ENSEASG00005017981,BTK,RHEX,PRKCB,CD84,SLAMF1,ENSEASG00005017875,RHOH,ENSEASG00005013159,LCP2,PIK3R6,PTPRC,KIT,ITGA4,RAB32,CD44,DOCK10,GATA2,NDST2,INPP5D,SH3KBP1,ANXA1,CMTM3,EZR,LYN,CYBA,GPX1,ENSEASG00005015703,LGALS3,NRROS,PLEKHA1
Mast cell	mast cell degranulation	GO:0043303	0.00898536	FCER1A,RAB44,CD84,KIT,LYN
Mast cell	regulation of immune response	GO:0050776	0.0194263	IL1RL1,ENSEASG00005017981,BTK,PRKCB,SLAMF1,LCP2,PIK3R6,PTPRC,KIT,INPP5D,ANXA1,CMTM3,EZR,LYN,CYBA,GPX1,ENSEASG00005015703,PLEKHA1
Schwann cell	cell adhesion	GO:0007155	5.50935e-09	APOA1,CDH19,MPZ,S100B,COL28A1,GPM6B,NCAM1,PRNP,APOD,CADM1,ANK3,GPNMB,CTNNAL1,ADAM23,EMILIN2,FEZ1,ALCAM,LGALS1,MCAM,DMD,CNN3,NTN4,COL18A1,CD9,LGALS3,COL5A3,GNAS,EZR,ACTG1
Schwann cell	nervous system development	GO:0007399	1.61255e-07	SLITRK6,MPZ,MAL,S100B,LRRTM1,GPR37L1,GPM6B,NCAM1,NRN1,GFRA3,APOD,UCHL1,MATN2,ANK3,ADAM23,PMP22,SNCA,SEMA3C,FEZ1,ALCAM,PRDM8,CNP,MARCKS,VIM,DMD,CKB,ZEB2,NTN4,S100A1,EDNRB,CD9,PLLP,NDRG2,ACTG1,ITM2C
Schwann cell	neuron development	GO:0048666	6.26416e-06	SLITRK6,S100B,GPM6B,NCAM1,NRN1,GFRA3,APOD,UCHL1,MATN2,ANK3,PMP22,SEMA3C,FEZ1,ALCAM,PRDM8,CNP,VIM,DMD,NTN4,EDNRB,ACTG1,ITM2C
Schwann cell	cellular anatomical entity morphogenesis	GO:0032989	7.37501e-05	SLITRK6,S100B,NCAM1,NRN1,GFRA3,UCHL1,MATN2,ANK3,PMP22,SEMA3C,FEZ1,ALCAM,PRDM8,CNP,DMD,CD9,ACTG1
Schwann cell	glial cell differentiation	GO:0010001	0.0350094	MAL,GPR37L1,GPM6B,PRDM8,CNP,VIM,DMD,ZEB2
Smooth muscle cell	muscle contraction	GO:0006936	6.91522e-10	ABCC9,KCNJ8,EDNRA,MYLK,ACTA2,TNNT3,TPM2,CALD1,MYL9,TBX2,FLNA,LMOD1,ATP2A2,ENO1,CALM3,ALDOA,TPM4
Smooth muscle cell	muscle system process	GO:0003012	2.57892e-08	ABCC9,KCNJ8,EDNRA,MYLK,ACTA2,TNNT3,TPM2,CALD1,MYL9,TBX2,FLNA,LMOD1,ATP2A2,ENO1,CALM3,ALDOA,TPM4
Smooth muscle cell	actin filament-based process	GO:0030029	2.61149e-08	ABCC9,KCNJ8,ACTA2,TNNT3,TPM2,CALD1,EPS8,MYL9,MYO1B,ACTG1,FLNA,LMOD1,ITGB1,MYH9,CYTH2,ATP2A2,ACTB,LRP1,CXCL12,ALDOA,ACTN4,TPM4
Smooth muscle cell	muscle structure development	GO:0061061	4.00125e-06	KCNJ8,ITGA7,EDNRA,MYLK,TNNT3,TAGLN,NR2F2,MYL9,LGALS1,TBX2,ACTG1,LMOD1,LAMA2,ITGB1,MYH9,ATP2A2,ACTB,ACTN4
Smooth muscle cell	muscle cell differentiation	GO:0042692	0.000628061	KCNJ8,EDNRA,TNNT3,MYL9,TBX2,ACTG1,LMOD1,LAMA2,ITGB1,MYH9,ATP2A2,ACTN4
T cell	immune response	GO:0006955	1.13648e-12	CCL5,PTPRC,MNDA,LTB,CTSW,CORO1A,TRAT1,SPN,CD3E,KLRK1,GZMM,CD3G,PVRIG,CD2,NCR3,LCP2,LCK,LCP1,SKAP1,FYB1,HCST,PSTPIP1,ITGB2,EZR,TIFA,LAPTM5,ADGRE5,APOBEC3F,APOBEC3D,APOBEC3C,LGALS1,RPL13A,RPS19,HMGB2
T cell	immune system process	GO:0002376	1.88605e-12	CCL5,PTPRC,MNDA,LTB,CTSW,CORO1A,TRAT1,SPN,CD3E,KLRK1,GZMM,CD3G,PVRIG,CD2,NCR3,LCP2,LCK,LCP1,SKAP1,FYB1,HCST,PSTPIP1,ITGB2,CD44,HCLS1,EZR,TIFA,LAPTM5,ADGRE5,SH3KBP1,APOBEC3F,APOBEC3D,APOBEC3C,LGALS1,RPL13A,ACTB,RPS19,HMGB2,CMTM7
T cell	T cell receptor signaling pathway	GO:0050852	4.26916e-09	PTPRC,TRAT1,CD3E,CD3G,PVRIG,LCP2,LCK,SKAP1,FYB1,EZR,LAPTM5
T cell	T cell activation	GO:0042110	1.65964e-05	CCL5,PTPRC,CORO1A,SPN,CD3E,KLRK1,CD3G,CD2,LCK,LCP1,CD44,LAPTM5,LGALS1,ACTB
T cell	regulation of T cell activation	GO:0050863	0.000165331	CCL5,PTPRC,CORO1A,SPN,CD3E,KLRK1,CD2,LCK,LAPTM5,LGALS1,ACTB

## Sheet: Kidney
Cluster	Term_name	Term_id	p.adjust	geneID
B cell	B cell activation	GO:0042113	3.4665e-09	INPP5D,RBPJ,DOCK10,MNDA,MEF2C,VAV3,NCKAP1L,PTPRC,HDAC9,LYN,SLC39A10,HLA-DQB2,PLCG2,BCL2,DOCK11
B cell	regulation of B cell proliferation	GO:0030888	2.9637e-08	INPP5D,MNDA,MEF2C,VAV3,NCKAP1L,PTPRC,LYN,SLC39A10,BCL2
B cell	B cell receptor signaling pathway	GO:0050853	5.85785e-08	MNDA,MEF2C,VAV3,NCKAP1L,PTPRC,LYN,SLC39A10,PLCG2,BCL2
B cell	B cell differentiation	GO:0030183	4.86041e-06	INPP5D,RBPJ,DOCK10,NCKAP1L,PTPRC,HDAC9,HLA-DQB2,PLCG2,BCL2,DOCK11
B cell	B cell homeostasis	GO:0001782	1.4954e-05	DOCK10,MEF2C,NCKAP1L,LYN,BCL2,DOCK11
Dendritic cell	immune system process	GO:0002376	3.09445e-07	WDFY4,PTPRC,CD84,DOCK10,SYK,HLA-DQB2,INPP5D,MNDA,ENSEASG00005003298,RIPOR2,ENSEASG00005020694,PRKCB,ENSEASG00005015476,DOCK2,RFTN1,APBB1IP,LCP1,ENSEASG00005025169,CTSS,RUNX1,CTSH,LYST,BANK1,VAV3,KMT2E,STAT1,PSMB10,STX7,FOXP1,USP15,EP300,DOCK8
Dendritic cell	lymphocyte activation	GO:0046649	0.000383147	WDFY4,PTPRC,DOCK10,SYK,INPP5D,MNDA,PRKCB,DOCK2,APBB1IP,LCP1,BANK1,VAV3,PSMB10,EP300,DOCK8
Dendritic cell	antigen processing and presentation	GO:0019882	0.00298944	WDFY4,HLA-DQB2,ENSEASG00005020694,ENSEASG00005015476,ENSEASG00005025169,CTSS
Dendritic cell	immune effector process	GO:0002252	0.00377999	PTPRC,CD84,DOCK10,SYK,INPP5D,DOCK2,APBB1IP,LCP1,CTSH,LYST,KMT2E,STX7
Dendritic cell	lymphocyte proliferation	GO:0046651	0.0317453	PTPRC,SYK,INPP5D,MNDA,DOCK2,VAV3,PSMB10,DOCK8
Distal convoluted tubule	ATP metabolic process	GO:0046034	1.03308e-06	IER3,ATP1B1,PFKP,HK1,ENSEASG00005032484,ATP5MC3,ALDOA,ATP5PB,ENSEASG00005024218,ATP5F1A,ATP5F1B,HSPA8,ENSEASG00005018798
Distal convoluted tubule	monoatomic ion transport	GO:0006811	0.000206021	SLC12A3,EGF,ENSEASG00005015892,CNNM2,SLC4A11,TRPM6,RRAD,KLHL3,ATP6V0A4,ATP1B1,WNK1,ATP1A1,KCNJ1,SLC9A2,TRPM7,FXYD2,ENSEASG00005032484,NNT,ATP5MC3,ATP5F1A,CD63,ATP5F1B,DPP6,ATP2B2,TMBIM6,ENSEASG00005003522
Distal convoluted tubule	ribose phosphate metabolic process	GO:0019693	0.000239189	IER3,ATP1B1,PFKP,HK1,ENSEASG00005032484,ATP5MC3,ALDOA,ATP5PB,ENSEASG00005024218,ATP5F1A,ATP5F1B,OGDH,HSPA8,ENSEASG00005018798,NME7
Distal convoluted tubule	proton transmembrane transport	GO:1902600	0.000528265	SLC4A11,ATP6V0A4,SLC9A2,ENSEASG00005032484,NNT,ATP5MC3,ATP5F1A,ATP5F1B
Distal convoluted tubule	inorganic ion transmembrane transport	GO:0098660	0.000716478	SLC12A3,SLC4A11,RRAD,ATP6V0A4,ATP1B1,WNK1,ATP1A1,SLC9A2,SLC25A3,ENSEASG00005032484,NNT,ATP5MC3,ATP5F1A,CD63,ATP5F1B,DPP6,ATP2B2,TMBIM6
Endothelial cell	blood vessel development	GO:0001568	0.000116118	KDR,PECAM1,RGCC,PRKD1,EMCN,LAMA4,ADGRF5,PLPP3,PTPRM,BMPR2,NRP1,EPAS1,COL4A2,COL4A1,CTSH
Endothelial cell	vasculature development	GO:0001944	0.00023329	KDR,PECAM1,RGCC,PRKD1,EMCN,LAMA4,ADGRF5,PLPP3,PTPRM,BMPR2,NRP1,EPAS1,COL4A2,COL4A1,CTSH
Endothelial cell	blood vessel morphogenesis	GO:0048514	0.00609974	KDR,RGCC,PRKD1,EMCN,ADGRF5,PTPRM,BMPR2,NRP1,EPAS1,COL4A2,COL4A1,CTSH
Endothelial cell	tube morphogenesis	GO:0035239	0.0110879	KDR,RGCC,PRKD1,EMCN,SHANK3,ADGRF5,ZEB1,PTPRM,BMPR2,NRP1,EPAS1,COL4A2,COL4A1,CTSH
Endothelial cell	angiogenesis	GO:0001525	0.035014	KDR,RGCC,PRKD1,EMCN,PTPRM,NRP1,EPAS1,COL4A2,COL4A1,CTSH
Fibroblast	supramolecular fiber organization	GO:0097435	0.00257087	FBLN5,CALD1,HSPA1B,HSPA1A,CXCL12,COL12A1,NRP1,SPTBN1,HSPA8,TMSB4Y,ROCK2,ACTG1,MYO1D,HSP90AB1,SERPINH1,SPTAN1
Fibroblast	cell-matrix adhesion	GO:0007160	0.00283042	FBLN5,ITGA9,NRP1,ROCK2,ITGA1,ACTG1,UTRN,MAP4K4,MACF1
Fibroblast	regulation of supramolecular fiber organization	GO:1902903	0.0216987	HSPA1B,HSPA1A,CXCL12,NRP1,SPTBN1,HSPA8,TMSB4Y,ROCK2,ACTG1,SPTAN1
Intercalated cell	renal system process	GO:0003014	3.44045e-05	ATP6V0A4,CLCNKB,CLCNKA,SCNN1B,CLDN4,AQP2,KLHL3
Intercalated cell	response to steroid hormone	GO:0048545	0.000151726	SLIT2,SCNN1B,DDIT4,CLDN4,NR3C2,SCNN1A,A2M,HSPA1B,HSPA1A
Intercalated cell	renal absorption	GO:0070293	0.00214409	CLCNKB,CLCNKA,CLDN4,KLHL3
Intercalated cell	response to ketone	GO:1901654	0.0216827	SLIT2,SCNN1B,DDIT4,CLDN4,SCNN1A,A2M
Intercalated cell	monoatomic ion transmembrane transport	GO:0034220	0.0350183	SLC26A4,ATP6V0A4,CLCNKB,CLCNKA,SCNN1B,ATP6V0D2,CLDN4,S100A6,SCNN1A,PLCG2,RRAD
Loop of Henle	monoatomic ion transport	GO:0006811	0.00182743	SLC12A1,UMOD,EGF,SLC9A2,KCNJ1,RYR2,ENSEASG00005015892,SCNN1A,SLC4A11,ATP1B1,RRAD,GAS6
Loop of Henle	metal ion transport	GO:0030001	0.00472835	UMOD,EGF,SLC9A2,KCNJ1,RYR2,SCNN1A,SLC4A11,ATP1B1,RRAD,GAS6
Loop of Henle	monoatomic cation transport	GO:0006812	0.01377	UMOD,EGF,SLC9A2,KCNJ1,RYR2,SCNN1A,SLC4A11,ATP1B1,RRAD,GAS6
Loop of Henle	intracellular sodium ion homeostasis	GO:0006883	0.0206809	UMOD,SCNN1A,ATP1B1
Loop of Henle	sodium ion transport	GO:0006814	0.0234758	UMOD,SLC9A2,SCNN1A,SLC4A11,ATP1B1
Macrophage	immune system process	GO:0002376	3.38114e-08	IGHG4,IGHG2,IGHG1,LYZ,S100A12,IGLL1,IGLC2,IGLC3,IGLL5,S100A8,S100A9,HSPA1B,HSPA1A,FOS,ITGAM,HSP90AA1,PTPRC,SYK,HMGB2,LCP2,DOCK2,RIPOR2,LCP1,PIK3CD,FYB1,RUNX1,WDFY4,INPP5D,APBB1IP,LYST,GAB2,HSPH1,VAV3,DOCK11,ACTG1,DOCK10,USP15,HSPA8,ROCK1
Macrophage	regulation of hydrolase activity	GO:0051336	5.38484e-08	S100A8,S100A9,HSPA1A,RGS2,PTPRC,SYK,HMGB2,RIPOR2,VAV3,DOCK11,CST3,DOCK10,ASAP1,PSAP,MAP4K4,PPP1R12A,HSP90B1,ROCK1,HSP90AB1
Macrophage	immune effector process	GO:0002252	7.92723e-08	IGHG4,IGHG2,IGHG1,IGLL1,IGLC2,IGLC3,IGLL5,ITGAM,PTPRC,SYK,DOCK2,LCP1,PIK3CD,INPP5D,APBB1IP,LYST,GAB2,VAV3,DOCK11,DOCK10
Macrophage	activation of immune response	GO:0002253	5.29002e-07	IGHG4,IGHG2,IGHG1,IGLC3,HSPA1B,HSPA1A,ITGAM,HSP90AA1,PTPRC,SYK,LCP2,PIK3CD,FYB1,INPP5D,VAV3,USP15,HSPA8
Macrophage	phagocytosis	GO:0006909	0.0262384	ITGAM,PTPRC,SYK,DOCK2,ELMO1,LYST,VAV3,ANXA11
NK cell	immune system process	GO:0002376	1.0471e-06	PTPRC,ENSEASG00005031059,RIPOR2,SKAP1,IKZF1,DOCK10,LCP2,DOCK2,MNDA,FYN,PRKCH,ETS1,ENSEASG00005015476,APBB1IP,PRKCB,SP100,LCP1,ENSEASG00005025169,RUNX1,PREX1,VAV3,LYST,SENP7,HSP90AA1,PSMB10,KMT2A,USP15,JAK1,KMT2E,FOXP1,HSPA8,ITGB1,RPL13A,DOCK8,MATR3
NK cell	regulation of cell adhesion	GO:0030155	0.000207661	PTPRC,ENSEASG00005031059,RIPOR2,SKAP1,ETS1,APBB1IP,PDE3B,PREX1,UTRN,VAV3,ARPC2,JAK1,ENSEASG00005005734,PPP1R12A,NFAT5,ENSEASG00005002481,DOCK8
NK cell	positive regulation of immune response	GO:0050778	0.0453914	PTPRC,SKAP1,LCP2,MNDA,FYN,PRKCH,PRKCB,VAV3,HSP90AA1,USP15,FOXP1,HSPA8,MATR3
Podocyte	actin cytoskeleton organization	GO:0030036	7.82661e-09	NPHS2,NPHS1,ENSEASG00005003276,ENSEASG00005019429,APOA1,RAPGEF3,ENSEASG00005017725,ITGB5,IQGAP2,FMNL2,EPB41L5,ARHGAP6,ITGB1,KANK1,NEDD9,FAT1,CD2AP,PLEKHH2,SPTBN1,PHACTR4,ARHGAP12,ENSEASG00005028709,FERMT2,ENSEASG00005010766,ENSEASG00005005734,EZR,HSP90B1,SPIRE1,WASL,ARFGEF1,NCKAP1,MYH9,CAPZB
Podocyte	supramolecular fiber organization	GO:0097435	2.61999e-07	NPHS1,ENSEASG00005003276,ENSEASG00005019429,APOA1,VIM,TNXB,RAPGEF3,ENSEASG00005017725,ITGB5,IQGAP2,ARHGAP6,ITGB1,KANK1,APP,FAT1,CD2AP,PLEKHH2,CAMSAP2,ARHGAP12,ENSEASG00005028709,FERMT2,ENSEASG00005010766,SERPINH1,ENSEASG00005005734,EZR,PCM1,HSP90B1,SPIRE1,WASL,ARFGEF1,NCKAP1,CAPZB
Podocyte	glomerulus development	GO:0032835	0.000274055	NPHS2,PTPRO,NPHS1,MYO1E,PLCE1,COL4A4,WT1,COL4A3,ENPEP
Podocyte	epithelial cell migration	GO:0010631	0.00143006	VEGFA,APOA1,FGFR1,ROBO1,PRKD1,TGFBR3,CCBE1,DOCK5,EPB41L5,DPP4,ITGB1,KANK1,BMPR2,RIN2,PTPRM,MYH9,FOXP1
Podocyte	renal system development	GO:0072001	0.0451592	NPHS2,PTPRO,NPHS1,MYO1E,PLCE1,COL4A4,WT1,FOXD1,ADAMTS6,FGFR1,COL4A3,ENPEP,NPNT,MME,ENSEASG00005010766
Principal cell	kidney development	GO:0001822	0.000630957	ERBB4,ROBO2,MAGI2
Principal cell	tissue morphogenesis	GO:0048729	0.00398107	ERBB4,ROBO2,CSMD1
Proximal tubule cell	oxoacid metabolic process	GO:0043436	3.87196e-11	HAO2,ERRFI1,SLC27A2,ACSL1,MLXIPL,GLDC,HNF4A,SLC4A4,HAGH,BHMT2,HGD,NPL,HMCN2,CRYL1,KYNU,PRODH2,ACOX2,GATM,ALDH8A1,HAAO,CPT1A,SORD,HACL1,ENSEASG00005007860,PC,KLHL25,MTARC2,ACO1,SLC16A3,PFKFB2,ENSEASG00005000539,AGXT,EPHX1,GCDH,LONP2,GPD1,UGT1A6,ACAA1,ALDOB,INSR,ACADM,ADH5,HADHA,ACAT1,IDH2,ZBTB20
Proximal tubule cell	small molecule metabolic process	GO:0044281	3.07513e-09	HAO2,CUBN,ERRFI1,SLC17A1,LRP2,SLC27A2,ACSL1,MLXIPL,GLDC,SLC17A3,ENSEASG00005020124,SLC16A9,HNF4A,SLC4A4,G6PC1,MME,HAGH,BHMT2,HGD,NPL,HMCN2,CRYL1,KYNU,PRODH2,ACOX2,GATM,ALDH8A1,HAAO,CPT1A,SORD,RORA,HACL1,ENSEASG00005007860,PC,KLHL25,MTARC2,ACO1,KHK,CYP11A1,SLC16A3,PFKFB2,ENSEASG00005000539,AGXT,CAT,EPHX1,FGGY,SLC25A13,OXCT1,GCDH,LONP2,GPD1,UGT1A6,ACAA1,ALDOB,INSR,NMNAT3,PCK2,ACADM,ADH5,HADHA,ACAT1…
Proximal tubule cell	organic anion transport	GO:0015711	3.08272e-07	SLC13A3,SLC22A8,SLC17A1,LRP2,SLC16A12,SLC27A2,ACSL1,SLC17A3,SLC16A9,SLC4A4,SLC2A2,SLC7A10,SLC1A1,ABCC2,SLC25A4,SLC25A21,SLC7A7,SLC22A6,SLC43A2,SLC16A3,AGXT,SLC25A13,SLC16A10,SLC22A1,ABCC4,LRRC8D
Proximal tubule cell	small molecule catabolic process	GO:0044282	4.26896e-06	SLC27A2,GLDC,HAGH,HGD,NPL,CRYL1,KYNU,PRODH2,ACOX2,SORD,HACL1,SLC16A3,AGXT,OXCT1,GCDH,LONP2,ACAA1,ALDOB,ACADM,ADH5,HADHA,ACAT1
Proximal tubule cell	positive regulation of ATP metabolic process	GO:1903580	0.0482312	MLXIPL,SLC4A4,GPD1,INSR,ZBTB20
Ureteric epithelial cell	epithelial cell morphogenesis	GO:0003382	0.0391504	PKHD1,COL27A1,FAT1,FLNB

## Sheet: Large intestine
Cluster	Term_name	Term_id	p.adjust	geneID
Endothelial cell	blood vessel morphogenesis	GO:0048514	1.27237e-08	ECSCR,S1PR1,GJA1,SOX18,PROX1,NRP2,KDR,EFNA1,SMAD1,MDK,EFNB2,ADGRF5,TIE1,MMRN2,ANXA3,DLL1,CLDN5,GATA2
Endothelial cell	endothelial cell differentiation	GO:0045446	3.02678e-07	PECAM1,SOX18,PROX1,KDR,EDNRB,TJP2,TIE1,DLL1,CLDN5
Endothelial cell	endothelium development	GO:0003158	1.09469e-06	PECAM1,SOX18,PROX1,KDR,EDNRB,TJP2,TIE1,DLL1,CLDN5
Endothelial cell	regulation of endothelial cell proliferation	GO:0001936	0.00150998	EGFL7,PROX1,KDR,MDK,TIE1,MMRN2,GATA2
Endothelial cell	endothelial cell migration	GO:0043542	0.00375193	SOX18,PROX1,KDR,EFNA1,EFNB2,MMRN2,ANXA3,GATA2
Enteric glial cell	nervous system development	GO:0007399	0.00784582	AGBL4,LINGO2,NRG3,RBFOX1,GRID2,CTNND2,CNTNAP2,CNTN4,CTNNA2,CNTN5,CSMD3,PRKN,ADGRB3,ROBO1,DCC,VPS13B,SOX5,ENSEASG00005002614
Enteric glial cell	positive regulation of cell junction assembly	GO:1901890	0.0193147	LINGO2,GRID2,CNTNAP2,ADGRB3,ENSEASG00005002614
Enteric glial cell	positive regulation of synapse assembly	GO:0051965	0.0412679	LINGO2,GRID2,ADGRB3,ENSEASG00005002614
Enterocyte	epithelial cell migration	GO:0010631	0.000174296	ENPP2,MMRN2,NOS3,CLEC14A,SOX18,DLL4,ANXA3,PTPRM,PLXND1,MEF2C,CDH13,GATA2,PRKD1,KDR,MEOX2,EFNA1,CD40,RAB11A,RAB13,MYH9,HDAC7,HSPB1,RHOJ,ETS1,CTSH,PLK2
Enterocyte	epithelium development	GO:0060429	0.00391528	PECAM1,CLDN5,SOX17,MMRN2,TIE1,EDN1,RASIP1,SOX18,ROBO4,EPHA4,SHANK3,SMAD1,DLL4,CAV1,LDB2,PLXND1,CD151,TRIM16,FZD6,GATA2,KDR,PHACTR4,DLL1,MEOX2,WWTR1,HOXB7,TJP2,PPP3CA,BMP4,CTSZ,CTNNB1,SOCS3,BTG1,ENSEASG00005010209,IL6ST,HDAC1,MAFF,UGCG,JAG1,TP53,TAGLN2,RALA,TNFRSF1A,GATA6,KLF7,PHLDB2,RHEB,STAT1,CD109,STK3,CTSH,COL4A1,TXNIP,ENSEASG00005007764,ANXA7,VIM,ZFP36
Enterocyte	epithelial cell differentiation	GO:0030855	0.0293478	PECAM1,CLDN5,SOX17,TIE1,EDN1,SOX18,ROBO4,CAV1,TRIM16,GATA2,KDR,DLL1,WWTR1,TJP2,PPP3CA,BMP4,CTNNB1,BTG1,ENSEASG00005010209,IL6ST,HDAC1,MAFF,UGCG,JAG1,TAGLN2,TNFRSF1A,GATA6,KLF7,RHEB,CD109,TXNIP,ENSEASG00005007764,ANXA7,VIM,ZFP36
Fibroblast	extracellular matrix organization	GO:0030198	0.00228535	FBLN1,DPT,COL3A1,FBLN5,COL1A2,COL14A1,CCN1
Fibroblast	external encapsulating structure organization	GO:0045229	0.00228535	FBLN1,DPT,COL3A1,FBLN5,COL1A2,COL14A1,CCN1
Fibroblast	extracellular structure organization	GO:0043062	0.00243858	FBLN1,DPT,COL3A1,FBLN5,COL1A2,COL14A1,CCN1
Fibroblast	cell-substrate adhesion	GO:0031589	0.00633614	FBLN1,COL3A1,MYOC,LAMB1,CCN1,VCAM1,FN1
Fibroblast	collagen fibril organization	GO:0030199	0.00883044	DPT,COL3A1,COL1A2,COL14A1
Macrophage	immune system process	GO:0002376	7.04262e-17	ENSEASG00005031301,AIF1,RNASE6,ENSEASG00005027648,ENSEASG00005032473,ENSEASG00005014836,C5AR1,CD86,CSF1R,CFP,CYBB,TLR2,LY86,ITGAM,ENSEASG00005006994,MRC1,ENSEASG00005013720,IFI30,HLA-DQB2,CTSS,WDFY4,HLA-DMB,ENSEASG00005017377,CD74,ENSEASG00005020694,HLA-DMA,ENSEASG00005026915,LYN,CCR2,MNDA,LCP1,PTPRC,PRNP,HCLS1,ENSEASG00005000642,RUNX1,CXCL16,CYBA
Macrophage	immune response	GO:0006955	1.16712e-15	ENSEASG00005031301,AIF1,RNASE6,ENSEASG00005027648,ENSEASG00005032473,ENSEASG00005014836,C5AR1,CFP,CYBB,TLR2,LY86,ITGAM,ENSEASG00005006994,MRC1,HLA-DQB2,CTSS,HLA-DMB,ENSEASG00005017377,CD74,ENSEASG00005020694,HLA-DMA,ENSEASG00005026915,LYN,CCR2,MNDA,LCP1,PTPRC,PRNP,ENSEASG00005000642,CXCL16,CYBA
Macrophage	antigen processing and presentation	GO:0019882	2.03888e-15	ENSEASG00005031301,ENSEASG00005014836,ENSEASG00005006994,ENSEASG00005013720,IFI30,HLA-DQB2,CTSS,WDFY4,HLA-DMB,ENSEASG00005017377,CD74,ENSEASG00005020694,HLA-DMA
Macrophage	innate immune response	GO:0045087	0.00233306	AIF1,RNASE6,CFP,CYBB,TLR2,MRC1,CD74,ENSEASG00005026915,LYN,MNDA,CXCL16,CYBA
Macrophage	regulation of immune response	GO:0050776	0.00309022	C5AR1,CFP,TLR2,ITGAM,HLA-DMB,CD74,ENSEASG00005026915,LYN,CCR2,MNDA,PTPRC,PRNP,CYBA
Mast cell	exocytosis	GO:0006887	0.00161177	FCER1A,RAB44,KIT,RAB27B,PRKCB,SYTL3,STX3,ANXA1,STXBP5
Mast cell	mast cell activation	GO:0045576	0.00209818	FCER1A,RAB44,KIT,RHOH,LCP2
Mast cell	cell activation involved in immune response	GO:0002263	0.0116288	FCER1A,RAB44,SLAMF1,KIT,ANXA1,XBP1,NFKBIZ,MALT1
Mast cell	regulation of immune response	GO:0050776	0.0215899	IL1RL1,ENSEASG00005017981,SLAMF1,BTK,KIT,PRKCB,LCP2,ANXA1,XBP1,TIFA,NFKBIZ,HSP90AA1,MALT1
Mast cell	positive regulation of immune system process	GO:0002684	0.0371824	IL1RL1,ENSEASG00005017981,SLAMF1,BTK,KIT,PRKCB,RHOH,LCP2,ANXA1,XBP1,TIFA,NFKBIZ,HSP90AA1,MALT1
NK cell	immune response	GO:0006955	8.9092e-10	ENSEASG00005031059,ENSEASG00005011256,ENSEASG00005014786,PTPRC,CRTAM,TRAT1,GZMM,FASLG,LCK,CORO1A,MNDA,LCP2,HSPA8,HSP90AA1,ENSEASG00005030067,EZR,SKAP1,CD3E,ENSEASG00005025169,CD2,ENSEASG00005017094,LCP1,ENSEASG00005015476,HMGB2,APBB1IP,SP100,ENSEASG00005007495
NK cell	immune system process	GO:0002376	3.47365e-08	ENSEASG00005031059,ENSEASG00005011256,ENSEASG00005014786,PTPRC,CRTAM,TRAT1,GZMM,FASLG,LCK,CORO1A,MNDA,LCP2,HSPA8,HSP90AA1,ENSEASG00005030067,EZR,SKAP1,CD3E,ENSEASG00005025169,CD2,ENSEASG00005017094,LCP1,PREX1,ENSEASG00005015476,HMGB2,APBB1IP,RHOH,RIPOR2,SP100,PIK3CD,ENSEASG00005007495
NK cell	positive regulation of immune system process	GO:0002684	4.18331e-06	ENSEASG00005031059,ENSEASG00005014786,PTPRC,CRTAM,TRAT1,LCK,CORO1A,MNDA,LCP2,HSPA8,HSP90AA1,EZR,SKAP1,CD3E,ENSEASG00005017094,HMGB2,RHOH,RIPOR2,PIK3CD
NK cell	activation of immune response	GO:0002253	0.00341812	ENSEASG00005014786,PTPRC,TRAT1,MNDA,LCP2,HSPA8,HSP90AA1,EZR,SKAP1,CD3E,ENSEASG00005017094
NK cell	cell killing	GO:0001906	0.0154871	ENSEASG00005014786,PTPRC,CRTAM,GZMM,CORO1A,CD2
Plasma cell	immune effector process	GO:0002252	4.69831e-13	POU2AF1,IGHV4-28,IGHV4-34,IGHV4-39,IGHV4-61,IGHV4-59,IGHV4-31,IGHV4OR15-8,IGHV4-4,IGLL1,IGLC2,IGLC3,IGLL5,CD1A,RGCC,UBE2J1,PLCG2,XBP1,SWAP70,DNAJB9,IGHG4,IGHG2,IGHG1,B2M,TMBIM6
Plasma cell	B cell mediated immunity	GO:0019724	1.76565e-12	IGHV4-28,IGHV4-34,IGHV4-39,IGHV4-61,IGHV4-59,IGHV4-31,IGHV4OR15-8,IGHV4-4,IGLL1,IGLC2,IGLC3,IGLL5,SWAP70,IGHG4,IGHG2,IGHG1
Plasma cell	ERAD pathway	GO:0036503	1.18375e-05	UBE2J1,SEL1L,HERPUD1,HSP90B1,XBP1,SEC61B,ERLEC1
Smooth muscle cell	actin cytoskeleton organization	GO:0030036	1.58656e-05	LMOD1,CNN1,CAP2,DSTN,PALLD,FLNA,ITGB1,KANK1,ENSEASG00005032101,ENSEASG00005005734,ENSEASG00005002481,EPS8,ENSEASG00005002444,FERMT2,TLN1,WDR1,CAP1,PDCL3,CAPZA2,ENSEASG00005004340,CNN3,ROCK2,PLS3,RAN,FGF7,PHLDB2,ENSEASG00005015397,PRKAR1A,ARPC3
Smooth muscle cell	actin filament-based process	GO:0030029	6.55056e-05	LMOD1,CNN1,CAP2,DSTN,ACTN4,PALLD,FLNA,ITGB1,KANK1,ENSEASG00005032101,ENSEASG00005005734,ENSEASG00005002481,EPS8,ENSEASG00005002444,FERMT2,TLN1,WDR1,CAP1,PDCL3,CAPZA2,ENSEASG00005004340,CNN3,ROCK2,PLS3,RAN,FGF7,PHLDB2,ENSEASG00005015397,PRKAR1A,ARPC3
Smooth muscle cell	muscle tissue development	GO:0060537	0.0264668	MYH11,MYLK,ATF3,NR4A1,ZFAND5,ITGB1,LMNA,EDNRA,FOS,TIPARP,MAFF,CITED2,ENSEASG00005017644,EGR1,SAP30,YBX3,PRKAR1A,DDX17
Smooth muscle cell	muscle structure development	GO:0061061	0.0478725	MYH11,MYLK,ATF3,NR4A1,ITGB1,LMNA,FHL1,EDNRA,CD9,WDR1,CRYAB,PLEKHO1,FOS,MAFF,CITED2,ENSEASG00005017644,EGR1,ENSEASG00005013355,SAP30,YBX3,PRKAR1A,DDX17
T cell	T cell activation	GO:0042110	2.67495e-05	PTPRC,IL7R,CD40LG,ICOS,GPR183,STAT4,LCP1,CD3E,RORA,RHOH
T cell	T cell differentiation	GO:0030217	0.00159318	PTPRC,IL7R,GPR183,STAT4,CD3E,RORA,RHOH

## Sheet: Liver
Cluster	Term_name	Term_id	p.adjust	geneID
B cell	B cell mediated immunity	GO:0019724	1.67757e-13	IGLL1,IGLC2,IGLC3,IGLL5,IGHG4,IGHG2,IGHG1,IGHV4-28,IGHV4-34,IGHV4-39,IGHV4-61,IGHV4-59,IGHV4-31,IGHV4OR15-8,IGHV4-4,CD27,IGHV1-24,IGHV1-69-2
B cell	immune effector process	GO:0002252	1.56776e-11	IGLL1,IGLC2,IGLC3,IGLL5,IGHG4,IGHG2,IGHG1,IGHV4-28,IGHV4-34,IGHV4-39,IGHV4-61,IGHV4-59,IGHV4-31,IGHV4OR15-8,IGHV4-4,POU2AF1,PRDX2,CD27,XBP1,IRF4,RGCC,CD36,GAB2,IGHV1-24,IGHV1-69-2,RIGI
B cell	immune response	GO:0006955	2.53125e-06	IGLL1,IGLC2,IGLC3,IGLL5,IGHG4,IGHG2,IGHG1,JCHAIN,IGHV4-28,IGHV4-34,IGHV4-39,IGHV4-61,IGHV4-59,IGHV4-31,IGHV4OR15-8,IGHV4-4,POU2AF1,CD27,TNFRSF17,XBP1,IRF4,RGCC,CD36,GAB2,CD83,IGHV1-24,IGHV1-69-2,RIGI,IGLV3-27,IGLV3-25,IGLV3-22,IGLV3-16,IGLV3-10,IGLV3-1
Cholangiocyte	digestive system process	GO:0022600	0.000721004	TFF2,RBP4,TFF3,AQP5,GCNT3,APOA1,NPC1L1,PLS1,SOX9
Cholangiocyte	digestion	GO:0007586	0.00599026	TFF2,RBP4,TFF3,AQP5,GCNT3,APOA1,NPC1L1,PLS1,SOX9
Cholangiocyte	epithelial structure maintenance	GO:0010669	0.018889	TFF2,RBP4,TFF3,CXADR,SOX9
Cholangiocyte	epithelial cell migration	GO:0010631	0.0319723	HRG,APOA1,APOH,FGFBP1,TACSTD2,WDPCP,LGMN,ANXA1,PLG,THBS1,SOX9,TGFB2
Cycling cell	cell cycle	GO:0007049	1.68451e-25	CENPF,ENSEASG00005006541,CDC25C,CCNB1,BIRC5,TOP2A,KIF14,PRR11,PRC1,UBE2C,CDK1,KIF11,BUB1,RRM2,NUF2,BUB1B,STMN1,ANLN,SMC4,TPX2,SMC2,NUSAP1,CDKN3,KIF4A,CDC20,NCAPG2,ENSEASG00005002730,CCNB2,SPC25,SGO1,CCNF,NCAPG,PLK1,TK1,KIF22,GATA3,KIF20B,KIF18A,BRCA2,SPAG5,KIF20A,IL10,AIF1,AURKA,TNF,RAD51B,CENPW,TEX14,KNL1
Cycling cell	chromosome segregation	GO:0007059	1.15817e-24	CENPF,CCNB1,TOP2A,KIF14,UBE2C,CDK1,KIF11,BUB1,NUF2,BUB1B,SMC4,TPX2,SMC2,NUSAP1,KIF4A,CDC20,NCAPG2,ENSEASG00005002730,CCNB2,SPC25,SGO1,NCAPG,PLK1,KIF22,KIF18A,SPAG5,AURKA,CENPW,TEX14,KNL1
Cycling cell	mitotic cell cycle process	GO:1903047	3.33185e-22	CENPF,CDC25C,CCNB1,KIF14,UBE2C,CDK1,KIF11,BUB1,RRM2,BUB1B,STMN1,ANLN,SMC4,TPX2,SMC2,NUSAP1,KIF4A,CDC20,ENSEASG00005002730,SPC25,NCAPG,PLK1,TK1,KIF22,KIF20B,KIF18A,BRCA2,SPAG5,KIF20A,AIF1,AURKA,RAD51B,TEX14,KNL1
Cycling cell	regulation of cell cycle	GO:0051726	1.35763e-17	CENPF,ENSEASG00005006541,CDC25C,CCNB1,BIRC5,KIF14,PRR11,PRC1,UBE2C,CDK1,KIF11,BUB1,RRM2,BUB1B,SMC4,TPX2,SMC2,NUSAP1,CDKN3,CDC20,NCAPG2,CCNF,NCAPG,PLK1,GATA3,KIF20B,BRCA2,SPAG5,KIF20A,IL10,AIF1,TNF,RAD51B,TEX14,KNL1
Endothelial cell	blood vessel development	GO:0001568	5.7761e-11	PECAM1,GJA5,ECSCR,CLDN5,S1PR1,ADGRF5,CLEC14A,NOS3,ADAMTS1,MMRN2,SOX18,PTPRM,SOX17,GJA1,GATA2,STAB1,CCN1,TMEM100,KDR,ADAMTS6,CDH13,SMAD1,EDN1,ANXA1,PLPP3,ACKR3,SERPINE1,EGR2,DLL1,PCSK5,NRP1,ENSEASG00005011067
Endothelial cell	endothelium development	GO:0003158	1.78913e-05	PECAM1,CLDN5,SOX18,SOX17,TMEM100,KDR,EDNRB,STC1,EDN1,PLCB1,DLL1
Endothelial cell	endothelial cell differentiation	GO:0045446	5.4438e-05	PECAM1,CLDN5,SOX18,SOX17,TMEM100,KDR,EDNRB,STC1,PLCB1,DLL1
Endothelial cell	vascular endothelial growth factor receptor signaling pathway	GO:0048010	0.000366691	CLEC14A,ENSEASG00005022461,MMRN2,KDR,GRB10,DLL1,NRP1
Endothelial cell	endothelial cell migration	GO:0043542	0.0018195	CLEC14A,NOS3,MMRN2,SOX18,PTPRM,GATA2,KDR,CDH13,STC1,ANXA1,PLPP3,NRP1
Erythroid cell	regulation of blood circulation	GO:1903522	0.00199526	CACNA1C,CACNA2D1,CASQ2,KCND2,PDE4D,RYR2,SLC8A1,DOCK4,CTNNA3,RNLS
Fibroblast	response to fibroblast growth factor	GO:0071774	0.00413435	HHIP,SFRP1,TNC,POSTN,SMOC2,FLRT2,CCN2,THBS1,CCL2
Fibroblast	collagen fibril organization	GO:0030199	0.00646458	COL3A1,EMILIN1,DPT,COL14A1,COL12A1,COL5A2,ADAMTS3
Fibroblast	cell-matrix adhesion	GO:0007160	0.00718726	SFRP1,COL3A1,EMILIN1,VCAM1,SEMA3E,POSTN,CCN2,ADAMTS9,NRP1,PLAU,THBS1,VTN
Hepatic stellate cell	extracellular matrix organization	GO:0030198	5.30639e-13	DPT,COL1A2,FBLN1,COL3A1,MFAP4,COL1A1,FBLN5,ABI3BP,FAP,COL5A2,COL14A1,LOX,EMILIN1,CCDC80,CCN1,ADAMTSL2,TGFBI,FLRT2,ENSEASG00005006992,ADAMTS3,COL4A4,THSD4,ADAMTS5
Hepatic stellate cell	collagen metabolic process	GO:0032963	1.22976e-05	COL1A2,MFAP4,COL1A1,MMP2,FAP,EMILIN1,MRC2,ADAMTS3,CTSB
Hepatic stellate cell	collagen fibril organization	GO:0030199	4.54429e-05	DPT,COL1A2,COL3A1,COL1A1,COL5A2,COL14A1,LOX,EMILIN1
Hepatic stellate cell	supramolecular fiber organization	GO:0097435	4.93178e-05	DPT,COL1A2,COL3A1,APOE,MFAP4,COL1A1,FBLN5,COL5A2,COL14A1,LOX,EMILIN1,NRP1,LMOD1,DIAPH3,LPAR1,CLU,CRYAB,PLS3,CEP126,GSN,THSD4,NAV3
Hepatic stellate cell	cell migration	GO:0016477	5.45839e-05	DCN,COL3A1,APOE,COL1A1,SFRP1,LAMB1,LAMA2,ECM1,VCAM1,FAP,IGF1,SMOC2,LOX,EMILIN1,NRP1,MYLK,CDH11,IGFBP6,PTN,ENSEASG00005011067,PLPP3,PALLD,CCN1,LPAR1,GPNMB,EDNRB,FLRT2,LGALS3,ENSEASG00005024211,NEXN,ENSEASG00005026206,THBS1,NAV3
Hepatocyte	humoral immune response mediated by circulating immunoglobulin	GO:0002455	1.37187e-05	C3,CFI,CFB,MASP2,C4BPA,C5,CLU
Hepatocyte	humoral immune response	GO:0006959	5.81298e-05	C3,FGB,HRG,CFI,TF,CFB,MASP2,DMBT1,C4BPA,C5,CLU
Hepatocyte	retinoid metabolic process	GO:0001523	0.00025272	RBP4,HSD17B6,ALDH1A3,ALDH1A1,CYP3A5,CYP3A4,CYP3A7
Hepatocyte	primary alcohol metabolic process	GO:0034308	0.0013609	RBP4,HSD17B6,ALDH1A3,ALDH1A1,CYP3A5,CYP3A4,CYP3A7
Hepatocyte	lipid metabolic process	GO:0006629	0.00992319	APOA1,C3,APOB,RBP4,SPP1,APOH,PLA1A,HSD17B6,CFTR,SLC44A4,NPC1L1,CAT,SOX9,ALDH1A3,ALDH1A1,CLU,CYP3A43,CYP3A5,CYP3A4,CYP3A7
Kupffer cell	cellular response to macrophage colony-stimulating factor stimulus	GO:0036006	0.000139935	CSF1R,DCSTAMP,TLR2,TLR4
Kupffer cell	response to macrophage colony-stimulating factor	GO:0036005	0.000139935	CSF1R,DCSTAMP,TLR2,TLR4
Kupffer cell	innate immune response	GO:0045087	0.00165139	RNASE6,ENSEASG00005026915,CFP,CYBB,AIF1,TLR7,TLR2,CD300LF,TLR4,SLC46A2,CXCL10,RAB20
Kupffer cell	activation of immune response	GO:0002253	0.00510991	ENSEASG00005026915,CFP,C5AR1,C1QC,TLR7,TLR2,CD300LF,TLR4,SLC46A2,PRNP
Kupffer cell	phagocytosis	GO:0006909	0.0400589	AIF1,HCK,TLR4,CLEC7A,THBS1,RAB20
LSEC	blood vessel morphogenesis	GO:0048514	4.31798e-09	ECSCR,FLT4,ADGRF5,CLDN5,PROX1,KDR,STAB1,PTPRM,ANGPT2,GJA1,EMILIN1,CLEC14A,NRP2,CCN1,ENSEASG00005011067,CDH13,ECM1,EPHB1,SOX18,S1PR1,HIPK2,SMAD1,ADAMTS1,ACKR3,BMPER
LSEC	angiogenesis	GO:0001525	2.30433e-08	ECSCR,FLT4,CLDN5,KDR,STAB1,PTPRM,ANGPT2,EMILIN1,CLEC14A,NRP2,CCN1,ENSEASG00005011067,CDH13,ECM1,EPHB1,SOX18,S1PR1,HIPK2,SMAD1,ADAMTS1,ACKR3,BMPER
LSEC	regulation of vasculature development	GO:1901342	0.00140109	ECSCR,CLDN5,KDR,STAB1,PTPRM,ANGPT2,EMILIN1,ECM1,HIPK2,SMAD1,ADAMTS1,BMPER
LSEC	endothelial cell migration	GO:0043542	0.00157128	FLT4,PROX1,KDR,PTPRM,ANGPT2,CLEC14A,LGMN,PLPP3,CDH13,SOX18,BMPER
LSEC	vascular endothelial growth factor receptor signaling pathway	GO:0048010	0.00210154	FLT4,KDR,EMILIN1,CLEC14A,GRB10,ENSEASG00005022461
Monocyte	antigen processing and presentation of exogenous antigen	GO:0019884	8.76016e-05	MPEG1,HLA-DQB2,CD74,HLA-DOB,FCGR2B
Monocyte	mononuclear cell differentiation	GO:1903131	0.0122218	FCRL3,HLA-DQB2,FLT3,CD74,CD83,SPI1,BATF3,FCGR2B
Neutrophil	immune system process	GO:0002376	2.43981e-06	CXCL8,ENSEASG00005025557,PTX3,ENSEASG00005024064,ACOD1,TLR2,MMP8,ENSEASG00005022642,TLR4,S100A12,SELL,C5AR1,ENSEASG00005030429,ENSEASG00005032473,ENSEASG00005026157,CLEC5A,ENSEASG00005026915,OSM,SPI1,ITGAM,ADGRG3,WDFY4,IL1RN,TRIB1,NLRP12,ENSEASG00005029977,ADAM8
Neutrophil	immune response	GO:0006955	0.0016873	CXCL8,ENSEASG00005025557,PTX3,ENSEASG00005024064,ACOD1,TLR2,TLR4,S100A12,C5AR1,ENSEASG00005030429,ENSEASG00005032473,CLEC5A,ENSEASG00005026915,OSM,ITGAM,IL1RN,ENSEASG00005029977,ADAM8
Neutrophil	response to lipopolysaccharide	GO:0032496	0.0116828	CXCL8,ACOD1,MMP8,PTAFR,TLR4,ENSEASG00005026915,TRIB1
Neutrophil	regulation of inflammatory response	GO:0050727	0.0239944	TLR2,MMP8,TLR4,IL22RA2,OSM,IER3,NLRP12,ADAM8
Neutrophil	lipopolysaccharide-mediated signaling pathway	GO:0031663	0.0486745	ACOD1,TLR4,ENSEASG00005026915,TRIB1
NK cell	regulation of immune system process	GO:0002682	4.91248e-07	FCER1A,IL1RL1,GATA2,KIT,IL4,SLC9B2,CD55,RHEX,CD36,LILRB4,LILRB3,LILRA4,FCER1G,BANK1,MALT1,CD84,ANXA1,HSPH1,MEIS2,NFE2L2,PDE4D,ITGA2,ST3GAL4,XBP1,NFKBIA,CD200,STAP1,CDKN1A,IGFBP2,BGLAP
NK cell	regulation of immune effector process	GO:0002697	0.0112178	GATA2,KIT,IL4,CD55,CD36,LILRB4,MALT1,CD84,ANXA1,XBP1,STAP1
Smooth muscle cell	muscle structure development	GO:0061061	2.10739e-05	MYH11,TAGLN,ITGA7,MYL9,DES,LMOD1,MYLK,COL14A1,COL3A1,LAMA2,TCF21,COL6A3,CRYAB,MYOM1,ETV1,CDH2,PGM5
Smooth muscle cell	muscle contraction	GO:0006936	0.000109605	MYH11,TPM2,ACTA2,CALD1,MYL9,DES,LMOD1,MYLK,GSN,CRYAB,CNN1,KCNE4
Smooth muscle cell	muscle system process	GO:0003012	0.00016112	MYH11,TPM2,ACTA2,CALD1,MYL9,DES,LMOD1,MYLK,COL14A1,GSN,CRYAB,CNN1,KCNE4
Smooth muscle cell	actin filament-based process	GO:0030029	0.00142333	MYH11,TPM2,ACTA2,DSTN,CALD1,MYL9,LMOD1,MYO1B,PALLD,GSN,SYNPO2,MYO1D,CNN1,KCNE4,PLS3,PGM5
Smooth muscle cell	muscle organ development	GO:0007517	0.00150572	TAGLN,ITGA7,DES,MYLK,COL3A1,LAMA2,TCF21,COL6A3,CRYAB,MYOM1,ETV1
T cell	T cell activation	GO:0042110	5.67963e-15	ENSEASG00005031059,IL7R,RORA,CD40LG,GATA3,EOMES,PTPN22,ICOS,CTLA4,IFNG,CD4,RASGRP1,ENSEASG00005033904,CRTAM,LEF1,CD80,GPR183,PRNP,IL2RA,ENSEASG00005036568,TNFRSF9,IRF4,MALT1
T cell	T cell differentiation	GO:0030217	1.04134e-10	IL7R,RORA,GATA3,EOMES,PTPN22,CTLA4,IFNG,CD4,RASGRP1,CRTAM,LEF1,GPR183,ENSEASG00005036568,TNFRSF9,IRF4,MALT1
T cell	T cell proliferation	GO:0042098	1.45993e-06	ENSEASG00005031059,CD40LG,PTPN22,CTLA4,RASGRP1,ENSEASG00005033904,CRTAM,PRNP,IL2RA,TNFRSF9,MALT1
T cell	regulation of T cell proliferation	GO:0042129	5.56479e-05	ENSEASG00005031059,CD40LG,PTPN22,CTLA4,ENSEASG00005033904,CRTAM,PRNP,IL2RA,TNFRSF9
T cell	regulation of T cell mediated immunity	GO:0002709	0.000751793	IL7R,GATA3,ENSEASG00005033904,CD80,KLRD1,MALT1

## Sheet: Lung
Cluster	Term_name	Term_id	p.adjust	geneID
AT1	cell adhesion	GO:0007155	1.05445e-05	LMO7,BCAM,AGER,CXADR,EPCAM,ITGA3,PTPRF,EFNA1,ENSEASG00005004417,DDR1,ITGB6,CD9,SPINT2,EMP2,EPB41L5,CAV1,VEGFA,FLRT2,TJP2,IGFBP7,RGCC,TGFB2,EMB,KANK1
AT1	tube development	GO:0035295	0.000196984	SFRP5,CLDN18,EPCAM,ITGA3,ANXA3,EFNA1,DDR1,NKX2-1,ITGB6,GJA1,SPINT2,EMP2,CTSZ,EPB41L5,CAV1,VEGFA,F3,COL4A2,RGCC,TGFB2,ANXA2
AT1	membrane raft assembly	GO:0001765	0.000452131	ENSEASG00005034179,EMP2,CAV1,ANXA2
AT1	extracellular matrix organization	GO:0030198	0.00335529	ANGPTL7,COL4A4,DDR1,SPINT2,CAV1,FLRT2,APP,RGCC,TGFB2,ANXA2
AT1	supramolecular fiber organization	GO:0097435	0.00851702	KRT19,NEBL,MYO1B,EMP2,ARHGAP18,CGNL1,APP,PPP1R9A,CRYAB,RGCC,TGFB2,ENSEASG00005032677,KANK1,ANXA2
AT2	cellular metabolic process	GO:0044237	2.2647e-11	NKX2-1,ROS1,INSIG2,IRX1,ITGB6,EPCAM,CHST2,WWC1,FOXA2,ENSEASG00005037605,SFTPB,ATP1B1,MID1IP1,ENSEASG00005031806,CEBPA,HOPX,ASPA,NPC2,PRDX5,GPD1L,MECOM,ENSEASG00005005942,EPAS1,FASN,MYLK,IDH1,EEF1A1,CTSH,FABP5,ENSEASG00005026771,ST6GALNAC4,PDLIM1,PTGR1,ENSEASG00005005998,CADM1,RPS12,GSTA4,LTA4H,RPS6,ENSEASG00005015515,PIP5K1B,ENSEASG00005001081,PACSIN3,ENSEASG00005009634,RPS7,ENSEASG00005000256,ER…
AT2	primary metabolic process	GO:0044238	6.19222e-06	NAPSA,NKX2-1,ROS1,CFB,INSIG2,HSD17B2,IRX1,EPCAM,CHST2,WWC1,FOXA2,ENSEASG00005037605,SFTPB,ATP1B1,MID1IP1,ENSEASG00005031806,CEBPA,HOPX,ASPA,NPC2,PRDX5,GPD1L,MECOM,ENSEASG00005005942,EPAS1,FASN,MYLK,IDH1,EEF1A1,CTSH,FABP5,ENSEASG00005026771,ST6GALNAC4,PDLIM1,PTGR1,RPS12,LTA4H,RPS6,ENSEASG00005015515,PIP5K1B,ENSEASG00005001081,PACSIN3,ENSEASG00005009634,RPS7,ENSEASG00005000256,ERRFI1,ENSEASG0000503…
Ciliated cell	cilium organization	GO:0044782	3.8793e-49	RSPH1,SPACA9,SPAG17,CFAP44,RSPH4A,FOXJ1,UBXN10,CCDC39,HOATZ,CFAP46,DNAAF11,DRC1,DNAI1,DNAH5,CCDC40,CFAP157,DAW1,ENSEASG00005007063,KIF19,PIERCE1,IQCG,DRC7,ERICH3,CCDC113,ZMYND10,RSPH9,ENSEASG00005016381,MNS1,CFAP43,NME5,CFAP298,IFT57,DNAH7,DNAI4,ENSEASG00005001212,IFT43,FAM161A,ARMC2,CBY1,CFAP69,JHY,ODAD4,CFAP70,CEP126,DYNC2I2,TTLL1,IFT122,CC2D2A,CFAP54,BBS9,ENSEASG00005010889,ENSEASG00005014900,…
Ciliated cell	cilium assembly	GO:0060271	8.50886e-46	RSPH1,SPACA9,SPAG17,CFAP44,RSPH4A,FOXJ1,UBXN10,CCDC39,HOATZ,CFAP46,DNAAF11,DRC1,DNAI1,DNAH5,CCDC40,CFAP157,DAW1,PIERCE1,IQCG,DRC7,ERICH3,CCDC113,ZMYND10,RSPH9,ENSEASG00005016381,MNS1,CFAP43,NME5,CFAP298,IFT57,DNAH7,DNAI4,IFT43,FAM161A,ARMC2,CBY1,CFAP69,JHY,ODAD4,CFAP70,CEP126,DYNC2I2,TTLL1,IFT122,CC2D2A,CFAP54,BBS9,ENSEASG00005010889,ENSEASG00005014900,KIF27,ATP6V1D,IFT88,ENSEASG00005012260,RFX3,…
Ciliated cell	cilium movement	GO:0003341	1.932e-44	SPAG17,CFAP44,RSPH4A,ROPN1L,CCDC39,HOATZ,CFAP46,ENSEASG00005018505,DNAAF11,DNAI1,DNAH5,CCDC40,CFAP45,CFAP157,DAW1,ENSEASG00005015320,ENSEASG00005007063,PIERCE1,IQCG,DNAH11,DRC7,ENKUR,ZMYND10,RSPH9,MNS1,DNAH9,DPCD,CFAP43,NME5,CFAP298,DNAH7,DNAI4,ARMC2,CFAP69,JHY,ODAD4,CFAP70,LZTFL1,TTLL1,CFAP54,PLTP,KIF27,ENSEASG00005012260,RFX3,SPEF2
Ciliated cell	mucociliary clearance	GO:0120197	1.17414e-06	DNAH9,CFAP43,ODAD4,TTLL1,CFAP54
Ciliated cell	intraciliary transport	GO:0042073	9.81946e-05	ENSEASG00005001212,IFT43,DYNC2I2,IFT122,IFT46,ENSEASG00005012260,IFT74
Club cell	organic acid metabolic process	GO:0006082	5.70234e-05	CYP2F1,FMO2,CYP2A13,CYP2A7,CYP2A6,FMO3,PON3,VNN1,SULT1C4,ACSM1,ADH4,SULT1E1,INSIG2,GSTO1,ACSL1,IDH1,TST,ACSM3,INSR
Club cell	epoxygenase P450 pathway	GO:0019373	0.00272863	CYP2F1,CYP2A13,CYP2A7,CYP2A6
Club cell	epithelium development	GO:0060429	0.00416414	KRT19,CLDN4,HES1,KRT7,MET,DSP,ROS1,EPAS1,NKX2-1,IRX1,EPB41L5,EPCAM,DMD,RAD51B,SPINT2,DDR1,SOD1,CCND1,TST
Club cell	epithelial cell differentiation	GO:0030855	0.0126894	KRT19,HES1,KRT7,MET,DSP,ROS1,EPAS1,NKX2-1,EPB41L5,DMD,SPINT2,SOD1,CCND1,TST
Club cell	fatty acid metabolic process	GO:0006631	0.0283047	CYP2F1,FMO2,CYP2A13,CYP2A7,CYP2A6,ACSM1,ADH4,INSIG2,ACSL1,ACSM3
Cycling cell	cell cycle process	GO:0022402	7.87867e-56	TOP2A,TPX2,UBE2C,CDK1,PRC1,SPC25,BUB1,BUB1B,BIRC5,CCNA2,NEK2,MYBL2,AURKB,KIF14,KIF11,CCNB2,CENPF,NUF2,CDC20,NUSAP1,CLSPN,RRM2,SGO1,KIF2C,KIFC1,CENPN,ANLN,CCNB1,RACGAP1,CEP55,ENSEASG00005002730,NCAPG,TK1,CENPW,E2F8,PLK1,SPAG5,MAD2L1,MND1,KIF4A,DIAPH3,FEN1,SMC2,NCAPD2,CDT1,ENSEASG00005016949,TIMELESS,SPC24,KIF20B,TACC3,STMN1,INCENP,NCAPG2,KIF22,PLK4,AURKA,REEP4,KIF18A,KNL1,SKA3,RHNO1,HASPIN,SMC4,EN…
Cycling cell	chromosome segregation	GO:0007059	2.33354e-55	TOP2A,TPX2,UBE2C,CDK1,SPC25,BUB1,BUB1B,NEK2,MYBL2,AURKB,KIF14,KIF11,CCNB2,CENPF,NUF2,CDC20,NUSAP1,SGO1,KIF2C,KIFC1,CENPN,CCNB1,RACGAP1,ENSEASG00005002730,NCAPG,CENPW,PLK1,SPAG5,MAD2L1,MND1,KIF4A,DIAPH3,SMC2,NCAPD2,CDT1,ENSEASG00005016949,SPC24,TACC3,INCENP,NCAPG2,KIF22,AURKA,KIF18A,KNL1,SKA3,HASPIN,SMC4,NCAPD3,CCNE1,SPDL1,ENSEASG00005027448,NDC1,TUBB,DSN1,AAAS,HAUS5,RAN
Cycling cell	cell cycle	GO:0007049	6.18735e-50	TOP2A,ENSEASG00005006541,TPX2,UBE2C,CDK1,PRC1,SPC25,BUB1,BUB1B,BIRC5,CCNA2,NEK2,MYBL2,AURKB,KIF14,KIF11,CCNB2,CENPF,CDKN3,NUF2,CDC20,NUSAP1,CLSPN,RRM2,SGO1,KIF2C,KIFC1,CENPN,ANLN,CCNB1,RACGAP1,CEP55,ENSEASG00005002730,NCAPG,TK1,CENPW,E2F8,PLK1,SPAG5,MAD2L1,MND1,KIF4A,DIAPH3,FEN1,SMC2,NCAPD2,CDT1,ENSEASG00005016949,TIMELESS,SPC24,KIF20B,TACC3,STMN1,INCENP,NCAPG2,KIF22,PLK4,AURKA,REEP4,KIF18A,KNL1,…
Cycling cell	mitotic cell cycle	GO:0000278	7.98956e-43	TPX2,UBE2C,CDK1,SPC25,BUB1,BUB1B,BIRC5,CCNA2,NEK2,MYBL2,AURKB,KIF14,KIF11,CENPF,CDC20,NUSAP1,CLSPN,RRM2,KIF2C,KIFC1,ANLN,CCNB1,RACGAP1,CEP55,ENSEASG00005002730,NCAPG,TK1,CENPW,E2F8,PLK1,SPAG5,MAD2L1,KIF4A,SMC2,NCAPD2,CDT1,ENSEASG00005016949,KIF20B,TACC3,STMN1,INCENP,KIF22,AURKA,REEP4,KIF18A,KNL1,SKA3,HASPIN,SMC4,ENSEASG00005010880,UBE2S,BRCA2,NCAPD3,EZH2,CKS1B,CCNE1,CDC25B,RRM1,SPDL1,CDKN2C,AAAS,…
Cycling cell	regulation of cell cycle process	GO:0010564	1.67435e-23	TPX2,UBE2C,CDK1,PRC1,BUB1,BUB1B,NEK2,AURKB,KIF14,KIF11,CENPF,CDC20,NUSAP1,CLSPN,RRM2,KIF2C,CCNB1,RACGAP1,NCAPG,E2F8,PLK1,SPAG5,MAD2L1,FEN1,SMC2,CDT1,ENSEASG00005016949,KIF20B,TACC3,NCAPG2,PLK4,KNL1,RHNO1,HASPIN,SMC4,ENSEASG00005010880,BRCA2,EZH2,CDC25B,RRM1,SPDL1,CDKN2C
Dendritic cell	antigen processing and presentation	GO:0019882	3.85326e-18	ENSEASG00005020739,WDFY4,ENSEASG00005014836,ENSEASG00005006994,ENSEASG00005031301,ENSEASG00005017377,CD74,HLA-DQB2,HLA-DMA,ENSEASG00005020694,CTSS,HLA-DMB,RELB,IFI30,UNC93B1
Dendritic cell	immune system process	GO:0002376	3.27601e-11	ENSEASG00005020739,IRF8,BATF3,WDFY4,ENSEASG00005014836,CD86,ENSEASG00005006994,PECAM1,LYN,ENSEASG00005031301,ENSEASG00005017377,SPI1,OSCAR,CD40,CLNK,CD74,AIF1,HLA-DQB2,HLA-DMA,ENSEASG00005020694,CTSS,CYBA,HLA-DMB,RELB,CXCL16,CADM1,POU2F2,PIK3CB,RNASE6,IFI30,RAB7B,CFP,UNC93B1,MYO1G,IRF4
Dendritic cell	immune response	GO:0006955	1.23754e-09	ENSEASG00005020739,IRF8,ENSEASG00005014836,ENSEASG00005006994,LYN,ENSEASG00005031301,ENSEASG00005017377,OSCAR,CD40,CLNK,CD74,AIF1,HLA-DQB2,HLA-DMA,ENSEASG00005020694,CTSS,CYBA,HLA-DMB,RELB,CXCL16,CADM1,RNASE6,RAB7B,CFP,UNC93B1,MYO1G,IRF4
Dendritic cell	dendritic cell differentiation	GO:0097028	0.000740258	IRF8,BATF3,LYN,RELB,IRF4
Dendritic cell	innate immune response	GO:0045087	0.00190246	IRF8,LYN,CLNK,CD74,AIF1,CYBA,CXCL16,CADM1,RNASE6,RAB7B,CFP,UNC93B1,IRF4
Endothelial cell	endothelial cell differentiation	GO:0045446	0.000289067	PECAM1,CLDN5,ROBO4,SOX18,TIE1,EDNRB,KDR
Endothelial cell	endothelium development	GO:0003158	0.000763876	PECAM1,CLDN5,ROBO4,SOX18,TIE1,EDNRB,KDR
Endothelial cell	establishment of endothelial barrier	GO:0061028	0.00175108	PECAM1,CLDN5,ROBO4,SOX18,EDNRB
Endothelial cell	endothelial cell migration	GO:0043542	0.00532814	SOX18,KDR,RHOJ,CDH13,EFNA1,GATA2,PTPRM,PLK2
Endothelial cell	endothelial cell proliferation	GO:0001935	0.00569934	EGFL7,TIE1,KDR,CDH13,CAV1,GATA2,PTPRM
Fibroblast	extracellular matrix organization	GO:0030198	1.03124e-09	FBLN1,COL3A1,COL1A2,DPT,ADAMTS1,TNXB,COL1A1,CCN1,LAMC1,COL5A2,CCDC80,CRISPLD2,MFAP4,LOX,COL14A1
Fibroblast	collagen fibril organization	GO:0030199	1.3664e-07	COL3A1,COL1A2,DPT,TNXB,COL1A1,COL5A2,LOX,COL14A1
Fibroblast	cell-substrate adhesion	GO:0031589	1.61267e-06	FBLN1,COL3A1,FBLN2,LAMB1,TNXB,COL1A1,CCN1,LAMC1,ENSEASG00005011067,MYOC,VCAM1,CCDC80,FN1
Fibroblast	cell adhesion	GO:0007155	9.13708e-05	FBLN1,COL3A1,PLPP3,FBN1,FBLN2,LAMB1,TNXB,SPARCL1,COL1A1,CCN1,ENSEASG00005002639,IGFBP7,LAMC1,ENSEASG00005011067,MYOC,VCAM1,CCDC80,MXRA8,LAMA4,FN1
Fibroblast	elastic fiber assembly	GO:0048251	0.000192455	COL3A1,TNXB,MFAP4,LOX
Macrophage	immune system process	GO:0002376	2.64347e-08	GPNMB,CXCL16,CD300LF,C1QC,SLC11A1,LGMN,MRC1,RNASE6,CCL24,DCSTAMP,CXCL8,IL1RN,C5AR1,ACOD1,WDFY4,ACE,TLR2,AIF1,CTSS,CFP,OSCAR,JAM2,CYBB,CEBPA,CD14,SPI1,ITGAM,PRNP
Macrophage	endocytosis	GO:0006897	0.0428461	CXCL16,SLC11A1,MRC1,MSR1,CXCL8,AIF1,NCF4,SORT1,CD14
Mast cell	immune system process	GO:0002376	8.82708e-07	FCER1A,GATA2,IL1RL1,RAB44,KIT,GCSAML,RHEX,MS4A2,KLRC1,KLRC2,KLRC3,ALOX5,ADGRG3,SCIN,LAIR1,SLC9B2,BTK,FCER1G,PIK3R6,TESPA1,RGS1,CD300C,IL18R1,ITGA9
Mast cell	mast cell degranulation	GO:0043303	0.000217435	FCER1A,GATA2,RAB44,KIT,BTK
Mast cell	mast cell activation involved in immune response	GO:0002279	0.000261754	FCER1A,GATA2,RAB44,KIT,BTK
Mast cell	mast cell mediated immunity	GO:0002448	0.000286446	FCER1A,GATA2,RAB44,KIT,BTK
Mast cell	mast cell activation	GO:0045576	0.000753631	FCER1A,GATA2,RAB44,KIT,BTK
Monocyte	mononuclear cell proliferation	GO:0032943	4.40561e-07	AIF1,SLC11A1,NCKAP1L,PRNP,LYN,SYK,HLA-DMB,CCR2,TLR4,MNDA,CD74,VAV3,TNFRSF1B,ANXA1,GPNMB,INPP5D,CTNNB1,IL7R,TBK1,PELI1,PYCARD,MSN,NCSTN,IRF1,LGALS3
Monocyte	regulation of mononuclear cell proliferation	GO:0032944	1.87243e-05	AIF1,NCKAP1L,PRNP,LYN,SYK,HLA-DMB,CCR2,TLR4,MNDA,CD74,VAV3,TNFRSF1B,ANXA1,GPNMB,INPP5D,CTNNB1,PELI1,PYCARD,IRF1,LGALS3
Monocyte	mononuclear cell migration	GO:0071674	0.00236508	CSF1R,C5AR1,CXCL16,AIF1,LGMN,LYN,PTK2B,DUSP1,CCR2,ANXA1,APP,PYCARD,MSN,GBA1,LGALS3
Monocyte	monocyte chemotaxis	GO:0002548	0.00566085	AIF1,LGMN,LYN,DUSP1,CCR2,ANXA1,LGALS3
Monocyte	regulation of mononuclear cell migration	GO:0071675	0.0072156	CSF1R,C5AR1,AIF1,LGMN,LYN,PTK2B,DUSP1,CCR2,APP,PYCARD,MSN,LGALS3
Neutrophil	neutrophil activation	GO:0042119	0.000954823	CXCL8,IL15,ITGAM,IL18,GRN,PRAM1,IL18RAP
Neutrophil	neutrophil migration	GO:1990266	0.0380599	CXCL8,CSF3R,C5AR1,RIPOR2,ADAM8,VAV1,WDR1,PREX1
NK cell	natural killer cell mediated immunity	GO:0002228	0.000650325	KLRD1,ENSEASG00005014786,CORO1A,CD96,SH2D1A,CD2,NCR3,CD160
NK cell	natural killer cell mediated cytotoxicity	GO:0042267	0.0064473	KLRD1,ENSEASG00005014786,CORO1A,SH2D1A,CD2,NCR3,CD160
NK cell	regulation of natural killer cell mediated immunity	GO:0002715	0.0147321	KLRD1,ENSEASG00005014786,CD96,SH2D1A,NCR3,CD160
Plasma cell	immunoglobulin mediated immune response	GO:0016064	5.46212e-05	IGLL1,IGLC2,IGLC3,IGLL5,IGHG4,IGHG2,IGHG1,IGHV4-28,IGHV4-34,IGHV4-39,IGHV4-61,IGHV4-59,IGHV4-31,IGHV4OR15-8,IGHV4-4,CD27
Plasma cell	adaptive immune response based on somatic recombination of immune receptors built from immunoglobulin superfamily domains	GO:0002460	0.010821	IGLL1,IGLC2,IGLC3,IGLL5,IGHG4,IGHG2,IGHG1,IGHV4-28,IGHV4-34,IGHV4-39,IGHV4-61,IGHV4-59,IGHV4-31,IGHV4OR15-8,IGHV4-4,MEF2C,CD27,IRF4
Smooth muscle cell	smooth muscle contraction	GO:0006939	0.00338887	ACTA2,ADRA2A,EDNRB,NPNT,EDNRA,CAV1
Smooth muscle cell	muscle system process	GO:0003012	0.0107303	ACTA2,ADRA2A,EDNRB,CALD1,NPNT,EDNRA,CAV1,LMCD1,LMNA
T cell	T cell activation	GO:0042110	1.43171e-07	CD3E,PTPRC,LCK,CORO1A,IL7R,RHOH,LCP1,ZAP70,DOCK8,RASAL3,PREX1,CCR2,CCND3,DOCK2,RORA,ENSEASG00005013159,PTGER4,CD44,MYH9,ENSEASG00005021881,APBB1IP
T cell	T cell receptor signaling pathway	GO:0050852	0.000209229	CD3E,PTPRC,SKAP1,LCP2,CD247,ZAP70,ENSEASG00005015703,ENSEASG00005017094,EZR
T cell	positive regulation of T cell activation	GO:0050870	0.000431239	CD3E,PTPRC,LCK,CORO1A,IL7R,RHOH,ZAP70,DOCK8,RASAL3,CCR2,ENSEASG00005021881
T cell	T cell migration	GO:0072678	0.0165934	CORO1A,DOCK8,IL27RA,ITGB7,CCR2,ENSEASG00005013159
T cell	T cell differentiation	GO:0030217	0.0169041	CD3E,PTPRC,LCK,IL7R,RHOH,ZAP70,PREX1,CCR2,DOCK2,RORA,PTGER4

## Sheet: Muscle
Cluster	Term_name	Term_id	p.adjust	geneID
Endothelial cell	blood vessel endothelial cell migration	GO:0043534	6.42336e-05	RGCC,PLK2,DLL4,NR4A1,CLEC14A,EFNA1,MMRN2,GATA2
Endothelial cell	endothelial cell migration	GO:0043542	0.000331183	RGCC,PLK2,ANXA3,DLL4,NR4A1,CLEC14A,EFNA1,MMRN2,GATA2
Endothelial cell	regulation of blood vessel endothelial cell migration	GO:0043535	0.00427751	RGCC,PLK2,DLL4,EFNA1,MMRN2,GATA2
Endothelial cell	regulation of endothelial cell migration	GO:0010594	0.0087618	RGCC,PLK2,ANXA3,DLL4,EFNA1,MMRN2,GATA2
Endothelial cell	regulation of endothelial cell proliferation	GO:0001936	0.024283	RGCC,EGFL7,DLL4,NR4A1,MMRN2,GATA2
Fibroblast	extracellular matrix organization	GO:0030198	1.16425e-12	DPT,COL1A2,FBLN1,COL3A1,VIT,TNXB,FBLN5,MFAP4,COL14A1,LAMC1,FAP,SULF2,COL1A1,TGFBI,COL5A2,ABI3BP,CRISPLD2
Fibroblast	collagen metabolic process	GO:0032963	4.82573e-07	COL1A2,MMP2,TNXB,CTSK,MFAP4,FAP,MRC2,COL1A1
Fibroblast	collagen fibril organization	GO:0030199	4.25677e-06	DPT,COL1A2,COL3A1,TNXB,COL14A1,COL1A1,COL5A2
Fibroblast	cell-substrate adhesion	GO:0031589	1.00257e-05	MYOC,FBLN1,COL3A1,LAMB1,VIT,VCAM1,TNXB,FN1,LAMC1,FBLN2,COL1A1,ABI3BP
Fibroblast	extracellular matrix assembly	GO:0085029	0.00175128	COL1A2,COL3A1,TNXB,FBLN5,MFAP4
Glial cell	myelination	GO:0042552	1.71077e-06	MPZ,BCAS1,POU3F1,PLP1,LGI4,EGR2,MBP,CD9,QKI
Glial cell	ensheathment of neurons	GO:0007272	2.05256e-06	MPZ,BCAS1,POU3F1,PLP1,LGI4,EGR2,MBP,CD9,QKI
Glial cell	axon ensheathment	GO:0008366	2.05256e-06	MPZ,BCAS1,POU3F1,PLP1,LGI4,EGR2,MBP,CD9,QKI
Glial cell	gliogenesis	GO:0042063	0.000143762	POU3F1,PLP1,LGI4,CNP,RELN,MATN2,EGR2,VIM,CD9,QKI
Glial cell	glial cell differentiation	GO:0010001	0.00181783	POU3F1,PLP1,LGI4,CNP,RELN,EGR2,VIM,QKI
Macrophage	phagocytosis	GO:0006909	8.50429e-09	PTPRC,AIF1,CCR2,SLC11A1,BIN2,NCKAP1L,SYK,CORO1A,HCK,NCF4,NCF2
Macrophage	endocytosis	GO:0006897	4.79264e-05	CXCL8,PTPRC,AIF1,CCR2,SLC11A1,BIN2,NCKAP1L,SYK,CORO1A,HCK,NCF4,NCF2
Macrophage	regulation of phagocytosis	GO:0050764	0.00842154	PTPRC,SLC11A1,NCKAP1L,SYK,HCK
Macrophage	regulation of macrophage migration	GO:1905521	0.0110209	C5AR1,CSF1R,PTK2B,CCR2
Macrophage	macrophage migration	GO:1905517	0.0409431	C5AR1,CSF1R,PTK2B,CCR2
Neutrophil	regulation of immune system process	GO:0002682	0.0030637	MMP8,ENSEASG00005022642,IL18,RIPOR2,ENSEASG00005026915,C5AR1,LST1,LCP2,TLR2,CSF3R,CORO1A,ITGAM,PTPRC,SPI1,EVI2B,PTK2B,FGR,IL18RAP
Neutrophil	neutrophil activation	GO:0042119	0.0141069	CXCL8,IL18,ITGAM,IL18RAP
Satellite cell	cell differentiation	GO:0030154	0.00713168	ANP32B,BTG1,CD63,CHRNB1,CTNNB1,DEFB1,DMD,EGR1,FGFR4,FOS,HSPA1A,HSPA1B,HSPA9,IGF2,ITGA7,JUNB,KIF5B,KLF10,LAMA2,LEPR,LGALS1,LMNA,MYF5,NAP1L1,NAV1,NDRG2,NFE2L2,PA2G4,PIK3R1,PRKAR1A,S100A6,SDK1,SERPINF1,SPRY1,SQSTM1,SRSF6,TOB2,VAPA,VDAC3,XDH,YWHAE
Satellite cell	cellular developmental process	GO:0048869	0.00717491	ANP32B,BTG1,CD63,CHRNB1,CTNNB1,DEFB1,DMD,EGR1,FGFR4,FOS,HSPA1A,HSPA1B,HSPA9,IGF2,ITGA7,JUNB,KIF5B,KLF10,LAMA2,LEPR,LGALS1,LMNA,MYF5,NAP1L1,NAV1,NDRG2,NFE2L2,PA2G4,PIK3R1,PRKAR1A,S100A6,SDK1,SERPINF1,SPRY1,SQSTM1,SRSF6,TOB2,VAPA,VDAC3,XDH,YWHAE
Satellite cell	muscle structure development	GO:0061061	0.0425531	BTG1,CHRNB1,CTNNB1,DMD,EGR1,FOS,IGF2,ITGA7,LAMA2,LGALS1,LMNA,MYF5,PRKAR1A
Skeletal muscle cell	muscle contraction	GO:0006936	0.00257899	TTN,MYH7,TNNC2,TRDN,DES
Skeletal muscle cell	muscle system process	GO:0003012	0.00780844	TTN,MYH7,TNNC2,TRDN,DES
Skeletal muscle cell	proton motive force-driven mitochondrial ATP synthesis	GO:0042776	0.0137933	MT-ND4L,MT-ATP6,MT-ND6
Skeletal muscle cell	ATP metabolic process	GO:0046034	0.0149105	MT-ND4L,MYH7,MT-ATP6,MT-ND6
Skeletal muscle cell	proton motive force-driven ATP synthesis	GO:0015986	0.0219543	MT-ND4L,MT-ATP6,MT-ND6
Smooth muscle cell	actin filament-based process	GO:0030029	3.06754e-07	EPS8,ABCC9,KCNJ8,FLNA,LMOD1,MYO1B,ITGB1,ACTN4,DSTN,DAAM1,MYADM,ZYX,FERMT2,ENSEASG00005032101,MYH9,PIK3CA,TLN1,EZR,ENSEASG00005005734,ENSEASG00005002444,CAP1,ENSEASG00005002481,PRKAR1A,PIK3R1,RAN,CAPZB,NRP1
Smooth muscle cell	actin cytoskeleton organization	GO:0030036	3.12237e-06	EPS8,FLNA,LMOD1,MYO1B,ITGB1,DSTN,DAAM1,MYADM,ZYX,FERMT2,ENSEASG00005032101,MYH9,PIK3CA,TLN1,EZR,ENSEASG00005005734,ENSEASG00005002444,CAP1,ENSEASG00005002481,PRKAR1A,PIK3R1,RAN,CAPZB,NRP1
Smooth muscle cell	regulation of actin filament-based process	GO:0032970	0.0193873	EPS8,FLNA,LMOD1,DSTN,MYADM,FERMT2,MYH9,PIK3CA,ENSEASG00005005734,ENSEASG00005002481,PIK3R1,CAPZB,NRP1
Smooth muscle cell	regulation of actin cytoskeleton organization	GO:0032956	0.0383425	EPS8,FLNA,LMOD1,DSTN,MYADM,FERMT2,PIK3CA,ENSEASG00005005734,ENSEASG00005002481,PIK3R1,CAPZB,NRP1
T cell	immune system process	GO:0002376	3.57003e-07	ENSEASG00005031059,PTPRC,ENSEASG00005011256,CORO1A,LCP2,CD3E,TRAT1,ENSEASG00005014786,LCP1,ENSEASG00005013159,LCK,KLRD1,GZMM,RHOH,CD2,SKAP1,MNDA,ENSEASG00005030067,DOCK10,DOCK8,RIPOR2,TIFA,APBB1IP,CD44,EZR,SP100,CCND3,HMGB2,RPL13A
T cell	T cell activation	GO:0042110	0.000371295	ENSEASG00005031059,PTPRC,CORO1A,CD3E,LCP1,ENSEASG00005013159,LCK,RHOH,DOCK8,APBB1IP,CD44,CCND3
T cell	T cell receptor signaling pathway	GO:0050852	0.00621407	PTPRC,LCP2,CD3E,TRAT1,SKAP1,EZR
T cell	positive regulation of T cell activation	GO:0050870	0.0157523	ENSEASG00005031059,PTPRC,CORO1A,CD3E,LCK,RHOH,DOCK8
T cell	regulation of T cell activation	GO:0050863	0.0383689	ENSEASG00005031059,PTPRC,CORO1A,CD3E,ENSEASG00005013159,LCK,RHOH,DOCK8

## Sheet: Ovary
Cluster	Term_name	Term_id	p.adjust	geneID
Endothelial cell	blood vessel development	GO:0001568	7.68228e-08	RGCC,EMCN,CLEC14A,ROBO4,APLNR,SOX18,KDR,PTPRM,PLK2,TIE1,ECSCR,PECAM1,NOS3,RASIP1,VEGFC,EFNA1,MMRN2,ENG,LEF1
Endothelial cell	blood vessel endothelial cell migration	GO:0043534	0.000105859	RGCC,CLEC14A,SOX18,KDR,PLK2,NOS3,EFNA1,MMRN2
Endothelial cell	vascular endothelial growth factor receptor signaling pathway	GO:0048010	0.00224079	CLEC14A,ENSEASG00005022461,KDR,VEGFC,MMRN2
Endothelial cell	regulation of endothelial cell proliferation	GO:0001936	0.00238871	RGCC,APLNR,EGFL7,KDR,PTPRM,TIE1,MMRN2
Endothelial cell	endothelial cell differentiation	GO:0045446	0.00640171	PLCB1,ROBO4,SOX18,KDR,TIE1,PECAM1
Granulosa cell	oxidative phosphorylation	GO:0006119	1.30794e-12	CDK1,CCNB1,COX5A,NDUFC2,ATP5PD,ATP5F1D,NDUFS6,NDUFA8,ENSEASG00005025821,ENSEASG00005035424,COX5B,UQCC2,MACROH2A1,ATP5F1B,ENSEASG00005026470,ATP5F1C,TMEM30A,ENSEASG00005032078,ATP5PO,COX4I1,ENSEASG00005034960
Granulosa cell	generation of precursor metabolites and energy	GO:0006091	2.85166e-08	CDK1,CCNB1,TPI1,COX5A,NDUFC2,ATP5PD,PCDH12,ATP5F1D,NDUFS6,NDUFA8,PRELID1,ENSEASG00005025821,TKT,SCO2,PKM,ENSEASG00005035424,COX5B,PGLS,UQCC2,MACROH2A1,OGDH,ATP5F1B,ENSEASG00005026470,ATP5F1C,TMEM30A,ENSEASG00005032078,ATP5PO,COX4I1,TALDO1,PTGES3,ENSEASG00005034960,CAVIN3
Granulosa cell	respiratory electron transport chain	GO:0022904	4.49469e-07	CDK1,CCNB1,COX5A,NDUFC2,NDUFS6,NDUFA8,ENSEASG00005025821,SCO2,ENSEASG00005035424,COX5B,ENSEASG00005026470,TMEM30A,ENSEASG00005032078,COX4I1,ENSEASG00005034960
Granulosa cell	cellular aromatic compound metabolic process	GO:0006725	1.48914e-05	CENPF,TOP2A,RRM2,TK1,NCAPG2,FOXM1,MYBL2,FANCD2,UBE2T,MXD3,PLK1,AURKB,HMGB2,POLA2,ATAD2,ENSEASG00005008301,MCM2,PCNA,TYMS,RNASEH2C,DNMT1,LIG1,ENSEASG00005019557,ENSEASG00005016928,NSD2,EZH2,RRM1,NUCKS1,MCM6,MCM7,CENPX,RNASEH2A,DEK,SNRPF,ENSEASG00005028649,MCM3,RAN,ENSEASG00005026260,HDGF,SNRPB,PSIP1,TRIM28,TPI1,DDX39A,IMPDH2,BRD8,RIPPLY3,LSM3,PA2G4,RNPS1,FANCA,ACOT7,CCND3,RUVBL2,CDK5RAP2,NME3,SMC3…
Granulosa cell	mitotic cell cycle phase transition	GO:0044772	0.000179682	CENPF,BUB1B,RRM2,CDC20,CDK1,UBE2C,KIF14,CLSPN,FOXM1,BUB1,TTK,TACC3,PLK1,CCNB1,KNTC1,EZH2,RRM1,UBE2S,CDKN2C,CCND3,CDK4,CDK5RAP2,NES,CDK2AP2
Lymphatic endothelial cell	blood vessel development	GO:0001568	4.40006e-06	NRP2,ENSEASG00005003918,FLT4,PROX1,STAB1,LAMA4,SMAD1,ROBO1,GJA1,ECSCR,ANXA2,PRKCA,JUP,CLDN5,KDR,CARD10,RHOJ,EFNA1,MIB1,SASH1,ENSEASG00005017644,SP100,PLXND1,ITGB1BP1,PECAM1,HDAC7,ADGRF5,SEC24B
Lymphatic endothelial cell	endothelial cell migration	GO:0043542	5.81174e-06	FLT4,PROX1,LGMN,ROBO1,PRKCA,JUP,KDR,CARD10,RHOJ,EFNA1,SASH1,SP100,BCAR1,PLXND1,ITGB1BP1,HDAC7
Lymphatic endothelial cell	regulation of endothelial cell migration	GO:0010594	1.42686e-05	FLT4,PROX1,LGMN,PRKCA,JUP,KDR,CARD10,RHOJ,EFNA1,SASH1,SP100,BCAR1,ITGB1BP1,HDAC7
Lymphatic endothelial cell	angiogenesis	GO:0001525	0.000790679	NRP2,ENSEASG00005003918,FLT4,STAB1,SMAD1,ROBO1,ECSCR,ANXA2,PRKCA,JUP,CLDN5,KDR,CARD10,RHOJ,EFNA1,SASH1,SP100,PLXND1,ITGB1BP1,HDAC7
Lymphatic endothelial cell	blood vessel endothelial cell migration	GO:0043534	0.0233558	ROBO1,PRKCA,JUP,KDR,CARD10,RHOJ,EFNA1,ITGB1BP1,HDAC7
Neutrophil	neutrophil activation	GO:0042119	0.000599557	CXCL8,IL18,IL18RAP,ITGAM,PRAM1,ANXA1,GRN,KMT2E
Neutrophil	neutrophil chemotaxis	GO:0030593	0.0427785	CXCL8,C5AR1,CSF3R,RIPOR2,VAV1,PREX1,VAV3,RAC1
Smooth muscle cell	actin filament-based process	GO:0030029	3.36027e-09	FAT1,LMOD1,EPS8,ITGB1,ABCC9,MYO1B,CACNB2,ENSEASG00005032677,DAAM1,CNN3,KCNJ8,ANTXR1,CAP2,ITGB5,FLNA,PALLD,DSTN,ENSEASG00005002444,ARPC3,PIK3R1,MYH10,ENSEASG00005002481,ARPC5,GJA5,ACTN4,MARCKS,HSP90B1,ARPC1B,PRKAR1A,FERMT2,CNN2,CALR,MYADM,WASL,ANXA1,VASP,CAP1,DAPK3,ACTN1,CDC42,PDLIM7,ENSEASG00005032101,FHOD1,CAPZB,ENSEASG00005005734,ROCK2,RHOC,TLN1,MYH9,RAN
Smooth muscle cell	actin cytoskeleton organization	GO:0030036	2.53432e-08	FAT1,LMOD1,EPS8,ITGB1,MYO1B,ENSEASG00005032677,DAAM1,CNN3,ANTXR1,CAP2,ITGB5,FLNA,PALLD,DSTN,ENSEASG00005002444,ARPC3,PIK3R1,MYH10,ENSEASG00005002481,ARPC5,MARCKS,HSP90B1,ARPC1B,PRKAR1A,FERMT2,CNN2,CALR,MYADM,WASL,ANXA1,VASP,CAP1,DAPK3,ACTN1,CDC42,PDLIM7,ENSEASG00005032101,FHOD1,CAPZB,ENSEASG00005005734,ROCK2,RHOC,TLN1,MYH9,RAN
Smooth muscle cell	actin filament organization	GO:0007015	0.00231409	FAT1,LMOD1,EPS8,MYO1B,ENSEASG00005032677,ITGB5,FLNA,DSTN,ENSEASG00005002444,ARPC3,PIK3R1,ARPC5,MARCKS,HSP90B1,ARPC1B,FERMT2,MYADM,WASL,VASP,ACTN1,CDC42,FHOD1,CAPZB,ENSEASG00005005734,ROCK2,RHOC
Smooth muscle cell	actin filament bundle assembly	GO:0051017	0.0400922	EPS8,ITGB5,FLNA,PIK3R1,MARCKS,HSP90B1,FERMT2,ACTN1,CDC42,FHOD1,ENSEASG00005005734,ROCK2,RHOC
T cell	T cell activation	GO:0042110	7.03624e-06	ENSEASG00005031059,PTPRC,CORO1A,CD3E,ENSEASG00005013159,LCP1,LCK,APBB1IP,PREX1,ITGAL,DOCK2,DOCK8,CD44,CCND3
T cell	T cell receptor signaling pathway	GO:0050852	1.68254e-05	PTPRC,CD3E,LCP2,SKAP1,TRAT1,CD247,ENSEASG00005017094,EZR
T cell	T cell migration	GO:0072678	0.000387667	ENSEASG00005031059,CORO1A,ENSEASG00005013159,ITGAL,DOCK8,IL27RA
T cell	T cell proliferation	GO:0042098	0.0229236	ENSEASG00005031059,PTPRC,CORO1A,CD3E,DOCK2,DOCK8,CCND3
T cell	negative T cell selection	GO:0043383	0.0414229	PTPRC,CD3E,DOCK2
Theca cell	extracellular matrix organization	GO:0030198	1.9782e-11	MFAP4,CCDC80,FBLN1,DPT,LOX,TNXB,COL1A1,COL1A2,COL4A4,COL3A1,FLRT2,COL4A3,COL11A1,COL5A2,EMILIN1,AEBP1
Theca cell	collagen fibril organization	GO:0030199	2.51072e-11	DPT,LOX,TNXB,COL1A1,COL1A2,COL3A1,COL11A1,COL5A2,EMILIN1,AEBP1
Theca cell	elastic fiber assembly	GO:0048251	8.54406e-07	MFAP4,LOX,TNXB,COL3A1,EMILIN1
Theca cell	collagen metabolic process	GO:0032963	1.65842e-05	MFAP4,TNXB,COL1A1,COL1A2,MMP14,EMILIN1,MMP2
Theca cell	cell-substrate adhesion	GO:0031589	0.00917865	CCDC80,FBLN1,TNXB,COL1A1,COL16A1,COL3A1,MDK,CDH11,EMILIN1

[truncated: 10 more sheets: Pancreas, PBMC, Pineal gland, Pituitary gland, Skin, Small intestine, Spleen, Stomach, Testis, Uterus]
