# Supplementary material for: Revealing the Transcriptional and Metabolic Characteristics of Sebocytes Based on the Donkey Cell Transcriptome Atlas
Source: Adv Sci (Weinh). 2025 Feb 27;12(16):2413819. doi: 10.1002/advs.202413819 (PMC12021041; doi:10.1002/advs.202413819)
Supplement: Supplementary file 6 — Supplemental Table 5 [file ADVS-12-2413819-s008.xlsx]

## Sheet: Sheet1
	Module	kME_M1	kME_M2	kME_M3	kME_M4	kME_M5	kME_M6	kME_M7	kME_M8	kME_M9	kME_M10
PTPRC	M1	0.763646	-0.196287	-0.0975606	-0.113092	-0.171647	0.248204	-0.178362	-0.11213	0.120384	-0.0158758
LAPTM5	M1	0.700932	-0.153737	-0.1704	-0.126784	-0.16434	0.33349	-0.173969	-0.00881925	0.110992	0.0586631
SSTR3	M1	0.665631	-0.160236	-0.139335	-0.0887804	-0.163458	0.312135	-0.172317	-0.0995556	0.0638607	0.0378332
MNDA	M1	0.660939	-0.119674	-0.163751	-0.127669	-0.146413	0.28591	-0.178739	-0.0429769	0.102456	0.04678
GIMAP7	M1	0.649727	-0.137947	-0.136871	-0.113236	-0.130848	0.27234	-0.154616	-0.0684819	0.0684845	0.0180114
ENSEASG00005025527	M1	0.647102	-0.13842	-0.135568	-0.0983362	-0.136858	0.283391	-0.155109	-0.0711023	0.0681598	0.0199943
ENSEASG00005028655	M1	0.640087	-0.137123	-0.129401	-0.109462	-0.128996	0.273127	-0.148226	-0.0754157	0.0716749	0.00890673
CORO1A	M1	0.636198	-0.153762	-0.110486	-0.095439	-0.131431	0.264723	-0.138395	-0.0829305	0.0633371	0.026869
LCP2	M1	0.624987	-0.143877	-0.105146	-0.122526	-0.140166	0.196938	-0.138319	-0.0772384	0.0991164	-0.0135962
ARHGDIB	M1	0.623954	-0.110228	-0.185445	-0.114004	-0.186164	0.414359	-0.19947	0.15734	0.0910744	0.0991995
ENSEASG00005036300	M1	0.615815	-0.149776	-0.111375	-0.0784539	-0.155743	0.268505	-0.158176	-0.10216	0.0480508	-0.0043199
CD53	M1	0.581419	-0.129413	-0.117131	-0.113888	-0.122107	0.246163	-0.13005	-0.0537786	0.0768779	0.0302054
LCP1	M1	0.574068	-0.144366	-0.0857585	-0.077761	-0.120042	0.196719	-0.113827	-0.0767305	0.0982099	0.0178728
ARHGAP30	M1	0.564824	-0.128254	-0.110811	-0.0858133	-0.114513	0.220535	-0.117257	-0.0563436	0.101366	0.0295125
GIMAP5	M1	0.561777	-0.127822	-0.0861553	-0.163825	-0.109213	0.181785	-0.114207	-0.0335466	0.123286	-0.0256089
CCL5	M1	0.561092	-0.121565	-0.090661	-0.0767467	-0.134562	0.202593	-0.141131	-0.0801896	0.0232936	-0.00735373
GMFG	M1	0.546538	-0.120698	-0.154544	-0.0980685	-0.133604	0.326029	-0.147104	0.0564291	0.0904085	0.0853986
CD3E	M1	0.546383	-0.134121	-0.0649193	-0.0659406	-0.127942	0.218895	-0.11953	-0.0941418	0.0323264	-0.00866693
PTPRCAP	M1	0.541232	-0.121649	-0.10984	-0.0856776	-0.115269	0.255575	-0.124925	-0.0639886	0.0762048	0.0198921
GIMAP6	M1	0.534341	-0.102517	-0.13057	-0.108737	-0.0993182	0.242887	-0.115082	-0.0165179	0.101484	0.0517513
CTSW	M1	0.530576	-0.113183	-0.0990645	-0.066803	-0.101198	0.218866	-0.124894	-0.0757207	0.0156743	-0.00080616
CXCR4	M1	0.52618	-0.112283	-0.118477	-0.0738808	-0.127777	0.249101	-0.129682	-0.0352201	0.132193	0.0376392
FYB1	M1	0.522398	-0.127065	-0.0415713	-0.103366	-0.126294	0.150143	-0.107248	-0.0614612	0.0623151	-0.0185545
LCK	M1	0.518931	-0.119435	-0.0737821	-0.0606174	-0.118891	0.198152	-0.119259	-0.0751381	0.0394077	-0.00746508
GIMAP4	M1	0.517115	-0.0984818	-0.118093	-0.099364	-0.102066	0.244535	-0.108071	-0.0324832	0.0702259	0.0469476
LTB	M1	0.507994	-0.115692	-0.0960691	-0.0637881	-0.111591	0.226489	-0.119037	-0.0651544	0.0507623	0.00506559
CD3G	M1	0.5075	-0.112499	-0.0939775	-0.0699619	-0.112568	0.231226	-0.123064	-0.0753973	0.0291116	0.00434452
ENSEASG00005034950	M1	0.501878	-0.105759	-0.112827	-0.115845	-0.087505	0.198823	-0.117067	-0.0292389	0.0829815	0.00840469
LIMD2	M1	0.49992	-0.107948	-0.099628	-0.082764	-0.0993821	0.213833	-0.106471	-0.039541	0.107476	0.0249869
TIFA	M1	0.499054	-0.0920054	-0.11665	-0.0922811	-0.123887	0.239461	-0.120526	-0.0213469	0.13827	0.0323654
GIMAP8	M1	0.496581	-0.100274	-0.0940722	-0.0792385	-0.103487	0.194041	-0.105914	-0.0350487	0.0894575	0.0212075
ENSEASG00005030403	M1	0.490911	-0.0888938	-0.0816176	-0.0508458	-0.114545	0.203119	-0.105847	-0.0261728	0.0627057	0.0309263
ENSEASG00005018136	M1	0.490056	-0.103998	-0.101139	-0.0956777	-0.0923782	0.207141	-0.100995	0.000999597	0.0800845	0.0339501
CD48	M1	0.48599	-0.11111	-0.116669	-0.0940297	-0.107143	0.218836	-0.119121	-0.0364591	0.0798955	0.0488411
ENSEASG00005009306	M1	0.483408	-0.17418	-0.126015	-0.110485	0.100339	0.121913	-0.144036	-0.151735	0.0687637	-0.0866143
ENSEASG00005014786	M1	0.47979	-0.107369	-0.0665741	-0.0599777	-0.0980357	0.158711	-0.113964	-0.0739771	0.015873	-0.020705
ARPC1B	M1	0.476209	0.0371921	-0.199572	-0.105311	-0.179612	0.381879	-0.161511	0.138693	0.105201	0.157914
BIN2	M1	0.474034	-0.12321	-0.099347	-0.109437	-0.0595468	0.175871	-0.113896	-0.0632824	0.0693991	0.00289437
ENSEASG00005001444	M1	0.471058	-0.0961848	-0.14882	-0.183733	-0.102679	0.182444	-0.111351	-0.00762274	0.0640024	0.0439688
ARPC2	M1	0.470353	-0.0551963	-0.175041	-0.0167312	-0.16227	0.347305	-0.110683	0.106945	0.106688	0.176822
CD2	M1	0.469908	-0.102714	-0.0885278	-0.0671172	-0.0999585	0.191598	-0.110507	-0.0593783	0.0512224	0.00149632
TRAF3IP3	M1	0.463085	-0.11851	-0.0852016	-0.0724086	-0.10558	0.1947	-0.0956355	-0.0759225	0.0521602	0.00731645
HCLS1	M1	0.459558	-0.103726	-0.0823353	-0.0897681	-0.0940044	0.179681	-0.095717	-0.0292256	0.0785314	0.0232482
GLIPR1	M1	0.458828	-0.0454677	-0.127375	-0.10462	-0.137143	0.231594	-0.130755	-0.0465162	0.0428729	0.043774
ENSEASG00005027517	M1	0.455877	-0.0909053	-0.0905412	-0.0893511	-0.0882365	0.188154	-0.0975213	-0.0283563	0.0693158	0.0254722
ENSEASG00005027648	M1	0.454087	-0.082782	-0.11793	-0.0946977	-0.080563	0.227497	-0.0939572	0.0193812	0.105649	0.0726425
DUSP2	M1	0.449359	-0.0955051	-0.102315	-0.0646296	-0.128384	0.181569	-0.114396	-0.0539349	0.0333567	0.00610468
CCR2	M1	0.448021	-0.0877969	-0.114671	-0.173635	-0.0840329	0.173041	-0.0966604	-0.0195026	0.101315	0.00405867
HMGB2	M1	0.443948	0.00223534	-0.153421	-0.0330501	-0.154212	0.320437	-0.141129	0.000155095	0.109751	0.125109
ENSEASG00005030067	M1	0.442404	-0.0800064	-0.0952694	-0.070441	-0.0891568	0.195459	-0.096119	-0.0437836	0.0320837	0.0203424
ENSEASG00005007495	M1	0.439545	-0.0385152	-0.12917	0.0120136	-0.16312	0.319678	-0.12148	0.0704788	0.0961778	0.17012
ADGRE5	M1	0.43463	0.0148938	-0.123314	-0.0309075	-0.124244	0.230794	-0.120661	-0.0106331	0.107996	0.0967578
APBB1IP	M1	0.430621	-0.0680942	-0.0222348	-0.0992038	-0.110902	0.124062	-0.0817001	-0.0478708	0.0934581	-0.0205688
TAGAP	M1	0.420649	-0.107991	-0.0576063	-0.0765036	-0.115638	0.153958	-0.0921914	-0.0610431	0.053955	-0.0141564
ENSEASG00005020101	M1	0.413118	-0.0663901	-0.0719409	-0.0349211	-0.0881529	0.17517	-0.0913111	-0.00767949	0.0697332	0.0319179
RGS1	M1	0.412875	-0.0899609	-0.134316	-0.177198	-0.108852	0.166013	-0.115042	-0.0174234	0.103323	-0.000393259
SLA	M1	0.410864	-0.0962554	-0.0697686	-0.0643651	-0.10036	0.116425	-0.0770009	-0.0371762	0.0799305	0.0177228
STK17A	M1	0.410439	-0.0891743	-0.0567349	-0.0459018	-0.103694	0.156593	-0.0698539	-0.0468562	0.0726189	0.0204383
SKAP1	M1	0.409057	-0.125694	0.0472847	-0.034999	-0.1145	0.0984681	-0.0721406	-0.0950008	-0.00130135	-0.0550491
TRAT1	M1	0.402538	-0.101279	-0.0275118	-0.0484272	-0.110963	0.142488	-0.0865561	-0.0763551	0.0120978	-0.0201957
RIPOR2	M1	0.401549	-0.127038	0.041372	-0.0189205	-0.0905623	0.0652894	-0.0698216	-0.0767397	0.0888926	-0.0333601
DOCK10	M1	0.401233	-0.107954	0.0372413	-0.0614037	-0.111034	0.0568341	-0.0747604	-0.0681053	0.0946289	-0.0457446
PIK3CD	M1	0.397865	-0.0676236	-0.0565171	-0.0321872	-0.0937006	0.145236	-0.0640889	-0.043397	0.0922668	0.034323
ARHGAP45	M1	0.389477	-0.0917405	-0.0665281	-0.0502484	-0.0646294	0.148337	-0.0696818	-0.0421587	0.109003	0.0159366
RESF1	M1	0.388673	-0.0844128	-0.0832224	-0.0332466	-0.117075	0.140909	-0.0587782	0.0255433	0.138132	0.0182605
ENSEASG00005017094	M1	0.386316	-0.111251	-0.0822341	-0.0561691	-0.0985822	0.181585	-0.110611	-0.0797085	0.0339497	0.0084846
ARL4C	M1	0.386056	-0.0953361	-0.0547329	-0.022428	-0.0911576	0.173956	-0.0786946	-0.0675816	0.063765	0.0341444
OSTF1	M1	0.385937	-0.0235004	-0.130907	-0.0231481	-0.121073	0.281437	-0.121367	0.131146	0.0747587	0.106417
PSTPIP1	M1	0.385454	-0.0837713	-0.0657239	-0.0421064	-0.0790833	0.139261	-0.0714034	-0.0345581	0.0767623	0.0286419
CD44	M1	0.38253	0.0204584	-0.13061	-0.0564916	-0.138294	0.266284	-0.125016	-0.0666542	0.06233	0.0928998
ENSEASG00005029852	M1	0.381984	-0.0849849	-0.119758	-0.0443136	-0.125774	0.252057	-0.135725	0.198034	0.0422973	0.0468418
COTL1	M1	0.376408	-0.0908274	-0.0820945	-0.0614763	-0.110353	0.196323	-0.0509196	0.0494188	0.0514993	0.0564046
SP100	M1	0.374557	-0.109936	-0.0318569	-0.0549187	-0.0987521	0.118089	-0.0606686	0.0330843	0.139508	-0.0218468
LGALS3BP	M1	0.373489	-0.0283895	-0.105323	-0.0693472	-0.0853883	0.194297	-0.0937684	0.0241538	0.0780512	0.0632986
ENSEASG00005003292	M1	0.373048	-0.0900794	-0.069214	-0.0399973	-0.0959019	0.168595	-0.098136	0.0739032	0.0837185	0.0177305
RHOH	M1	0.371298	-0.100259	-0.0457454	-0.0560122	-0.104665	0.152148	-0.0850995	-0.0629856	0.0628824	0.00599805
STK17B	M1	0.371283	-0.0919616	-0.0375907	-0.0405589	-0.0785366	0.128997	-0.078464	-0.0391927	0.0667926	-0.00790414
CD247	M1	0.368769	-0.0844247	-0.0398572	-0.0273956	-0.0924232	0.153619	-0.0759252	-0.0112345	0.0380466	0.0124938
PREX1	M1	0.364082	-0.088538	-0.0158468	-0.0991669	-0.0862821	0.0843247	-0.0357226	-0.0406861	0.0783241	-0.0269549
RCSD1	M1	0.363491	-0.0520525	-0.0595451	-0.051841	-0.0968143	0.166586	-0.0801138	0.0238219	0.131083	0.0431078
ENSEASG00005029587	M1	0.358969	-0.103939	-0.117647	-0.044071	-0.0528047	0.177621	-0.122697	0.0737938	0.0462147	0.0447749
KCTD11	M1	0.358309	-0.062499	-0.0876655	-0.0245483	-0.0877806	0.17921	-0.0857023	-0.0239864	0.0738195	0.041219
ENSEASG00005029083	M1	0.350115	-0.0819477	-0.119555	-0.055832	0.00260986	0.201993	-0.0798382	-0.0232666	0.0728043	0.0425031
ENSEASG00005021881	M1	0.349079	-0.0596638	-0.0829371	-0.034376	-0.079842	0.148734	-0.0791812	0.00871144	0.0674048	0.0473705
CTSC	M1	0.348072	0.0626646	-0.131975	-0.0518643	-0.119296	0.238576	-0.12416	-0.00867137	0.0653786	0.107382
SH3KBP1	M1	0.34794	0.0234401	-0.0848688	-0.0406821	-0.108659	0.203919	-0.0964533	-0.0187596	0.0554415	0.0756872
SYTL3	M1	0.34455	-0.0992099	0.00260641	-0.0269475	-0.0921235	0.0743258	-0.0641559	-0.077609	0.0565498	-0.0383759
ARHGEF1	M1	0.344183	-0.05517	-0.0708243	-0.0302203	-0.0670424	0.153791	-0.0593331	0.0441835	0.122399	0.0327839
ETS1	M1	0.336586	-0.0833983	-0.0271278	-0.0120149	-0.123148	0.175788	-0.0939645	0.205292	0.103343	0.0107327
CCND3	M1	0.336304	-0.0504659	-0.0731875	-0.0194859	-0.0864283	0.185068	-0.0785185	0.0296938	0.07041	0.0706574
ENSEASG00005015703	M1	0.334166	-0.0481394	-0.0936466	-0.032454	-0.10442	0.1872	-0.0710599	0.104778	0.155733	0.0429964
RRP1B	M1	0.334128	-0.0696596	-0.0468276	-0.0163047	-0.0690503	0.141638	-0.0509965	-0.0329777	0.0891352	0.0194214
ENSEASG00005003298	M1	0.33368	-0.0689982	-0.0677472	-0.0843923	-0.0740545	0.129122	-0.0914743	0.0571518	0.0898736	-0.00465079
ENSEASG00005032755	M1	0.332935	-0.0387323	-0.0787031	-0.0512422	-0.101301	0.153073	-0.0930993	-0.0312079	0.046213	0.0228808
GPCPD1	M1	0.331708	-0.0390511	-0.074067	-0.102209	-0.085307	0.112037	-0.0773014	0.0360154	0.142831	0.0345013
CAPZB	M1	0.330915	0.0429747	-0.122776	0.0214094	-0.139615	0.302011	-0.0601885	0.0985884	0.0973797	0.17624
SORL1	M1	0.327172	-0.10363	-0.00995281	-0.0497844	-0.0795265	0.0582447	-0.0547332	-0.0779998	0.0633275	0.017709
SMAP2	M1	0.326511	-0.0835429	-0.0383169	-0.0650922	-0.08394	0.0869993	-0.0186761	-0.0244126	0.129506	0.0162671
ENSEASG00005015771	M1	0.324546	-0.0584751	-0.0618135	-0.0298016	-0.0639721	0.150224	-0.0611311	-0.000553632	0.0943415	0.0375171
PTPN18	M1	0.323078	-0.0784388	-0.074092	-0.084354	-0.0639426	0.145793	-0.0269884	-0.0332216	0.0897509	0.0245811
LRRFIP1	M1	0.322931	-0.0283035	-0.0998413	-0.00740535	-0.108647	0.222083	-0.114191	0.208435	0.146461	0.0958099
WIPF1	M1	0.31445	-0.0509256	0.00511884	-0.0267756	-0.104745	0.0680104	0.0917744	-0.0286204	0.113813	-0.000432734
PPP1R18	M1	0.312555	-0.0304189	-0.0941243	-0.0597262	-0.105255	0.205581	-0.099377	0.0873477	0.0534617	0.0473329
ENSEASG00005033600	M1	0.31236	-0.0685107	-0.113491	-0.158827	-0.0703174	0.11932	-0.0490234	0.00561988	0.0688989	0.0347786
MPZL3	M1	0.305036	-0.13451	-0.0678799	-0.0704476	0.0029847	0.042806	-0.000919961	-0.106281	0.0723244	-0.0390533
ARHGAP25	M1	0.304701	-0.0868693	-0.0286878	-0.0847804	-0.0897189	0.109598	-0.0504717	0.0711561	0.100163	-0.012845
CAPZA1	M1	0.300791	-0.0137657	-0.0673376	0.00893177	-0.0988064	0.197391	-0.0583775	0.0448318	0.0782679	0.101264
EVL	M1	0.30012	-0.0727034	0.00217435	-0.0186961	-0.0718952	0.109984	-0.017046	-0.0480485	0.0578653	0.00479689
ACTR2	M1	0.299638	-0.0305481	-0.0493089	0.0680098	-0.108915	0.206417	-0.0591798	0.0521967	0.0761899	0.14315
PDLIM2	M1	0.298262	0.00287983	-0.0680815	-0.011547	-0.0934482	0.167806	-0.0151394	-0.00190328	0.0746476	0.0621632
ENSEASG00005017883	M1	0.297855	-0.065124	-0.0651089	-0.0244116	-0.0615901	0.134271	-0.0301895	-0.0106827	0.083136	0.051961
FYN	M1	0.296715	0.0730252	0.00866029	0.0419833	-0.166157	0.177981	-0.0970498	0.114827	0.0737436	0.0599484
SIPA1	M1	0.29656	-0.0448452	-0.0660667	-0.0558261	-0.072338	0.139649	-0.0694077	0.0940635	0.0954025	0.0262008
VAV1	M1	0.295716	-0.0821222	-0.041292	-0.0871097	-0.0652782	0.0963943	-0.0590311	-0.0366718	0.0551101	-0.00109718
ENSEASG00005014830	M1	0.295252	-0.104799	-0.0571855	-0.05947	-0.0229365	0.0687634	-0.024186	0.000351032	0.0862174	-0.0211662
RILPL2	M1	0.291858	-0.0385278	-0.0713905	-0.0411777	-0.102343	0.156024	0.0224275	0.0140522	0.106262	0.0543522
PIP4K2A	M1	0.291461	-0.0493553	0.0175647	-0.0259249	-0.0929008	0.107116	-0.0202482	-0.0162993	0.0732387	0.01671
FNBP1	M1	0.289514	-0.0624621	0.0127942	0.0265349	-0.12898	0.0888612	0.0687234	-0.00952743	0.149345	0.0363606
AOAH	M1	0.288543	-0.094461	0.0447213	-0.0201327	-0.0798957	0.051424	-0.0303623	-0.0442973	0.0369817	-0.014202
DOCK2	M1	0.288287	-0.109082	0.106226	-0.0378062	-0.081576	-0.0129441	-0.0307593	-0.0724694	0.0232443	-0.0771705
TLN1	M1	0.288097	0.0614583	-0.105526	0.0104549	-0.128406	0.218794	-0.0297383	0.16732	0.167832	0.13522
ENSEASG00005028596	M1	0.28805	0.114897	-0.0954648	-0.00213114	-0.117104	0.223109	-0.0578308	0.00966649	0.0377232	0.125346
STAT1	M1	0.286089	0.0422413	-0.0910282	0.0409485	-0.150862	0.231335	-0.0592073	0.163539	0.133302	0.152544
ENSEASG00005016005	M1	0.285305	-0.0290896	-0.0652045	-0.0255502	-0.100844	0.153204	-0.0465803	0.0159177	0.0945085	0.0592506
EZR	M1	0.285262	-0.0841228	-0.0711286	-0.0219133	-0.106538	0.121057	0.125451	-0.105265	0.116448	0.067062
CTSD	M1	0.283662	0.0681637	-0.136878	-0.0923791	-0.0728801	0.206851	-0.0960094	0.0283673	0.0588713	0.0945849
PRR13	M1	0.283281	-0.0252791	-0.123146	-0.0621337	-0.0960543	0.202043	-0.0658812	0.0590803	0.0605275	0.10877
ENSEASG00005013641	M1	0.282216	-0.0882081	0.0127276	-0.054683	-0.0795016	0.0483603	-0.041044	-0.0380376	0.0347317	-0.0191609
ITGAM	M1	0.282213	-0.0718248	-0.0714999	-0.228512	-0.0508418	0.0680048	-0.0503142	0.0190362	0.103734	-0.0466461
GRB2	M1	0.278905	-0.00766728	-0.0880337	0.0289835	-0.105302	0.226493	-0.0733641	0.0682364	0.08744	0.147823
INPP5D	M1	0.277884	-0.0882554	0.00620156	-0.105632	-0.0753406	0.034071	-0.0478585	0.0566689	0.119897	-0.0576419
S100A4	M1	0.274053	0.0916961	-0.114447	0.00536681	-0.112666	0.276428	-0.0942894	0.0118425	0.054533	0.158876
REL	M1	0.273015	-0.0679345	-0.0435739	-0.0196737	-0.0863886	0.117862	-0.016736	0.0139954	0.131458	0.0320241
ENSEASG00005005027	M1	0.272469	0.0393138	-0.0811506	-0.0346607	-0.0800895	0.191824	-0.0648368	0.0497678	0.114423	0.043793
IL27RA	M1	0.27103	-0.0444757	-0.06541	-0.0144696	-0.0672434	0.152956	-0.0767456	0.0529946	0.082561	0.0451078
CMTM7	M1	0.270149	-0.0194453	-0.0861328	-0.0415979	-0.0460176	0.159378	-0.10192	-0.0377303	0.0632471	0.0391116
ARF6	M1	0.269231	-0.0275308	-0.0219638	-0.0141899	-0.117203	0.205927	-0.0693752	0.0437927	0.0501904	0.0678106
CREM	M1	0.268692	-0.0471384	-0.0733874	0.00453827	-0.112934	0.178512	-0.0511164	0.0250434	0.124265	0.0832248
IVNS1ABP	M1	0.267953	-0.079475	-0.0716981	-0.0175821	-0.0470943	0.0759076	-0.0124127	-0.0357475	0.147857	0.0260936
CD160	M1	0.262871	-0.0488179	-0.0292033	-0.00522188	-0.0735111	0.125816	-0.0626667	0.00897592	0.0261291	0.0268309
SAMD9	M1	0.262532	-0.0236281	-0.0515847	-0.0185606	-0.0820975	0.1191	-0.0827152	0.137826	0.0715365	0.0316611
ARHGAP15	M1	0.261642	-0.125414	0.171236	-0.0470412	-0.105397	-0.045457	-0.0295773	-0.0972761	-0.00771567	-0.1123
RASA3	M1	0.260461	-0.00821017	-0.0263966	-0.00687766	-0.0672881	0.143206	-0.0473446	0.0140737	0.104282	0.0419376
SLBP	M1	0.259704	-0.0400609	-0.0700629	0.0188053	-0.0722117	0.183431	-0.0676669	-0.0114322	0.0815796	0.0918488
ENSEASG00005007980	M1	0.259438	-0.0651364	-0.00329185	-0.0119333	-0.085964	0.110428	-0.0454621	-1.69869e-05	0.0803467	0.0129989
ENSEASG00005028018	M1	0.258293	0.01318	0.056527	-0.00252575	-0.167197	0.16423	-0.0645573	0.144886	0.0219123	0.0296162
GRK3	M1	0.257041	-0.031544	-0.00367482	-0.016598	-0.097795	0.102818	-0.0247932	-0.0244468	0.0827824	0.0263097
SETX	M1	0.256182	-0.0553626	-0.0164761	0.00842527	-0.0804137	0.0650691	0.0390099	0.0224734	0.171545	0.0321778
RPS6KA1	M1	0.255082	-0.0799453	-0.0317778	-0.0474455	-0.0479841	0.0780287	-0.0116083	-0.0290211	0.0595294	0.0171652
ENSEASG00005021442	M1	0.253892	-0.0450003	-0.109613	-0.0469582	-0.0314051	0.220466	-0.100719	0.136108	0.0643224	0.0610193
PIK3R1	M1	0.251551	0.165143	-0.0785007	0.0616924	-0.12481	0.210583	-0.0257765	-0.0119192	0.132842	0.137287
LBR	M1	0.250195	-0.0335218	-0.0787322	-0.0142658	-0.0727467	0.162079	-0.0623837	0.123896	0.103603	0.0635302
CYRIB	M1	0.247407	-0.100093	0.0215129	0.00355128	-0.0461975	0.0530054	0.00132857	-0.0337459	0.0854797	0.0178318
MAP3K8	M1	0.246346	-0.0300995	-0.05925	-0.0208603	-0.0751515	0.139973	-0.0488884	0.0645365	0.0732429	0.0599297
CYBA	M1	0.243538	0.0264092	-0.127929	-0.083656	-0.0827156	0.19901	-0.071144	0.0496518	0.0709898	0.115157
DOCK11	M1	0.241958	-0.0485598	0.00576054	-0.0137783	-0.0858866	0.0496768	-0.00804441	-0.031441	0.117405	-0.0132891
PTK2B	M1	0.241385	-0.0599297	-0.00304026	-0.0210918	-0.0584672	0.028358	0.030804	-0.0581463	0.0750569	-0.00216735
PRKCB	M1	0.240646	-0.109163	0.0950324	0.0634718	-0.0827406	0.0377647	-0.0401664	-0.0840224	0.00910785	0.0091805
ENSEASG00005006876	M1	0.24003	0.0178371	-0.0568129	0.0283716	-0.117491	0.169087	-0.0371905	0.16373	0.131771	0.0960393
CYLD	M1	0.238806	-0.0453374	-0.0229163	0.0156334	-0.0687305	0.101932	-0.0132262	0.0130266	0.110557	0.0412472
UBALD2	M1	0.23738	-0.0489516	-0.0906355	-0.0273369	-0.0571439	0.180368	-0.040905	0.0520621	0.0978104	0.0812705
RNF125	M1	0.23614	-0.0531649	-0.0312359	-0.0388025	-0.059707	0.10924	-0.0466576	0.0627659	0.0520879	0.0144092
EPSTI1	M1	0.23471	-0.0379478	-0.022662	-0.0166739	-0.0947632	0.159035	-0.0608766	0.132162	0.049306	0.0503784
DOCK8	M1	0.234543	-0.139347	0.0516856	-0.0693952	-0.0969306	-0.0682177	0.272122	-0.123482	0.158426	-0.0636157
ENSEASG00005003111	M1	0.232939	-0.0380703	-0.0249776	-0.04708	-0.0740269	0.0906375	-0.0640124	0.144579	0.0819461	0.0207314
ENSEASG00005001804	M1	0.230939	-0.0534466	-0.0398553	-0.0212117	-0.0919981	0.0941149	0.00419697	0.0482678	0.155788	0.0230104
TNFAIP8	M1	0.230689	-0.0735955	0.0368843	-0.0328128	-0.073336	0.0375449	0.0139764	-0.0466228	0.0454702	-0.0252335
ID2	M1	0.229684	0.0168645	-0.088682	-0.00808512	-0.113929	0.183275	-0.0571155	0.0753421	0.0748279	0.089701
ENSEASG00005010875	M1	0.22639	-0.0417446	-0.00544517	0.00808117	-0.0775879	0.106535	-0.0326518	0.0068647	0.0536716	0.0356573
ENSEASG00005012066	M1	0.222777	-0.0450532	0.00743662	-0.00679576	-0.0961386	0.103648	0.0333166	0.0144645	0.0698439	0.0200925
RAP1B	M1	0.222435	-0.00405268	-0.0451322	0.00984731	-0.0799929	0.140271	-0.0444407	0.0822154	0.073141	0.0697246
ANXA6	M1	0.219492	0.0688623	-0.0804475	0.0730095	-0.0721176	0.232144	-0.0994152	0.0787143	0.0705578	0.14177
ARPC4	M1	0.218936	0.0179054	-0.0884935	-0.00766396	-0.0781166	0.196469	-0.060459	0.0825167	0.0723581	0.117822
SMCHD1	M1	0.217591	-0.0511413	0.021224	0.0189988	-0.0846847	0.0349104	0.0668008	0.020334	0.16388	-0.0052291
DDX60L	M1	0.217253	-0.0274549	0.0193415	-0.0153846	-0.0900219	0.0688441	-0.0572838	0.12436	0.0685576	-0.0186499
PTPN1	M1	0.214975	-0.0255238	-0.0409234	0.00455041	-0.0673776	0.114808	-0.0153053	0.0216384	0.114981	0.0590677
MYH9	M1	0.213615	-0.0135422	-0.0475319	0.0246714	-0.102898	0.156852	0.00253646	0.22483	0.153015	0.0842684
TMEM123	M1	0.213027	-0.0562757	-0.0487321	-0.00987324	-0.0283442	0.135377	-0.0605275	0.0703786	0.0569811	0.0425427
SLC4A7	M1	0.212745	-0.0431301	0.00498405	-0.0319091	-0.0752442	0.0305579	-0.0322462	-0.0294045	0.144545	-0.0351998
PTGER4	M1	0.210817	-0.0197344	-0.0830008	-0.0392311	0.0334307	0.091971	-0.0822628	0.000372794	0.0598333	-0.00387347
PARP15	M1	0.21055	-0.0466732	-0.0148026	-0.018575	-0.0846228	0.0938894	-0.026256	0.0912869	0.0526923	0.0185112
FAM107B	M1	0.208511	-0.0827174	0.0625944	-0.00363149	-0.0814531	0.0424359	0.0220183	-0.0497127	0.036223	-0.00712817
STK4	M1	0.20826	-0.0738221	0.0198804	-0.00665372	-0.0559872	0.0296731	0.00437384	-0.0278254	0.0584242	-0.0121363
RAP2B	M1	0.207351	0.0246536	-0.072011	-0.0158	-0.0708107	0.164014	-0.0534428	0.0358276	0.0664794	0.0828488
ANKRD44	M1	0.206056	-0.103607	0.113587	-0.0166824	-0.0741591	-0.0525372	0.0419839	-0.0770446	0.0488596	-0.0819038
LACTB	M1	0.205176	-0.00482543	-0.0850471	0.000309549	-0.0780587	0.160385	-0.0186661	0.0574311	0.0690716	0.109195
SSH2	M1	0.204832	-0.0962614	0.101785	-0.0459528	-0.0519981	-0.0699858	0.0615134	-0.0450166	0.0927224	-0.0907386
IFI30	M1	0.204247	-0.0242636	-0.100237	-0.0522556	-0.0564174	0.179693	-0.0833527	0.0230614	0.0393628	0.0749843
SMC4	M1	0.204053	-0.0366683	-0.0440121	0.0140829	-0.0800987	0.163161	-0.0416107	0.0568752	0.118666	0.0791174
ENSEASG00005032697	M1	0.203937	0.0597917	-0.100625	0.0301735	-0.109444	0.23779	-0.0670385	0.134178	0.0822602	0.173702
DUSP5	M1	0.203752	-0.0656061	-0.0498509	0.0744461	-0.0514898	0.145045	-0.0706727	-0.00927702	0.0729521	0.094537
RAP1A	M1	0.203111	-0.0199473	-0.0290051	0.00940761	-0.0819743	0.126396	-0.0298126	0.0901582	0.08247	0.0686934
LIME1	M1	0.202653	-0.0404004	-0.052511	-0.00920774	-0.0338878	0.100484	0.00248736	0.0102282	0.087387	0.0343265
ENSEASG00005024010	M1	0.202325	-0.0224839	0.00254914	0.0138041	-0.0744006	0.040551	0.0192276	-0.0180695	0.11276	0.0230752
ENSEASG00005015872	M1	0.201585	-0.0578594	0.00486781	-0.0122665	-0.067237	0.0847588	-0.0447723	0.107822	0.0445571	0.00937231
DGKA	M1	0.201233	-0.0195397	-0.0361843	-0.0118282	-0.0350213	0.0900416	-0.0147956	-0.00556076	0.0801039	0.00863035
PTPRE	M1	0.200829	-0.0665043	0.0391063	0.00511157	-0.0753815	0.0270831	0.00813394	-0.00508509	0.0530231	0.00409596
ENSEASG00005027259	M1	0.200654	-0.00731094	-0.0797375	-0.00956753	-0.0482535	0.156675	-0.0587591	0.0489207	0.0603213	0.0874237
CWC25	M1	0.199752	-0.0124733	-0.0547995	0.0043251	-0.0795137	0.132076	-0.0331678	0.0261307	0.0847395	0.0562411
NLRC5	M1	0.198659	-0.0672349	0.00613708	-0.0292045	-0.0603984	0.0504782	-0.0238135	0.12314	0.0850456	-0.0264439
PDCD4	M1	0.198601	0.0103409	-0.0670648	0.04851	-0.0877572	0.186282	-0.0646329	0.0579366	0.0814839	0.125842
CTSZ	M1	0.198251	-0.0382982	-0.116787	-0.0622982	-0.0448823	0.161783	-0.0299082	0.0535881	0.0799246	0.137012
LYST	M1	0.19597	-0.0772254	0.063439	0.02963	-0.0620724	-0.0203621	0.0534445	-0.000199885	0.126812	-0.0173004
ZC3HAV1	M1	0.195716	-0.0324891	0.0325515	0.00464207	-0.0811199	0.0445996	-0.00356296	0.046763	0.087608	-0.00786186
IL10RB	M1	0.195237	-0.0418412	-0.0760036	-0.0322518	-0.0659043	0.145753	-0.0598835	0.0819353	0.0446439	0.0718768
GLS	M1	0.194818	0.0684134	-0.0579919	0.0398043	-0.144051	0.200425	-0.0844299	0.151573	0.131715	0.118247
C6orf62	M1	0.194058	0.0219359	-0.11255	-0.0400795	0.004906	0.103577	0.0114128	0.00529096	0.208916	0.0755778
GNG2	M1	0.193572	-0.0490625	0.0847375	0.00457295	-0.0925029	0.0470016	-0.0218827	-0.00985862	-0.00455995	-0.0136886
ITGAE	M1	0.192518	0.00740237	-0.045145	0.00391633	-0.0829713	0.140002	-0.0447769	0.0143078	0.0642945	0.057551
CBL	M1	0.191988	-0.0451778	0.00572942	-0.0129274	-0.0662206	0.0549574	-0.0128796	0.0591453	0.0861448	0.0137754
ARAP2	M1	0.189382	-0.0750078	0.0912795	-0.00761896	-0.0622836	-0.0153976	0.00562194	-0.0559441	0.0340831	-0.0486012
SAP30	M1	0.188816	-0.0111835	-0.0241567	0.000295638	-0.0822772	0.131121	-0.0294431	0.0163856	0.0704862	0.0533695
TEX14	M1	0.188263	0.0374232	-0.101213	-0.0769706	-0.0370015	0.173473	-0.120059	0.195948	0.130166	-0.00376213
HNRNPF	M1	0.188049	0.00240189	-0.123203	0.0188154	-0.0566605	0.206947	-0.0211988	0.123418	0.150854	0.127499
MIER1	M1	0.187404	0.0273381	-0.0462839	0.0332894	-0.0980923	0.135472	0.00342832	0.0729501	0.129181	0.0858738
NUP50	M1	0.187181	-0.0217156	-0.0565325	-0.000277646	-0.0571654	0.134404	-0.0351437	0.0448174	0.0838084	0.064638
IL16	M1	0.187049	-0.0294789	0.0280196	0.094047	-0.0726902	0.0970156	-0.0444239	-0.0570904	0.0153174	0.0602263
TMEM60	M1	0.185802	0.0108524	-0.0888354	-0.0141562	-0.0538779	0.120394	0.04348	-0.0128574	0.136477	0.0681741
RNASEH2B	M1	0.185612	0.040108	-0.0154187	0.0696207	-0.06673	0.143422	-0.0614523	0.00415607	0.0458993	0.0928772
MCM6	M1	0.182218	0.0309213	-0.0431226	0.00249911	-0.0710712	0.159984	-0.0447315	0.0212909	0.0522011	0.0778347
CMTM3	M1	0.181779	0.151069	-0.0963016	0.000173265	-0.082692	0.204998	-0.0573609	0.0324297	0.0817705	0.129908
CYB5R4	M1	0.18116	-0.0332988	0.000956471	0.0351016	-0.0745217	0.0849428	0.00561655	-0.0177174	0.0654692	0.0623517
FBXL14	M1	0.181086	-0.0108764	-0.0598619	-0.0144198	-0.0570911	0.122205	-0.030283	0.0452901	0.0873884	0.0490036
SEPTIN9	M1	0.180409	-0.0607787	-0.0247429	-0.00730705	-0.0370195	0.0958643	-0.0062923	-0.022802	0.0460928	0.0322092
MYCBP2	M1	0.180379	-0.0445155	0.0633422	0.064027	-0.114953	-0.0188713	0.172102	-0.00957701	0.213273	0.00783555
PARP8	M1	0.1798	-0.0514836	0.0695673	0.00510021	-0.0776377	0.00176522	0.0165542	-0.0335647	0.0392505	-0.0347019
JAK1	M1	0.179615	0.0215963	-0.0214946	0.0402856	-0.039769	0.0725273	0.0784331	0.0185553	0.16432	0.0577346
GSDMD	M1	0.17943	0.0249912	-0.0759628	-0.0256165	-0.0632467	0.145592	-0.0404511	0.0965958	0.09494	0.0708892
PRKCH	M1	0.178387	-0.0889384	0.0694358	0.00174906	-0.0864665	0.0271253	-0.0424387	0.162388	0.0401246	-0.0494639
STK38	M1	0.177046	0.138048	-0.0289521	0.0224564	-0.0673039	0.123284	-0.00950643	0.0157561	0.127494	0.0587541
TWF2	M1	0.176515	0.00790942	-0.0819633	0.00173838	-0.0606644	0.185736	-0.0699154	0.158825	0.056486	0.0990198
RUNX1	M1	0.17622	-0.0367524	0.0748759	-0.0166859	-0.0721135	-0.0106469	-0.017304	-0.0440424	0.0321635	-0.0400418
GIT2	M1	0.175009	-0.0535744	-0.0108852	-0.0162023	-0.0192284	0.0226327	0.0131003	0.0336577	0.122953	-0.0153971
ARRDC2	M1	0.17449	-0.00538711	-0.0624515	-0.0148367	-0.0712918	0.129906	-0.0633395	0.0790124	0.0877757	0.0539835
OPTN	M1	0.173731	0.0177093	-0.0524651	0.0459015	-0.113759	0.139736	0.0150947	0.0807832	0.105132	0.099188
DENND4A	M1	0.172557	-0.0744387	0.0458843	0.0341553	-0.0546787	0.0338215	0.02441	-0.0228049	0.114282	-0.00287631
VAV3	M1	0.172365	-0.0842427	0.13922	-0.00632315	-0.0726105	-0.0739209	0.0177748	-0.0327687	0.0467387	-0.0785602
CBX4	M1	0.17179	0.00543996	-0.0763804	0.0104789	-0.0666573	0.14746	-0.0525292	0.0393228	0.0942987	0.0816969
PPP4R3A	M1	0.171626	-0.0363575	-0.0322662	0.0175091	-0.046963	0.0753111	0.0466173	0.0307244	0.167788	0.0353821
CBLB	M1	0.171502	-0.0448023	0.083133	0.0108766	-0.0804927	-0.00542222	0.0936076	-0.0240209	0.0941745	-0.0344407
ENSEASG00005030497	M1	0.17133	-0.0043265	-0.07695	-0.017306	-0.0744551	0.143405	-0.0367408	0.0824062	0.0818793	0.0680249
LEF1	M1	0.170998	-0.071444	0.0374366	0.00329262	-0.0549627	0.0766631	-0.0152472	0.057997	0.0926339	-0.0148178
LY75	M1	0.170804	-0.0775308	0.0443719	-0.00886496	-0.0615357	-0.00749549	0.0575066	0.00181974	0.0770583	-0.0308907
ENSEASG00005002481	M1	0.170179	0.0294653	-0.00906807	0.0470645	-0.140822	0.109	0.0542198	0.0968657	0.15778	0.0889547
PPP2R5C	M1	0.170048	-0.0495555	0.0112037	0.0088088	-0.0512663	0.0428583	0.0457141	-0.0174661	0.0865593	0.00463578
CSNK1G2	M1	0.169316	-0.0353677	-0.0443656	-0.00858799	-0.0409305	0.0791935	-0.00635117	0.0381337	0.122883	0.0289269
HDAC1	M1	0.169015	-0.030449	-0.0679013	-0.0127651	-0.0316479	0.115621	-0.0261791	0.110219	0.139983	0.0618193
SLC15A4	M1	0.167807	-0.0121476	-0.0407194	-0.0348925	-0.0308917	0.0626566	0.00740534	-0.0125987	0.0927603	0.0381427
MALT1	M1	0.167736	-0.0721559	0.0332809	0.00364304	-0.0602266	0.00291434	0.092396	-0.0111692	0.119243	-0.0193006
ADSS2	M1	0.166257	0.00306592	-0.0423598	0.0429544	-0.0763629	0.157424	-0.0222247	0.0853006	0.107308	0.102076
TPP2	M1	0.165397	-0.0299487	-0.00157562	0.0159485	-0.0610345	0.0568537	0.0497622	0.03826	0.153564	0.0160728
MYO9B	M1	0.165301	-0.0390774	0.00350447	-0.0119472	-0.0523773	0.0225751	0.0148808	0.0239969	0.100741	-0.00148349
ENSEASG00005021924	M1	0.164335	0.0312174	-0.10089	-0.00865055	-0.0197598	0.163831	-0.0580398	0.044333	0.109985	0.0802926
SATB1	M1	0.164244	-0.0620409	0.00861543	-0.00803802	-0.0189175	0.0268697	-0.0114291	-0.0515974	0.0901099	-0.0307326
ENSEASG00005001206	M1	0.161481	-0.0385318	-0.00875492	0.0575418	-0.0900924	0.0712678	0.0391045	0.0460828	0.167046	0.0629846
SKIL	M1	0.161291	0.00863158	-0.059458	0.00493217	-0.078986	0.103233	-0.00716883	0.0325254	0.103687	0.0695649
LEPROTL1	M1	0.160869	0.0114812	-0.0570626	0.0315488	-0.0705449	0.158272	-0.0527503	0.0656683	0.0508729	0.103276
MYLIP	M1	0.159222	-0.0283078	-0.0417703	-0.0275561	-0.0463443	0.0630622	0.0261622	0.0191407	0.12333	0.0243564
PDE7A	M1	0.158549	-0.0801588	0.0688512	-0.0127943	-0.044829	-0.00502096	0.000381064	-0.0578488	0.0480327	-0.0479488
PLCL2	M1	0.156805	-0.0631046	0.0811186	0.0305261	-0.0773372	0.0071672	0.0490041	-0.0394172	0.0508651	-0.0154332
ENSEASG00005004211	M1	0.15635	0.0634566	-0.07432	-0.0233826	-0.0539382	0.126515	-0.0206446	0.0631465	0.0906787	0.0780939
DGKZ	M1	0.156167	-0.0569056	-0.0196329	0.0624386	-0.0324877	0.0570888	0.0111367	0.040631	0.0967139	0.0624577
CNTRL	M1	0.155635	-0.0536959	0.0173722	-0.00206215	-0.0586706	0.00735313	0.0692041	-0.00882491	0.133323	0.00198332
ENSEASG00005021624	M1	0.155516	-0.016823	-0.0128135	0.0210761	-0.0495952	0.113722	-0.0207854	0.0228946	0.0633543	0.0504874
STAT6	M1	0.155469	0.028073	-0.0489922	0.013959	-0.0640746	0.10722	-0.0350585	0.0869884	0.0819472	0.0741033
DNMT1	M1	0.155128	-0.00978619	-0.0228183	0.0223594	-0.0578022	0.100967	-0.0134393	0.0111076	0.0777114	0.060834
ENSEASG00005006374	M1	0.154495	-0.011215	-0.0163982	-0.00584209	-0.0659109	0.0873848	-0.00599619	0.0228047	0.0693657	0.0388907
CHD3	M1	0.154142	0.0280487	-0.0430335	0.0577579	-0.0650234	0.0968083	0.0150048	0.0101137	0.131278	0.0836305
ESYT1	M1	0.153262	0.014695	-0.0549826	0.00149359	-0.0770076	0.140653	-0.048131	0.131596	0.0926378	0.072039
CREB1	M1	0.153109	-0.04883	-0.0105421	0.00514236	-0.0152053	0.0506723	0.00576555	0.00499382	0.104083	0.00349114
MBP	M1	0.153018	-0.0253113	-0.0112244	-0.053068	-0.046952	0.0436218	0.101597	-0.0887435	0.0813598	0.0231611
FGFR1OP2	M1	0.152465	0.0117786	-0.0480525	0.0160133	-0.0475773	0.104589	-0.0296953	0.050496	0.0831892	0.0559239
LSM14A	M1	0.152196	0.0228534	-0.030453	0.0421551	-0.0784942	0.126088	0.0166559	0.0694452	0.106302	0.0937406
NABP1	M1	0.151539	-0.0124688	-0.0432774	-0.0156591	-0.0803589	0.0900196	0.00840849	-0.0019708	0.0817679	0.0378894
PDE3B	M1	0.151499	-0.0927029	0.111587	0.0185408	-0.0229607	-0.0448721	-0.00154169	-0.0776153	0.0181543	-0.0647135
EDEM1	M1	0.150657	-0.067245	-0.0270991	-0.023895	-0.00987191	0.0242448	0.058892	-0.0414923	0.0895632	-0.00261243
ENSEASG00005011504	M1	0.150539	-0.00381995	-0.0401061	0.00878332	-0.0686181	0.0871694	0.0116332	0.108242	0.160149	0.0416399
CFLAR	M1	0.150231	-0.0122931	-0.0671945	-0.0100896	-0.0230277	0.0928615	-0.0161515	0.0985773	0.119976	0.0317592
ENSEASG00005006205	M1	0.149696	-0.0082445	-0.0491065	0.00863526	-0.0549293	0.104726	-0.0300413	0.114893	0.0698572	0.0659557
TANK	M1	0.149098	-0.0501175	0.0195261	-2.59149e-05	-0.0445507	0.0243891	0.0292214	-0.0264233	0.0612151	-0.00183078
ENSEASG00005008426	M1	0.148775	-0.0221277	0.0160271	-0.0116224	-0.0607421	0.0588514	0.00447369	0.00904822	0.071294	0.00610775
CCM2	M1	0.148441	-0.0378871	-0.00505961	-0.00251499	-0.0343199	0.0376478	0.0140078	0.0183144	0.0820127	0.0159269
RAPGEF6	M1	0.148141	-0.0891144	0.0974767	-0.00209479	-0.0656051	-0.061385	0.109095	-0.0435993	0.0886218	-0.0650587
TRIM59	M1	0.147866	-0.0188639	-0.0514633	0.0109454	-0.0246443	0.111773	-0.0274379	-0.000416583	0.0827807	0.0639698
ACSL5	M1	0.147749	-0.0476657	-0.0124195	-0.0223303	-0.0594042	0.0543592	0.0415051	0.0639764	0.082696	0.0119201
CRYBG1	M1	0.147502	-0.0669383	0.0811655	0.00909723	-0.0744795	0.0221372	0.0253938	-8.79995e-05	0.0148906	-0.0201966
DBF4	M1	0.147355	-0.0544385	0.00500565	-0.0074108	-0.0360875	0.0352637	0.0498777	0.00482264	0.114879	-0.00120731
MECR	M1	0.147324	-0.029611	-0.0333751	-0.0544682	-0.0219511	0.0392779	0.00516214	0.00392148	0.0767411	0.0279866
UBE2D2	M1	0.146446	0.00653683	-0.0571242	0.0370348	-0.0715401	0.145795	-0.0272913	0.105347	0.102533	0.0999456
ENSEASG00005018807	M1	0.146278	0.00411604	0.00603842	0.0912638	-0.0962564	0.103923	-0.0596823	0.0660887	0.0428273	0.0743241
ALDH5A1	M1	0.146195	-0.0473072	-0.0155139	-0.00342432	-0.0307418	0.0541355	0.0649302	-0.0445171	0.0610635	0.025891
FLNA	M1	0.145362	0.112703	-0.0645289	0.0701933	-0.101738	0.188394	-0.0534271	0.168897	0.114314	0.164866
PTPN2	M1	0.144724	-0.0325157	-0.0148597	0.00842543	-0.0239963	0.0556704	0.0311656	0.0047028	0.125763	0.0158216
ENSEASG00005010958	M1	0.143158	-0.0764842	-0.000805232	-0.0239352	-0.0546879	-0.00356365	0.176067	-0.0437058	0.17107	0.000398585
PLCG2	M1	0.141443	-0.0783769	0.01895	-0.0456502	-0.043762	0.0282059	-0.0210216	-0.0184651	0.0636345	-0.00449584
PKN1	M1	0.141412	-0.0370197	-0.0385868	-0.0163069	-0.0131721	0.0447161	0.00702327	0.0433551	0.114332	0.0120682
XPO6	M1	0.138811	-0.0437933	0.0135013	0.00293906	-0.0276906	0.000548594	0.0322651	-0.0168843	0.0976605	-0.00766797
RBL2	M1	0.138715	-0.00627215	0.0179622	0.0179836	-0.0548237	0.0339939	0.0442615	-0.00543481	0.0834111	0.00884875
VRK2	M1	0.138511	-0.00777972	0.0362555	0.0129215	-0.0618561	0.0607581	-0.0176414	0.00229382	0.0459758	0.0192808
MED28	M1	0.138058	0.00886311	-0.0607714	0.00825184	-0.0379997	0.139538	-0.0242877	0.059461	0.0662307	0.0716783
SSBP4	M1	0.137088	0.0490685	-0.0594035	0.0350389	-0.069587	0.146548	-0.0327436	0.0852644	0.0852551	0.101142
ENOPH1	M1	0.136984	-0.0094049	-0.0350731	0.0342286	-0.056827	0.120214	0.000105345	0.028792	0.0715232	0.0869425
ENSEASG00005037258	M1	0.136693	0.0317087	-0.0132664	0.0268518	-0.0737779	0.0640708	0.0812	0.0574615	0.171098	0.0626618
HECA	M1	0.136643	0.054961	-0.0569673	0.0289414	-0.0680755	0.136927	-0.00992409	0.0594087	0.0804897	0.0921944
GSAP	M1	0.136219	-0.0232341	0.0183032	0.00829919	-0.0647375	0.0346239	0.034121	0.0331658	0.0783947	0.0155898
CDC14A	M1	0.135093	-0.0826223	0.0816928	0.000524396	-0.0561157	-0.0451929	0.0826362	-0.0387752	0.100336	-0.0612586
NCK1	M1	0.134552	-0.00713815	-0.0183814	0.0407773	-0.0701363	0.116418	-0.0289984	0.103054	0.0533947	0.0708923
MAP2K1	M1	0.134476	0.0181068	-0.0416804	0.0506516	-0.0553773	0.145132	-0.0457932	0.0466075	0.0336811	0.109518
ZBTB1	M1	0.133898	0.0039426	-0.0330876	0.0122139	-0.0206262	0.0709435	0.00903658	0.0259395	0.106594	0.0457885
ENSEASG00005032928	M1	0.133859	-0.00232347	0.0229212	0.00245132	-0.0650358	0.0485629	-0.0028452	0.10133	0.0923498	0.00953938
TAB2	M1	0.133745	-0.0189907	-0.00712008	-0.0191906	-0.0181413	0.0497367	-0.00575724	-1.07472e-06	0.0708398	0.00591773
ATF7IP	M1	0.133097	-0.0376075	0.0143267	0.0198367	-0.0561274	0.0175651	0.0414754	0.0146592	0.133935	0.00415059
FAM13B	M1	0.132539	-0.0570574	0.0413681	0.0186409	-0.0180325	-0.025768	0.058951	-0.0138727	0.103208	-0.0166656
ENSEASG00005028916	M1	0.131758	0.0182411	-0.0356674	0.0142746	-0.0182426	0.0921404	-0.0148668	0.107035	0.0851262	0.0665088
ZYX	M1	0.131753	0.0497476	-0.0498093	0.0217593	-0.0721204	0.145428	-0.0450286	0.124196	0.0452878	0.103491
CAB39	M1	0.130836	-0.0425676	0.0115423	0.0412016	-0.0348898	0.0299281	0.0403418	-0.00334397	0.0915006	0.0381388
POP5	M1	0.130639	0.017235	-0.0767773	-0.0126823	0.000352819	0.120892	-0.0400807	0.0166551	0.0869658	0.0555013
RBCK1	M1	0.130499	0.0399764	-0.0595444	0.0112065	-0.0567715	0.12888	-0.019609	0.107332	0.0975683	0.0768854
RUNX2	M1	0.130086	-0.0311376	0.0699355	-0.0564848	-0.0411543	-0.00541384	-0.0173901	-0.0126913	0.00322017	-0.0649835
COMMD7	M1	0.129946	0.0379931	-0.0525815	0.034414	-0.0710123	0.144995	0.0122148	0.0696987	0.0648185	0.118397
NIBAN1	M1	0.129446	0.0718495	-0.0373346	0.00922388	-0.0559048	0.0877559	-0.00437755	0.0919732	0.0470735	0.0673738
ARHGEF18	M1	0.129277	-0.0615634	0.0309546	0.00233479	-0.0259737	-0.0126567	0.0529076	-0.0332695	0.1015	-0.0222148
FBXO33	M1	0.128433	-0.0285054	0.00348933	0.0312098	-0.0509286	0.0591919	-0.00220423	-0.0131962	0.0699902	0.038606
PHF11	M1	0.128377	0.0173996	-0.0414297	0.0044213	-0.0478044	0.103336	-0.0061638	0.102329	0.0923277	0.0485818
CUL3	M1	0.128306	0.0181701	-0.0158255	0.0717285	-0.0826241	0.113842	0.00612418	0.0458681	0.0885866	0.102581
MAP4K2	M1	0.128305	-0.0299546	-0.0413042	0.00314041	-0.0316388	0.0716636	-0.0259962	0.100647	0.0877587	0.0300883
ENSEASG00005014777	M1	0.127458	0.00199297	-0.0321932	0.0116617	-0.0262467	0.0626633	-0.00753511	0.0241515	0.0661023	0.0473387
DCLRE1C	M1	0.127258	-0.0484609	-0.00971485	-0.0152527	-0.0204275	0.0228159	0.0370597	-0.0247411	0.0873114	-0.0150219
MCOLN2	M1	0.126103	-0.0189939	-0.0197107	-0.00461616	-0.0362556	0.0638856	-0.035859	-0.0710284	0.0207179	0.0118803
FAM120A	M1	0.12562	0.0252987	-0.0552827	0.0293208	-0.024865	0.107425	0.0160497	0.0304749	0.101717	0.0955641
TMEM131L	M1	0.125011	-0.00738827	0.045779	0.00689714	-0.0222853	0.00867097	-0.00433699	-0.0235652	0.0556439	-0.018465
ENSEASG00005004224	M1	0.124209	0.0162647	-0.0808025	0.0147499	-0.0550782	0.141985	-0.021639	0.0328223	0.0923203	0.085357
ENSEASG00005006208	M1	0.122929	-0.0192528	0.00130128	-0.00568781	-0.0514227	0.0275494	0.0174674	0.0694484	0.0912997	0.00680599
ENSEASG00005031211	M1	0.122866	0.0215604	-0.0258424	0.0719809	-0.068911	0.128116	-0.0241976	0.00179362	0.0659217	0.110108
PBXIP1	M1	0.122594	0.0371159	-0.0718547	0.0244801	-0.0608846	0.139717	-0.0274431	0.058177	0.0823114	0.111662
RNF145	M1	0.122346	0.0265452	0.00496398	0.0472146	-0.0683645	0.0677819	0.00311045	0.0293874	0.123499	0.0477972
MLLT6	M1	0.121044	0.0066482	-0.0498166	0.0168613	-0.0110317	0.0756193	0.00627231	0.00584105	0.0956223	0.0544784
PRKD3	M1	0.120772	0.0122013	0.00937427	-0.00986334	-0.0513952	0.0533941	0.0090235	0.0768999	0.112138	0.00253264
UBLCP1	M1	0.119581	-0.00463517	-0.0347751	0.0242345	-0.0431684	0.0874237	0.00785362	0.0348669	0.0894533	0.0593929
THUMPD3	M1	0.118778	0.0133569	-0.046913	0.0455826	-0.0489349	0.12737	-0.0149037	0.034972	0.0640508	0.103857
SIRT7	M1	0.118564	-0.038661	-0.0477431	-0.0137203	-0.00746258	0.0473721	0.0289503	0.0290381	0.121892	0.0200292
RBPJ	M1	0.118319	0.0848508	0.0361236	0.0245642	-0.0790767	0.0521125	0.00830784	0.0148616	0.0585991	0.0371461
MORC3	M1	0.11756	0.00850736	-0.030417	0.027114	-0.0373658	0.0549461	0.0355066	0.0308169	0.131383	0.0532902
ZRSR2	M1	0.11726	0.011633	-0.0488339	0.0167667	-0.046713	0.0963962	-0.0110977	0.0550741	0.125489	0.0617283
BRD4	M1	0.117258	0.0177298	-0.0210239	0.0123282	-0.0753769	0.0788436	0.0630457	0.077482	0.124451	0.0545901
PLEKHA1	M1	0.116973	-0.0516871	-0.00750386	0.0374012	-0.0532965	0.0528199	0.0734708	0.0243897	0.103282	0.0429932
DNM2	M1	0.116856	-0.0407286	-0.00473097	-0.0251485	-0.0193065	0.0153868	0.0451607	0.015668	0.0934867	0.00288925
TAF15	M1	0.115571	-0.0146367	-0.0293639	0.0543985	-0.0407116	0.10102	0.0248912	0.0425439	0.115471	0.0880336
ENSEASG00005014992	M1	0.114427	0.0244439	-0.0592238	0.0384247	-0.0339868	0.125533	-0.0270141	0.0985178	0.118982	0.0925431
ME2	M1	0.113812	0.00262268	-0.00825576	0.0260379	-0.0730736	0.0980125	-0.0199837	0.0801407	0.0715805	0.0690076
NXF1	M1	0.113553	0.0156825	-0.0670109	-0.0147918	-0.0376401	0.105093	-0.0126569	0.0624095	0.129095	0.0472257
LYPLA2	M1	0.112925	-0.0119475	-0.0514543	0.0172511	-0.0317039	0.10465	-0.0118192	0.0714853	0.0721115	0.0757097
BCL2	M1	0.112792	-0.0197037	0.0871494	0.00552928	-0.0602603	-0.0257427	0.0687796	-0.0534419	0.0407842	-0.0310616
GTF2B	M1	0.112501	0.0223338	-0.040157	0.027594	-0.0548926	0.118144	-0.0274228	0.0475376	0.0611511	0.0717187
CYBC1	M1	0.110884	0.049033	-0.0696958	-0.0113111	-0.0282549	0.102863	-0.0176278	0.0368027	0.0766518	0.0709419
SMNDC1	M1	0.110823	-0.00483965	-0.0471657	0.0246995	-0.0483162	0.0910474	0.0216511	0.0311606	0.105605	0.0598192
COQ2	M1	0.11076	-0.00307668	-0.0506726	0.0404902	-0.0562913	0.116837	-0.0300737	0.0540001	0.0516433	0.09626
GRK5	M1	0.109941	0.00370519	0.0734317	0.0376225	-0.0826014	0.0380446	-0.00328937	0.0868361	0.0614221	0.000841891
GTF2E2	M1	0.10992	0.00328319	-0.00996835	0.0459249	-0.047112	0.105553	-0.00342453	0.0200129	0.0522155	0.0821168
SUCO	M1	0.108956	-0.0341202	-0.0112876	0.034012	-0.0151135	0.0445863	0.0274628	-0.0127315	0.10817	0.0418644
FBXO31	M1	0.108904	-0.0258378	-0.017069	0.0210212	-0.00089201	0.0551134	0.00831759	-0.0191168	0.0521897	0.0346872
EXOSC10	M1	0.108836	0.0230712	-0.0408392	0.0230003	-0.039579	0.0906031	0.00589743	0.0517248	0.0996276	0.0618925
RIPK1	M1	0.108466	-0.0152372	-0.00541275	0.00435071	-0.0449451	0.0454674	0.0389253	0.0309181	0.0954366	0.0242004
RAD21	M1	0.105191	0.0225847	-0.0337351	0.0918113	-0.0699249	0.138426	-0.0314257	0.0619577	0.0568515	0.129362
DDX18	M1	0.104514	-0.00443401	-0.0317375	0.0279732	-0.0366053	0.0910534	0.0104487	0.0339388	0.0995415	0.0639423
ZNF354A	M1	0.10337	0.0168981	-0.0198623	0.000384912	-0.0507733	0.0859239	-0.00655508	0.0435412	0.058556	0.0353776
MRPS6	M1	0.102755	0.00414363	-0.00975067	0.00946898	-0.0542307	0.0877129	-0.00155555	0.00838358	0.0665262	0.0594009
RNF20	M1	0.102729	0.0273142	-0.0412681	0.0379399	-0.0695842	0.101775	0.0282114	0.0646853	0.10594	0.0878352
ENSEASG00005016006	M1	0.101669	0.0003095	-0.0655498	0.00882538	-0.00369897	0.0714812	0.0200136	-0.0250573	0.0946322	0.0580247
VPS37B	M1	0.101025	-0.0834186	-0.0190589	-0.0216895	0.0784352	-0.0196437	0.00867178	-0.03102	0.0958057	-0.0424059
BECN1	M1	0.100491	0.0108693	-0.051893	0.0417997	-0.0394116	0.106581	-0.0147007	0.0635315	0.0750893	0.0864252
ENSEASG00005014470	M1	0.100315	0.00598934	-0.0373709	0.0269546	-0.0582423	0.0920593	0.0394194	0.0802415	0.159695	0.0696808
ABHD13	M1	0.099851	0.0073138	-0.0279707	0.0481677	-0.0313251	0.0737892	-0.0132386	0.0175092	0.0628015	0.067648
PHF12	M1	0.0994418	-0.00269588	-0.0225665	0.00617602	-0.025482	0.0512852	0.0137623	0.0224224	0.0895781	0.022965
NRBF2	M1	0.0992086	0.0119273	-0.0322965	0.028914	-0.0316219	0.0895366	-0.00889482	0.0376755	0.0683342	0.0676575
NUP107	M1	0.0984369	0.00670687	-0.0173048	0.00962817	-0.0316198	0.0580937	0.000794589	0.0375662	0.0987895	0.0204044
INPP5B	M1	0.0981469	-0.036709	-0.00516258	-0.0220923	0.0418058	0.00520318	-0.00544933	-0.0221849	0.0509324	-0.0226587
EXOSC9	M1	0.0980728	0.0105587	-0.0590392	0.032995	-0.0314888	0.110345	-0.0054836	0.0419241	0.094079	0.0757825
ENSEASG00005001815	M1	0.0974493	0.039294	-0.0321011	0.0263435	-0.0603665	0.130285	-0.031192	0.00356376	0.0457144	0.0859392
FLII	M1	0.0965749	0.0535838	-0.0526707	0.0395162	-0.0276857	0.107369	-0.0211652	0.0510556	0.0638873	0.0912878
ENSEASG00005022509	M1	0.0963443	0.0121098	-0.0315449	0.0341759	-0.0249623	0.0952079	0.0199157	0.0159029	0.098738	0.079358
ENSEASG00005015071	M1	0.0952583	-0.00451846	0.0136715	0.040302	-0.0313438	0.0692398	-0.00525283	-0.00881707	0.0244213	0.0463701
REST	M1	0.0951834	0.0409589	-0.0438885	0.0136773	-0.039356	0.0893085	0.0112418	0.0814517	0.10031	0.064095
SNRNP48	M1	0.0951785	0.00958285	-0.0397565	0.00262935	-0.045308	0.0733951	0.0151451	0.0490854	0.117047	0.0403958
DAZAP1	M1	0.0945754	-0.0107379	-0.0462639	0.00563268	-0.0179105	0.0768258	0.0175626	0.0447926	0.10615	0.0459791
CTCF	M1	0.0935547	0.013669	-0.0218047	0.0612612	-0.0642608	0.0882628	0.0354044	0.0601558	0.106035	0.0877629
ENSEASG00005007378	M1	0.0933981	-0.00812836	0.00594869	0.0450594	-0.0627196	0.0529005	0.0444089	0.0245697	0.0653669	0.0511233
POLB	M1	0.0932553	-0.0263653	-0.0175836	0.0187389	-0.032168	0.0578469	0.0107158	0.00659926	0.0715655	0.0360488
RBM34	M1	0.0923677	0.0255124	-0.0471422	0.0140662	-0.0575966	0.105237	0.0095832	0.0236387	0.0749845	0.0664311
ENSEASG00005017511	M1	0.0921974	0.0308926	-0.016668	0.0326964	-0.0652578	0.111945	-0.0198184	0.0566726	0.0194429	0.0850785
TXNDC9	M1	0.0918755	-0.0107629	-0.0395819	0.0329162	-0.0474595	0.104258	0.0231794	0.0377295	0.0727762	0.0802641
PPM1A	M1	0.090075	0.0429292	-0.0439283	0.0550713	-0.0211481	0.0913166	0.0158669	0.0249047	0.100529	0.0853987
SHOC2	M1	0.088806	-0.00447766	-0.00305679	0.0498041	-0.0445932	0.0604668	0.0223453	0.0417753	0.091317	0.0521376
HNRNPLL	M1	0.088384	0.0252512	-0.0113462	0.04628	-0.0359629	0.0666734	-0.00299411	0.0163668	0.064972	0.0556491
TRIM13	M1	0.0880002	-0.0228395	-0.00763532	0.0178983	-0.00525895	0.0275857	0.0254863	0.0198626	0.0891666	0.0126771
CRNKL1	M1	0.0876995	0.0237869	-0.029947	0.0341759	-0.0539949	0.0881978	0.0198654	0.0417255	0.0737325	0.076338
ENSEASG00005015429	M1	0.087531	0.124022	0.0519316	0.0401815	-0.117283	0.0729045	-0.0316704	0.0471737	0.0348238	0.0432849
CDK7	M1	0.0874672	-0.00225243	-0.00626179	0.0229459	-0.0507736	0.0704811	-0.0028718	0.0322076	0.0533626	0.0416162
IRF3	M1	0.0873176	0.0111154	-0.0427438	8.40995e-06	-0.049231	0.076137	0.0172493	0.0928563	0.0978294	0.0386874
DGKE	M1	0.0872019	-0.00462858	-0.00620459	0.0565027	-0.0443883	0.0731786	-0.0135518	0.0949154	0.0912028	0.0521346
TRAF2	M1	0.0870618	-0.00322943	-0.0354405	0.00465326	-0.0217224	0.0541162	0.0266182	0.0305334	0.089095	0.0305325
DDX39A	M1	0.0863488	-0.0224518	-0.0438634	0.00567796	-0.0139695	0.0555341	0.0037543	0.0446532	0.109803	0.0307732
ENSEASG00005007145	M1	0.0859433	-0.00354917	-0.0254938	0.00440057	-0.0219914	0.0477751	0.00960521	0.0400492	0.0887534	0.026182
POC5	M1	0.0851544	0.0115354	-0.0404135	0.0137339	-0.0350731	0.0844477	-0.00978188	0.0723533	0.0814651	0.0513963
STARD3	M1	0.0833814	-0.0212852	-0.027919	0.00535329	-0.0261209	0.0504485	0.0182197	0.0502664	0.0816501	0.0355979
VPS16	M1	0.0826245	0.00729955	-0.0279458	0.0103767	-0.0210915	0.0551474	0.0142876	0.0332526	0.0733654	0.0417728
SQOR	M1	0.0815603	0.0532028	-0.050721	0.0121215	-0.0147514	0.0842783	0.0139954	0.0175492	0.0501072	0.0683273
ADPGK	M1	0.0785135	0.0128	-0.0350359	-0.0136143	-0.014856	0.0597685	-0.00373257	0.0221768	0.0542867	0.0373989
PIAS4	M1	0.0766647	0.00378175	-0.0449798	0.0272998	-0.00479051	0.0786318	-0.0175244	0.0550566	0.0691915	0.0589743
SART1	M1	0.0741674	0.0130599	-0.0331452	0.0186093	-0.0335306	0.0780244	-0.000140494	0.0652515	0.0753117	0.0535413
PTDSS1	M1	0.0707655	0.0256571	0.00695605	0.0152775	-0.0436868	0.0629717	0.0160442	0.0216024	0.0337064	0.0519099
UPRT	M1	0.0689928	0.0180194	-0.0202765	0.0213444	-0.0364395	0.0850826	-0.00435036	0.0213066	0.0584374	0.0567527
GARS1	M1	0.0628429	-0.00927714	-0.0806529	0.0200099	0.13251	0.0672395	-0.0378912	-0.0160212	0.0553702	0.0593947
PHF1	M1	0.0534293	0.0240668	-0.0541406	0.03317	0.0216104	0.0645381	-0.0295768	0.0307222	0.084663	0.0549665
SEPTIN7	M10	0.183004	0.204302	-0.111407	0.189454	-0.22277	0.372833	-0.123593	0.173789	0.0815626	0.367271
ARL6IP1	M10	0.1577	0.0314821	-0.0874934	0.169654	-0.109477	0.236773	-0.0703648	0.0472981	0.0715211	0.30573
ENSEASG00005005351	M10	0.141456	-0.00265787	-0.0750218	0.107887	-0.0979934	0.208023	-0.0464593	0.0526331	0.0442098	0.248391
PPP2CA	M10	0.0945811	0.034816	-0.0730128	0.125956	-0.0806079	0.204813	-0.0604504	0.0716301	0.0572081	0.245038
prnp	M10	0.090568	-0.0291483	-0.0467207	0.260492	-0.099956	0.191241	-0.0886407	-0.0583479	0.0401981	0.336743
PRKAR1A	M10	0.089359	0.16102	-0.106643	0.192985	-0.114338	0.283467	-0.0821237	0.126162	0.082718	0.355355
PKM	M10	0.0864398	0.105467	-0.0803004	0.276218	-0.110849	0.26374	-0.108776	0.0640617	0.0245342	0.403722
YWHAH	M10	0.0837797	0.0412961	-0.0978914	0.142943	-0.134413	0.279549	-0.133476	0.237435	0.0522845	0.326195
HNRNPH2	M10	0.0831072	0.0331734	-0.0567399	0.108358	-0.0677963	0.160555	-0.0524502	0.0528513	0.0420373	0.202918
MORF4L1	M10	0.0790846	0.185559	-0.139925	0.188792	-0.140519	0.349451	-0.115746	0.242279	0.0889544	0.378338
ENSEASG00005008227	M10	0.0760848	0.0255647	-0.0275653	0.125774	-0.0552034	0.12926	-0.0130853	0.0369255	0.0553803	0.184463
CALM3	M10	0.0753558	0.0609935	-0.0686722	0.135373	-0.0685659	0.227712	-0.0644045	0.0426933	0.044222	0.26915
ENSEASG00005005759	M10	0.0743834	0.0365962	-0.0895248	0.142507	-0.0912696	0.189367	-0.0777592	0.044044	0.0107186	0.302576
CCT8	M10	0.057846	0.0770125	-0.0837807	0.154343	-0.0807266	0.218043	-0.0616168	0.0712891	0.0578932	0.284124
TUBB	M10	0.0572094	0.122319	-0.0884339	0.183667	-0.104352	0.26943	-0.100787	0.121676	0.0340672	0.334241
GDI1	M10	0.0568154	0.0493599	-0.0663282	0.186752	-0.0631682	0.184066	-0.0628032	0.0430528	0.0645016	0.300763
YWHAQ	M10	0.0555613	0.166738	-0.0882696	0.234892	-0.15647	0.306533	-0.101035	0.124438	0.0392614	0.385058
PDHB	M10	0.0497354	0.0583813	-0.0825058	0.11971	-0.0710368	0.190355	-0.0514988	0.0731113	0.0351696	0.251428
EID1	M10	0.048398	0.143586	-0.0943185	0.130873	-0.105722	0.226442	-0.0621524	0.1052	0.0540326	0.275524
ENSEASG00005001762	M10	0.0470195	0.0198406	-0.0682129	0.0744557	-0.0249958	0.125649	-0.0351251	0.0187845	0.0319513	0.212829
ATP6AP2	M10	0.0450974	0.211641	-0.105648	0.145912	-0.132239	0.246283	-0.0869272	0.114479	0.0370226	0.334998
ARF3	M10	0.0398338	0.0352998	-0.0433206	0.138036	-0.055811	0.156254	-0.0463539	0.045171	0.0242913	0.22657
CKB	M10	0.0395812	-0.0582787	-0.0391594	0.120245	-0.0548106	0.0937835	-0.0877472	-0.0642491	-3.43036e-05	0.266082
CCT6A	M10	0.039154	0.0178823	-0.0648381	0.173341	-0.0820639	0.179459	-0.0108289	0.0664172	0.0728469	0.286658
ENSEASG00005017882	M10	0.0384992	0.0373112	-0.0534831	0.0766271	-0.0211232	0.122171	-0.0317109	0.0466001	0.0244301	0.163785
CCT3	M10	0.0354265	0.0943328	-0.0798889	0.137814	-0.0860062	0.23224	-0.0583342	0.0975504	0.0452637	0.295107
UBA1	M10	0.0336271	0.0754373	-0.0809089	0.10503	-0.0208207	0.153865	-0.0514899	0.0697606	0.0519848	0.217982
GRINA	M10	0.033378	-0.0712691	-0.0198842	0.181507	-0.0563977	0.0647005	0.00764452	0.0189495	0.000241163	0.212085
WBP2	M10	0.0320749	0.068581	-0.0877859	0.126741	-0.0761805	0.184348	-0.0312237	0.0919921	0.0420356	0.258996
RTN4	M10	0.0306513	0.181084	-0.0903623	0.224463	-0.162557	0.296723	-0.0957003	0.173132	0.0580055	0.415784
RSL24D1	M10	0.0305045	0.058205	-0.0464175	0.0828821	-0.0495935	0.132571	-0.0323815	0.0352506	0.0271007	0.171142
AP2M1	M10	0.023308	0.121548	-0.0747137	0.22213	-0.0984323	0.231213	-0.0501596	0.12172	0.0457907	0.360702
ENSEASG00005017141	M10	0.0228362	0.0473835	-0.0719546	0.144149	-0.0847353	0.189303	-0.0426331	0.0649443	0.0486336	0.270535
ENSEASG00005031152	M10	0.0222241	0.0727791	-0.0824606	0.100884	-0.0786165	0.184019	-0.0601471	0.0806699	0.0174598	0.238513
ENSEASG00005015798	M10	0.0201743	0.0325044	-0.0646315	0.0988618	0.0351307	0.0836515	-0.0420291	0.0477387	0.0742223	0.154349
GEMIN4	M10	0.0198492	0.0593335	-0.0320914	0.112094	-0.0538447	0.123558	0.00622994	0.0345233	0.0426946	0.196699
PEF1	M10	0.0164521	0.0867246	-0.0785544	0.0878044	-0.0604105	0.173639	-0.0549485	0.125091	0.0277088	0.209736
ATP6V0D1	M10	0.0141147	-0.000740662	-0.0377625	0.10565	0.0085296	0.0713665	-0.0160374	0.00766929	0.0050215	0.174805
VDAC1	M10	0.0123499	0.0309895	-0.0353315	0.142622	-0.0584014	0.136489	0.0269946	-0.0112537	0.0315912	0.256941
PEX11A	M10	0.012236	0.0590198	-0.0495503	0.125702	-0.0531243	0.116974	0.00578796	0.00908249	0.0266012	0.21413
ENSEASG00005017961	M10	0.0107525	0.0451533	-0.0533975	0.134948	-0.0367633	0.15127	-0.0383767	0.0671331	0.039304	0.233431
GOT2	M10	0.00878051	0.0310931	-0.0284505	0.0960979	-0.0307242	0.0925735	-0.000816198	0.0126217	0.0273514	0.172272
MDH1	M10	0.00741722	0.0706417	-0.057694	0.252367	-0.089699	0.212417	-0.0752105	-0.0285822	-0.00251828	0.368085
NARS1	M10	0.00493373	0.0306211	-0.0625951	0.110868	0.0432175	0.098499	-0.0288806	0.00181013	0.0429059	0.18845
RTN3	M10	0.00189224	0.00259462	-0.00141753	0.188729	-0.0265165	0.0842374	0.0347674	-0.0285732	0.0257304	0.242041
BHLHE41	M10	0.00153665	0.0219805	-0.0457873	0.0889577	-0.022012	0.0962088	-0.0500621	0.0150018	0.0384144	0.174114
RHBDD2	M10	-0.000563148	0.0275973	-0.0264246	0.137431	0.02451	0.0564141	-0.0352569	-0.034449	0.0237746	0.172306
VDAC3	M10	-0.00161759	0.0963	-0.0501636	0.165072	-0.073733	0.17344	-0.0352998	0.031821	0.0166192	0.271795
TMX2	M10	-0.00240847	0.0534219	-0.047377	0.0744921	-0.0208185	0.0962964	-0.0220932	0.0210423	0.0298083	0.17919
RETREG2	M10	-0.00366011	0.0452873	-0.0346846	0.109219	-0.0261632	0.0903332	-0.0148157	0.0215767	0.0305235	0.179993
ENSEASG00005032934	M10	-0.00566339	0.0709844	-0.0335786	0.198169	-0.0941061	0.147921	0.0112295	0.00917606	0.0359953	0.304523
OCIAD1	M10	-0.0108889	0.0905286	-0.0449911	0.211052	-0.0685738	0.163978	-0.0212267	0.0954896	0.0648085	0.301269
NT5C3B	M10	-0.0133901	0.0842524	-0.0409787	0.110477	-0.0381401	0.109878	-0.000479779	0.0251178	0.0375795	0.191375
LSM14B	M10	-0.0149631	0.0623228	-0.0609836	0.105837	0.000252373	0.09621	-0.0326292	0.00470922	0.0293816	0.176127
ENSEASG00005023391	M10	-0.0161253	0.079379	-0.0282768	0.0529717	-0.0482433	0.116801	-0.0385845	0.0164546	-0.000795815	0.18469
RRAGA	M10	-0.0180942	0.243814	-0.119992	0.143683	-0.0968669	0.263444	-0.0828162	0.169888	0.0413353	0.318379
MYL12B	M10	-0.0194857	0.160272	-0.0789589	0.126516	-0.0827136	0.186715	-0.0436759	0.0318649	0.00639752	0.260773
TSPAN3	M10	-0.0215351	0.19942	-0.077686	0.167835	-0.081909	0.204907	-0.0438642	0.0717361	0.062471	0.315228
AKAP7	M10	-0.0294218	0.190168	-0.07167	0.122136	-0.156812	0.226237	-0.0252214	0.0959474	0.0113333	0.293586
PPP2CB	M10	-0.0296373	0.126134	-0.0715592	0.212379	-0.11463	0.239939	-0.0491475	0.151212	0.0275513	0.351423
PRXL2A	M10	-0.0314223	-0.00332819	-0.0647072	0.152774	-0.0510061	0.175455	-0.0510439	0.0583879	0.0099612	0.291988
PLD3	M10	-0.0346311	0.0379934	-0.0370411	0.270904	-0.041633	0.123354	-0.064094	0.00627399	-0.00469765	0.318533
CXXC5	M10	-0.0348312	0.054994	-0.0278626	0.16261	0.00117558	0.0822055	-0.00957462	0.0166974	0.0181888	0.216906
ENSEASG00005032703	M10	-0.0376348	0.167607	-0.0855726	0.111837	-0.0614579	0.182448	-0.0482294	0.096147	0.0434075	0.232236
CLTB	M10	-0.0457122	0.0822533	-0.0463793	0.168177	-0.067654	0.160143	-0.0547526	0.105721	-0.00683313	0.251031
HSPA2	M10	-0.0468067	0.191535	-0.0568338	0.15204	-0.120475	0.180245	-0.0627189	0.0626463	0.0116079	0.234205
SNRPN	M10	-0.0512849	0.0419537	-0.0462395	0.254768	-0.0387762	0.140588	-0.0523222	-0.0163363	-0.015857	0.330532
ENSEASG00005004767	M10	-0.0616624	0.127444	-0.0892965	0.173465	-0.0525069	0.191015	-0.0640047	0.0586311	0.0155702	0.320255
ENSEASG00005032554	M10	-0.06265	0.121786	-0.0432625	0.176445	-0.0670179	0.150225	-0.0577931	0.0561827	0.00161229	0.253956
CAMK2N1	M10	-0.0656653	0.133624	-0.0393903	0.219673	-0.0865135	0.166093	-0.0278692	0.0258097	0.0546606	0.315116
MTURN	M10	-0.0715279	0.142746	-0.0328328	0.188752	-0.0665508	0.134044	-0.0282557	0.0404033	0.00518768	0.259548
THRA	M10	-0.0726018	0.176786	-0.0474613	0.137396	-0.0388842	0.132997	-0.0361778	0.0623073	0.0290737	0.225144
MAGED2	M10	-0.0771192	0.228702	-0.108407	0.151871	-0.0699162	0.215149	-0.068466	0.160665	0.0454578	0.307954
ENSEASG00005035930	M10	-0.0847298	0.050406	-0.0581048	0.235513	-0.0199923	0.147076	-0.0494988	-0.00641572	0.013284	0.327792
ENSEASG00005023792	M10	-0.0988877	0.241831	-0.104739	0.185886	-0.111669	0.226673	-0.00962385	0.133286	0.0720888	0.346293
PEBP1	M10	-0.104093	0.211169	-0.0983605	0.206237	-0.141358	0.212191	0.0235432	-0.0440386	-0.0180963	0.420306
ENSEASG00005038643	M2	0.172942	0.111097	-0.113488	-0.20852	-0.0700734	0.126693	-0.0563951	0.0262114	0.094721	0.0270795
VIM	M2	0.151585	0.492182	-0.233854	0.0792895	-0.308617	0.552483	-0.213334	0.509123	0.0868903	0.328338
FGL2	M2	0.150358	0.230723	-0.116852	-0.0162786	-0.0983811	0.190098	-0.0674375	0.0585789	0.0770314	0.140805
TSC22D3	M2	0.115332	0.174021	-0.0968767	0.0381335	-0.0784638	0.177378	-0.0312071	0.0211325	0.0912545	0.117968
TENT5A	M2	0.112633	0.112233	-0.10436	0.00529165	-0.0777367	0.121168	-0.0279158	0.0066226	0.112694	0.110134
SHISA5	M2	0.0962528	0.184861	-0.103505	0.0361852	-0.112141	0.229931	-0.0923763	0.22566	0.035363	0.15095
HEXB	M2	0.0810601	0.258915	-0.0964851	0.0145203	-0.110828	0.20297	-0.0437362	0.0677065	0.0551065	0.17531
ENSEASG00005033593	M2	0.0700031	0.164194	-0.0471891	0.0211521	-0.0749351	0.121581	0.0171125	0.0251997	0.0801015	0.109669
DSE	M2	0.0616096	0.141357	-0.0345841	0.0374696	-0.0642146	0.124631	-0.0612162	0.102498	0.0268622	0.0768129
TGFBI	M2	0.0599212	0.307987	-0.109478	0.00399985	-0.111725	0.198304	-0.082577	-0.00358491	0.0052472	0.153029
CITED2	M2	0.0582187	0.264814	-0.102461	0.103408	-0.146608	0.253579	-0.084539	0.0765228	0.0458971	0.210471
POLG2	M2	0.0554094	0.0846212	-0.0378759	0.00565388	-0.0361703	0.0660218	-0.00401092	0.0295948	0.0777363	0.038214
ENSEASG00005008466	M2	0.0482934	0.35466	-0.104699	0.0154369	-0.124834	0.207047	-0.0474269	0.258506	0.115526	0.12913
TOR3A	M2	0.0449586	0.127774	-0.0516258	0.032649	-0.0676049	0.111497	0.0131026	0.0528927	0.0748687	0.110255
CERS2	M2	0.0414583	0.117728	-0.0974089	-0.0184921	-0.0118329	0.133857	-0.00950326	0.0730508	0.083244	0.112182
CPNE3	M2	0.036849	0.162682	-0.0544722	0.0439859	-0.0909865	0.134771	0.0282298	0.094022	0.0900285	0.139033
VCAN	M2	0.0307222	0.319307	-0.00732981	0.0519733	-0.0821497	0.104705	-0.0280487	0.0067784	0.00914081	0.110102
PTTG1IP	M2	0.0251144	0.195482	-0.0731722	0.0454135	-0.0585485	0.151932	0.00865003	0.142304	0.0795171	0.135757
ABCA6	M2	0.0234054	0.228048	0.00448822	0.0296064	-0.0796881	0.0326483	0.114191	-0.000855001	0.094118	0.0543681
ABCA9	M2	0.0220738	0.451209	-0.0463805	-0.00633818	-0.109411	0.128387	-0.0523068	0.0287748	0.0606436	0.0978235
TIMP2	M2	0.0203069	0.356009	-0.0825634	0.0619329	-0.111121	0.198921	-0.0473227	0.0633772	0.0216457	0.188402
HDDC2	M2	0.015739	0.135877	-0.0399914	0.0790621	-0.0489257	0.140415	-0.0366875	0.00544577	0.0284381	0.146058
ENSEASG00005004759	M2	0.0153825	0.236455	-0.0592732	0.0668131	-0.0749653	0.1886	-0.0386724	0.142996	0.0576096	0.166215
LMO4	M2	0.0141927	0.286819	-0.136348	0.0518263	-0.102098	0.236595	-0.0434766	0.0454577	0.0618991	0.215107
KCTD9	M2	0.0137728	0.16349	-0.0408817	0.0680043	-0.0686691	0.127913	-0.0281699	0.0730265	0.0485159	0.111132
AHNAK	M2	0.0109682	0.406885	-0.178261	0.0888649	-0.232263	0.36808	-0.132279	0.400948	0.094444	0.244451
CALCOCO1	M2	0.0109053	0.122433	-0.05196	0.0648511	-0.0419423	0.111654	-0.023154	0.0849058	0.0641015	0.105172
TMEM184C	M2	0.0107266	0.081843	-0.0335906	0.04476	-0.0366602	0.0828284	0.00226781	0.0604267	0.0530413	0.0971379
NUCB1	M2	0.00788031	0.278661	-0.0854409	0.0498762	-0.0970543	0.200658	-0.0381602	0.200122	0.0931814	0.15752
PLAGL1	M2	0.00574198	0.0968818	-0.00866536	0.0323664	-0.0323738	0.0553672	0.0137194	0.0580688	0.0945161	0.0480928
NSRP1	M2	0.00477673	0.101016	-0.0289197	0.068829	-0.0727006	0.108319	0.0713926	0.0892167	0.11415	0.11775
NUDT5	M2	0.00453769	0.167069	-0.0526114	0.0294928	-0.0113462	0.100978	0.0237065	0.0104338	0.0994907	0.090955
LAPTM4A	M2	0.00277859	0.475751	-0.225042	0.128596	-0.203805	0.4248	-0.173496	0.257456	0.0346664	0.388093
LXN	M2	0.00141398	0.117197	-0.0388177	0.0390883	-0.0467463	0.108438	0.0135149	0.0947186	0.0616252	0.0923918
TXNIP	M2	0.000676942	0.382756	-0.235768	-0.0167453	-0.0800628	0.321147	-0.207982	0.443172	0.0642818	0.18074
ENSEASG00005034922	M2	-0.00165394	0.109873	0.0110243	0.0395921	-0.0573503	0.0454456	0.0154619	0.0492468	0.0301663	0.0674347
ACTR1B	M2	-0.00215491	0.118844	-0.0563985	0.0751479	-0.0234052	0.111012	-0.0116897	0.103548	0.0769022	0.115085
ENSEASG00005026043	M2	-0.00347821	0.242488	-0.0757774	0.0157834	-0.0992622	0.139564	0.0176044	0.0862476	0.0694043	0.140774
ESF1	M2	-0.00563397	0.112163	-0.0249064	0.0695312	-0.0659624	0.0934305	0.0705896	0.0803799	0.114175	0.109316
ENSEASG00005016242	M2	-0.0101216	0.260006	-0.0920346	0.0788529	-0.123962	0.191287	-0.0392893	0.0485018	0.0661466	0.17462
NAV1	M2	-0.0105866	0.307911	-0.00670996	0.0316907	-0.120964	0.133265	-0.0303882	0.201005	0.0834598	0.0851878
ENSEASG00005032438	M2	-0.0126292	0.133413	0.00790512	-0.0221984	-0.0325166	-0.0246912	0.158431	0.00920258	0.0909848	0.00705926
KDSR	M2	-0.0137172	0.121492	-0.0327404	0.0666654	-0.045986	0.0980883	0.00461682	0.0502491	0.0421546	0.125681
ENSEASG00005005960	M2	-0.0142763	0.326248	-0.145146	0.0697504	-0.180556	0.308617	-0.0532467	0.184897	0.0225371	0.28783
CCPG1	M2	-0.0146456	0.189713	-0.0867803	0.122432	-0.0137652	0.130542	-0.0152336	0.0599547	0.0732074	0.185692
ANXA5	M2	-0.0171335	0.42182	-0.13942	0.0872929	-0.160722	0.325725	-0.0960204	0.266018	0.0387713	0.275121
ATRAID	M2	-0.01772	0.208737	-0.115728	0.0346543	0.00126928	0.151358	-0.0265813	0.0592203	0.0593736	0.143792
AAMDC	M2	-0.0179872	0.229002	-0.0636631	0.0737201	-0.123575	0.220078	-0.0378525	0.123142	0.0282035	0.184067
ITGB5	M2	-0.0196067	0.168445	-0.00659922	-0.0058411	-0.0607696	0.0338734	0.0859634	0.0504226	0.0691819	0.0609923
NTPCR	M2	-0.019815	0.149461	-0.0158608	0.0614241	-0.0546854	0.10981	-0.00715187	0.0610194	0.027826	0.106877
GINM1	M2	-0.0203747	0.252607	-0.112323	0.05897	-0.101518	0.236115	-0.0623006	0.181409	0.0300023	0.199132
ENSEASG00005019977	M2	-0.0206641	0.230057	-0.0711123	0.0552328	-0.0704813	0.144162	-0.0203409	0.0550241	0.0338443	0.156116
DHRS3	M2	-0.0209196	0.220889	-0.0657682	0.0095306	-0.0591279	0.122173	-0.0171182	0.122237	0.0480098	0.101763
SLC39A1	M2	-0.0210689	0.212961	-0.0929617	0.0607911	-0.080334	0.193232	-0.0441237	0.18037	0.0481302	0.181431
CCDC152	M2	-0.0257368	0.288033	-0.0438227	0.0351963	-0.0862585	0.144747	-0.0206444	0.0698932	0.0137882	0.133942
EBPL	M2	-0.0265426	0.0957553	-0.010831	0.0450684	-0.025924	0.0731779	0.017729	0.0470354	0.0166355	0.079583
COLEC12	M2	-0.0266557	0.340198	0.0322675	0.049357	-0.0960108	0.0825475	-0.00639018	0.0335565	0.00908683	0.0789339
DOLK	M2	-0.0268854	0.101229	-0.0212387	0.0325587	-0.0310634	0.0706583	0.00487658	0.0748255	0.0137865	0.0803462
CD302	M2	-0.0270503	0.289858	-0.0316571	0.0327556	-0.0587648	0.0939597	-0.000826776	0.0682813	0.0541102	0.0890361
DCBLD1	M2	-0.0280558	0.137927	-0.0117864	0.036078	-0.0235787	0.0604151	0.00212629	0.0719963	0.0514431	0.0500584
ENSEASG00005030186	M2	-0.028125	0.280102	-0.0947067	0.0743291	-0.0979611	0.233514	-0.0576504	0.065655	0.0220669	0.204918
CD81	M2	-0.0287863	0.413974	-0.162872	0.109809	-0.163075	0.345216	-0.139491	0.330837	0.039305	0.302746
ENSEASG00005002434	M2	-0.0292654	0.227466	-0.03245	0.054465	-0.0705772	0.105969	0.0122413	0.0840089	0.06721	0.0909688
STOM	M2	-0.0294685	0.154053	-0.0475682	0.0645357	-0.0717333	0.116461	0.058684	0.0988953	0.0553935	0.148712
ENSEASG00005017858	M2	-0.0307973	0.10607	-0.0613494	0.0655831	-0.0105311	0.113877	-0.0219295	0.0454633	0.0369283	0.127089
ENSEASG00005000303	M2	-0.0314704	0.108293	-0.063033	0.0746668	-0.023878	0.102523	0.0153107	0.0796219	0.0395632	0.142919
BMP1	M2	-0.0319829	0.131818	-0.00307273	0.0404666	0.000174492	0.0279775	0.0280792	0.0899247	0.102159	0.0415595
CALU	M2	-0.0323303	0.0942258	-0.031456	0.039882	0.0244979	0.0281276	0.0348558	0.0175476	0.0967533	0.0511807
SCARB2	M2	-0.0330871	0.130827	-0.0424121	0.0434007	0.0331698	0.0653297	0.0112779	0.0192701	0.0356548	0.106495
IL11RA	M2	-0.0341209	0.0869206	-0.0369093	0.0225164	0.0365353	0.0219821	0.0417543	0.0187167	0.0488521	0.0515869
SPART	M2	-0.0346727	0.0975287	-0.0133184	0.0613041	-0.0172576	0.0527964	0.0497642	0.0302627	0.0729683	0.088049
PLBD2	M2	-0.0350897	0.15134	-0.0354423	0.0521335	-0.0190438	0.0706699	0.0238131	0.0424565	0.0383603	0.114545
DHRS7	M2	-0.0355201	0.362471	-0.105658	0.0793715	-0.124964	0.236164	-0.0684503	0.133285	0.0265725	0.212161
BTD	M2	-0.0360035	0.128743	0.00844145	0.0622579	-0.0748472	0.0852534	0.0097761	0.0685347	0.0024644	0.101498
ENSEASG00005036960	M2	-0.0365072	0.207839	-0.0665636	0.116103	-0.10924	0.179983	0.01117	0.120856	0.067202	0.203272
PLOD1	M2	-0.0375236	0.191142	-0.0401158	0.0376361	-0.0291336	0.096283	-0.0104777	0.141052	0.0629409	0.100171
HADH	M2	-0.0375966	0.108621	-0.0664145	0.037182	-0.0293149	0.069271	0.0723242	0.00742039	0.0135848	0.131093
NFE2L2	M2	-0.0379473	0.193006	-0.0658169	0.0374817	-0.0283285	0.117243	0.0397916	0.144135	0.122892	0.125882
LGALS3	M2	-0.0380171	0.511236	-0.113827	0.0779329	-0.159941	0.280052	-0.0710509	0.0826444	0.02831	0.225495
LRP1	M2	-0.0382269	0.567191	-0.0811752	0.07132	-0.106314	0.210462	-0.0526068	0.0320093	0.0584916	0.193043
TXNDC12	M2	-0.0394393	0.111155	-0.0153616	0.0778027	0.011533	0.077853	-0.00658977	0.0487272	0.04049	0.101177
CYB5R3	M2	-0.0396045	0.194541	-0.0804268	0.085558	-0.0689926	0.176577	-0.0179742	0.182192	0.04596	0.175249
TXNDC15	M2	-0.039666	0.163918	-0.0459886	0.0854884	-0.0659381	0.138089	-0.0282066	0.0686604	0.00802466	0.15484
RARRES1	M2	-0.040355	0.338579	-0.0676035	-0.00830484	-0.112915	0.162558	-0.0553563	0.0898906	0.0303399	0.0979324
ITM2A	M2	-0.0418206	0.456663	-0.130845	0.0613422	-0.151424	0.274418	-0.0991515	0.283345	0.0293833	0.185675
GLT8D1	M2	-0.0425656	0.163165	-0.0448948	0.0603564	-0.0217141	0.0902659	0.00686736	0.0556568	0.0575811	0.109969
MRC2	M2	-0.0437214	0.481707	-0.0554585	0.0250847	-0.0994106	0.148615	-0.0319247	0.066347	0.053561	0.12549
VAT1	M2	-0.0461693	0.259173	-0.0953597	0.0698318	-0.110374	0.229076	-0.0408278	0.27678	0.062082	0.200806
DEFB1	M2	-0.052696	0.220714	-0.013604	0.0303709	-0.0662384	0.0280434	-0.0201894	-0.0438524	0.0305927	0.0781285
UGDH	M2	-0.0538342	0.126251	0.0239566	0.0336037	-0.0483211	0.00690829	0.147451	-0.0181291	0.0514018	0.0407024
UAP1	M2	-0.0550249	0.297137	-0.0511231	0.0430785	-0.0079772	0.0933262	-0.0148122	-0.017707	0.0708417	0.0699666
PLOD2	M2	-0.0562156	0.307942	0.00901999	0.0368808	-0.0746527	0.068614	0.0348729	0.00969661	0.0361014	0.0770031
P4HA2	M2	-0.0589033	0.297669	-0.0514216	0.0558228	-0.0733899	0.118952	0.00911147	0.0804351	0.0355505	0.132147
ENSEASG00005034520	M2	-0.0591769	0.355116	-0.0948529	0.0219541	-0.144457	0.200526	-0.0178914	0.152345	0.0704232	0.134897
CTSK	M2	-0.0595905	0.486567	-0.0727287	0.0829671	-0.118636	0.177107	-0.0154135	0.083597	0.0524983	0.167522
LTBP3	M2	-0.0599118	0.400027	-0.0597769	0.0815693	-0.0903183	0.155274	-0.031307	0.0961167	0.0573353	0.15176
SELENOM	M2	-0.0640252	0.207517	-0.0690774	0.0692667	-0.0401246	0.160739	-0.0453002	0.170308	0.0335196	0.151612
TCEAL9	M2	-0.064588	0.170231	-0.0512703	0.131751	-0.0465065	0.134126	-0.025911	0.0379338	0.0557795	0.178934
NENF	M2	-0.0652449	0.28053	-0.141396	0.100143	-0.134803	0.277792	-0.0674549	0.192792	0.00889924	0.270128
ACKR3	M2	-0.0658899	0.36564	-0.0545207	0.0596962	-0.14673	0.142978	0.0469382	0.100091	0.0503672	0.118536
DDAH2	M2	-0.0662047	0.309027	-0.0784088	0.079611	-0.0986467	0.191709	-0.0488347	0.134779	0.0347157	0.189312
ITIH5	M2	-0.067673	0.276313	-0.0153475	0.0633511	-0.0733338	0.115028	-0.0256988	0.186469	0.027308	0.0978679
VASN	M2	-0.0704276	0.367827	-0.0642595	0.0943374	-0.0933172	0.164385	-0.0311626	0.0397335	0.0318811	0.190832
ENSEASG00005033022	M2	-0.0712383	0.460964	-0.177614	0.0078243	-0.0755771	0.224378	-0.00472051	0.122258	0.0639043	0.247655
DPYSL3	M2	-0.0715512	0.302367	0.0029616	0.0811655	-0.0802281	0.122932	-0.0144478	0.0632767	0.00383736	0.138222
TMED3	M2	-0.0715645	0.167567	-0.118598	0.0163076	0.141721	0.0845966	-0.0808575	-0.0365904	-0.0490944	0.0934748
SEPTIN11	M2	-0.0720748	0.233454	0.0231321	0.10267	-0.0951791	0.0459	0.17782	0.0285674	0.099102	0.1094
PLAU	M2	-0.0721404	0.450554	-0.116679	0.0186588	-0.143808	0.231036	-0.101603	0.214609	0.0197801	0.149228
ENSEASG00005013613	M2	-0.0726183	0.374517	0.0397603	0.0877574	-0.134437	0.0929973	0.0762003	0.0137465	0.0260831	0.108023
ENSEASG00005016322	M2	-0.0726271	0.359872	0.0380656	0.0832702	-0.110445	0.0877181	0.000717065	0.00252072	-0.0294958	0.100011
C12orf57	M2	-0.0747535	0.234528	-0.100879	0.0827947	-0.0702884	0.204915	-0.0312389	0.144556	0.0500332	0.192444
ZNF503	M2	-0.076163	0.206696	-0.0662664	0.0602621	-0.0412384	0.112428	0.00248729	0.116533	0.0562213	0.121545
ABI3BP	M2	-0.0764029	0.317127	0.102115	0.0546872	-0.0936556	0.0353268	0.0243379	-0.00299621	-0.0286451	0.0301358
MPZL1	M2	-0.0768028	0.243067	-0.0431644	0.0436812	-0.00824528	0.0751235	0.00954946	0.0636527	0.0241005	0.0979661
ENSEASG00005031498	M2	-0.0769569	0.316846	-0.0805895	0.0285053	-0.0226772	0.12558	0.00677405	0.0201676	0.0309603	0.120402
C7	M2	-0.0779799	0.460517	-0.0181339	0.0598662	-0.141555	0.108903	-0.0414142	0.0207761	-0.00705842	0.0992719
GPC3	M2	-0.0782265	0.308467	0.0835259	0.0921754	-0.105449	0.0662668	0.00691425	0.0073657	-0.0092883	0.0744288
FZD1	M2	-0.0787328	0.407355	-0.0430113	0.0606096	-0.120984	0.143057	-0.0299322	0.0415377	0.00128208	0.146747
NEXN	M2	-0.0799946	0.379142	-0.0339572	0.0777718	-0.0946021	0.119478	-0.0381191	0.029321	-0.00400037	0.140048
ACAT1	M2	-0.0811665	0.121496	-0.028189	0.0316341	0.00308501	0.0129173	0.117648	-0.0379035	0.0276845	0.0822936
FGFR1	M2	-0.0817555	0.256137	-0.0711806	0.0395502	0.0628428	0.0705937	-0.0460921	0.00614812	0.0825374	0.0964533
SVEP1	M2	-0.0824861	0.41793	0.0543498	0.081258	-0.105583	0.0711599	-0.000460671	-0.00781858	-0.0270834	0.0717789
SSPN	M2	-0.0824939	0.377228	-0.0207647	0.114262	-0.101653	0.153508	-0.0297736	0.0291719	-0.000101643	0.16983
ENSEASG00005023655	M2	-0.0844147	0.390398	-0.0549944	0.109443	-0.123994	0.186148	-0.035184	0.0801201	0.0211313	0.193223
TRIP10	M2	-0.0846756	0.259719	-0.056819	0.0497249	-0.0683214	0.0748564	0.00178175	0.16051	0.14999	0.0594151
CLEC3B	M2	-0.0855107	0.379674	-0.0742887	0.0629615	-0.0933974	0.173082	-0.0528952	0.220589	0.0128575	0.144639
S100A1	M2	-0.0867227	0.300551	-0.0467472	0.0410602	-0.0929769	0.128354	-0.0303545	0.10634	-0.00625856	0.132195
ENSEASG00005009938	M2	-0.0869535	0.350173	-0.00392228	0.0214473	-0.0414466	0.0641401	0.0353819	-0.0194752	0.0406755	0.0661967
HSPB6	M2	-0.0875425	0.462951	-0.093988	0.0918178	-0.132821	0.223765	-0.0635936	0.11523	0.00619404	0.215759
NR2F1	M2	-0.0875715	0.351271	-0.028854	0.125999	-0.0822691	0.140878	-0.0382127	0.0852605	0.0284088	0.178171
ABCA8	M2	-0.0883852	0.559433	-0.0301931	0.0626075	-0.12182	0.142183	-0.0378685	0.0135364	0.00232057	0.116242
PDK4	M2	-0.0884807	0.218859	-0.0554202	0.0525288	-0.0812366	0.118269	0.00256743	0.214848	0.073076	0.09597
ASPH	M2	-0.0888082	0.277165	0.025109	0.164248	-0.0938452	0.087349	0.0845072	0.023321	0.052667	0.158796
CNRIP1	M2	-0.0889431	0.321791	-0.0372758	0.17431	-0.1154	0.185232	-0.0551887	0.0961909	-0.00520674	0.213183
LTBP4	M2	-0.0890317	0.487977	-0.077514	0.0879353	-0.106252	0.170703	-0.0339397	0.138872	0.0233611	0.164198
ISLR	M2	-0.0890432	0.599317	-0.0806519	0.0932954	-0.109012	0.188401	-0.0492742	0.0608792	0.0198007	0.193265
MXRA8	M2	-0.089454	0.521084	-0.0745398	0.0968912	-0.0943743	0.176467	-0.0137703	0.0557104	0.036637	0.190261
FBLN5	M2	-0.0895675	0.531846	-0.0176199	0.0594901	-0.121965	0.122052	-0.0351598	0.0210827	-1.52832e-05	0.10838
CDC42EP4	M2	-0.0899067	0.163391	-0.0452379	0.0686767	-0.000824665	0.0786972	-0.00210504	0.0727777	0.0288992	0.118499
ENSEASG00005010860	M2	-0.0904888	0.298952	-0.0271987	0.0893668	-0.0971773	0.132136	0.00292813	0.137357	0.0230476	0.146233
SLIT3	M2	-0.0907846	0.271293	0.166184	0.0997386	-0.101913	0.000558092	0.0155004	-0.0239686	-0.0767119	0.0330007
KDELR3	M2	-0.091155	0.191726	-0.0638343	0.0270649	0.0991949	0.046428	-0.0369867	0.00605768	-0.00724478	0.069918
SULF2	M2	-0.0920115	0.368182	-0.0188307	0.0402265	-0.00268368	0.0627917	0.0210361	-0.0110788	0.018628	0.0748038
NECTIN3	M2	-0.0921022	0.193788	0.0619955	0.0739656	-0.0844177	-0.000216211	0.161144	0.00272889	0.0506191	0.0564943
ZFYVE21	M2	-0.0924714	0.09606	-0.0975164	0.0350974	0.151427	0.0456898	-0.0399141	0.0789673	0.0523515	0.0804666
SFRP1	M2	-0.0940418	0.470831	-0.05849	0.0831329	-0.111437	0.13623	-0.0484132	0.0158925	-0.00781963	0.160422
DSTN	M2	-0.0941799	0.332982	-0.0921364	0.14678	-0.146997	0.271958	-0.048737	0.0917559	0.018037	0.295716
BACE2	M2	-0.0943562	0.258748	-0.0125367	0.0598024	-0.0632483	0.0806165	0.0533097	0.166869	0.0411404	0.0912399
CTBP2	M2	-0.094909	0.139452	-0.0296044	0.120777	-0.0148525	0.100078	-0.00142463	0.113924	0.0354801	0.16315
ARHGAP21	M2	-0.0957639	0.150329	0.0475969	0.0885229	-0.0678266	0.00175985	0.147998	0.0789915	0.0904031	0.071895
ENSEASG00005027751	M2	-0.0958343	0.556612	-0.0315723	0.0761824	-0.146923	0.173362	-0.0300694	0.0231194	0.00835991	0.135786
GOLIM4	M2	-0.0965206	0.185144	-0.0315016	0.0542339	-0.0268789	0.0430371	0.158396	0.0731099	0.128242	0.110119
VKORC1	M2	-0.0966059	0.344509	-0.113375	0.107647	-0.114793	0.239663	-0.08332	0.179782	-0.00770506	0.237615
OLFML3	M2	-0.0970395	0.630619	-0.0977072	0.0800112	-0.108824	0.207134	-0.0568085	0.0395891	0.00986142	0.194166
COL14A1	M2	-0.0977088	0.485906	0.036569	0.0941618	-0.16308	0.119711	-0.0154675	0.0136852	-0.0387552	0.118524
EFEMP2	M2	-0.097906	0.425984	-0.085602	0.0760736	-0.102796	0.184996	-0.0535858	0.126654	0.0176452	0.187422
TNXB	M2	-0.0982666	0.578372	-0.0634863	0.0784375	-0.101725	0.166521	-0.0380428	0.0606561	0.0205117	0.138298
SESTD1	M2	-0.0991021	0.186319	0.0326124	0.0667904	-0.0297395	-0.0180017	0.175268	0.00475064	0.0965559	0.0529858
GSTA4	M2	-0.0994055	0.224871	-0.0175504	0.158387	-0.0672894	0.099459	-0.0196853	-0.00756758	0.0406933	0.174122
COL12A1	M2	-0.101876	0.39756	0.0308429	0.139986	-0.116293	0.0896072	0.0482164	0.0584642	0.0284789	0.140892
PCOLCE2	M2	-0.102667	0.610468	-0.0549048	0.106977	-0.170305	0.197086	-0.0396188	0.0220516	-0.00266138	0.168526
PRSS23	M2	-0.10288	0.431749	-0.0654059	0.091406	-0.0905029	0.180062	-0.0466375	0.139353	0.0352192	0.177239
COL1A1	M2	-0.103044	0.635015	-0.0846421	0.0979864	-0.0962835	0.205568	-0.0556712	0.0626744	0.00962766	0.212379
SDC2	M2	-0.103071	0.443411	-0.0212407	0.118492	-0.140946	0.16664	-0.000174129	0.109176	0.0374276	0.190787
CTSF	M2	-0.10313	0.364388	-0.070898	0.133492	-0.0856367	0.175937	-0.0460809	0.0628008	0.0147056	0.219243
VCAM1	M2	-0.103218	0.542074	-0.07767	0.0753675	-0.140242	0.225224	-0.0611242	0.0937431	0.0395923	0.17626
SPON2	M2	-0.10486	0.446669	-0.0630749	0.0714677	-0.0821736	0.106421	0.0597672	0.00249821	0.0295983	0.157846
HTRA1	M2	-0.104987	0.422881	-0.0655536	0.0255845	-0.121203	0.212901	-0.0525776	0.252586	0.0570834	0.194952
SGCE	M2	-0.105145	0.324394	-0.0234943	0.113448	-0.0828004	0.128117	-0.028104	0.15562	0.0619055	0.147835
BGN	M2	-0.105544	0.526367	-0.0775306	0.121441	-0.147993	0.244528	-0.056383	0.185812	0.0508825	0.244513
PMP22	M2	-0.106727	0.618897	-0.0886951	0.0888202	-0.161023	0.234427	-0.0587092	0.0928733	0.0154463	0.212092
NDRG2	M2	-0.106864	0.291792	-0.0718424	0.0646165	-0.116818	0.201799	-0.0472079	0.177474	0.0227894	0.208245
LUM	M2	-0.107746	0.67916	-0.0870766	0.0809872	-0.168212	0.211292	-0.0584206	0.0345029	0.00215102	0.178036
S100A13	M2	-0.108019	0.402524	-0.101857	0.0717939	-0.142096	0.24742	-0.074439	0.263797	0.0206665	0.203924
ENSEASG00005010469	M2	-0.108468	0.179537	-0.0103131	0.0853508	0.0314474	0.0260337	0.017154	0.0299983	0.0161641	0.0869089
PTN	M2	-0.108584	0.379464	0.00759885	0.085408	-0.0705754	0.114299	-0.0456878	-0.00771547	-0.0483801	0.156106
SERPINF1	M2	-0.109188	0.615022	-0.110617	0.0772571	-0.0881994	0.205608	-0.0742278	0.0203496	-0.00820617	0.191327
IGFBP5	M2	-0.109345	0.153446	-0.0474349	0.0660253	-0.0416194	0.0214084	0.134341	0.0843668	0.069767	0.104738
ECM1	M2	-0.109847	0.678345	-0.101352	0.0993343	-0.155498	0.234558	-0.0581516	0.0558845	0.0110186	0.200038
CD63	M2	-0.110295	0.486222	-0.211281	0.0691885	-0.18989	0.385893	-0.120352	0.309967	0.0284634	0.354551
COL6A2	M2	-0.110487	0.654753	-0.0734297	0.109105	-0.123003	0.208602	-0.0405492	0.0616208	0.0347039	0.203127
MMP2	M2	-0.110618	0.599899	-0.0679491	0.0839828	-0.0989535	0.18988	-0.0266393	0.111061	0.0473647	0.171195
ENSEASG00005010848	M2	-0.111013	0.294788	0.118534	0.176316	-0.117763	0.0792145	-0.0111841	0.0634266	-0.0316436	0.136251
FN1	M2	-0.111597	0.590686	-0.0677154	0.115691	-0.172714	0.230772	-0.0579486	0.186115	0.0212598	0.208826
OGN	M2	-0.111954	0.663112	-0.103379	0.120383	-0.164783	0.258667	-0.0652197	0.076243	0.00948524	0.244129
CFH	M2	-0.112043	0.6199	-0.0268741	0.0875279	-0.176372	0.191225	-0.0362707	0.028848	0.00945021	0.151458
PROCR	M2	-0.112391	0.198094	-0.0714677	0.052741	0.111426	0.0504885	-0.0407205	0.113198	0.0584946	0.060476
GFPT2	M2	-0.113946	0.395379	-0.0307504	0.0687146	-0.0114362	0.063597	0.0563356	-0.0198681	0.0582201	0.0813796
RCN1	M2	-0.114531	0.454808	-0.0927951	0.131853	-0.123943	0.238221	-0.0773643	0.209634	0.000540928	0.2382
CCDC80	M2	-0.114683	0.674455	-0.0910051	0.100925	-0.160385	0.228369	-0.0647427	0.0513225	-0.00770381	0.212861
PCOLCE	M2	-0.1159	0.687564	-0.0972949	0.0759737	-0.110783	0.215172	-0.0550895	0.0350812	0.0257351	0.180372
IGFBP6	M2	-0.116324	0.495309	-0.128252	0.0767023	-0.120274	0.244122	-0.0861775	0.307639	0.0198476	0.196958
SOD3	M2	-0.11668	0.369795	-0.0941266	0.0368759	-0.11183	0.134299	-0.0812001	0.00966365	-0.0819994	0.159297
COL5A2	M2	-0.11886	0.353221	0.135186	0.0903724	-0.0867283	0.00646867	0.0763093	-0.0152014	-0.00999779	0.0469711
ENSEASG00005028099	M2	-0.119168	0.650827	-0.100403	0.0571343	-0.134289	0.216885	-0.0678044	0.02998	0.0167972	0.161389
ENSEASG00005023836	M2	-0.120845	0.313914	-0.0548071	0.116562	-0.120873	0.136283	0.068487	0.104391	0.0220507	0.207685
MYH10	M2	-0.121103	0.254897	0.0217213	0.150411	-0.112467	0.071511	0.0842776	0.129894	0.0664473	0.157245
ENSEASG00005025717	M2	-0.122394	0.25071	-0.110557	0.0601809	0.0236629	0.131358	0.0241672	0.000199264	0.0194008	0.179262
EPHX1	M2	-0.122691	0.267159	0.034796	0.134853	-0.08607	0.014386	0.187421	-0.05498	0.0392	0.119524
SERPING1	M2	-0.123012	0.605122	-0.128271	0.0904037	-0.157346	0.277938	-0.0790801	0.266394	0.0326472	0.225876
LAPTM4B	M2	-0.123285	0.463854	-0.0762259	0.0793414	-0.0860826	0.188467	-0.0414514	0.0475795	-0.0108692	0.201273
GSN	M2	-0.124836	0.758018	-0.12628	0.0895365	-0.193709	0.303183	-0.0880844	0.0819731	0.0147508	0.236493
ENSEASG00005014465	M2	-0.125123	0.397805	-0.0262101	0.024997	-0.0690352	0.0271013	0.199587	-0.0446845	0.0839729	0.0669098
EFEMP1	M2	-0.126766	0.642483	-0.0567028	0.0733611	-0.158963	0.183481	0.00471811	0.00918426	0.0153867	0.15753
DPT	M2	-0.128339	0.737205	-0.108463	0.0681526	-0.154113	0.229995	-0.0775167	0.0214189	-0.0119611	0.187638
ENSEASG00005024567	M2	-0.128359	0.437795	-0.0362176	-0.0253061	-0.0532363	0.116947	-0.0586728	-0.0270109	-0.0362614	0.0969298
FBLN2	M2	-0.128787	0.57915	-0.0962185	0.0861499	-0.154594	0.252026	-0.0716072	0.314919	0.0407949	0.179769
COL6A3	M2	-0.128883	0.667563	-0.0396663	0.101472	-0.147988	0.157553	0.03596	0.0244098	0.0444681	0.163881
ENSEASG00005020635	M2	-0.129213	0.435193	-0.085682	0.066263	-0.0507803	0.159054	0.00261651	0.113277	0.0046819	0.175445
FBN1	M2	-0.13123	0.508688	0.0423976	0.10726	-0.144341	0.0992909	0.0738763	0.0814664	0.0317852	0.111148
LAMC1	M2	-0.133436	0.435181	0.0199652	0.101898	-0.125249	0.12463	0.0354446	0.18103	0.0485114	0.119138
LAMA2	M2	-0.13371	0.541854	0.106884	0.08436	-0.112298	0.0683149	0.024595	-0.00828324	-0.0239817	0.0687343
CXCL12	M2	-0.13692	0.581462	-0.106009	0.0817866	-0.163543	0.232661	-0.0873189	0.198158	-0.00385109	0.19425
FBLN1	M2	-0.13919	0.777677	-0.0958853	0.116342	-0.174074	0.23056	-0.057943	0.0169416	-0.00855892	0.212088
ENSEASG00005031806	M2	-0.139803	0.217485	-0.0813962	0.196014	-0.130536	0.224084	-0.0130181	0.289656	0.0834745	0.288354
LAMB2	M2	-0.141481	0.234469	-0.00218805	0.0692849	-0.0962888	0.0308448	0.203273	0.186272	0.155869	0.0865375
COL1A2	M2	-0.141646	0.822392	-0.0982563	0.120348	-0.159814	0.259557	-0.0728019	0.061337	0.00555872	0.242248
TFPI2	M2	-0.142216	0.654946	-0.125663	0.0984593	-0.172803	0.269026	-0.101017	0.208135	-0.0100123	0.237049
ENSEASG00005027669	M2	-0.14266	0.574868	-0.0734508	0.090487	-0.192074	0.254802	-0.0793411	0.172666	-0.0509598	0.193012
AKAP12	M2	-0.1435	0.471599	-0.020311	0.275298	-0.150273	0.224312	-0.0630271	0.105743	0.026751	0.303249
COL3A1	M2	-0.143665	0.804916	-0.0962038	0.126858	-0.175496	0.265339	-0.0785086	0.073841	0.00573533	0.252562
C1S	M2	-0.144127	0.733493	-0.0975767	0.0781606	-0.160938	0.209258	0.00238808	0.0201288	0.0357538	0.185835
COL6A1	M2	-0.145763	0.824367	-0.112003	0.122505	-0.177603	0.273675	-0.0744628	0.0658098	0.0260878	0.252216
PLPP3	M2	-0.14624	0.595055	-0.0703314	0.0828119	-0.153106	0.180495	-0.0136535	0.187537	0.0429867	0.166733
DCN	M2	-0.147425	0.868014	-0.10671	0.0974543	-0.192821	0.272462	-0.0804229	0.03267	0.000149782	0.213941
ENSEASG00005027058	M2	-0.148092	0.563478	-0.0989725	0.0847599	-0.145291	0.216037	-0.00996179	0.215952	0.0408764	0.173964
ENSEASG00005032991	M2	-0.152734	0.521925	-0.122552	0.080084	-0.0633502	0.213114	-0.0471665	0.0369454	0.00123694	0.229339
CFI	M2	-0.152925	0.0984929	-0.00935805	0.048604	-0.0384717	-0.0240738	0.259631	0.139023	0.103824	0.068045
MGP	M2	-0.15525	0.775777	-0.10604	0.108713	-0.211217	0.313023	-0.0826303	0.178996	0.0400918	0.237887
C1R	M2	-0.16145	0.750585	-0.0970792	0.0884392	-0.189781	0.218815	0.0216303	0.0326268	0.0336382	0.213699
ENSEASG00005020134	M2	-0.162157	0.506391	-0.0879333	0.110382	-0.144465	0.164127	0.0514891	0.0209972	0.0298084	0.238299
ENSEASG00005030801	M2	-0.170323	0.356351	-0.097802	0.0339999	0.0265012	0.0878958	0.079962	0.0113646	0.0326944	0.137284
ENSEASG00005028022	M2	-0.173783	0.299322	-0.0796923	0.0449342	0.00943306	0.0325851	0.0667588	0.0669849	0.0496731	0.100303
ALDH1A1	M2	-0.17443	0.536725	-0.0945338	0.115353	-0.1741	0.224426	-0.0286911	0.142316	0.0123189	0.245988
LAMB1	M2	-0.177891	0.563951	-0.0376356	0.120546	-0.146525	0.131016	0.134067	0.110158	0.109523	0.189453
CLU	M2	-0.193622	0.322456	-0.0367324	0.184923	-0.149156	0.136291	0.0301423	0.273921	0.0381624	0.243665
ENSEASG00005021003	M3	0.0697753	-0.0659308	0.141165	-0.0233254	-0.0424379	-0.0484619	0.0206192	-0.0622535	-0.0248727	-0.0675898
SLC9A9	M3	0.0410488	-0.0465732	0.230975	-0.0114565	-0.0555153	-0.110641	0.0356236	-0.0447153	-0.0427715	-0.103903
HDAC9	M3	0.0173837	-0.0836708	0.329301	0.0338171	-0.0764631	-0.135452	0.0570527	-0.0641585	-0.0716398	-0.11406
SLC8A1	M3	0.0139533	-0.00428183	0.189721	0.0449192	-0.0587141	-0.0716856	0.0254595	-0.0346573	-0.0304981	-0.0246717
SUPT3H	M3	0.0104631	-0.0630698	0.219926	0.0266017	-0.0434741	-0.111536	0.0993115	-0.054421	-0.0257911	-0.0820615
UBE2E2	M3	0.0103804	-0.0525497	0.215413	0.0200012	-0.0479833	-0.130668	0.115774	-0.0254776	0.026755	-0.0785217
TPK1	M3	0.0081189	-0.0633145	0.182656	-0.00268524	-0.00972374	-0.109099	0.0691924	-0.0241712	-0.00998185	-0.0832681
CAMK1D	M3	0.00758167	-0.0683707	0.194822	0.016275	0.010443	-0.11518	0.0334682	-0.05701	-0.0426151	-0.0975588
CACNA1A	M3	0.00446997	-0.0476851	0.179139	0.0357061	-0.069327	-0.0436227	0.0157703	-0.0240849	-0.0867488	-0.0510362
KDM4C	M3	0.00428474	-0.0745353	0.208304	0.0338533	-0.0407267	-0.12462	0.140248	-0.0525065	0.0154307	-0.0794231
VPS13B	M3	0.00369944	-0.0842343	0.285667	0.0357758	-0.0775098	-0.18278	0.206771	-0.033948	0.0509551	-0.125032
ENSEASG00005011360	M3	-0.00264384	-0.0594668	0.234428	0.0278726	-0.0679607	-0.145783	0.159132	-0.0147722	0.0479557	-0.0949088
AGPS	M3	-0.00441941	-0.0774386	0.324089	0.0532978	-0.0694352	-0.120972	0.109677	-0.0570663	-0.0764475	-0.0895506
ENSEASG00005017731	M3	-0.00766307	-0.0327832	0.231608	0.0320461	-0.0728241	-0.0731479	0.100073	-0.0288783	-0.0462947	-0.056391
PSMA8	M3	-0.00799304	0.00692621	0.136762	0.0238296	-0.0427067	-0.0284362	0.0305413	0.0146493	-0.0161436	-0.0371377
RNGTT	M3	-0.00805158	-0.0574925	0.194864	0.0350614	-0.0424569	-0.11543	0.137065	-0.0502886	0.00805385	-0.0663518
CEP128	M3	-0.00878861	-0.0269707	0.206891	0.0258791	-0.0547639	-0.0966217	0.0896479	-0.0483056	-0.0302902	-0.064025
BABAM2	M3	-0.00932486	-0.0563793	0.184524	0.0191584	-0.0246807	-0.119052	0.126493	-0.0192793	0.0141457	-0.0790323
RFX3	M3	-0.00960033	-0.054518	0.189724	0.0199751	-0.0378888	-0.104341	0.0792334	-0.0107007	-0.00350756	-0.0818435
RASGEF1B	M3	-0.0109928	-0.0681262	0.29393	0.0300019	-0.0616419	-0.126861	0.111072	-0.0768142	-0.0718713	-0.101472
GTDC1	M3	-0.0122247	-0.0279213	0.215931	0.0248429	-0.0586281	-0.100357	0.0968773	-0.0294368	-0.0224291	-0.0773346
AFF3	M3	-0.0127129	-0.0877104	0.291676	0.0479466	-0.0619396	-0.151837	0.117529	-0.0366642	-0.0262044	-0.112691
KLF12	M3	-0.0136863	-0.083829	0.282842	0.0117289	-0.0530118	-0.176958	0.164867	-0.0861477	-0.0148261	-0.127827
XRCC4	M3	-0.0140922	-0.021425	0.182147	0.0406601	-0.0508496	-0.0792801	0.0756292	-0.007292	-0.0191454	-0.047014
JAZF1	M3	-0.0149385	0.0474336	0.179934	0.0559971	-0.0556296	-0.0481573	0.0291648	-0.0230972	-0.0453932	-0.0309864
PLCL1	M3	-0.0201744	-0.041765	0.21889	0.0280663	-0.0510552	-0.110771	0.104282	-0.0134552	-0.000200723	-0.0766023
ENSEASG00005001385	M3	-0.02581	0.0119977	0.20438	-0.00231581	-0.0562525	-0.0666126	0.0545313	0.0296828	-0.0250203	-0.071338
CCDC171	M3	-0.0262912	-0.0543911	0.203044	0.032872	-0.0402076	-0.115456	0.104494	-0.0333157	-0.00430762	-0.0758705
FBXL17	M3	-0.0264007	-0.0421716	0.220101	0.0526896	-0.0408888	-0.129536	0.14846	-0.0405337	0.0216502	-0.0663979
PHACTR1	M3	-0.029563	-0.0578922	0.270585	0.0434247	-0.0525921	-0.102136	0.0505007	-0.00380525	-0.0710997	-0.0855548
WDR7	M3	-0.0298824	-0.0695825	0.222228	0.0533917	-0.0378905	-0.146519	0.172839	-0.0590307	0.0184898	-0.0731218
RAD51B	M3	-0.0311116	-0.0422338	0.247513	0.0157304	-0.0432957	-0.152728	0.125295	-0.041048	-0.00530351	-0.115931
PIP5K1B	M3	-0.0315173	-0.0288641	0.163583	0.0467704	-0.0168807	-0.069291	0.0668637	-0.0323145	-0.0225922	-0.0313446
ENSEASG00005012665	M3	-0.0319421	-0.0402306	0.249045	0.0454975	-0.032805	-0.123908	0.0516514	-0.0192696	-0.0280389	-0.0832004
SCFD2	M3	-0.0326086	-0.0590609	0.219942	0.0170364	-0.0149698	-0.131604	0.117056	-0.060025	-0.0353868	-0.0946737
EFTUD2	M3	-0.0326526	-0.0310599	0.312532	0.0687199	-0.0735484	-0.0979232	0.0813486	-0.0185814	-0.0886798	-0.0752229
FOCAD	M3	-0.0347294	-0.0513584	0.189724	0.0317812	-0.0146968	-0.110773	0.104517	-0.0381205	-0.00192215	-0.0714906
NAV3	M3	-0.035248	-0.0555485	0.289693	0.0333996	-0.0547565	-0.122755	0.0610714	-0.0133499	-0.0602124	-0.0995185
ENSEASG00005029858	M3	-0.0353195	-0.0465345	0.244919	0.0308849	-0.0326032	-0.115686	0.0974089	-0.0445888	-0.0620417	-0.0955978
SETBP1	M3	-0.0381748	-0.0102519	0.177303	0.0278047	0.0285532	-0.119133	0.0461084	-0.0719731	-0.007474	-0.0800936
TENM1	M3	-0.0383048	-0.063094	0.26743	0.0794903	-0.042032	-0.116491	0.0462735	-0.0458356	-0.0758024	-0.0596513
EXOC4	M3	-0.0402425	-0.0971287	0.249497	0.0139944	0.00939485	-0.214671	0.196735	-0.0406937	0.0682432	-0.145476
MARCHF1	M3	-0.0413006	-0.0979348	0.296607	-0.00498808	0.0677543	-0.186384	0.0573458	-0.100308	-0.0879416	-0.157401
NCAM2	M3	-0.0415444	-0.0661456	0.289615	0.0477008	-0.0456401	-0.119805	0.0556263	-0.0742524	-0.0997495	-0.0682342
PTPRT	M3	-0.0418605	-0.0586269	0.342382	0.0279403	-0.0543185	-0.150787	0.0832338	-0.0727477	-0.13688	-0.133275
CDKAL1	M3	-0.0419157	-0.0899661	0.275403	0.0230361	-0.0285485	-0.187777	0.17862	-0.0708854	-0.00178037	-0.126336
GMDS	M3	-0.0424878	-0.0951976	0.262803	0.017832	-0.00687724	-0.172174	0.149841	-0.0530709	-0.0139288	-0.118699
EXOC6B	M3	-0.0437547	-0.0801782	0.287969	0.0393374	-0.0676489	-0.190175	0.206976	-0.0161953	0.0266573	-0.119143
BCAS3	M3	-0.0440782	-0.0469311	0.24646	0.0499544	-0.064255	-0.140936	0.174287	-0.0209415	-0.00031212	-0.0789113
ULK4	M3	-0.0462546	-0.0709278	0.267262	0.0332965	-0.0490058	-0.15267	0.164144	-0.0576231	-0.0450249	-0.105109
KIAA1328	M3	-0.0467018	-0.0566256	0.246034	0.0374358	-0.0466459	-0.135931	0.132826	-0.0520123	-0.0371937	-0.0851902
MALRD1	M3	-0.0483114	-0.048372	0.327905	0.0339923	-0.0472633	-0.136605	0.0752183	-0.0703953	-0.125487	-0.114913
THSD4	M3	-0.0484984	-0.0281564	0.263797	0.0487807	-0.0537659	-0.130359	0.0445965	-0.0219776	-0.0669318	-0.0879568
ENSEASG00005003467	M3	-0.0490539	-0.0744314	0.360718	0.0320338	-0.0481287	-0.156623	0.0844344	-0.0761636	-0.141131	-0.136152
CMSS1	M3	-0.0492649	0.0301135	0.178598	0.0531493	-0.067326	-0.0454544	0.0681969	0.0233266	-0.0308855	-0.0211077
HPSE2	M3	-0.0497577	-0.0629706	0.330581	0.0301589	-0.0535059	-0.147081	0.0895948	-0.0702622	-0.128781	-0.12713
HECW2	M3	-0.0497646	-0.0601325	0.238316	0.0390019	-0.055109	-0.101398	0.0411241	0.118332	-0.037084	-0.084789
THSD7B	M3	-0.050157	-0.0750783	0.366253	0.0331374	-0.0505293	-0.158145	0.0828589	-0.0738068	-0.141035	-0.132905
CNTNAP5	M3	-0.0503783	-0.076082	0.374536	0.0172351	-0.0579783	-0.159076	0.0910578	-0.0436027	-0.122651	-0.147652
ENSEASG00005005727	M3	-0.0506815	-0.0324831	0.302823	0.0626183	-0.061356	-0.130536	0.079087	-0.0605479	-0.0944244	-0.094237
ARHGAP6	M3	-0.0511553	0.051425	0.169016	0.061543	-0.0614161	-0.0419109	0.0274821	0.0108371	-0.0176178	-0.00299053
ERC2	M3	-0.0516959	-0.0665221	0.337821	0.0281941	-0.0470871	-0.15014	0.0864867	-0.073839	-0.131471	-0.128232
EYS	M3	-0.0518959	-0.0650805	0.427275	0.0287696	-0.0743591	-0.170435	0.0910359	-0.09097	-0.163946	-0.155141
DSCAM	M3	-0.0520148	-0.0662951	0.300568	0.0374169	-0.0299573	-0.130915	0.0703025	-0.0767336	-0.137348	-0.101508
ENSEASG00005026668	M3	-0.0520675	-0.0825417	0.404922	0.0348391	-0.0611649	-0.172291	0.0942864	-0.0790176	-0.163032	-0.154918
MICU1	M3	-0.05221	-0.0480092	0.19891	0.0669595	-0.0250692	-0.127807	0.152433	-0.0468622	0.00911524	-0.0538098
ENSEASG00005036359	M3	-0.0523186	-0.0734572	0.291928	0.0313043	-0.0523794	-0.153356	0.169278	-0.0846911	-0.0709166	-0.111686
BBS9	M3	-0.0527655	-0.043835	0.27405	0.0414613	-0.0557017	-0.13043	0.123826	-0.045547	-0.0657991	-0.0904315
PPEF1	M3	-0.0533065	-0.0687119	0.359572	0.0425217	-0.0465579	-0.156312	0.0935797	-0.0774831	-0.13818	-0.133886
CAMKMT	M3	-0.0534941	-0.0285693	0.224578	0.0388456	-0.042771	-0.123935	0.153021	-0.0514859	-0.0130313	-0.0712488
MCTP1	M3	-0.053536	-0.080154	0.259391	0.0611825	-0.069116	-0.170335	0.234319	-0.0339623	0.00664549	-0.0845947
ENSEASG00005015753	M3	-0.0536202	-0.0434394	0.21873	0.0355433	-0.0408715	-0.136902	0.133566	-0.0279227	-0.00144164	-0.0766193
SMYD3	M3	-0.0539044	-0.0806059	0.309753	0.0404965	-0.0566277	-0.190689	0.197825	-0.0669686	-0.0192808	-0.118713
CREB5	M3	-0.0540099	0.0593216	0.205515	0.0423468	-0.0644176	-0.0639835	0.0675155	0.0156921	-0.052319	-0.0468968
GRM8	M3	-0.0546024	-0.0523561	0.348558	0.0497748	-0.050529	-0.144172	0.0779089	-0.0694771	-0.118282	-0.105228
DGKB	M3	-0.0546763	-0.0657521	0.354186	0.0400852	-0.0506863	-0.151028	0.0832887	-0.0726555	-0.13292	-0.127593
LINGO2	M3	-0.0547524	-0.0838711	0.404646	0.0234068	-0.055564	-0.178863	0.094492	-0.0864352	-0.150128	-0.155859
DOCK3	M3	-0.054974	-0.0696939	0.287678	0.0503391	-0.046534	-0.143011	0.114808	-0.0782746	-0.0867123	-0.0925046
PCDH15	M3	-0.0557086	-0.0766696	0.404314	0.0334513	-0.0540388	-0.176373	0.0929142	-0.0851361	-0.158717	-0.154245
WDPCP	M3	-0.0557895	-0.0574819	0.263327	0.0293825	-0.0508357	-0.149706	0.157745	-0.0556866	-0.0374763	-0.103694
GRM7	M3	-0.0559283	-0.0523044	0.352716	0.0380705	-0.0537987	-0.149429	0.0830092	-0.0777705	-0.136815	-0.121437
NRG3	M3	-0.0560557	-0.0797655	0.389426	0.0287169	-0.0519919	-0.170791	0.0888437	-0.082729	-0.149801	-0.143695
RAPGEF4	M3	-0.0561374	-0.0617334	0.21664	0.0695068	-0.0457423	-0.105803	0.0634625	0.0486122	-0.00810103	-0.0465192
GPC6	M3	-0.0563961	-0.0650232	0.383914	0.0349822	-0.0500493	-0.17107	0.0867938	-0.0820584	-0.140673	-0.141377
DCC	M3	-0.0565711	-0.0851983	0.400298	0.0311236	-0.0525852	-0.178443	0.0948051	-0.0880037	-0.155548	-0.154604
CCSER1	M3	-0.0576601	-0.0987552	0.411212	0.0362542	-0.0669843	-0.19129	0.0934428	-0.0269196	-0.108634	-0.156247
CNTN4	M3	-0.0580147	-0.0674848	0.374925	0.04564	-0.0534172	-0.163567	0.0859001	-0.0785123	-0.139291	-0.126558
MCC	M3	-0.0580667	-0.0485915	0.240113	0.0344896	-0.0453615	-0.130683	0.100309	0.0122673	-0.0374443	-0.0899897
ADGRV1	M3	-0.0582528	-0.0698891	0.234654	0.0169255	0.070925	-0.153533	0.0568893	-0.0857788	-0.077748	-0.123088
ENSEASG00005003653	M3	-0.058253	-0.0740121	0.343343	0.0586514	-0.04926	-0.14868	0.0803776	-0.0822318	-0.124659	-0.103723
NALF1	M3	-0.0583107	-0.0375084	0.304351	0.085871	-0.0749836	-0.0971905	0.0572104	-0.0416663	-0.109658	-0.051456
ENSEASG00005023024	M3	-0.0589067	-0.0480027	0.275129	0.0492332	-0.0580042	-0.126387	0.0666501	-0.0602243	-0.0863008	-0.0799556
CNTN5	M3	-0.0589257	-0.0803587	0.391242	0.0383882	-0.0503271	-0.172749	0.0889957	-0.0828075	-0.150483	-0.145556
OPCML	M3	-0.0591537	-0.0797436	0.390663	0.0518972	-0.0561921	-0.167196	0.0888901	-0.0880693	-0.151666	-0.133779
NAV2	M3	-0.0593195	-0.0435808	0.254179	0.0518273	-0.0425705	-0.121062	0.066569	-0.0417025	-0.0652325	-0.0767164
SGCZ	M3	-0.0594699	-0.0841746	0.407105	0.0416685	-0.0533671	-0.179862	0.0930339	-0.0897812	-0.154159	-0.147002
ADAMTSL1	M3	-0.0601814	-0.0557325	0.344647	0.0302133	-0.0538287	-0.152149	0.0879925	-0.0257498	-0.110528	-0.13287
DPP10	M3	-0.0628099	-0.0904226	0.43527	0.0495938	-0.0631566	-0.19165	0.0967563	-0.097532	-0.163971	-0.151712
ATP8A2	M3	-0.0628533	-0.0753541	0.307942	0.0602213	-0.0411944	-0.154025	0.134778	-0.0911347	-0.0908917	-0.0942499
MAPK10	M3	-0.0629488	-0.0433504	0.229802	0.125302	-0.0517719	-0.0759358	0.0549006	-0.0555857	-0.0709965	0.0014088
ENSEASG00005001158	M3	-0.0636436	0.0212711	0.266099	0.0894313	-0.064161	-0.0872033	0.0479969	-0.03511	-0.0796638	-0.0368961
TENM2	M3	-0.0642501	-0.0883214	0.396644	0.0342701	-0.0564588	-0.182802	0.110845	-0.0907916	-0.150032	-0.1448
DNAH14	M3	-0.0642799	-0.0598183	0.290412	0.030297	-0.0196255	-0.156297	0.105287	-0.0568728	-0.0684948	-0.117151
MYRIP	M3	-0.0645429	-0.0668636	0.208979	0.03189	-0.0166531	-0.12741	0.156467	-0.0303012	-0.0160444	-0.0804311
ENSEASG00005016003	M3	-0.0648322	-0.00700036	0.206576	0.0479779	-0.0485149	-0.102445	0.147679	-0.0514587	-0.019819	-0.045903
EPHA6	M3	-0.0649302	-0.0913819	0.401993	0.0595907	-0.0620077	-0.182216	0.111963	-0.0905948	-0.145518	-0.136348
SOX5	M3	-0.0650304	-0.0190169	0.325682	0.0403372	-0.030217	-0.151865	0.0722134	-0.0631549	-0.0986511	-0.121133
PDE10A	M3	-0.0654823	-0.0603794	0.322956	0.0618213	-0.0549969	-0.148341	0.0651268	-0.00773291	-0.0717135	-0.100154
CACNB2	M3	-0.0655135	-0.0490277	0.25458	0.0718368	-0.0528396	-0.133195	0.148314	-0.0718322	-0.0425215	-0.0669048
CDK14	M3	-0.0656016	0.00299159	0.260411	0.0642033	-0.063505	-0.109392	0.0880544	-0.0248589	-0.0685405	-0.0660819
ATRNL1	M3	-0.0656692	-0.0519467	0.334033	0.0348365	-0.0542611	-0.168525	0.151908	-0.0856282	-0.0974371	-0.121201
CEP112	M3	-0.0662122	-0.0602398	0.244352	0.0266225	-0.0124888	-0.174776	0.173722	-0.0331685	0.0110748	-0.115974
FHIT	M3	-0.0665885	-0.100297	0.400728	0.0344183	-0.060535	-0.222294	0.18827	-0.0921415	-0.0891475	-0.163421
AGBL4	M3	-0.0666295	-0.0896969	0.388035	0.0367221	-0.0617338	-0.192578	0.146113	-0.0943281	-0.127186	-0.148191
GPC5	M3	-0.0666482	-0.0903794	0.438256	0.0354918	-0.0592837	-0.198711	0.104186	-0.0938266	-0.165011	-0.165487
ADCY2	M3	-0.0667767	-0.0385574	0.241495	0.0792585	-0.0456675	-0.118737	0.12349	-0.0796698	-0.0595244	-0.0317037
NPAS3	M3	-0.066813	-0.0683674	0.348277	0.0190367	-0.0494856	-0.180266	0.118653	-0.0587635	-0.105576	-0.135405
GALNTL6	M3	-0.0672412	-0.0880011	0.411535	0.0358346	-0.0392515	-0.190246	0.0940589	-0.0897203	-0.157173	-0.160606
ROBO1	M3	-0.0673835	-0.0545707	0.393935	0.060088	-0.0603676	-0.16529	0.0867282	-0.0706522	-0.123869	-0.126977
PCDH7	M3	-0.0684564	0.030633	0.23072	0.0630893	-0.0576946	-0.0944139	0.0520428	-0.051936	-0.0762305	-0.0561512
UNC13C	M3	-0.0685833	-0.0768093	0.321038	0.105096	-0.0494902	-0.131419	0.0570714	-0.0913273	-0.119452	-0.0621517
PRKN	M3	-0.0689113	-0.109191	0.361676	0.0163367	-0.038087	-0.251956	0.254256	-0.0966832	-0.0191882	-0.1721
NLGN1	M3	-0.0698385	-0.0518361	0.336544	0.0647655	-0.0504863	-0.146219	0.0711536	-0.089561	-0.11989	-0.0916503
RIMS2	M3	-0.0700372	-0.0768255	0.319473	0.138212	-0.051365	-0.127458	0.0640675	-0.0923669	-0.112992	-0.0481632
NCKAP5	M3	-0.0701057	-0.0900769	0.307162	0.0112335	-0.0104444	-0.207621	0.179367	-0.106587	-0.0439259	-0.13361
CTNNA3	M3	-0.0702839	-0.0872641	0.449509	0.0361384	-0.06898	-0.19665	0.100719	-0.0912534	-0.172429	-0.162449
CFTR	M3	-0.0705371	-0.0783921	0.354243	0.0336127	-0.0208094	-0.164839	0.0756709	-0.0775838	-0.165127	-0.114764
ENSEASG00005012927	M3	-0.0710912	-0.00771389	0.237093	0.0361042	-0.0563479	-0.132781	0.159821	-0.0345527	-0.0252089	-0.0777203
PRKAR2B	M3	-0.0713801	-0.138558	0.641331	0.0718685	-0.115473	-0.276514	0.125134	-0.0929341	-0.243845	-0.242007
SNTG1	M3	-0.0717716	-0.0874848	0.415628	0.0786023	-0.060542	-0.180595	0.085885	-0.0974859	-0.156251	-0.123159
CTNND2	M3	-0.0717991	-0.0807234	0.384827	0.0845213	-0.0595761	-0.165782	0.0823288	-0.0946972	-0.1478	-0.102608
ASTN2	M3	-0.0728031	-0.0804407	0.329998	0.0509528	-0.0442154	-0.154949	0.0918592	0.020491	-0.0620296	-0.118775
NKAIN2	M3	-0.0731044	-0.0837311	0.395785	0.067325	-0.0582011	-0.169455	0.0810431	-0.0975428	-0.151009	-0.109255
TMEM117	M3	-0.0731176	-0.0216784	0.227027	0.0232524	-0.0264405	-0.141977	0.155674	-0.0405652	-0.0123318	-0.0846306
CDH13	M3	-0.0732411	-0.0373656	0.270503	0.0400184	-0.0780513	-0.0778427	0.0482703	0.114326	-0.120743	-0.078201
RGS7	M3	-0.0735233	-0.030209	0.308313	0.111508	-0.0528262	-0.123207	0.0545746	-0.0727701	-0.102415	-0.0490376
CSMD3	M3	-0.0735874	-0.0889244	0.434159	0.0565674	-0.0584075	-0.192016	0.0938643	-0.0950806	-0.170213	-0.150777
RBFOX1	M3	-0.0745941	-0.09875	0.43084	0.10772	-0.0666997	-0.180217	0.0828114	-0.109165	-0.178113	-0.117528
RYR2	M3	-0.0750817	-0.0774797	0.309921	0.0678731	-0.0661843	-0.13256	0.0832945	0.0736474	-0.013194	-0.0849535
ENSEASG00005020240	M3	-0.0754083	-0.0824156	0.319916	0.115132	-0.0247179	-0.144152	0.0563333	-0.0985838	-0.124575	-0.0656999
ADGRB3	M3	-0.0763792	-0.0575286	0.331966	0.101675	-0.053846	-0.134772	0.067756	-0.0531266	-0.0971064	-0.0635331
AKAP6	M3	-0.0765906	-0.0691453	0.257961	0.0352781	-0.00384579	-0.170947	0.188917	-0.0955428	-0.042051	-0.0968573
ANKS1B	M3	-0.0768384	-0.0946849	0.406455	0.0840449	-0.056237	-0.180418	0.0876519	-0.100932	-0.148732	-0.111562
CTNNA2	M3	-0.077024	-0.0931221	0.407463	0.100495	-0.0571999	-0.176637	0.0853458	-0.104434	-0.156173	-0.111578
RALYL	M3	-0.0777467	-0.080252	0.337606	0.0731095	-0.0502523	-0.148329	0.0737694	-0.0154645	-0.0885461	-0.100718
GRIK2	M3	-0.0780026	-0.0830189	0.338621	0.155557	-0.0473811	-0.134948	0.0562637	-0.10031	-0.131376	-0.0481842
FSTL5	M3	-0.0780105	-0.0851465	0.3638	0.144936	-0.0542574	-0.141971	0.0637141	-0.10389	-0.146234	-0.0590488
ICA1	M3	-0.0790655	-0.0662596	0.156519	0.0901934	0.0623997	-0.101145	0.0250665	-0.0179596	-0.0112059	-0.0347614
ZNF521	M3	-0.079512	0.00078899	0.201173	0.100676	-0.0635297	-0.0740453	0.118156	0.0340911	-0.00582325	-0.0125773
TUSC3	M3	-0.0799714	0.0325369	0.151936	0.128134	-0.0445242	-0.040777	0.0713579	-0.0204549	-0.0115744	0.0495781
CNTNAP2	M3	-0.0800336	-0.0731169	0.468483	0.0709367	-0.0792964	-0.199713	0.100507	-0.0868209	-0.177725	-0.156018
ENSEASG00005013381	M3	-0.0802149	-0.0927321	0.390263	0.0309518	-0.0614197	-0.216443	0.181172	-0.107791	-0.096144	-0.15001
TTC28	M3	-0.0804751	-0.024476	0.249205	0.0292754	-0.0581066	-0.147046	0.163342	0.0462234	0.00250932	-0.101265
CSMD1	M3	-0.0811661	-0.103026	0.49074	0.0393354	-0.0637404	-0.223747	0.110144	-0.111115	-0.181497	-0.169042
LSAMP	M3	-0.0824547	-0.0342007	0.359449	0.105318	-0.0648906	-0.146275	0.0674062	-0.0905836	-0.136198	-0.0698144
TMEM254	M3	-0.083319	-0.112884	0.540347	0.0534517	-0.0869848	-0.243932	0.138937	-0.120407	-0.19785	-0.198407
MDGA2	M3	-0.084265	-0.0785712	0.367147	0.0565387	-0.0563989	-0.193505	0.167949	-0.107049	-0.0964656	-0.112831
NEGR1	M3	-0.0842893	-0.0689504	0.377766	0.127892	-0.0549615	-0.15651	0.0685149	-0.107684	-0.144317	-0.0715732
SLC35F3	M3	-0.0847045	-0.086894	0.206198	0.0228002	0.122216	-0.177534	0.0924417	-0.106394	-0.0541842	-0.118115
ENSEASG00005005954	M3	-0.0857751	-0.0813077	0.369565	0.0859598	-0.0548337	-0.186786	0.16721	-0.112535	-0.112918	-0.101661
KCNIP4	M3	-0.0871243	-0.0957038	0.395912	0.0589604	0.00304764	-0.201354	0.0885576	-0.110093	-0.141459	-0.137749
ENSEASG00005015567	M3	-0.0894067	-0.0733764	0.365749	0.116366	-0.0630795	-0.14549	0.0674898	-0.107097	-0.134962	-0.0568172
NTM	M3	-0.0895027	-0.091126	0.336058	0.146056	-0.0257162	-0.159308	0.0921337	-0.119435	-0.121312	-0.05097
LRP1B	M3	-0.0902074	-0.109901	0.488951	0.0871727	-0.0693284	-0.21757	0.116217	-0.115198	-0.171592	-0.143319
GRID2	M3	-0.0910284	-0.0926082	0.467892	0.0705749	-0.0701515	-0.213569	0.103474	-0.11385	-0.168325	-0.12611
ENSEASG00005018916	M3	-0.0917446	-0.0514218	0.284521	0.0645065	-0.00542528	-0.172361	0.141161	-0.0709807	-0.033733	-0.0778474
ENSEASG00005037149	M3	-0.0923811	-0.0926675	0.325131	0.0383821	-0.0682097	-0.22872	0.232682	-0.0612863	0.0123509	-0.13888
ROBO2	M3	-0.0931542	-0.077801	0.437563	0.0511918	-0.0696621	-0.233167	0.203255	-0.115443	-0.121161	-0.160022
MAGI2	M3	-0.0933217	-0.0863594	0.437394	0.0785818	-0.0671759	-0.220711	0.131277	-0.111073	-0.136317	-0.137166
MYO5B	M3	-0.0948928	-0.126488	0.497229	0.0442345	-0.0821015	-0.277514	0.301541	-0.136826	-0.126662	-0.205456
PDE1C	M3	-0.0958452	0.0285298	0.234695	0.116217	-0.0685421	-0.0966879	0.135159	-0.0481476	-0.0274932	-0.00977773
DLG2	M3	-0.0962013	-0.110095	0.457085	0.0440973	-0.0711106	-0.253418	0.218726	-0.130281	-0.126637	-0.176885
TRPM3	M3	-0.1005	-0.0967753	0.345715	0.0763001	-0.0542783	-0.206618	0.267491	-0.124863	-0.0467765	-0.0908539
NAALADL2	M3	-0.101587	-0.0819931	0.37754	0.0364141	-0.026291	-0.240457	0.185123	-0.124274	-0.0541245	-0.160262
PTPRN2	M3	-0.102983	-0.100753	0.218926	0.0433743	0.142036	-0.193877	0.104642	-0.112209	-0.0652079	-0.115436
ENSEASG00005029888	M3	-0.103966	-0.0947341	0.163094	-0.0144055	0.214265	-0.204082	0.0335097	-0.0524013	-0.0335411	-0.159327
GALNT13	M3	-0.105705	-0.0971234	0.276584	0.0916391	-0.0562056	-0.18602	0.285982	-0.0940285	-0.0154325	-0.0595222
MACROD2	M3	-0.10601	-0.115789	0.455249	0.0592269	-0.0450436	-0.263952	0.209023	-0.116559	-0.100112	-0.172268
ADGRL3	M3	-0.113517	-0.0688237	0.323943	0.0733035	-0.0724748	-0.21122	0.325273	-0.120248	-0.0213239	-0.0808428
NBEA	M3	-0.113707	-0.0690238	0.311254	0.129796	-0.07045	-0.17035	0.145363	0.0430403	0.0155119	-0.0596549
PLCB1	M3	-0.114278	-0.0631982	0.253905	0.0679326	0.0654267	-0.176088	0.0406822	0.0877323	-0.00510792	-0.117861
ENSEASG00005003522	M3	-0.116198	-0.0195437	0.263883	0.0899782	0.0174069	-0.18	0.164589	-0.110255	-0.0269903	-0.0765346
CAMK4	M4	0.120734	-0.0933769	0.140208	0.189711	-0.0691111	0.0192589	-0.0213784	-0.0982584	-0.0471132	0.0330342
ATP2B1	M4	0.0950728	-0.021516	0.0108047	0.249874	-0.0697393	0.0821433	-0.00833823	-0.0166001	0.103129	0.167651
CHN2	M4	0.0823609	-0.102009	0.160876	0.186693	-0.072495	-0.0364595	0.0343403	-0.0694127	-0.0133587	0.0158683
BASP1	M4	0.0701308	-0.00598636	-0.0120625	0.171757	-0.0815903	0.0581444	-0.0700549	-0.0649342	-0.0528645	0.142108
HK1	M4	0.0668999	0.00362672	0.00714384	0.188834	-0.0693091	0.106686	-0.0584535	0.0855675	0.0771413	0.140781
SIL1	M4	0.0632168	0.0379359	0.0458029	0.14939	-0.0944026	0.103366	0.0273727	0.0287695	0.0528515	0.118367
PURB	M4	0.0617143	-0.006644	-0.0404873	0.158435	-0.013705	0.0857457	-0.00397178	-0.00175228	0.0854017	0.124273
ENSEASG00005003123	M4	0.049853	0.0242182	0.0562476	0.117573	-0.0633664	0.0216202	0.0107246	0.041086	0.0661741	0.0606859
GLCCI1	M4	0.0452691	-0.0643216	0.0895564	0.146624	-0.0473378	-0.0106941	0.00897846	-0.0698705	-0.00157621	0.0309711
SLC39A10	M4	0.0447876	0.0078387	0.0228547	0.160727	-0.0666945	0.0691067	-0.0132906	0.117412	0.0824243	0.110423
SEL1L3	M4	0.0391478	-0.0805628	0.0229334	0.146515	0.00708641	0.0276739	0.0188962	0.0578206	0.0482715	0.0765075
AKAP11	M4	0.0388103	-0.0182361	0.0221353	0.163057	-0.0271297	0.00727447	0.0457797	-0.0149221	0.096564	0.0803875
PCMT1	M4	0.0361641	0.0374686	-0.0168875	0.182957	-0.0665877	0.115008	-0.0251734	0.0581326	0.0510234	0.167919
ATP6V1C1	M4	0.0332038	-0.00859403	0.0148858	0.141459	-0.0408043	0.0455776	0.024476	-0.00363907	0.0388142	0.107498
SERINC1	M4	0.0306036	0.0551931	0.00143261	0.210545	-0.0779454	0.113177	-0.0127667	0.04438	0.0464067	0.175943
MADD	M4	0.0258447	-0.0143727	0.00545548	0.111052	-0.0245368	0.0426488	-0.0106391	0.0200958	0.0590164	0.0749623
ATP6V1H	M4	0.0245538	-0.038846	0.0785363	0.141276	-0.0617983	0.00896118	0.0591045	0.00789596	0.035393	0.0722427
HYCC1	M4	0.0230288	0.00108726	0.0729113	0.152659	-0.0659792	0.025036	0.0302996	0.0193251	0.0225764	0.0616142
UCHL5	M4	0.0183555	-0.00108353	0.0215138	0.148589	-0.0306131	0.0598869	0.00333387	-0.0117062	0.016776	0.0996877
PAK1	M4	0.0160953	-0.0330765	0.0845484	0.211641	-0.0534481	-0.000338564	0.0536342	-0.0722384	0.00655616	0.112213
ATP2A2	M4	0.0138963	0.0048836	0.0142337	0.182626	-0.0251952	0.021277	0.114562	-0.0448456	0.116825	0.131661
CNOT2	M4	0.0138557	0.00938435	0.0450444	0.161396	-0.045262	0.0385843	0.0359395	0.0206306	0.0617817	0.0892151
CLTC	M4	0.0137058	0.0892962	-0.0410754	0.220829	-0.0929613	0.141234	0.0257563	0.0904536	0.102455	0.231906
RNF103	M4	0.0131451	0.0204379	-0.0297292	0.159716	-0.0108219	0.0701722	-0.031677	0.000430392	0.0450256	0.109211
FAM98B	M4	0.0121281	0.0311144	-0.0122754	0.136441	-0.0504318	0.104012	-0.0108199	0.0425654	0.028605	0.133954
AASDHPPT	M4	0.00673905	0.0561641	-0.0256354	0.130722	-0.029477	0.0928248	-0.0135601	0.00165457	0.0413456	0.134809
FBXW7	M4	0.0060902	0.00542382	0.0375239	0.148656	-0.050465	0.0516092	0.0123402	0.0410885	0.0499072	0.0905782
VAMP1	M4	0.00558402	-0.0527983	0.0220253	0.164175	0.0455766	-0.00973793	-0.0139594	-0.0483066	0.0360522	0.055117
YWHAG	M4	0.00517023	0.00946927	0.000849313	0.219059	-0.0365835	0.0851667	-0.0150786	0.0164795	0.037675	0.162009
TMEM33	M4	0.00480539	0.0351895	-0.0241999	0.110287	-0.0162237	0.0752035	0.00812207	-0.00245555	0.0291654	0.12708
PIGC	M4	0.0045398	0.0170753	0.000776107	0.141253	-0.0171721	0.068868	-0.0119683	0.000872967	0.0177582	0.114076
ATP2C1	M4	0.00439517	-0.0222659	0.082605	0.143345	-0.0526729	0.00947117	0.04875	0.0259586	0.0441159	0.083185
TIAM1	M4	0.00438359	-0.0732975	0.155698	0.226399	-0.0244424	-0.0381956	0.00342691	-0.0839814	-0.0498423	0.0454374
UBE2E3	M4	0.00327306	0.028768	0.01179	0.142339	-0.0599127	0.108139	-0.0183929	0.0433484	0.0109057	0.13961
NSF	M4	0.00257643	-0.0672522	0.10775	0.193076	-0.0329512	-0.0283235	0.0469652	-0.0380894	0.0234939	0.0553283
PPID	M4	0.00211166	0.0324122	-0.00993311	0.121777	-0.0588116	0.0996453	0.000766976	0.0716431	0.0420933	0.129999
PTRH2	M4	0.00166842	0.0538894	0.0105223	0.120326	-0.0622614	0.0992776	-0.0217163	0.0486248	0.00868375	0.118145
KHNYN	M4	0.0016274	0.0123626	0.0114048	0.160387	-0.0372866	0.0584621	-0.00886932	0.0463216	0.0303422	0.103644
ENSEASG00005030753	M4	0.000814436	-0.0162136	-0.0133033	0.300638	-0.0494823	0.112337	-0.0536342	0.0333388	0.00319011	0.202996
SUCLA2	M4	-0.000744134	0.0452981	-0.00939927	0.136398	-0.0358707	0.0837512	-0.00221867	0.0132341	0.0309221	0.134505
KLC1	M4	-0.00102901	-0.00104463	0.00902637	0.337286	-0.0538582	0.0741478	0.0167035	0.0879169	0.14283	0.191181
PPP3CA	M4	-0.00365746	-0.0659193	0.108397	0.292138	-0.057466	-0.00277351	0.0523972	0.00757593	0.0239317	0.11392
USP33	M4	-0.00420673	0.0279837	0.0115857	0.13594	-0.0450404	0.0393077	0.0736406	0.0341632	0.082575	0.112949
MXI1	M4	-0.00582081	0.0788237	0.0150805	0.122812	-0.0500338	0.0808858	-0.00731105	0.0255379	0.0190101	0.105742
RUFY3	M4	-0.00635188	-0.00869799	0.0460788	0.169587	-0.0472413	0.0103109	0.0838694	-0.000681209	0.0958317	0.10005
KLHDC3	M4	-0.0197544	0.0382839	-0.0193145	0.127015	-0.014535	0.0562256	0.0228633	0.0325839	0.0678961	0.111485
ENSEASG00005015877	M4	-0.0218287	0.0408274	-0.0267449	0.149695	-0.046423	0.104262	-0.0235784	0.0984272	0.00923271	0.148676
AHI1	M4	-0.0233228	-0.0201104	0.105758	0.200322	-0.0665672	-0.00808692	0.0698623	-0.0312634	0.0572571	0.0852629
MAPK9	M4	-0.025358	0.00574261	0.0483631	0.155265	-0.0111408	0.004499	0.0329133	-0.0179264	0.0218219	0.0794382
PAFAH1B2	M4	-0.0262046	0.0557613	-0.00162757	0.175829	-0.0511312	0.0924564	-0.000603409	0.088916	0.0597025	0.147608
CLASP2	M4	-0.0265118	-0.0166151	0.114565	0.178581	-0.0623505	-0.0298825	0.0841065	0.00853556	0.073754	0.0602254
KIF3A	M4	-0.0283627	0.0276835	0.0304641	0.229803	-0.0654315	0.0569131	0.0295132	0.00450131	0.0612298	0.15785
SH3GLB2	M4	-0.030886	-0.016764	-0.0150401	0.159816	0.0407156	0.0185038	-0.00942969	-0.00158668	0.0683662	0.0934955
REC114	M4	-0.0331399	0.0871174	0.0351492	0.141807	-0.0805015	0.0841838	-0.0248593	0.0687718	-0.0247923	0.118822
PREPL	M4	-0.0366581	-0.0195697	0.047583	0.162647	0.00706966	-0.0206742	0.0674077	-0.0508593	0.0578884	0.0695136
CTNNB1	M4	-0.0376461	0.130707	-0.0733196	0.268235	-0.125731	0.230002	-0.0588768	0.312591	0.102006	0.288032
NKIRAS1	M4	-0.037806	0.0273333	0.0617694	0.141656	-0.0451823	0.0196162	0.0451833	0.00608734	0.0205801	0.0792746
APLP2	M4	-0.0381195	0.113742	-0.00427605	0.233365	-0.10135	0.129863	0.0297702	0.12685	0.0837609	0.230907
ENSEASG00005020488	M4	-0.0392665	-0.0114331	0.0560823	0.219121	0.00596665	0.0238945	-0.0193769	0.0744669	0.0280177	0.105006
ENSEASG00005007133	M4	-0.0401426	0.00660716	0.0960484	0.131745	-0.0377763	-0.0371063	0.053481	-0.0630832	0.000338931	0.0379005
NPTN	M4	-0.0416972	0.131468	-0.0198849	0.238391	-0.101108	0.137307	-0.0069901	0.134628	0.0738947	0.227574
STXBP1	M4	-0.0420106	-0.019995	0.078703	0.157317	-0.0208162	-0.0218498	-0.00456109	0.111105	0.0581918	0.0466569
ALDOC	M4	-0.042903	-0.0790378	0.0886357	0.428737	-0.0575035	0.0479472	-0.061894	-0.114392	-0.0649692	0.263496
LANCL1	M4	-0.0469211	0.0368675	0.0224205	0.147748	-0.010551	0.0261296	0.037264	-0.0273295	0.0418798	0.101683
CADM1	M4	-0.047234	-0.0244815	0.135339	0.263652	-0.06112	0.00624921	0.0278545	-0.0283071	-0.0130019	0.12636
ZNF397	M4	-0.0494394	0.0453302	0.0638946	0.152237	-0.0366641	0.0276082	0.0187541	0.00336077	-0.00243984	0.0914957
SCAMP1	M4	-0.0509451	0.0391928	0.0315626	0.164044	-0.05604	0.0446221	0.0595908	0.071448	0.0367033	0.122505
HDGFL3	M4	-0.0536262	0.0668307	0.0395149	0.174885	-0.0487458	0.053918	0.00404032	0.0387492	0.0105075	0.119589
FEZ1	M4	-0.0548993	0.0152684	0.0819083	0.167549	-0.0510854	0.0457792	0.00143949	0.0398739	-0.0145907	0.109415
HPCAL1	M4	-0.0563939	-0.0192133	0.00118816	0.207634	0.106204	0.0104708	0.000299462	-0.0407127	-0.0197011	0.118603
SLC3A1	M4	-0.0568173	0.00276174	0.0561188	0.172883	-0.019915	-0.0231671	0.117191	-0.0621952	0.0396367	0.0870432
SCG5	M4	-0.060868	-0.0429136	0.0476736	0.348592	-0.0565265	0.0409656	-0.0205362	-0.091433	0.0124571	0.219367
AIG1	M4	-0.0629725	-0.00138085	0.0503078	0.124217	-0.0213994	0.0107279	0.0862707	0.0933605	0.0227614	0.087013
CAMSAP2	M4	-0.0641197	-0.00237663	0.0990323	0.155401	-0.0252479	-0.0444485	0.0877667	0.0524761	0.056538	0.0383993
KIFAP3	M4	-0.0647131	0.0383805	0.0983116	0.228493	-0.076437	0.00439618	0.0941455	0.00653314	0.0466254	0.122807
SNAP91	M4	-0.0681812	-0.043896	0.179753	0.193064	-0.0419414	-0.0640096	0.0295325	0.062161	0.00945321	0.0180564
CA10	M4	-0.0706898	-0.0751776	0.255443	0.234254	-0.0473912	-0.0949293	0.035391	-0.0932318	-0.100849	0.0186341
ACSL3	M4	-0.0708529	0.0368344	0.0137335	0.233548	-0.0476625	0.0634152	0.0462405	-0.0577235	0.0186961	0.19267
ENSEASG00005008218	M4	-0.0764634	0.086001	0.0340756	0.197268	-0.0489325	0.0473457	0.00991904	0.0182421	0.0543277	0.141628
CLSTN1	M4	-0.0779813	0.00808658	0.0420887	0.134027	0.0847104	-0.0705212	0.0848412	-0.0452084	0.0803329	0.0280221
KCND2	M4	-0.0797274	-0.0772813	0.287981	0.242167	-0.0509297	-0.116543	0.0439825	-0.105859	-0.122743	-0.00367196
SEPTIN4	M4	-0.0798887	0.0992041	0.0324978	0.166892	-0.0568727	0.0747475	-0.00652812	0.0169796	0.00401717	0.171971
LRRC49	M4	-0.0818973	-0.00716403	0.139005	0.334256	-0.0549055	0.000943444	0.0020171	-0.0621401	-0.05762	0.138642
SNCA	M4	-0.0833708	0.0370487	0.112581	0.294138	-0.0557796	0.0248142	-0.017469	-0.0401253	-0.0711795	0.13955
NRXN1	M4	-0.0849303	-0.0706552	0.226516	0.312431	-0.0457389	-0.064843	0.0244791	-0.101589	-0.0932247	0.0852469
DYNC1I1	M4	-0.0854371	-0.0685023	0.199017	0.285198	-0.0427922	-0.0590632	0.023673	-0.0949105	-0.06093	0.0858557
SYN2	M4	-0.0857028	-0.0609998	0.149268	0.253519	-0.0438355	-0.0201052	-0.0113425	0.0365816	-0.0813837	0.0814449
NCAM1	M4	-0.085917	0.00803312	0.17495	0.191716	-0.0541201	-0.0318095	0.0178729	-0.0805129	-0.0713856	0.082526
GOT1	M4	-0.0861499	-0.0771961	0.015892	0.154518	0.193198	-0.0885895	0.0259707	-0.119801	0.0201432	0.0507215
ENSEASG00005020439	M4	-0.0874217	0.0254855	0.0314051	0.250931	-0.0411377	0.00298856	0.0781121	-0.0400598	0.104698	0.159267
BAIAP2	M4	-0.08755	0.00318796	-0.00319946	0.119529	0.0875016	-0.0328277	0.0671374	-0.0174191	0.0487489	0.0510725
RELN	M4	-0.0876644	-0.0666989	0.235496	0.320234	-0.0667205	-0.0580827	0.0202338	-0.0691211	-0.0999733	0.080068
TRIM2	M4	-0.0880941	0.043395	0.0748693	0.209586	0.0116451	-0.00156755	0.00299622	-0.0401197	0.00194265	0.102476
KCNK1	M4	-0.0883092	-0.0700339	0.0594276	0.400958	0.0294756	0.0136986	-0.0309065	-0.131459	-0.0392672	0.209039
ENSEASG00005013504	M4	-0.0890529	-0.0450469	0.194834	0.241333	-0.0491007	-0.0726179	0.0917266	-0.087965	-0.0302724	0.0664337
AGAP3	M4	-0.0908677	0.0642305	-0.00202212	0.157951	-0.00566686	0.0297442	0.0473936	0.0616649	0.0506255	0.106002
ENSEASG00005023766	M4	-0.0916305	0.263786	-0.0473848	0.233138	-0.0796282	0.160014	-0.0252396	0.0110985	0.0231142	0.256594
PLCB4	M4	-0.0932181	-0.0257156	0.118977	0.199444	-0.0694523	-0.0238831	0.0611036	0.0864495	-0.0013181	0.0566037
ENO2	M4	-0.0934956	0.00742101	0.04893	0.434956	-0.0545803	0.0727765	-0.0472843	-0.0849845	-0.0328312	0.283458
SYBU	M4	-0.0966415	0.00980288	0.0528747	0.204363	-0.0470651	0.0467825	0.0108906	0.134227	0.0125044	0.121247
ZIC1	M4	-0.0984139	-0.0348698	0.141284	0.43169	-0.0406185	0.00209357	-0.0248117	-0.102625	-0.083862	0.1895
SYT1	M4	-0.0984202	-0.0843891	0.268006	0.360796	-0.0564468	-0.0771895	0.0245936	-0.119698	-0.120718	0.0895295
RTN1	M4	-0.103602	-0.0468947	0.102704	0.468653	-0.0462628	0.0302683	-0.0379041	-0.102025	-0.060865	0.251454
SNAP25	M4	-0.10434	-0.0787936	0.143553	0.443937	-0.0490518	-0.0143296	-0.0126288	-0.121382	-0.0492494	0.200911
NELL2	M4	-0.108224	0.134393	0.153714	0.338705	-0.0994922	0.0194944	0.00575169	-0.0805793	-0.0786955	0.139741
SLC22A17	M4	-0.113291	0.143163	0.000391556	0.340893	-0.0374971	0.0920348	-0.044418	-0.0176929	0.00619979	0.257135
MAP1B	M4	-0.117467	0.169377	0.0521984	0.37633	-0.089783	0.0977159	-0.0274208	0.0238169	0.0229954	0.255988
NREP	M4	-0.123325	0.0417431	0.0796922	0.451533	-0.0395877	0.072792	-0.0386189	-0.00352119	-0.0384382	0.266161
TCAF1	M4	-0.130226	0.232148	-0.0105478	0.33479	-0.069932	0.148401	-0.0404733	0.0505784	0.0208783	0.294847
DNM3	M4	-0.13177	-0.0964259	0.221702	0.237946	0.0649104	-0.1485	0.0681866	-0.0381701	-0.0409352	-0.00802077
CPE	M4	-0.139506	0.224252	0.0342719	0.337317	-0.110937	0.118641	-0.0535742	-0.0225803	-0.0491444	0.306056
NCKAP1	M4	-0.142179	0.0955157	0.0311833	0.192666	-0.0259381	0.025613	0.064288	0.173214	0.0727972	0.125141
APP	M4	-0.188852	0.167287	-0.00568832	0.275607	-0.122485	0.134648	0.0703138	0.342826	0.0725748	0.282926
MTHFD2	M5	0.0735779	-0.04928	-0.0709946	-0.0256991	0.138682	0.029757	-0.0421564	-0.0488257	0.0614527	0.000941577
TOB1	M5	0.040225	-0.00242362	-0.134497	-0.0136289	0.231554	0.0313554	-0.0478881	-0.0161709	0.140387	0.0242114
GTF3A	M5	0.0342113	0.0174817	-0.0769893	0.00433205	0.0821409	0.0578856	0.0618865	-0.0347664	0.10076	0.0512192
MARS1	M5	0.0340067	-0.0216786	-0.0546163	0.00120352	0.0944838	0.0252049	-0.0241173	0.000405923	0.0724141	0.0256948
XPA	M5	0.0293024	-0.0172282	-0.0429439	-0.00384614	0.125128	-0.00942444	0.044644	-0.00685156	0.112843	-0.00692942
FAM117A	M5	0.025984	0.00910841	-0.0369369	0.00948245	0.0383557	0.0485643	-0.0152336	0.0229528	0.0372115	0.0286373
HTRA2	M5	0.0223924	0.0192208	-0.0638083	-5.79087e-05	0.083974	0.0362118	-0.0249793	0.00404207	0.07768	0.0237674
STK16	M5	0.0220711	0.0169473	-0.071661	-0.00118999	0.0691192	0.0491469	-0.0164431	0.0164957	0.0677744	0.0456447
SMIM19	M5	0.0203944	0.00222886	-0.0464172	0.0124309	0.0737135	0.0460971	0.0106073	-0.00645156	0.0413415	0.0461405
DPAGT1	M5	0.0197719	0.025667	-0.0697314	0.00942404	0.0508707	0.0540862	-0.0187107	0.0182767	0.1014	0.0407416
SARS1	M5	0.0159102	-0.0203294	-0.0541033	0.0227184	0.115173	0.0181275	-0.0132657	0.023598	0.105447	0.0234191
PUS1	M5	0.0134666	-0.0015759	-0.0467916	-0.00276321	0.0759838	0.025645	0.0063601	0.0336252	0.0999231	0.0123254
ALDH16A1	M5	0.010968	0.0398408	-0.0566236	-0.0110021	0.0700491	0.0532061	-0.0101027	0.0669161	0.0663741	0.0435879
RALGDS	M5	0.0107504	-0.0359816	-0.0370173	-0.0223035	0.145584	-0.0178204	-0.00524398	0.0291927	0.0613296	-0.024497
ALDH18A1	M5	0.0104325	-0.0297168	-0.0824771	-0.0339385	0.24939	-0.0116437	-0.0249542	-0.056247	0.0532388	-0.0132568
TXNDC11	M5	0.00955266	-0.00135801	-0.0573729	-0.0135856	0.102941	0.0335143	-0.0312024	0.0274688	0.0324039	0.0109905
CDK5RAP3	M5	0.00775115	-0.000973814	-0.0668739	-0.0245304	0.125013	-0.00446309	0.0170001	-0.0308036	0.0862185	0.00480721
C14orf119	M5	0.00606618	0.019521	-0.0684326	0.015372	0.0693389	0.0563414	-0.0240082	0.0379878	0.0602929	0.0509723
SEPHS1	M5	0.00366428	0.0364943	-0.0363224	0.0345763	0.0381723	0.0457455	0.00869512	0.0116297	0.0784757	0.0489723
RCC1	M5	0.00217169	-0.0162302	-0.0427869	-0.00461224	0.0864734	0.00243384	-0.00775977	-0.0122782	0.0850525	-0.00976077
NXT1	M5	-0.0035695	0.0025693	-0.0730825	0.00332404	0.12704	0.054426	-0.0427273	0.00455043	0.0221641	0.0452295
SEC61A1	M5	-0.00591227	-0.0378902	-0.0312949	-0.00423307	0.124102	-0.0290367	0.0227382	-0.0463685	0.0822054	-0.00925078
TRNAU1AP	M5	-0.00644476	-0.00738654	-0.033065	0.00160872	0.122842	-0.0124621	0.0117904	-0.0144274	0.0734508	-0.00521049
TMEM106C	M5	-0.00985966	-0.0200137	-0.0702402	0.0119915	0.0963547	0.027888	0.014974	-0.0503247	0.04223	0.0657752
MKNK1	M5	-0.0131131	-0.0733695	-0.0497215	-0.0870661	0.302696	-0.130474	-0.00576247	-0.0782048	0.079722	-0.108626
ENSEASG00005013857	M5	-0.0144745	0.0476107	-0.037593	0.0334006	0.0397448	0.0377367	0.00720991	0.0100274	0.0563554	0.0524032
SLC33A1	M5	-0.0161369	-0.00363618	-0.0338553	0.017432	0.080262	0.00211623	0.00723535	-0.0231131	0.0634465	0.0285515
KAT8	M5	-0.0173076	-0.00648188	-0.0335607	0.0067827	0.120776	-0.0298899	0.0330899	-0.00509456	0.0972539	-0.00640273
XBP1	M5	-0.0174707	-0.00952315	-0.170636	-0.0230841	0.263574	0.066508	-0.0992927	-0.0411442	0.0147178	0.0638753
ENSEASG00005019634	M5	-0.0186037	-0.0151944	-0.0480239	-0.0142724	0.1582	-0.0245432	0.0476162	-0.037619	0.0829571	-0.00823922
RUVBL1	M5	-0.0192891	-0.0228761	-0.035789	0.00708546	0.166537	-0.0183198	0.0240941	-0.0401086	0.078434	0.00498648
TMEM243	M5	-0.0196365	0.0366462	-0.0259548	0.0130867	0.0804012	0.00776806	0.0217057	0.0161632	0.0889998	0.0109716
IMPDH2	M5	-0.0201795	0.0840394	-0.07247	0.0170803	0.0558702	0.0749756	0.0135287	0.0140726	0.0847602	0.0724181
ALG12	M5	-0.0245285	0.0254335	-0.0595615	-0.000900618	0.0778743	0.0245043	0.00982742	-0.0243286	0.0251997	0.0494446
CSKMT	M5	-0.0279976	0.0299923	-0.0645529	0.00585641	0.123086	0.0286828	-0.0225553	-0.0211462	0.0255166	0.0257918
GON7	M5	-0.0280907	-0.00262067	-0.0634464	0.0311387	0.112741	0.0415261	-0.0216355	-0.0159048	0.0202589	0.0671692
ENSEASG00005000258	M5	-0.0284693	0.0421546	-0.0762105	0.012787	0.126599	0.0319579	-0.0121961	0.0186454	0.0978527	0.0413854
FANCA	M5	-0.0343205	-0.0594317	0.0228939	-0.02189	0.160862	-0.113907	0.0622007	-0.0367456	0.093145	-0.0814726
ENSEASG00005014119	M5	-0.0358321	0.0345404	-0.0539429	-0.004297	0.141058	-0.00663624	0.0105174	-0.0435907	0.0360899	0.0191049
ARFGAP3	M5	-0.0382028	0.0423839	-0.0524936	0.0338408	0.112022	0.0355134	-0.026139	0.000938848	0.0310298	0.0534439
CARS1	M5	-0.0396244	-0.0372347	-0.0397222	-0.0126507	0.209293	-0.0603247	-0.0057845	-0.0523838	0.0476815	-0.0346437
SPRING1	M5	-0.0411514	-0.0173229	-0.0263876	0.0311522	0.107185	-0.0103583	0.0107609	-0.0125802	0.0201717	0.0310952
ENSEASG00005007009	M5	-0.0412823	0.0231557	-0.0683192	0.0267141	0.151223	0.0129015	-0.00927582	-0.0439979	0.0786068	0.0413404
PSEN2	M5	-0.0461095	-0.0438093	-0.00106812	0.0355054	0.106299	-0.058504	0.0499715	-0.0104919	0.0724083	-0.00797638
POR	M5	-0.048544	-0.0279814	-0.0632417	-0.0163851	0.267342	-0.0657804	-0.0196661	-0.06149	0.000744288	-0.0168179
SEL1L	M5	-0.048778	-0.0286135	-0.0171373	-0.00837212	0.162167	-0.0708862	0.0622583	-0.0457936	0.0568458	-0.0267248
ENSEASG00005025493	M5	-0.0496704	0.0333074	-0.0776788	0.0398356	0.123745	0.0518449	-0.0128229	0.0208932	0.0268094	0.0864893
NVL	M5	-0.0527669	-0.0567671	0.0223322	-0.0217206	0.200494	-0.125796	0.0957917	-0.0686429	0.0857375	-0.0855029
ENSEASG00005003033	M5	-0.0550922	0.0518985	-0.0706627	0.0536818	0.112495	0.0486991	-0.0384807	0.0375576	0.0191042	0.0931309
AARS1	M5	-0.0559022	-0.00684073	-0.0315969	0.0687139	0.147928	-0.0206593	0.0117842	-0.0285966	0.055884	0.0466048
CCS	M5	-0.0565148	-0.0326314	-0.0457346	-0.0123149	0.192489	-0.077776	0.0889225	-0.0402636	0.100898	-0.0347553
SLC20A1	M5	-0.0567681	-0.0794043	-0.0833415	-0.0593919	0.474015	-0.150046	-0.031137	-0.0709271	0.135442	-0.11465
EDEM2	M5	-0.0576874	0.011828	-0.108717	-0.0340197	0.243114	0.0030796	-0.0706913	-0.031881	-0.0406056	0.0212089
ENSEASG00005012298	M5	-0.0585507	-0.0078157	-0.071508	-0.0318358	0.314593	-0.0928202	0.00431973	-0.0592309	0.101727	-0.0560335
EIF2AK3	M5	-0.0617076	-0.0822656	-0.0438424	-0.0560078	0.379413	-0.17769	0.0181695	-0.130289	0.112526	-0.133666
ZBTB18	M5	-0.0617431	-0.108813	-0.0275145	0.0709268	0.248029	-0.118384	0.0184458	-0.107742	0.135519	-0.0239919
MORF4L2	M5	-0.0622873	0.0862317	-0.112396	0.0622355	0.143408	0.0482794	-0.008392	0.00570476	0.182268	0.0894854
ENSEASG00005036061	M5	-0.0631998	-0.0404599	-0.0527001	-0.0143831	0.2336	-0.100485	-0.000691523	-0.0869532	0.096761	-0.0595944
RNF8	M5	-0.0634949	-0.0483087	-0.0528078	-0.0204501	0.318164	-0.0978163	0.00496839	-0.0595669	0.0734887	-0.056783
ENSEASG00005023751	M5	-0.0640633	0.0308749	-0.0743397	0.0316991	0.18227	-0.00105061	-0.0259904	-0.0279784	0.0367908	0.0502887
EEF2K	M5	-0.0679497	0.00648593	0.011772	-0.00491086	0.174859	-0.102015	0.0449149	-0.0282215	0.0769797	-0.0651436
ENSEASG00005025646	M5	-0.0689017	0.0323162	-0.0681308	-0.0224843	0.183183	-0.078798	-0.0474656	-0.00838669	0.111048	-0.0674734
MYO5C	M5	-0.0705306	-0.098373	-0.0110455	-0.0498425	0.303713	-0.153997	0.0191616	-0.118344	0.0701838	-0.122878
ERO1B	M5	-0.0709308	-0.0859381	-0.0375083	-0.022483	0.260375	-0.150485	0.0144586	-0.104104	0.0784289	-0.099886
GSTK1	M5	-0.0713207	-0.0155947	-0.0664725	-0.0181179	0.21955	-0.0453581	0.0330122	-0.0144751	0.0549594	-0.00615258
ITPRID2	M5	-0.0726148	-0.0669834	0.0216535	-0.020694	0.226496	-0.145267	0.0862064	-0.0231231	0.0853033	-0.0906981
CREB3L2	M5	-0.0803642	-0.0471848	0.032549	-0.0148454	0.176899	-0.137943	0.0654083	-0.0822974	0.0591681	-0.0872573
ENSEASG00005020972	M5	-0.0854371	-0.0715399	-0.0587684	-0.0163589	0.317916	-0.0960565	-0.0346399	-0.0860746	-0.0163808	-0.0462676
SLC43A1	M5	-0.0870045	-0.0241636	-0.0816894	-0.0596144	0.312953	-0.0739082	-0.0572353	-0.107337	-0.0457378	-0.0589323
KLHDC2	M5	-0.0895482	-0.00955533	-0.0521955	0.0509309	0.206107	-0.0589408	0.0317327	-0.0412737	0.130723	0.0113417
EIF4EBP1	M5	-0.0993002	0.0356174	-0.059824	-0.0329452	0.255622	-0.0580717	0.0310399	-0.0697681	0.0229303	-0.0294822
P4HB	M5	-0.100697	0.0945751	-0.175985	-0.0208485	0.295609	0.0538475	-0.0751072	-0.0502906	-0.038494	0.0959388
AQP9	M5	-0.106047	-0.0968864	-0.0281886	-0.0729058	0.381283	-0.191379	-0.017342	-0.131139	-0.00414488	-0.141995
ABCB5	M5	-0.112436	-0.098305	0.0257817	-0.0493575	0.302132	-0.219733	0.0269442	-0.130646	0.073024	-0.180069
FAM174B	M5	-0.112839	0.000472124	-0.0322991	-0.0107232	0.24457	-0.090922	-0.0145051	0.0487016	0.0648078	-0.0635696
TBC1D8	M5	-0.112856	-0.123253	0.00257585	-0.0235785	0.362341	-0.233865	0.111357	-0.0958906	0.118315	-0.138375
MEIS1	M5	-0.114197	0.0511193	0.0448383	0.0160784	0.230492	-0.125224	0.0187335	-0.0905204	-0.00272156	-0.0683523
PSAT1	M5	-0.117808	-0.0846769	-0.0300406	-0.0662929	0.33082	-0.166736	0.0809655	-0.127372	0.00894233	-0.0906624
ENSEASG00005018677	M5	-0.11829	0.00687314	-0.0536292	0.0828896	0.223692	-0.0510501	-0.0371755	0.0152055	0.0832928	0.03765
BCAT2	M5	-0.120183	-0.0507847	-0.0618369	-0.0500088	0.412022	-0.167743	-0.0223869	-0.102316	0.0772445	-0.11801
ERP27	M5	-0.123035	-0.0976115	-0.0450688	-0.0759458	0.485533	-0.206123	-0.0213902	-0.132455	0.014038	-0.15772
ENSEASG00005004222	M5	-0.123951	-0.0928335	-0.000840314	-0.0337782	0.336841	-0.199883	0.108979	-0.131871	0.064997	-0.115782
ENSEASG00005022677	M5	-0.124077	-0.0957743	-0.0409131	-0.0744069	0.470603	-0.202708	-0.0198237	-0.131273	0.00017913	-0.15044
CASP9	M5	-0.127518	-0.109197	-0.0642416	-0.0854414	0.549352	-0.234315	-0.00853801	-0.149219	0.0790984	-0.173474
SERPINI2	M5	-0.131541	-0.104306	-0.0413924	-0.0791284	0.496992	-0.224881	-0.0149123	-0.141935	0.0291973	-0.169507
NR5A2	M5	-0.134526	-0.109627	0.00944346	-0.0615814	0.450256	-0.222045	0.0097789	-0.0669298	0.0507212	-0.176486
CTRC	M5	-0.13523	-0.0901567	-0.124795	-0.116297	0.529789	-0.145552	-0.101283	-0.135567	-0.193942	-0.110342
SLC39A5	M5	-0.135401	-0.100539	-0.0421613	-0.0686901	0.392909	-0.222237	0.125993	-0.145565	0.0487009	-0.130792
ARMC12	M5	-0.136162	-0.0970635	-0.0326134	-0.0573858	0.33248	-0.263887	0.228506	-0.178113	0.197665	-0.167087
CELA1	M5	-0.141129	-0.0991786	-0.114476	-0.115725	0.578159	-0.168688	-0.09936	-0.144739	-0.175738	-0.132479
SLC37A2	M5	-0.14535	-0.126319	-0.0800729	-0.100765	0.59229	-0.241282	-0.0300845	-0.169231	0.0311457	-0.177029
ENSEASG00005020658	M5	-0.14697	-0.0993635	-0.106968	-0.105156	0.563867	-0.181398	-0.0841311	-0.146709	-0.134662	-0.131695
ENSEASG00005036533	M5	-0.148368	-0.0983942	-0.11661	-0.110615	0.588757	-0.174893	-0.0922473	-0.146071	-0.168612	-0.130635
ENSEASG00005035145	M5	-0.149928	-0.099015	-0.11816	-0.11321	0.593627	-0.176764	-0.0929629	-0.147356	-0.167888	-0.132747
GLS2	M5	-0.160721	-0.120284	-0.0726978	-0.0755471	0.587886	-0.246321	-0.0318416	-0.167989	0.0161369	-0.167408
ENSEASG00005013473	M5	-0.164389	-0.129506	-0.0789287	-0.10311	0.636576	-0.282017	-0.0237832	-0.175515	0.0566561	-0.214086
ENSEASG00005010756	M5	-0.165157	-0.113116	-0.124894	-0.120019	0.649088	-0.208753	-0.0953859	-0.165149	-0.151296	-0.15758
CELA3B	M5	-0.165707	-0.109774	-0.125701	-0.123566	0.631947	-0.193641	-0.101623	-0.162738	-0.187	-0.144214
PLA2G1B	M5	-0.168151	-0.11484	-0.123021	-0.117877	0.651467	-0.216341	-0.0934513	-0.168004	-0.145438	-0.160084
ENSEASG00005009321	M5	-0.170158	-0.117914	-0.130151	-0.128031	0.672164	-0.222165	-0.100337	-0.171041	-0.14947	-0.170842
PDIA2	M5	-0.175107	-0.132447	-0.0922289	-0.1079	0.66013	-0.279342	-0.0358581	-0.183378	0.0197788	-0.20557
RBPJL	M5	-0.178498	-0.141046	-0.0784074	-0.10932	0.690545	-0.308086	-0.0200507	-0.191199	0.0714307	-0.232917
CEL	M5	-0.183069	-0.128148	-0.129633	-0.126732	0.683013	-0.247426	-0.0747011	-0.184161	-0.105755	-0.175938
ENSEASG00005013464	M5	-0.199481	-0.143989	-0.129323	-0.135952	0.756203	-0.292514	-0.0726754	-0.204341	-0.0722524	-0.215175
CPB1	M5	-0.201563	-0.114315	-0.130837	-0.132394	0.720061	-0.248705	-0.094246	-0.198024	-0.156521	-0.178995
CUZD1	M5	-0.201913	-0.14825	-0.112563	-0.133351	0.750121	-0.304916	-0.061296	-0.208933	-0.0357256	-0.22442
CPA1	M5	-0.203766	-0.139182	-0.145359	-0.13878	0.752834	-0.264915	-0.0954941	-0.20366	-0.148325	-0.186742
PNLIP	M5	-0.208091	-0.147318	-0.128349	-0.14176	0.765091	-0.289337	-0.0868775	-0.211633	-0.111394	-0.210911
ENSEASG00005015940	M5	-0.210128	-0.154325	-0.12356	-0.142267	0.792897	-0.315602	-0.0743985	-0.217891	-0.0576911	-0.234282
PNLIPRP2	M5	-0.22429	-0.166657	-0.122692	-0.14587	0.829626	-0.344031	-0.0635552	-0.233062	-0.0237042	-0.252655
ENSEASG00005015397	M6	0.510618	0.0149983	-0.224213	-0.0321287	-0.1952	0.488637	-0.20271	0.128406	0.0693435	0.225059
ENSEASG00005028709	M6	0.495871	0.145611	-0.312348	-0.0704036	-0.405676	0.647518	-0.321429	0.549422	0.100483	0.287275
HSPA6	M6	0.460723	0.0548395	-0.219852	-0.146859	-0.276459	0.381829	-0.218676	0.0668528	0.10319	0.0930726
TPM3	M6	0.429159	-0.0193939	-0.182622	-0.00482035	-0.160114	0.3902	-0.139111	0.187847	0.123676	0.19477
ENSEASG00005032101	M6	0.42468	0.0718963	-0.233104	-0.0409267	-0.250206	0.491672	-0.205319	0.312293	0.101365	0.24646
UBB	M6	0.424256	0.196306	-0.338633	0.017672	-0.361701	0.641047	-0.317901	0.275963	0.0722135	0.359983
EEF1B2	M6	0.411258	0.197649	-0.366769	0.00888099	-0.301692	0.682254	-0.279579	0.136004	0.0211378	0.358275
COX17	M6	0.40564	-0.0386339	-0.222911	-0.0434773	-0.21249	0.456639	-0.187136	0.286931	0.0785674	0.211318
BTG1	M6	0.402715	0.0864079	-0.240808	0.0589129	-0.222793	0.459684	-0.242709	0.187056	0.0899228	0.244204
RPL37	M6	0.389963	0.298597	-0.361966	-0.0279657	-0.337796	0.72656	-0.25613	0.265541	0.0984037	0.349853
TPT1	M6	0.389738	0.285049	-0.39294	-0.00190255	-0.38208	0.753419	-0.318055	0.339091	0.0517458	0.413139
ENSEASG00005000239	M6	0.3886	0.0620058	-0.178252	-0.0448935	-0.232748	0.436314	-0.184071	0.23043	0.0504401	0.201856
ENSEASG00005028410	M6	0.385727	0.175823	-0.316052	0.0614211	-0.298999	0.591669	-0.264203	0.207592	0.0980014	0.371708
IER2	M6	0.38185	0.00447791	-0.207111	-0.0587966	-0.205787	0.390966	-0.185672	0.211644	0.114485	0.130189
RPS12	M6	0.379549	0.298967	-0.389554	-0.0254163	-0.329163	0.754083	-0.295404	0.247948	0.0627322	0.371585
ENSEASG00005029997	M6	0.377824	0.207749	-0.309887	-0.00783403	-0.28607	0.651959	-0.225282	0.283888	0.104292	0.315421
HSPA8	M6	0.373608	0.13557	-0.275428	0.0820774	-0.33488	0.5538	-0.274704	0.240896	0.0802339	0.357312
PABPC1	M6	0.36952	0.198058	-0.290025	0.0530579	-0.239971	0.57317	-0.219377	0.163172	0.121348	0.348287
ARPC5	M6	0.36924	0.0895922	-0.17475	0.0224703	-0.161439	0.377191	-0.137736	0.115817	0.089908	0.233528
ENSEASG00005026677	M6	0.368824	0.199286	-0.336321	0.0321287	-0.353485	0.694767	-0.290417	0.371399	0.109432	0.403894
LGALS1	M6	0.366943	0.332518	-0.202766	-0.0245338	-0.231346	0.45014	-0.173742	0.0640522	0.0905847	0.253302
ENSEASG00005018213	M6	0.366723	0.251074	-0.339248	-0.00153553	-0.317104	0.688188	-0.268092	0.236534	0.0636316	0.355656
ENSEASG00005018290	M6	0.358195	0.300012	-0.333876	0.00861343	-0.358225	0.721442	-0.248345	0.289556	0.111689	0.363012
ENSEASG00005030200	M6	0.354969	0.319458	-0.397538	0.029631	-0.39086	0.735317	-0.208265	0.253663	0.0744931	0.436453
RPLP2	M6	0.352981	0.238962	-0.334842	-0.018397	-0.31147	0.692197	-0.267405	0.267182	0.0771946	0.342373
CAP1	M6	0.350829	0.0560127	-0.178746	0.00287449	-0.139602	0.36363	-0.143629	0.163605	0.0958526	0.219027
ENSEASG00005004585	M6	0.350237	0.319951	-0.353289	0.0196811	-0.358166	0.723307	-0.234088	0.245546	0.0709776	0.376834
RPL37A	M6	0.349081	0.320633	-0.386225	0.00748854	-0.364292	0.759832	-0.267593	0.318016	0.0882866	0.398486
ENSEASG00005011121	M6	0.348112	0.296507	-0.355933	0.00168943	-0.272404	0.696552	-0.245695	0.177304	0.068769	0.352148
EEF1A1	M6	0.347317	0.329232	-0.428887	0.0410301	-0.343692	0.780778	-0.350067	0.276589	0.0145065	0.474798
ENSEASG00005010978	M6	0.347215	0.28208	-0.324387	0.011439	-0.295758	0.676135	-0.265187	0.214777	0.0672813	0.350771
ENSEASG00005005174	M6	0.347028	0.253833	-0.36582	-0.0137519	-0.250388	0.685635	-0.276524	0.199277	0.0267428	0.360563
RPS19	M6	0.346268	0.255778	-0.367639	0.00172057	-0.304839	0.715432	-0.263474	0.260212	0.0637834	0.374844
ENSEASG00005004340	M6	0.345961	0.055603	-0.24345	0.0370221	-0.24156	0.536841	-0.230477	0.333212	0.0620801	0.321794
OAZ1	M6	0.34564	-0.0195301	-0.18607	0.0507541	-0.0949143	0.328381	-0.123017	0.0412585	0.0917755	0.23172
RPS11	M6	0.34542	0.298947	-0.375578	-0.0269534	-0.31607	0.737514	-0.305924	0.306002	0.0503298	0.357532
ENSEASG00005035844	M6	0.343325	0.179944	-0.261691	-0.0242786	-0.205434	0.55141	-0.1732	0.18661	0.11755	0.24465
RPL13	M6	0.341496	0.24593	-0.357908	0.0213071	-0.269957	0.685824	-0.283516	0.20195	0.0496091	0.374626
ENSEASG00005000650	M6	0.341305	0.243642	-0.349609	0.00129577	-0.247738	0.662814	-0.20752	0.266896	0.0857363	0.339754
RPS7	M6	0.340817	0.287301	-0.372661	0.0522368	-0.301045	0.730083	-0.273921	0.193247	0.0394883	0.414492
RPS23	M6	0.338962	0.352207	-0.369208	0.0149264	-0.357683	0.761474	-0.285549	0.273833	0.0668224	0.401738
RPS9	M6	0.338747	0.297371	-0.324921	-0.0268085	-0.313137	0.669512	-0.251993	0.224423	0.0787328	0.338047
RPL13A	M6	0.337961	0.281721	-0.387463	-0.000809498	-0.299008	0.706316	-0.273719	0.265407	0.0522397	0.382881
RPL23	M6	0.335019	0.308734	-0.346818	0.0267338	-0.362759	0.720444	-0.226498	0.236844	0.0721029	0.390997
KLF6	M6	0.333296	0.0181144	-0.13707	-0.0076278	-0.200009	0.269354	-0.0966404	0.166816	0.0985378	0.113587
ENSEASG00005034668	M6	0.331835	0.160233	-0.277672	-0.00692877	-0.201089	0.567334	-0.19109	0.201185	0.0823957	0.274288
RPS20	M6	0.3307	0.374749	-0.35278	0.00333186	-0.370126	0.747498	-0.271589	0.292087	0.0907662	0.386058
ENSEASG00005023056	M6	0.328192	0.325008	-0.335773	0.0259369	-0.325097	0.703157	-0.235629	0.189378	0.0772524	0.374678
RPL6	M6	0.327156	0.276275	-0.353637	0.0149705	-0.237881	0.67951	-0.267748	0.238868	0.0763971	0.368726
ENSEASG00005028601	M6	0.326127	0.259715	-0.345153	0.0259362	-0.284043	0.674647	-0.237824	0.235721	0.0605042	0.368949
ENSEASG00005020817	M6	0.324167	0.295167	-0.34701	0.000618597	-0.307875	0.711986	-0.270789	0.255015	0.0664392	0.354418
FOS	M6	0.323746	0.262211	-0.244995	-0.0160045	-0.324328	0.48879	-0.227844	0.210756	0.115737	0.229741
TUBA4A	M6	0.319862	-0.0958838	-0.096378	0.123321	-0.142793	0.260131	-0.121923	-0.0789328	0.0431076	0.194095
ENSEASG00005016318	M6	0.319154	0.266583	-0.274224	-0.0392504	-0.303805	0.61321	-0.221733	0.214385	0.0651344	0.263693
ENSEASG00005029112	M6	0.318907	0.0995889	-0.157199	0.0143146	-0.174229	0.373964	-0.142879	0.0833182	0.0339106	0.201032
CLIC1	M6	0.3183	0.0721049	-0.176051	-0.0266785	-0.153223	0.371127	-0.135562	0.115134	0.0653774	0.19238
ZFP36	M6	0.316075	0.0644764	-0.213172	-0.0427041	-0.259467	0.400944	-0.191779	0.29116	0.105931	0.155444
ENSEASG00005014248	M6	0.315777	0.296511	-0.359244	0.0405526	-0.28784	0.708941	-0.289324	0.247577	0.0366111	0.403195
JPT1	M6	0.314783	-0.0395735	-0.104958	0.0279814	-0.13095	0.273406	-0.108936	0.0244035	0.0502021	0.148795
RPL17	M6	0.314671	0.340816	-0.365923	0.0389466	-0.323634	0.72057	-0.240117	0.242077	0.0892499	0.398259
DNAJB1	M6	0.314431	-0.0178365	-0.152541	-0.0500359	-0.199662	0.261501	-0.137161	0.0216196	0.0564392	0.0903034
ENSEASG00005030632	M6	0.313924	0.254766	-0.315999	-0.0134223	-0.254196	0.629685	-0.23683	0.185314	0.0500626	0.30542
NR4A2	M6	0.311795	-0.0380732	-0.118829	0.0586308	-0.167522	0.251484	-0.141347	0.0381275	0.0917698	0.139645
ENSEASG00005032761	M6	0.311383	0.234689	-0.331528	0.0170326	-0.256237	0.644534	-0.24156	0.246224	0.0742829	0.336912
RPL4	M6	0.310965	0.331114	-0.370623	0.0490086	-0.297432	0.71575	-0.284948	0.204396	0.0465725	0.427988
MYL12A	M6	0.310936	0.180983	-0.273383	0.0272593	-0.275959	0.574394	-0.25272	0.466308	0.0450381	0.31899
ENSEASG00005023808	M6	0.310453	0.288192	-0.330617	-0.000261924	-0.262238	0.668085	-0.244005	0.237517	0.08417	0.34317
ENSEASG00005035435	M6	0.310286	0.177693	-0.236589	0.00142525	-0.222674	0.507376	-0.182478	0.162561	0.0730549	0.261699
HSP90AA1	M6	0.30827	0.182727	-0.25022	0.144242	-0.407065	0.522827	-0.252041	0.286747	0.119793	0.409673
ENSEASG00005036468	M6	0.305245	0.285712	-0.346326	-0.0107966	-0.267293	0.659521	-0.221122	0.238601	0.0760496	0.351151
RPL9	M6	0.305096	0.333332	-0.368411	0.0570001	-0.3168	0.725214	-0.287386	0.21851	0.0316241	0.411636
PNRC1	M6	0.303831	0.0315379	-0.168574	0.00550663	-0.148984	0.305176	-0.115427	0.138275	0.162606	0.16845
RPL35A	M6	0.303688	0.306	-0.377894	0.0270261	-0.287938	0.707917	-0.234437	0.215606	0.0416943	0.393513
ENSEASG00005027242	M6	0.303004	0.297919	-0.385966	0.0608572	-0.23357	0.697251	-0.278783	0.203887	0.0662503	0.412655
ENSEASG00005031616	M6	0.302214	0.265435	-0.283952	-0.0242033	-0.254851	0.5989	-0.235949	0.185641	0.0547685	0.277222
ARPC3	M6	0.30204	0.0721022	-0.159973	0.00456158	-0.134939	0.358695	-0.127546	0.110998	0.0608035	0.222341
RPL12	M6	0.301641	0.351602	-0.345417	-0.0102654	-0.280185	0.701075	-0.282172	0.232649	0.0500385	0.338319
ENSEASG00005007599	M6	0.300077	0.248205	-0.322204	-0.00335852	-0.183539	0.5927	-0.214797	0.128472	0.0235704	0.326449
ENSEASG00005017822	M6	0.299534	0.159902	-0.283901	0.0722566	-0.268649	0.629954	-0.264733	0.261368	0.0320828	0.391708
RPS5	M6	0.297768	0.198296	-0.282378	0.0302273	-0.200708	0.576866	-0.216468	0.163507	0.0508825	0.307861
ENSEASG00005004937	M6	0.296655	0.291585	-0.351132	0.048371	-0.280193	0.684266	-0.227202	0.223523	0.0718719	0.386483
ENSEASG00005031687	M6	0.296259	0.23791	-0.244566	-0.0340567	-0.372347	0.478782	-0.266755	0.306924	0.142864	0.239428
HSPH1	M6	0.296181	0.00124544	-0.141137	0.01888	-0.230767	0.28618	-0.148308	0.111088	0.108975	0.161032
H2AZ2	M6	0.295754	0.0860368	-0.179754	0.0452889	-0.170819	0.422297	-0.154063	0.123761	0.0776251	0.248053
ENSEASG00005000256	M6	0.295437	0.313919	-0.390142	0.0703744	-0.282392	0.736948	-0.291631	0.239804	0.0368348	0.440019
PPP1R15A	M6	0.294396	0.12302	-0.207155	-0.043363	-0.229193	0.380555	-0.169398	0.17235	0.108338	0.162654
RPL19	M6	0.293487	0.336449	-0.331341	0.0529985	-0.33986	0.714391	-0.257319	0.300678	0.0711955	0.395663
RPL5	M6	0.29163	0.339724	-0.364703	0.0611925	-0.316615	0.726974	-0.281	0.222239	0.0530118	0.429003
YWHAB	M6	0.291129	0.102084	-0.164004	0.179343	-0.194051	0.433686	-0.176104	0.163087	0.0613934	0.334394
RPS13	M6	0.290268	0.342115	-0.350014	0.0628474	-0.306449	0.723979	-0.275396	0.216181	0.0336455	0.413706
JUN	M6	0.289002	0.207468	-0.259464	-0.0282836	-0.323263	0.4848	-0.234824	0.374743	0.128838	0.22225
ENSEASG00005014792	M6	0.287349	0.31861	-0.331354	0.0121519	-0.272954	0.670725	-0.235672	0.250757	0.0821015	0.347002
RPL28	M6	0.285578	0.277252	-0.296538	-0.00468137	-0.266183	0.634755	-0.222461	0.237125	0.0714997	0.312163
ENSEASG00005004636	M6	0.28541	0.277594	-0.339377	0.0135684	-0.252609	0.665669	-0.248897	0.227116	0.0362102	0.363666
ENSEASG00005024412	M6	0.284664	0.194542	-0.190528	-0.0147343	-0.204836	0.44257	-0.137914	0.107448	0.0503071	0.202488
ENSEASG00005023013	M6	0.28466	0.177759	-0.209784	-0.0081948	-0.209216	0.453181	-0.162366	0.138299	0.0570274	0.207965
RPL22	M6	0.28108	0.355863	-0.331474	0.0194854	-0.323996	0.6953	-0.246758	0.229779	0.0651914	0.369708
RNF167	M6	0.279509	0.0413498	-0.136743	0.00520643	-0.115858	0.297014	-0.111085	0.110015	0.0634052	0.158099
ENSEASG00005022501	M6	0.279226	0.317305	-0.36798	0.0453648	-0.266877	0.702061	-0.242948	0.24102	0.0671612	0.404207
CDC42	M6	0.278471	0.0618702	-0.134238	0.078649	-0.158281	0.345688	-0.123583	0.155469	0.0863516	0.238594
RPS4X	M6	0.277844	0.369976	-0.357011	0.0440568	-0.310432	0.737944	-0.302253	0.2668	0.0387406	0.415562
MCL1	M6	0.276239	-0.0137906	-0.12634	-0.0119511	-0.132229	0.225811	-0.0625032	0.111347	0.0919773	0.102027
ENSEASG00005012847	M6	0.274491	0.318658	-0.364953	0.0488827	-0.232292	0.692036	-0.300092	0.190305	0.00496062	0.397983
RPS6	M6	0.274461	0.301395	-0.381867	0.057516	-0.279472	0.714913	-0.288272	0.278667	0.0479066	0.425303
SAT1	M6	0.270704	0.124567	-0.201274	-0.0799413	-0.202745	0.292543	-0.0690714	0.143261	0.185298	0.149
RPL24	M6	0.270248	0.362666	-0.369532	0.0667303	-0.325223	0.73134	-0.258258	0.261468	0.0548801	0.425358
ENSEASG00005038458	M6	0.269915	0.0777749	-0.157926	-0.0158293	-0.140357	0.33265	-0.142353	0.142322	0.00487611	0.158996
RPL30	M6	0.269678	0.347422	-0.343488	0.0447448	-0.351509	0.718013	-0.228945	0.246594	0.0491059	0.40231
ENSEASG00005032457	M6	0.268896	0.228068	-0.205408	-0.015099	-0.234758	0.491288	-0.173751	0.109017	0.0270655	0.21054
RPL10A	M6	0.268021	0.275419	-0.2951	0.0283317	-0.208261	0.598169	-0.224468	0.187347	0.0815864	0.321504
CCNL1	M6	0.267291	0.0405247	-0.153641	-0.0108726	-0.115813	0.240839	-0.074222	0.113931	0.218841	0.0957757
RGS2	M6	0.266855	0.125095	-0.150942	-0.0221934	-0.166675	0.236705	-0.128594	0.0827058	0.0759956	0.141049
BRD2	M6	0.266204	0.144419	-0.20226	0.0196146	-0.211986	0.370561	-0.111406	0.211693	0.209813	0.197343
ENSEASG00005025120	M6	0.266199	0.37061	-0.368846	0.0312762	-0.262692	0.714613	-0.273239	0.242015	0.0573033	0.404165
SRI	M6	0.265445	0.0674957	-0.131463	0.0471249	-0.139489	0.295105	-0.0901378	0.130433	0.0846764	0.207566
PCBP1	M6	0.26403	0.0949497	-0.19626	0.057576	-0.180814	0.414031	-0.166844	0.170216	0.0753015	0.272475
ENSEASG00005029569	M6	0.263971	0.290989	-0.247085	0.000391223	-0.269666	0.559258	-0.197765	0.185381	0.0499579	0.272067
RPS10	M6	0.262795	0.239763	-0.279925	0.0379144	-0.270821	0.620263	-0.22809	0.240105	0.0659218	0.332916
ENSEASG00005009897	M6	0.262539	0.304288	-0.347986	0.0169355	-0.260405	0.666908	-0.272301	0.253245	0.0457653	0.371487
ENSEASG00005013355	M6	0.262464	0.165338	-0.261789	0.0659018	-0.220299	0.544262	-0.228552	0.310201	0.0693059	0.351316
SUB1	M6	0.261907	0.0322494	-0.136986	0.0545777	-0.13353	0.336284	-0.10034	0.0520694	0.0969881	0.212661
ENSEASG00005038395	M6	0.261027	0.280859	-0.3276	0.0465782	-0.25566	0.659996	-0.233383	0.242583	0.0656061	0.371368
SDK1	M6	0.260797	0.31671	-0.175054	0.0091055	-0.322183	0.572726	-0.182276	0.178068	0.0213508	0.241549
ENSEASG00005033759	M6	0.260753	0.0662982	-0.129359	-0.0974843	-0.245849	0.276891	-0.128228	0.150554	0.108407	0.0972649
ENSEASG00005002806	M6	0.259983	0.0537283	-0.0993265	0.139974	-0.160355	0.311798	-0.0962466	0.0677454	0.0980648	0.248886
ENSEASG00005029357	M6	0.25993	0.309601	-0.322624	0.0571964	-0.264313	0.669059	-0.208667	0.277695	0.107662	0.380791
JUND	M6	0.259809	0.121087	-0.167944	0.0367879	-0.212265	0.356656	-0.151418	0.147786	0.106978	0.203254
RPL15	M6	0.259376	0.208548	-0.307625	0.0560911	-0.196488	0.612119	-0.243635	0.210229	0.037035	0.356317
RPL36A	M6	0.258317	0.265482	-0.281973	-0.010292	-0.221619	0.584763	-0.189685	0.14243	0.0486384	0.286642
RPS16	M6	0.258129	0.294675	-0.345663	0.0379709	-0.229541	0.654356	-0.247863	0.183384	0.0302805	0.380644
ENSEASG00005005956	M6	0.257051	0.264114	-0.302833	0.0361856	-0.213452	0.609616	-0.234284	0.162434	-0.00490428	0.337072
RPL27	M6	0.255614	0.357915	-0.332275	0.0403804	-0.324123	0.70802	-0.24429	0.252053	0.0547409	0.398339
JUNB	M6	0.255112	0.196285	-0.198825	0.0191819	-0.22674	0.40007	-0.14953	0.194815	0.135748	0.208273
ENSEASG00005018798	M6	0.254604	0.148538	-0.212049	0.0723203	-0.377743	0.412676	-0.204546	0.217836	0.064024	0.319582
BIRC3	M6	0.253875	-0.0635199	-0.0811543	-0.028412	-0.101097	0.160699	-0.0894345	0.0927884	0.08094	0.0400234
DEK	M6	0.251572	0.0753573	-0.123474	0.0631695	-0.164	0.299883	-0.0550988	0.145824	0.12451	0.198228
WDR1	M6	0.25081	0.0231092	-0.129775	0.0312459	-0.110452	0.289558	-0.0949701	0.146093	0.0723655	0.192884
UBA52	M6	0.249861	0.123414	-0.214277	0.0218063	-0.150722	0.477497	-0.15576	0.281742	0.0946405	0.254398
CSRNP1	M6	0.249081	-0.0289064	-0.097127	-0.00845725	-0.107852	0.193892	-0.069428	0.0519851	0.0996421	0.083627
RPL36	M6	0.24818	0.160133	-0.209663	-0.0156368	-0.190493	0.471087	-0.139763	0.217823	0.104728	0.219005
EEF1G	M6	0.247532	0.190138	-0.287492	0.0420115	-0.150797	0.538122	-0.205992	0.170615	0.0371561	0.33637
ZC3H10	M6	0.247051	0.218396	-0.263421	0.0326215	-0.197003	0.544194	-0.137489	0.211301	0.12978	0.300694
ENSEASG00005004621	M6	0.245004	0.278881	-0.358842	0.0777535	-0.251913	0.681944	-0.306151	0.283738	0.00327259	0.409868
IRF1	M6	0.243825	-0.00995545	-0.109982	-0.00214677	-0.114855	0.217288	-0.0794725	0.127939	0.0990591	0.0945486
BZW1	M6	0.243799	0.0764526	-0.160599	0.0361941	-0.147761	0.34296	-0.107099	0.141414	0.106397	0.226609
ENSEASG00005024911	M6	0.242365	0.0491386	-0.169836	0.0470701	-0.320455	0.320017	-0.106104	0.178237	0.0965732	0.265931
PSME1	M6	0.242006	0.0619686	-0.169587	0.000175933	-0.123849	0.347517	-0.0959798	0.22291	0.0882148	0.193381
PSMB10	M6	0.242005	0.0673229	-0.132309	-0.00922067	-0.159306	0.271673	-0.0581543	0.283801	0.194727	0.11781
ENSEASG00005016156	M6	0.241907	0.0756858	-0.154006	0.0719034	-0.128339	0.356373	-0.119229	0.147233	0.0779705	0.26984
ENSEASG00005001081	M6	0.240274	0.193692	-0.192563	0.00544623	-0.214747	0.460471	-0.156846	0.139832	0.0385866	0.226558
ENSEASG00005026771	M6	0.239742	0.261499	-0.319826	0.00552051	-0.141066	0.569379	-0.219305	0.113986	0.0644363	0.312664
RPS26	M6	0.239045	0.365253	-0.368361	0.0357449	-0.30001	0.706383	-0.241252	0.235791	0.0320945	0.400048
CALM1	M6	0.238602	0.132838	-0.225084	0.178262	-0.26515	0.528114	-0.24021	0.423931	0.056638	0.388787
ENSEASG00005007625	M6	0.238371	0.337265	-0.373299	0.0778906	-0.27649	0.715216	-0.281121	0.27594	0.0316969	0.436956
HNRNPK	M6	0.238308	0.160561	-0.225542	0.0935067	-0.159262	0.44414	-0.159572	0.186239	0.12086	0.315039
DDX3X	M6	0.237055	0.103146	-0.184152	0.0513694	-0.151945	0.32602	-0.106476	0.220692	0.208565	0.195422
RPL26	M6	0.236934	0.281943	-0.275051	-0.0146481	-0.235239	0.57053	-0.204864	0.19687	0.0509705	0.281669
ZFAND5	M6	0.236073	0.0895836	-0.140907	0.0335834	-0.188874	0.289724	-0.106504	0.0714847	0.109135	0.162711
EIF4G2	M6	0.236027	0.108584	-0.179016	0.0654928	-0.163343	0.348479	-0.0931905	0.203007	0.150342	0.255247
ENSEASG00005005734	M6	0.234355	0.266605	-0.299083	0.105544	-0.330929	0.623053	-0.290456	0.44552	0.028423	0.431446
RPL7	M6	0.234042	0.342064	-0.363426	0.0425099	-0.226232	0.672531	-0.259648	0.170606	0.0361112	0.404835
HNRNPA1	M6	0.232499	0.188815	-0.245927	0.0788295	-0.145094	0.457113	-0.158209	0.161138	0.177662	0.280444
RPL29	M6	0.231789	0.16783	-0.228905	0.0150926	-0.154679	0.487185	-0.169892	0.195762	0.0682129	0.247472
ENO1	M6	0.231646	0.111599	-0.150434	0.0887375	-0.167266	0.365271	-0.0777527	0.0954503	0.0768019	0.303634
RPS2	M6	0.231414	0.30616	-0.35648	0.0635094	-0.234655	0.669672	-0.238211	0.202615	0.00606047	0.415377
ENSEASG00005017355	M6	0.230274	0.329066	-0.299083	0.0461916	-0.353661	0.605638	-0.272813	0.467951	0.109619	0.355281
EIF1	M6	0.23011	0.223543	-0.300031	0.0984668	-0.207848	0.549533	-0.242478	0.274401	0.0803151	0.368808
ENSEASG00005038337	M6	0.229447	0.0872708	-0.140659	0.0404594	-0.157553	0.315809	-0.0610154	0.215658	0.112659	0.222961
MYL6	M6	0.229432	0.190648	-0.239812	0.0528259	-0.275201	0.53958	-0.205993	0.411641	0.0672902	0.342108
PTP4A1	M6	0.22917	0.0215487	-0.106919	0.0393154	-0.0887967	0.229982	-0.075694	0.00576041	0.100133	0.144455
ANXA1	M6	0.228807	0.367716	-0.213006	0.0335964	-0.270654	0.474134	-0.188733	0.20429	0.0379372	0.258975
ENSEASG00005020408	M6	0.228711	-0.00305472	-0.103989	-0.0482639	-0.144576	0.19636	-0.0857197	0.0432465	0.063378	0.0698446
ENSEASG00005029015	M6	0.228245	0.169427	-0.198186	0.0993903	-0.185786	0.456925	-0.117641	0.0629429	0.0905856	0.324034
ENSEASG00005033971	M6	0.227702	0.203163	-0.198049	-0.0136378	-0.200201	0.466227	-0.164261	0.185603	0.0398311	0.213047
RPS14	M6	0.227036	0.287651	-0.330453	0.0199603	-0.177591	0.616526	-0.244968	0.199941	0.029322	0.339856
PDIA3	M6	0.22667	0.203733	-0.203235	0.0879199	-0.181095	0.413929	-0.13576	0.172585	0.104678	0.319374
DNAJA1	M6	0.226574	0.140339	-0.198381	0.0406559	-0.260777	0.408003	-0.173137	0.264396	0.129083	0.244127
HSP90AB1	M6	0.224982	0.185209	-0.247291	0.151579	-0.258612	0.525356	-0.227471	0.201833	0.101685	0.38506
NFKBIA	M6	0.224897	0.0693636	-0.212265	-0.0482579	-0.0953435	0.294422	-0.156536	0.249234	0.0956407	0.105175
PSIP1	M6	0.224453	0.10347	-0.0838791	0.159023	-0.177161	0.306947	-0.0964522	0.100771	0.107723	0.237076
TUBB2A	M6	0.223312	-0.0546072	-0.0734932	0.0138634	-0.110334	0.18195	-0.0898517	-0.0145402	0.0340256	0.0955553
PSME2	M6	0.222446	0.019384	-0.154555	-0.0115727	-0.100703	0.306915	-0.109719	0.153853	0.051116	0.164942
TRA2B	M6	0.221403	0.0276381	-0.146865	0.0279226	-0.10396	0.24461	-0.0500932	0.107041	0.203858	0.144325
PTP4A2	M6	0.221224	0.0326253	-0.136066	0.00939739	-0.060739	0.240546	-0.0697614	0.0588109	0.113026	0.13897
DUSP1	M6	0.218467	0.123428	-0.195715	-0.0327372	-0.224722	0.331405	-0.175203	0.373549	0.102772	0.158634
RPS28	M6	0.21688	0.321794	-0.306036	0.0128003	-0.250972	0.618635	-0.187197	0.26917	0.0799687	0.334666
SET	M6	0.212659	0.0720103	-0.143709	0.0840785	-0.127578	0.348026	-0.113572	0.132003	0.0792592	0.238957
ENSEASG00005014316	M6	0.212515	0.247339	-0.223446	0.0118905	-0.193838	0.505352	-0.174338	0.161591	0.0197658	0.255508
CKS2	M6	0.209837	9.53352e-05	-0.110557	-0.0217228	-0.119474	0.244335	-0.0991037	0.0762975	0.0655979	0.102845
ENSEASG00005008251	M6	0.208837	0.112097	-0.20397	0.0256239	-0.108029	0.364997	-0.143075	0.14276	0.104846	0.209128
ENSEASG00005037497	M6	0.207612	0.244877	-0.227536	0.0676863	-0.184499	0.484207	-0.174068	0.151059	0.0719794	0.345705
ENSEASG00005036575	M6	0.206989	0.139667	-0.160346	0.0473845	-0.141494	0.355378	-0.104005	0.0391731	0.0962575	0.234477
ENSEASG00005038575	M6	0.206002	0.161536	-0.159342	-0.0118873	-0.148921	0.373633	-0.12439	0.0855432	0.0209373	0.175623
ENSEASG00005020152	M6	0.2057	0.0919794	-0.163063	0.0544038	-0.180365	0.331447	-0.0971141	0.0727652	0.0953712	0.242032
NR4A1	M6	0.205361	-0.0117342	-0.143152	-0.0201025	-0.195754	0.269662	-0.168448	0.283814	0.0406238	0.0887617
GADD45B	M6	0.204865	0.108591	-0.19204	-0.0198503	-0.226423	0.360518	-0.136428	0.244887	0.0885328	0.169479
ENSEASG00005003017	M6	0.204865	0.061604	-0.123595	0.103322	-0.132155	0.247764	0.0211333	0.125018	0.224959	0.21118
ENSEASG00005028835	M6	0.204629	0.266615	-0.212823	0.0885236	-0.217113	0.49737	-0.17884	0.151563	0.0575164	0.31462
ENSEASG00005022813	M6	0.203905	0.137533	-0.177068	0.0118581	-0.15891	0.390734	-0.109412	0.127631	0.0941973	0.243784
ENSEASG00005023231	M6	0.203818	0.0994522	-0.180735	0.0117485	-0.138717	0.366524	-0.0878191	0.161873	0.0891608	0.225376
SAP18	M6	0.203728	0.0994211	-0.14504	0.0299339	-0.12809	0.317735	-0.100752	0.118137	0.0977158	0.198056
TAGLN2	M6	0.203039	0.142133	-0.193003	0.0157802	-0.117979	0.367333	-0.142775	0.293315	0.0602696	0.21081
CYCS	M6	0.202799	0.0133928	-0.144099	0.0743271	-0.146272	0.310404	-0.115787	0.037408	0.0720732	0.22403
EIF4A1	M6	0.20201	0.1274	-0.181348	0.007752	-0.155131	0.374968	-0.12894	0.175226	0.137137	0.201622
ATG3	M6	0.20154	0.0356497	-0.11275	0.0231749	-0.0998084	0.224897	-0.0523683	0.0998089	0.106977	0.162391
HNRNPD	M6	0.20141	0.0585342	-0.130648	0.0482054	-0.0977522	0.262605	-0.0222605	0.0924657	0.162048	0.175255
PPA1	M6	0.200513	-0.0656667	-0.0883161	0.110545	-0.112668	0.267685	-0.126245	0.134546	0.0449613	0.177923
ENSEASG00005011903	M6	0.200335	0.265196	-0.232103	0.141932	-0.23883	0.54807	-0.186976	0.152254	0.0731002	0.384877
HNRNPA2B1	M6	0.199948	0.0339935	-0.0822907	0.0948791	-0.115255	0.196641	0.0414142	0.133356	0.248051	0.171482
CALM2	M6	0.199045	0.106272	-0.178148	0.224012	-0.208491	0.440141	-0.162305	0.0557138	0.0699498	0.40194
NCL	M6	0.198805	0.12346	-0.185844	0.116815	-0.167061	0.386023	-0.0991688	0.149213	0.165512	0.297061
ENSEASG00005028682	M6	0.198572	0.322432	-0.188474	0.0421794	-0.229448	0.440558	-0.144831	0.276097	0.0389828	0.244894
ENSEASG00005026774	M6	0.198115	0.174764	-0.177537	0.00971141	-0.136114	0.36108	-0.13903	0.0690276	0.0805198	0.171785
HNRNPM	M6	0.197716	0.0890506	-0.144171	0.12037	-0.135112	0.33838	-0.0972966	0.132417	0.113168	0.266829
EIF3F	M6	0.195923	0.224278	-0.248483	0.0733145	-0.142545	0.486576	-0.18557	0.153088	0.0393021	0.3122
EGR1	M6	0.195529	0.258612	-0.214878	-0.0164156	-0.255014	0.392232	-0.16821	0.206452	0.114677	0.207023
ENSEASG00005012572	M6	0.195366	0.0530189	-0.151429	0.0719887	-0.127487	0.347286	-0.122371	0.116576	0.0715732	0.242595
HSPE1	M6	0.193508	0.218743	-0.22355	0.0465578	-0.242156	0.491489	-0.154149	0.120972	0.0821326	0.328711
ENSEASG00005016969	M6	0.19277	0.106355	-0.161766	0.02664	-0.15123	0.314521	-0.120856	0.113176	0.0671229	0.24158
SLC38A2	M6	0.192621	0.0100179	-0.0956074	0.0301442	-0.0725046	0.173508	-0.0752751	0.087831	0.137619	0.0984654
ENSEASG00005002598	M6	0.191779	0.0866732	-0.168644	-0.115215	-0.0874347	0.227154	-0.122458	0.085925	0.0578146	0.150937
CCNG2	M6	0.191735	0.0631441	-0.0904015	0.130524	-0.127931	0.223651	-0.099812	0.0283183	0.0623565	0.187134
MAPRE1	M6	0.191266	0.049121	-0.103517	0.0148089	-0.108966	0.243412	-0.0736869	0.08444	0.0693138	0.143892
EIF3K	M6	0.191083	0.249902	-0.219943	0.0448293	-0.201986	0.487405	-0.167053	0.179568	0.0575448	0.289637
MARCKSL1	M6	0.190487	-0.0171684	-0.108337	-0.0408051	-0.0636194	0.227857	-0.101957	0.049614	0.0378006	0.119744
ENSEASG00005035110	M6	0.188328	0.0204084	-0.0972294	-0.0108313	-0.103669	0.166879	-0.0754234	0.0379455	0.0590343	0.0787784
ENSEASG00005031371	M6	0.187879	0.0359304	-0.172311	-0.0275184	-0.0812099	0.317527	-0.11326	0.0413925	0.0323244	0.162404
ENSEASG00005019199	M6	0.187321	0.220184	-0.183468	-0.0145608	-0.193741	0.439687	-0.14729	0.155177	0.0333542	0.205833
DAZAP2	M6	0.187006	0.0314387	-0.106911	-0.00344922	-0.0944332	0.214639	-0.0802994	0.110605	0.0517128	0.121647
SMARCA5	M6	0.186897	0.0963895	-0.0977481	0.112758	-0.156284	0.257142	-0.0397867	0.0977089	0.167791	0.207486
ENSEASG00005024619	M6	0.186875	0.267807	-0.248231	0.074039	-0.188166	0.497127	-0.151415	0.261334	0.0924353	0.355845
ENSEASG00005030923	M6	0.186542	0.0880333	-0.148539	0.057942	-0.113115	0.343483	-0.104158	0.0872006	0.0695187	0.227311
TIPARP	M6	0.185975	-0.00652696	-0.0605671	0.0275493	-0.0871332	0.149713	-0.049223	0.0229641	0.0841104	0.0848186
CXCL16	M6	0.185691	-0.0210676	-0.104504	-0.0542584	-0.0690917	0.175005	-0.0581929	0.145746	0.0815038	0.112204
ENSEASG00005034960	M6	0.18554	0.060728	-0.152409	0.102703	-0.152497	0.384655	-0.105836	0.0622	0.0394123	0.299703
ENSEASG00005036587	M6	0.185364	0.210445	-0.273929	0.0952305	-0.288186	0.484021	-0.0702202	0.24984	0.10629	0.418596
CSDE1	M6	0.185073	0.150374	-0.1787	0.121096	-0.151072	0.377359	-0.10764	0.183309	0.0961772	0.311958
EMP3	M6	0.184706	0.220296	-0.129099	0.0268082	-0.124649	0.288506	-0.104743	0.0676745	0.0526456	0.179399
MAP4K1	M6	0.184417	0.0468271	-0.0726508	0.00868969	-0.0979222	0.20454	-0.0694687	0.0367517	0.0479715	0.0989228
NUDC	M6	0.183788	0.0800756	-0.115435	0.0615914	-0.113285	0.28594	-0.0883538	0.11426	0.065136	0.193676
HSPA4	M6	0.183636	-0.0144032	-0.0777233	0.060297	-0.113735	0.19096	-0.0503126	0.0546281	0.0920547	0.139048
C8orf89	M6	0.183563	0.342218	-0.244892	0.029509	-0.258673	0.573642	-0.192645	0.164635	0.0284648	0.31115
ENSEASG00005033329	M6	0.183061	0.128901	-0.141962	0.02413	-0.152164	0.333096	-0.123968	0.0850749	0.0264449	0.187279
BTF3	M6	0.181695	0.27572	-0.249223	0.072933	-0.21482	0.539763	-0.176863	0.203726	0.0517467	0.337643
NAP1L1	M6	0.181493	0.190051	-0.160093	0.112371	-0.205765	0.415397	-0.108874	0.184201	0.134821	0.290381
ENSEASG00005015562	M6	0.18136	0.102186	-0.187757	0.115673	-0.183162	0.417605	-0.101802	0.12041	0.048544	0.320438
ENSA	M6	0.180199	0.0605973	-0.130453	0.0886571	-0.118344	0.299527	-0.0634468	0.121276	0.0947166	0.227466
SLC1A5	M6	0.179804	0.0012211	-0.110585	-0.0743219	0.00737685	0.141724	-0.0393035	-0.0445977	0.0964566	0.0400716
HNRNPH3	M6	0.179382	0.0989945	-0.140561	0.0739514	-0.133836	0.302924	-0.0639799	0.167715	0.155426	0.217353
ENSEASG00005034643	M6	0.179138	0.218049	-0.203014	0.0554011	-0.188977	0.462391	-0.159521	0.186395	0.0459542	0.290417
ENSEASG00005001276	M6	0.178226	0.0604974	-0.0901122	0.0319941	-0.101937	0.243619	-0.0484416	0.107492	0.0941779	0.152167
SERBP1	M6	0.177302	0.148587	-0.206656	0.0926957	-0.128054	0.423719	-0.146327	0.208623	0.103128	0.293804
SRP19	M6	0.177268	0.0328203	-0.146976	0.0401053	-0.0556215	0.259594	-0.0913988	0.0404528	0.0955256	0.181782
TSPO	M6	0.176836	0.103064	-0.105372	-0.0486052	-0.0904702	0.184909	-0.075819	0.0854772	0.0325696	0.108977
SEM1	M6	0.17669	0.16394	-0.168915	0.0540962	-0.183263	0.432898	-0.132688	0.15954	0.0425881	0.278056
LY6E	M6	0.176253	0.0778161	-0.121189	0.088849	-0.146024	0.295762	-0.15669	0.176915	0.0167955	0.201979
CNBP	M6	0.176195	0.256244	-0.261366	0.113364	-0.166068	0.505346	-0.21107	0.222815	0.0772603	0.355205
EIF3D	M6	0.175373	0.220349	-0.232558	0.0807972	-0.132645	0.47356	-0.174422	0.155447	0.0545231	0.304722
ENSEASG00005024211	M6	0.175015	0.252939	-0.266339	0.0163012	-0.163597	0.475048	-0.210194	0.130504	0.00642447	0.308261
ENSEASG00005004133	M6	0.17499	0.139067	-0.116213	0.0222009	-0.174443	0.315493	-0.108652	0.108457	0.0427955	0.169939
ENSEASG00005034914	M6	0.173772	0.066809	-0.112349	0.0693526	-0.125847	0.305096	-0.111092	0.141898	0.0137037	0.226937
RAB5IF	M6	0.17377	0.0481278	-0.11585	0.0237227	-0.104017	0.255008	-0.0663482	0.0617097	0.0504284	0.162403
ENSEASG00005038534	M6	0.172847	0.0723181	-0.131405	0.026499	-0.116528	0.305602	-0.10391	0.178524	0.0413832	0.182283
ENSEASG00005037564	M6	0.172393	0.103536	-0.104649	-0.00150183	-0.106045	0.255913	-0.0689579	0.0607014	0.0411781	0.119045
HNRNPA0	M6	0.172379	0.104304	-0.139664	0.0887894	-0.125512	0.317931	-0.120448	0.11344	0.0780889	0.228694
ENSEASG00005000860	M6	0.172124	0.192982	-0.206834	0.0123042	-0.22323	0.42664	-0.141533	0.2783	0.0438173	0.288777
GPX1	M6	0.171838	0.163376	-0.155435	0.0369938	-0.148913	0.355988	-0.0737816	0.0726438	0.0471945	0.235113
SERTAD1	M6	0.171411	0.0676889	-0.132257	0.0183819	-0.148667	0.277059	-0.10381	0.135518	0.0715364	0.15009
KMT2E	M6	0.171126	0.0945094	-0.0787208	0.0342094	-0.159113	0.177783	0.0164462	0.152752	0.214458	0.115904
CCNI	M6	0.170356	0.256262	-0.164817	0.139203	-0.195821	0.399624	-0.139641	0.139595	0.0644391	0.301731
HPRT1	M6	0.170221	-0.00721514	-0.0739825	0.0353593	-0.0665064	0.187772	-0.0624601	0.0357632	0.0594946	0.140922
HSPA5	M6	0.169179	0.199925	-0.242144	0.0734054	-0.143387	0.407266	-0.175425	0.0925419	0.101334	0.315895
ENSEASG00005024218	M6	0.168808	0.105662	-0.187688	0.0642412	-0.177768	0.414877	-0.120656	0.107695	0.0350285	0.295747
ENSEASG00005001262	M6	0.168088	0.185938	-0.157179	-0.00351481	-0.184135	0.382221	-0.130713	0.121904	0.0104484	0.176455
ENSEASG00005037227	M6	0.167808	0.2283	-0.174832	-0.0101176	-0.186001	0.429708	-0.137643	0.157001	0.0311942	0.199948
ENSEASG00005030142	M6	0.16779	0.0189002	-0.108616	-0.00463677	-0.0799282	0.162632	0.018899	0.0846594	0.217841	0.0851921
ENSEASG00005023666	M6	0.167371	0.0419841	-0.112776	0.00921252	-0.105225	0.242724	-0.0839466	0.0937348	0.0530914	0.140374
ENSEASG00005015964	M6	0.165784	0.0535093	-0.0607855	0.0164524	-0.11153	0.136369	-0.074675	0.106683	0.0629849	0.0789384
UBXN1	M6	0.165695	0.0659104	-0.119661	0.0179988	-0.100942	0.274237	-0.0867807	0.118635	0.0630451	0.154883
ENSEASG00005032345	M6	0.165544	0.214674	-0.226049	0.0931727	-0.183083	0.470989	-0.164816	0.306351	0.118257	0.339734
EIF3H	M6	0.165042	0.18347	-0.135463	0.101551	-0.189157	0.407987	-0.129549	0.125065	0.0414665	0.272161
ENSEASG00005035902	M6	0.164853	0.0351524	-0.0787561	-0.000383415	-0.0941346	0.210786	-0.0713007	0.0782805	0.0495443	0.0967132
COX4I1	M6	0.163949	0.126779	-0.177238	0.101185	-0.158816	0.397359	-0.119925	0.117252	0.0338161	0.310948
HNRNPC	M6	0.163109	0.121337	-0.141892	0.0984784	-0.124649	0.340231	-0.0933538	0.130115	0.0986818	0.262812
SUPT4H1	M6	0.162868	0.067152	-0.121637	0.0167059	-0.118447	0.250454	-0.102235	0.063314	0.0285343	0.1528
ENSEASG00005015170	M6	0.162613	0.137711	-0.178479	0.058081	-0.178463	0.399486	-0.104758	0.0942281	0.0450242	0.280184
FUCA1	M6	0.162152	0.0942206	-0.112441	-0.0642965	-0.068352	0.176751	-0.0713609	0.0513602	0.0586817	0.111473
ENSEASG00005005384	M6	0.161959	0.173788	-0.161047	-0.000920856	-0.162766	0.388384	-0.130931	0.160675	0.0238106	0.186588
ENSEASG00005023172	M6	0.161862	0.121259	-0.130588	0.0265657	-0.115623	0.281866	-0.0629804	0.0779205	0.0480633	0.192096
ENSEASG00005005615	M6	0.160634	0.131772	-0.161582	0.0774829	-0.134611	0.360725	-0.114033	0.152569	0.0579295	0.267659
ATP5F1A	M6	0.160503	0.0765731	-0.137099	0.0953022	-0.109839	0.299694	-0.0838691	0.0485766	0.0483829	0.256536
TCP1	M6	0.160466	0.0668333	-0.134578	0.0985014	-0.141157	0.300365	-0.110077	0.0964954	0.0668055	0.229322
SLC25A3	M6	0.159634	0.154525	-0.226731	0.133904	-0.122197	0.411655	-0.154301	0.116196	0.0515089	0.353153
SF3B2	M6	0.159097	0.0802909	-0.100843	0.0733803	-0.0961758	0.242536	-0.0483399	0.143348	0.11573	0.187967
TMBIM6	M6	0.158648	0.0469861	-0.199486	-0.00424986	-0.146015	0.319458	-0.118609	0.189047	0.0172581	0.23269
ATF4	M6	0.158602	-0.00104553	-0.123379	0.0114794	-0.0127538	0.173579	-0.0598511	0.0607402	0.121395	0.103131
ENSEASG00005017867	M6	0.158411	0.0752349	-0.109638	0.00851152	-0.104982	0.294132	-0.0871285	0.204611	0.0498979	0.137398
HNRNPR	M6	0.158287	0.0489954	-0.0967512	0.114201	-0.0987409	0.246895	-0.0217472	0.103633	0.152084	0.207958
UBL5	M6	0.158244	0.0976971	-0.155178	0.0230143	-0.115539	0.331729	-0.120692	0.14223	0.028857	0.210551
ENSEASG00005012862	M6	0.157994	0.148781	-0.25965	0.0755639	-0.100236	0.44594	-0.146619	0.0908457	-0.0171707	0.350339
COQ10B	M6	0.157711	0.0161711	-0.0947642	0.0356668	-0.11585	0.201111	-0.0711413	0.0948361	0.0943044	0.122419
ENSEASG00005033370	M6	0.157445	0.201765	-0.197398	0.00898681	-0.231344	0.421046	-0.129193	0.263037	0.0340135	0.282187
ENSEASG00005004910	M6	0.156898	0.00146788	-0.109804	0.0110727	-0.0873567	0.219062	-0.0776403	0.00838957	0.0634475	0.144866
IER5	M6	0.156843	0.115519	-0.15401	0.0030424	-0.186927	0.323112	-0.13251	0.298426	0.109882	0.16044
ENSEASG00005036210	M6	0.156655	0.115046	-0.142659	0.0677036	-0.132771	0.331503	-0.1047	0.139332	0.0461502	0.241383
ENSEASG00005013148	M6	0.156139	0.00301072	-0.109731	0.0318498	-0.0613768	0.193234	-0.0500851	0.0345259	0.0631639	0.14293
YY1	M6	0.155943	0.0270732	-0.0907469	0.0284463	-0.0597835	0.169861	-0.0382134	0.0901105	0.111599	0.107054
SNX32	M6	0.155298	0.00598703	-0.065741	0.00588876	-0.0941794	0.202107	-0.0680333	0.112122	0.0344526	0.112447
HSPB1	M6	0.155103	0.137864	-0.23461	-0.0491191	-0.260101	0.460465	-0.204537	0.462143	0.0752596	0.253948
ENSEASG00005035372	M6	0.155083	0.187024	-0.121263	0.0366846	-0.193211	0.340084	-0.111217	0.103111	0.0361871	0.187344
CTSA	M6	0.154871	0.0767046	-0.0993807	-0.0466626	-0.0613392	0.161902	-0.0352246	0.0520651	0.0787581	0.101885
SRSF3	M6	0.154823	0.116857	-0.160605	0.0581458	-0.0790289	0.285976	-0.0894994	0.108569	0.150708	0.202875
PSMA7	M6	0.154779	0.0756223	-0.157819	0.0570639	-0.092736	0.319708	-0.073775	0.122249	0.0824447	0.221675
PDCD6	M6	0.1538	0.0360355	-0.107622	0.0386124	-0.0719913	0.188661	-0.0376625	0.111721	0.144275	0.130426
ENSEASG00005032731	M6	0.153484	0.0462598	-0.115659	-0.0329437	-0.0744568	0.247929	-0.0674762	0.151195	0.0696447	0.137997
KARS1	M6	0.153355	0.169204	-0.163262	0.0886482	-0.121768	0.380156	-0.120616	0.103315	0.0443923	0.267047
TMBIM4	M6	0.153122	0.110856	-0.126791	0.0450462	-0.119947	0.262486	-0.0915162	0.193079	0.0664976	0.194964
PPIH	M6	0.152745	0.0661813	-0.0837382	0.0308122	-0.090253	0.223268	-0.0664171	0.061644	0.042845	0.135296
LDHA	M6	0.152384	0.118292	-0.146052	0.043643	-0.157218	0.31734	-0.10791	0.229349	0.04495	0.225426
PYCARD	M6	0.152095	0.0316779	-0.110404	-0.0345878	-0.074575	0.224589	-0.0917515	0.0994799	0.0431148	0.11842
CACYBP	M6	0.151582	0.103849	-0.127199	0.104738	-0.144179	0.314226	-0.110214	0.0941405	0.0594098	0.247008
CENATAC	M6	0.15156	0.0779666	-0.131499	0.00810686	-0.0296709	0.228243	-0.0738286	0.0749667	0.110601	0.118224
NONO	M6	0.15139	0.112103	-0.144357	0.109539	-0.0857917	0.298022	-0.0911427	0.113335	0.115688	0.237437
ENSEASG00005021432	M6	0.151277	0.123923	-0.169504	-0.000741832	0.00984241	0.26758	-0.110917	0.054649	0.0409768	0.162294
ENSEASG00005007833	M6	0.151084	0.0965956	-0.105268	-0.00422578	-0.0974699	0.258124	-0.0714696	0.0655054	0.0443034	0.122312
ENSEASG00005035461	M6	0.151027	0.174652	-0.169604	0.0854799	-0.162673	0.368516	-0.119331	0.188661	0.0588984	0.298781
RAC1	M6	0.150812	0.118263	-0.152019	0.0304241	-0.10137	0.306233	-0.0755125	0.177117	0.0859257	0.211425
ATP6V1G1	M6	0.150609	0.130919	-0.153344	0.0863667	-0.142992	0.314115	-0.0890775	0.101549	0.0656428	0.285415
DYNLT3	M6	0.149768	0.0754762	-0.075671	0.0415001	-0.108285	0.21329	-0.0607386	0.115391	0.0578373	0.161688
ENSEASG00005030720	M6	0.149425	0.0195831	-0.0807559	0.00453036	-0.0753257	0.194428	-0.0693433	0.0528598	0.0120381	0.108512
EIF4B	M6	0.149405	0.0822335	-0.113254	0.0408698	-0.0618378	0.251497	-0.0540123	0.103594	0.098324	0.156529
NME2	M6	0.149328	0.188648	-0.198891	0.0279837	-0.121641	0.415116	-0.146729	0.143388	0.025853	0.270305
NPC2	M6	0.148737	0.18162	-0.192197	-0.0929496	-0.149483	0.268631	-0.0652678	0.0866965	0.041056	0.208239
CHCHD2	M6	0.148697	0.10947	-0.172258	0.0724617	-0.133676	0.345949	-0.0993859	0.0994016	0.0363404	0.281505
VAMP8	M6	0.148694	0.0750075	-0.130791	-0.0168548	-0.0914206	0.252836	-0.0678745	0.144655	0.0591565	0.149181
PPP1CA	M6	0.148379	0.0262367	-0.102135	0.0251934	-0.0619876	0.215514	-0.0677916	0.130373	0.0497777	0.149555
SFT2D1	M6	0.148349	0.0394251	-0.0889866	-0.0371885	-0.0742845	0.172286	-0.0468655	0.093112	0.0746876	0.100098
NOP53	M6	0.148277	0.0435141	-0.0888786	0.0134905	-0.0665318	0.203279	-0.0591906	0.126998	0.059497	0.101905
HNRNPUL1	M6	0.148142	0.0813779	-0.095502	0.0411007	-0.0816416	0.214393	-0.0498585	0.0982253	0.0899279	0.154045
TALDO1	M6	0.147802	0.0980127	-0.136967	0.0528472	-0.132296	0.267378	-0.0644294	0.0666571	0.0598419	0.234748
GDI2	M6	0.147502	0.127075	-0.118157	0.071884	-0.115329	0.280207	-0.0538826	0.0937626	0.0799948	0.225228
ENSEASG00005000369	M6	0.147414	0.152304	-0.155917	0.122834	-0.14818	0.377877	-0.129103	0.150733	0.0508021	0.295211
GADD45A	M6	0.147115	0.185858	-0.152686	0.0277295	-0.205792	0.303429	-0.106131	0.202596	0.0933887	0.193128
ENSEASG00005003680	M6	0.147106	0.127918	-0.100093	0.0440993	-0.109036	0.264032	-0.0651232	0.114893	0.0829328	0.172223
ENSEASG00005032869	M6	0.145956	0.0869629	-0.131274	0.0344454	-0.108787	0.271739	-0.0923124	0.13467	0.0700244	0.169669
UBE2B	M6	0.145633	0.0780022	-0.11055	0.0567359	-0.0719124	0.212101	-0.0598175	0.0618872	0.115095	0.154645
PPP1CC	M6	0.145377	0.0668905	-0.0852031	0.108777	-0.0822759	0.224083	-0.0618247	0.0669244	0.0897277	0.188935
CD47	M6	0.145205	0.0110586	-0.077855	0.0353035	-0.0410005	0.146574	-0.0517464	0.0738862	0.0598465	0.107848
SEC61B	M6	0.144527	0.0333104	-0.167834	0.00587556	-0.029387	0.278243	-0.113181	0.0163748	0.0411833	0.196212
ENSEASG00005017162	M6	0.144045	0.295596	-0.260165	0.106466	-0.300977	0.463071	-0.186439	0.41431	0.0291667	0.390675
FOSL2	M6	0.143967	0.0433231	-0.0637003	0.0101077	-0.0963752	0.141164	-0.0531459	0.0900257	0.0639357	0.0735928
SEC61G	M6	0.143898	0.0975296	-0.190843	-0.00140977	-0.0900551	0.352552	-0.14231	0.0795952	0.0184013	0.214654
CAPNS1	M6	0.143813	0.159152	-0.128326	0.0529644	-0.124161	0.306344	-0.0948906	0.241992	0.074375	0.205555
ENSEASG00005004257	M6	0.143468	0.0381229	-0.0888867	0.0147641	-0.0573074	0.191334	-0.0345275	0.0214013	0.0840903	0.120855
SLC35B2	M6	0.143293	0.0445286	-0.0972045	0.00500168	-0.0871578	0.187675	-0.0694425	0.0413009	0.0617152	0.126638
RAN	M6	0.142802	0.0923639	-0.166652	0.0706314	-0.0622095	0.337756	-0.116371	0.0963334	0.0755869	0.257347
ENSEASG00005008690	M6	0.142511	0.0715973	-0.105949	0.198851	-0.133869	0.298117	-0.113964	0.0390085	0.0117569	0.317082
CLTA	M6	0.142402	0.0855481	-0.127708	0.0559734	-0.105127	0.28378	-0.0626124	0.119596	0.0717024	0.228343
TNIP1	M6	0.142085	0.0420234	-0.0697874	0.0114078	-0.0662786	0.16395	-0.0464379	0.145315	0.0757104	0.0917803
CENPX	M6	0.141754	0.0283579	-0.0780882	0.0020753	-0.0680329	0.173358	-0.0402127	0.0329866	0.0366596	0.114886
RNF122	M6	0.141596	-0.0117703	-0.0477013	0.0546691	-0.0744559	0.158413	-0.0593279	0.0834	0.0659618	0.0912983
MATR3	M6	0.141293	0.092945	-0.113122	0.195701	-0.118802	0.242032	-0.0094257	0.0915982	0.206488	0.255465
ENSEASG00005013490	M6	0.140013	0.136999	-0.133553	0.116533	-0.160374	0.342128	-0.123108	0.123674	0.0317864	0.275217
ENSEASG00005033090	M6	0.139974	0.14193	-0.187829	0.0906331	-0.137968	0.420573	-0.119222	0.162963	0.035839	0.30828
ALDOA	M6	0.139915	0.067209	-0.127298	0.10238	-0.119298	0.298578	-0.107499	0.150356	0.0369049	0.265559
RBBP6	M6	0.139663	0.0603997	-0.0995956	0.0186679	-0.0803567	0.153063	0.0145871	0.0920914	0.191696	0.111286
PSMB1	M6	0.139115	0.0476002	-0.122533	0.0263103	-0.0721995	0.266856	-0.0907681	0.127705	0.0448553	0.176744
HEXIM1	M6	0.138794	0.231806	-0.164248	0.0458456	-0.210697	0.358033	-0.12345	0.255128	0.120217	0.206682
TUBA1B	M6	0.138427	0.200126	-0.199532	0.229625	-0.286393	0.53097	-0.250395	0.299878	0.0391751	0.449685
SNRPB	M6	0.137771	0.0162633	-0.0876499	0.0256518	-0.0410428	0.197085	-0.0449925	0.103668	0.0838803	0.129751
RPS27L	M6	0.137751	0.130937	-0.172526	0.00596223	-0.0978357	0.345589	-0.124209	0.116829	0.0342765	0.205917
ENSEASG00005002888	M6	0.137728	0.256042	-0.210537	0.0935113	-0.220976	0.486177	-0.143778	0.201247	0.0425576	0.353342
CBX3	M6	0.137281	0.0595765	-0.0994468	0.076235	-0.0703615	0.208199	-0.0449589	0.094711	0.121859	0.161017
UXT	M6	0.137118	0.013751	-0.0839949	0.0155915	-0.0542373	0.194374	-0.061641	0.0543948	0.0398199	0.107074
NUCKS1	M6	0.136103	0.234288	-0.177259	0.126004	-0.1999	0.415058	-0.10911	0.201708	0.0977632	0.328849
PGK1	M6	0.135992	0.0838423	-0.0966076	0.158799	-0.138703	0.273731	-0.0993625	0.0675124	0.0244918	0.27489
UBE2S	M6	0.1358	0.000946329	-0.0701123	0.024726	-0.0747453	0.171057	-0.0590363	0.0448282	0.0532988	0.111644
ENSEASG00005024501	M6	0.135468	0.0866806	-0.0842282	0.0314781	-0.0891766	0.21065	-0.0769568	0.112377	0.0751204	0.115487
ENSEASG00005018414	M6	0.135298	0.193928	-0.164703	0.0487093	-0.150548	0.379512	-0.114518	0.111796	0.0473353	0.237643
ENSEASG00005014622	M6	0.135063	0.031317	-0.0696962	0.0617202	-0.0762376	0.18551	-0.0357339	0.0597144	0.0897842	0.142126
ENSEASG00005029499	M6	0.134319	0.0983078	-0.0904174	0.060058	-0.0925544	0.211641	-0.0652578	0.0692099	0.0494784	0.164067
SPTY2D1	M6	0.133851	0.0366995	-0.0895705	0.0243633	-0.0631266	0.164233	-0.0487407	0.0495828	0.10041	0.097223
EEF1D	M6	0.133402	0.311648	-0.231645	-0.00617693	-0.171633	0.473213	-0.167267	0.127683	0.0303346	0.260653
BUD31	M6	0.133305	0.0466958	-0.100251	0.0256909	-0.0697199	0.21237	-0.0676657	0.0945444	0.0557777	0.138286
ENSEASG00005005092	M6	0.132864	0.0335476	-0.151561	0.0296358	-0.0278448	0.197044	-0.075295	-0.0199931	0.081858	0.175323
MID1IP1	M6	0.132636	0.0114019	-0.0786061	-0.0534693	-0.0806346	0.147238	-0.0613502	0.0372106	0.0318028	0.0645593
SNRPF	M6	0.132614	0.0985018	-0.122796	0.0578851	-0.117129	0.316299	-0.0955965	0.0803118	0.0467553	0.213454
CCND2	M6	0.132435	0.0850302	-0.0911257	0.0760318	-0.0414112	0.179724	-0.103561	0.00484871	0.0353731	0.149078
ANP32E	M6	0.132355	0.0339439	-0.0635439	0.0870563	-0.0970395	0.19499	-0.0648503	0.0557569	0.0560652	0.155194
ATP1B3	M6	0.1322	0.0672246	-0.100666	0.0753035	-0.131447	0.270877	-0.0902446	0.104068	0.0679668	0.205297
DDX21	M6	0.131646	0.0135121	-0.0571964	0.0159735	-0.0509114	0.148403	-0.0241771	0.0517657	0.107025	0.0693199
MGAT2	M6	0.131436	-0.000122024	-0.0973929	-0.0200489	-0.0528508	0.15448	-0.0675264	0.0244355	0.041226	0.0823254
HNRNPUL2	M6	0.131214	0.0534109	-0.077334	0.0858379	-0.0772183	0.190771	-0.043617	0.0694935	0.0784552	0.168447
ARL6IP5	M6	0.131187	0.165741	-0.103027	0.0965081	-0.143606	0.257981	-0.0832284	0.0866215	0.0357855	0.219518
ARPC5L	M6	0.131175	-0.0147838	-0.0555197	0.0263312	-0.0499472	0.15461	-0.0415816	0.0602997	0.0588403	0.0992066
ARHGDIA	M6	0.130769	0.0322125	-0.0742142	0.0309318	-0.0704783	0.199339	-0.0571072	0.0991245	0.0502547	0.133646
SSR4	M6	0.130641	0.141417	-0.218632	-0.0240786	-0.0959975	0.365435	-0.164259	0.038878	-0.0338206	0.202119
NAA10	M6	0.130147	0.0480518	-0.086082	0.0257557	-0.0613603	0.203407	-0.0638588	0.0658608	0.037024	0.122716
ENSEASG00005003279	M6	0.129606	0.0883861	-0.115618	0.0201969	-0.10035	0.221615	-0.043331	0.111502	0.10733	0.16218
ENSEASG00005032475	M6	0.129593	0.120687	-0.144091	0.0131508	-0.123719	0.303461	-0.0894367	0.0994997	0.0406114	0.192063
RBM8A	M6	0.129325	0.0971793	-0.136348	0.0427308	-0.116314	0.306141	-0.104665	0.144216	0.0681064	0.200611
ENSEASG00005022530	M6	0.129312	0.0051799	-0.0658833	0.0699701	-0.0602419	0.144654	0.069915	0.0720161	0.18328	0.131235
RNF181	M6	0.129259	0.0261889	-0.101756	-0.00168563	-0.0681664	0.2071	-0.0769257	0.0940375	0.0234999	0.125975
ENSEASG00005002478	M6	0.12919	0.0559593	-0.0856205	0.0544594	-0.108423	0.203874	-0.0664321	0.105783	0.0441696	0.173391
ENSEASG00005013156	M6	0.129116	0.0540872	-0.0874696	0.027347	-0.0622376	0.188333	-0.041738	0.084241	0.0726956	0.132766
IK	M6	0.129023	0.114372	-0.117582	0.0871614	-0.105484	0.2606	-0.0627087	0.155061	0.111337	0.207039
ENSEASG00005010571	M6	0.128741	0.144837	-0.13327	0.0354954	-0.0983592	0.306785	-0.0966826	0.145389	0.0586453	0.189937
RPF1	M6	0.127995	0.0556019	-0.0795574	0.034049	-0.0762961	0.190513	-0.0527804	0.0915873	0.0743831	0.121019
ENSEASG00005035244	M6	0.127527	0.226257	-0.208516	0.0880532	-0.183353	0.484499	-0.158105	0.18058	0.0573233	0.3222
EHD1	M6	0.127228	0.0535718	-0.0839428	0.0571442	-0.0938766	0.179427	-0.0542937	0.125192	0.0274919	0.14233
DHX36	M6	0.126818	0.0355203	-0.060682	0.0884596	-0.0891729	0.143766	0.0373695	0.067603	0.163547	0.142917
RBM22	M6	0.126815	0.0304145	-0.0588589	0.0340565	-0.0686729	0.155689	-0.0415252	0.0663803	0.0686357	0.101377
PSMA6	M6	0.126799	0.0348961	-0.0881724	0.0495484	-0.067874	0.215495	-0.0500118	0.0948564	0.0544622	0.158719
SNRPC	M6	0.126739	0.0397828	-0.081577	0.0313819	-0.0716023	0.211489	-0.0569111	0.0760388	0.0571506	0.14038
ENSEASG00005034965	M6	0.126604	0.000316249	-0.0654912	0.0300295	-0.0801426	0.135135	-0.0326707	0.0569072	0.0752398	0.0927267
ENSEASG00005038589	M6	0.126223	0.0978882	-0.155618	0.0904481	-0.136946	0.341612	-0.108698	0.107366	0.029259	0.288817
ENSEASG00005017492	M6	0.126195	0.179395	-0.110872	0.00878017	-0.123876	0.190261	-0.000577427	0.0487	0.0875279	0.177769
DNAJA2	M6	0.125861	0.0304341	-0.0715194	0.0903326	-0.0623283	0.189219	-0.0479173	0.0679782	0.0736468	0.162644
ENSEASG00005014007	M6	0.125631	0.161561	-0.150101	0.17738	-0.150798	0.38821	-0.143544	0.0879906	0.0268354	0.355991
BEST1	M6	0.12541	0.0898029	-0.0877215	0.0300166	-0.121062	0.203286	-0.063187	0.0958214	0.0565855	0.161059
SSB	M6	0.124828	0.110892	-0.118988	0.0914974	-0.108237	0.293252	-0.0869456	0.113233	0.083564	0.224636
COMMD6	M6	0.124111	0.0758193	-0.104258	0.0541677	-0.101913	0.245952	-0.072076	0.0787822	0.0304374	0.182259
ENSEASG00005025821	M6	0.123588	0.172331	-0.197919	0.0492426	-0.161299	0.421033	-0.121598	0.163036	0.0430146	0.301195
GLA	M6	0.123462	0.0402229	-0.113471	-0.0359711	-0.0703383	0.136359	-0.06653	0.0279081	0.0488906	0.0972326
NDUFB10	M6	0.123317	0.156426	-0.162874	0.0414192	-0.13916	0.356947	-0.101513	0.147691	0.036625	0.243591
GPI	M6	0.123291	0.217825	-0.104342	0.158435	-0.142619	0.312413	-0.0813001	0.071235	0.0597626	0.282393
PRPF40A	M6	0.123269	0.0262664	-0.0602359	0.0332566	-0.0733808	0.13149	0.0473904	0.0868158	0.156335	0.0995736
MRPL52	M6	0.123234	0.0888723	-0.118175	0.0273681	-0.0562695	0.224216	-0.0623302	0.0576267	0.0703331	0.146562
ST13	M6	0.122836	0.197963	-0.13826	0.109607	-0.192934	0.345135	-0.066256	0.105547	0.0901835	0.269993
PTGES3	M6	0.122749	0.192964	-0.172964	0.109461	-0.207506	0.3934	-0.122484	0.236509	0.0970861	0.300727
ENSEASG00005026260	M6	0.122022	0.118684	-0.151145	0.0381159	-0.116785	0.330722	-0.114099	0.0999156	0.038885	0.223517
CAMLG	M6	0.121972	0.0346536	-0.0738497	0.0668372	-0.0734974	0.186262	-0.0534189	0.0244645	0.0662054	0.144607
ENSEASG00005025517	M6	0.121894	0.0892585	-0.132823	-0.0149643	-0.119765	0.28388	-0.0947126	0.120409	0.0363355	0.161243
ENSEASG00005026046	M6	0.121775	0.0718714	-0.147633	-0.0526649	-0.11488	0.283181	-0.0684029	0.130809	0.0439354	0.197932
RSRC2	M6	0.121648	0.0575397	-0.0955773	0.0371197	-0.0983873	0.164174	0.0591484	0.111229	0.227691	0.11649
ENSEASG00005003390	M6	0.121643	0.178594	-0.158906	0.0537785	-0.110518	0.32213	-0.0974257	0.160332	0.10493	0.210487
TOP2B	M6	0.12148	0.0456756	-0.0383206	0.109805	-0.114459	0.149577	0.0289314	0.126954	0.153117	0.147633
ATP5MC3	M6	0.121392	0.114526	-0.15076	0.114032	-0.134414	0.343587	-0.0910965	0.0718911	0.0312673	0.305758
FIBP	M6	0.121159	0.0559522	-0.0756433	0.020305	-0.0507831	0.164421	-0.0486036	0.0336133	0.0303072	0.111159
CDC5L	M6	0.120871	0.0143624	-0.0367191	0.0752131	-0.090161	0.121236	0.0424576	0.067329	0.121507	0.127144
PRPS1	M6	0.120849	0.011436	-0.0721669	0.0704272	-0.0774655	0.193811	-0.0700158	0.016004	0.0287922	0.147496
MAT2B	M6	0.120666	0.077814	-0.0936605	0.071821	-0.0973592	0.228814	-0.0661733	0.114423	0.063328	0.192533
ENSEASG00005026323	M6	0.120299	0.0804569	-0.110604	-0.0140572	-0.105353	0.260812	-0.084066	0.136292	0.0463222	0.154181
EIF4A3	M6	0.120009	0.0988488	-0.111461	0.0505058	-0.0783685	0.256967	-0.0867192	0.099718	0.0577039	0.182658
AIP	M6	0.119594	0.0377017	-0.0777895	0.0510931	-0.0535329	0.186912	-0.0638315	0.116283	0.0485062	0.13141
CHMP4A	M6	0.119207	0.0177788	-0.0720243	-0.00513452	-0.0281266	0.12458	-0.0156349	0.045351	0.0735051	0.0703441
BANF1	M6	0.119069	0.134805	-0.161575	0.0835024	-0.118161	0.361575	-0.123011	0.158525	0.0394131	0.284449
CAPZA2	M6	0.118949	0.0313131	-0.0589875	0.0953117	-0.0947396	0.159827	0.0228139	0.0916543	0.123966	0.164572
NDUFB1	M6	0.118691	0.07914	-0.133192	0.0130846	-0.10909	0.282786	-0.0733995	0.098502	0.0476013	0.194561
BCLAF1	M6	0.118608	0.0218927	-0.067198	0.0639879	-0.054182	0.119992	0.0584184	0.0886799	0.198727	0.107854
SLC25A5	M6	0.118518	-0.0159671	-0.0859849	0.0449625	-0.084538	0.198627	-0.0242345	-0.0287209	0.0169682	0.165286
SLC49A3	M6	0.118213	0.109081	-0.141829	0.00191381	-0.128327	0.299645	-0.0665606	0.136999	0.0631359	0.197596
ENSEASG00005009275	M6	0.118195	0.0938315	-0.11228	-0.00157716	-0.109836	0.250982	-0.0733823	0.0768628	0.0531252	0.153337
HTATSF1	M6	0.118101	0.0575935	-0.100419	0.124701	-0.091421	0.230874	-0.0584101	0.0635693	0.0983064	0.216625
NDEL1	M6	0.118066	0.0265842	-0.053829	0.0602024	-0.0953926	0.132471	0.0416996	0.0474719	0.107146	0.105426
ENSEASG00005033232	M6	0.117964	0.117024	-0.0853303	0.146433	-0.119313	0.225847	-0.0327472	0.13134	0.105838	0.216365
CGGBP1	M6	0.117771	0.037915	-0.0915254	0.0280052	-0.00904678	0.153469	-0.0452798	0.0604921	0.0849003	0.108491
ZMAT2	M6	0.117694	0.0735836	-0.0921217	0.0529784	-0.0731884	0.203757	-0.0477068	0.0901653	0.0765036	0.151158
C11orf58	M6	0.117567	0.132666	-0.139985	0.0855689	-0.0998506	0.298277	-0.0758282	0.138257	0.106359	0.23204
MVP	M6	0.117357	0.00524613	-0.0491741	0.0604069	-0.0552903	0.137347	-0.0250123	0.07582	0.0622913	0.116424
PRELID1	M6	0.116384	0.0404118	-0.113529	0.0161627	-0.0567904	0.218344	-0.0533894	0.0756272	0.0231338	0.171394
ENSEASG00005019012	M6	0.11598	0.17552	-0.120649	0.0132087	-0.122509	0.199775	-0.0596199	0.0457801	0.025472	0.1463
UBE2Q1	M6	0.115799	0.0236791	-0.093862	0.0591214	-0.0302057	0.180396	-0.0548707	0.085135	0.0739749	0.153565
MCUB	M6	0.115641	0.0778437	-0.0280539	0.0466156	-0.0996509	0.180424	-0.0385829	0.122176	0.051006	0.103317
ENSEASG00005014210	M6	0.115315	0.13456	-0.130883	0.0383882	-0.114859	0.324714	-0.0982353	0.117921	0.0440145	0.206638
NUB1	M6	0.115266	0.0598351	-0.070472	0.0652929	-0.0982997	0.160509	0.00681156	0.155723	0.135795	0.125828
ENSEASG00005019094	M6	0.115256	0.086132	-0.0755558	0.0757242	-0.104181	0.219962	-0.0261774	0.0370852	0.0443846	0.17881
FKBP3	M6	0.115163	0.0982643	-0.116577	0.106318	-0.106196	0.288323	-0.0862676	0.0954001	0.0664328	0.238233
NOP56	M6	0.114968	0.0357471	-0.105523	0.0211174	0.0034457	0.14887	-0.015874	0.0436109	0.183168	0.0883255
ENSEASG00005015529	M6	0.114741	0.178832	-0.108397	-0.0102959	-0.143324	0.267677	-0.0915833	0.0874184	0.0142646	0.114377
ENSEASG00005038618	M6	0.114337	0.21429	-0.165695	-0.0585523	-0.258231	0.216189	0.19915	0.0779874	0.134516	0.202442
TPI1	M6	0.114109	0.0307701	-0.0879692	0.123733	-0.110466	0.240825	-0.0713929	0.0689804	0.0239675	0.240917
CHD4	M6	0.113689	0.0411008	-0.0665543	0.0908685	-0.0836975	0.158058	0.0265348	0.0821384	0.156369	0.165632
ENSEASG00005034227	M6	0.112776	0.0762826	-0.109999	0.0677187	-0.0779433	0.251796	-0.0741087	0.133198	0.05022	0.197739
ERH	M6	0.112617	0.111853	-0.123447	0.0998933	-0.0982328	0.313212	-0.0962724	0.137115	0.0578263	0.258272
TAPBPL	M6	0.112604	0.0392299	-0.0689789	0.0204081	-0.0661116	0.149554	-0.0429853	0.138246	0.0549757	0.0991186
SNX3	M6	0.1126	0.126835	-0.118758	0.113653	-0.145257	0.29431	-0.059152	0.183247	0.0503894	0.270044
ENSEASG00005037370	M6	0.11255	0.0606862	-0.0857814	0.0168241	-0.0761128	0.192255	-0.0588332	0.0662431	0.0411809	0.117969
FSCN1	M6	0.11193	-0.0100312	-0.0549522	-0.0685189	-0.0519111	0.144192	-0.048959	0.19654	0.0831399	0.047187
THRAP3	M6	0.11183	0.061373	-0.0630219	0.0669391	-0.0567903	0.131938	0.0457292	0.0541202	0.177877	0.117184
ENSEASG00005001773	M6	0.11164	0.0626798	-0.159818	0.0209265	-0.0606959	0.274426	-0.049196	0.128959	0.120396	0.192129
BHLHE40	M6	0.111607	0.0551677	-0.0869341	0.0128881	-0.107849	0.17855	-0.0554256	0.182082	0.0850185	0.0917128
TIMM17A	M6	0.111389	0.0688288	-0.103876	0.0565278	-0.0791912	0.240223	-0.0796715	0.0645993	0.0186177	0.169441
CTSB	M6	0.111237	0.266788	-0.142359	0.0200841	-0.158358	0.243384	-0.0145127	0.0897196	0.0907485	0.250759
EIF1B	M6	0.111076	0.0604789	-0.074365	0.0966823	-0.0965405	0.20806	-0.0542509	0.0632725	0.0518486	0.171652
RNPS1	M6	0.111073	0.0768417	-0.0939528	0.104909	-0.0771513	0.236817	-0.0696747	0.0891832	0.0846569	0.202071
TMX1	M6	0.111039	0.0742115	-0.0762688	0.0225328	-0.0609654	0.158333	-0.044351	0.0664845	0.0619834	0.116859
ENSEASG00005010021	M6	0.110993	0.0811127	-0.104355	0.0358651	-0.0445987	0.207541	-0.0415887	0.0827745	0.100825	0.137487
ENSEASG00005031457	M6	0.110957	0.0571728	-0.0881748	0.0205386	-0.0735519	0.192594	-0.0643081	0.0412346	0.0259525	0.119814
ENSEASG00005035219	M6	0.11071	0.211064	-0.195515	0.196868	-0.218093	0.467986	-0.177826	0.39384	0.106122	0.401394
USP1	M6	0.11065	0.0881385	-0.0853728	0.0457255	-0.0620869	0.194388	-0.0382538	0.0874528	0.080992	0.144258
GYG1	M6	0.110568	0.0344092	-0.0625522	0.0365008	-0.0822348	0.115693	-0.0664177	0.031718	-0.0232177	0.115445
AGPAT2	M6	0.110306	0.0280499	-0.0749897	-0.0234834	-0.0481804	0.100322	-0.0413856	-0.0130332	0.0218961	0.0955985
ENSEASG00005006732	M6	0.110201	0.0797053	-0.0657323	0.0802884	-0.0818116	0.182922	-0.029227	0.0981887	0.0858786	0.165021
KPNB1	M6	0.110122	0.0721119	-0.0956483	0.0805304	-0.0721184	0.201172	-0.0207744	0.0771302	0.114759	0.186065
ANAPC16	M6	0.110035	0.0122936	-0.0897759	0.019059	-0.0442658	0.170861	-0.0489633	0.0742948	0.0417608	0.121105
TCF25	M6	0.109187	0.02554	-0.0809988	0.0446115	-0.036964	0.141206	-0.000696381	0.0681607	0.113797	0.127617
JMJD6	M6	0.108747	0.0447335	-0.0832931	-0.00177754	-0.0719985	0.154775	-0.0370651	0.0887654	0.0857267	0.0764887
CCT2	M6	0.108735	0.0864798	-0.138998	0.187442	-0.102803	0.340597	-0.0954335	0.0852861	0.076487	0.313176
ENSEASG00005032356	M6	0.108597	0.100036	-0.140225	0.0179308	-0.113316	0.291988	-0.112465	0.149821	0.0201999	0.193928
TP53	M6	0.10855	0.0788461	-0.0932321	0.0109713	-0.0525898	0.19415	-0.0594801	0.115865	0.076884	0.115649
C19orf53	M6	0.108355	0.0506089	-0.07608	0.00203123	-0.0644012	0.175478	-0.0339933	0.109624	0.065635	0.0979466
PPP4C	M6	0.108117	0.0053178	-0.0927441	0.00994023	-0.0125008	0.147245	-0.0335395	0.111417	0.0872328	0.101843
C9orf78	M6	0.107818	0.0625194	-0.0773031	0.0485732	-0.0636757	0.185844	-0.0450858	0.0522007	0.0519369	0.140873
SELENOF	M6	0.107809	0.180071	-0.158151	0.127177	-0.143952	0.35271	-0.12575	0.193009	0.0555494	0.299064
LSM3	M6	0.107687	0.0614873	-0.0869702	0.0489365	-0.0909766	0.22747	-0.0672376	0.0435394	0.0241843	0.162556
PUF60	M6	0.10752	0.0718274	-0.117008	0.0806142	-0.0686352	0.251633	-0.0846102	0.1001	0.0581936	0.201935
HSPA9	M6	0.107291	0.0736913	-0.0965289	0.0746691	-0.0990259	0.208025	-0.0143828	0.0431198	0.108815	0.196343
SSR2	M6	0.107266	0.175998	-0.204117	0.0148748	-0.0764087	0.361242	-0.141988	0.156614	0.023832	0.235149
G3BP1	M6	0.106915	0.081036	-0.0835642	0.0532117	-0.0812605	0.202948	-0.0286525	0.145113	0.11402	0.155503
CORO1B	M6	0.106752	0.0525711	-0.0888923	0.0208277	-0.0503514	0.170645	-0.0440894	0.148925	0.0657065	0.141532
ENSEASG00005029999	M6	0.106621	0.0104291	-0.057624	0.0179519	-0.047633	0.135548	-0.012178	0.0457413	0.0658731	0.0902013
TMED5	M6	0.106088	0.0213534	-0.0478189	0.0368646	-0.0527057	0.116975	-0.0200454	0.059538	0.0669425	0.0987252
DNAJC8	M6	0.106034	0.10909	-0.104989	0.101592	-0.0982607	0.26368	-0.049231	0.1251	0.0912415	0.222553
FBL	M6	0.105863	0.0661567	-0.103206	0.034036	-0.0749155	0.248842	-0.0658542	0.0962014	0.0546471	0.159687
ENSEASG00005032677	M6	0.105402	0.309128	-0.199956	0.0871331	-0.159555	0.454421	-0.168637	0.225532	0.0429936	0.290697
PCNA	M6	0.105328	0.0743959	-0.0895396	0.0345523	-0.0881075	0.221187	-0.0737004	0.114521	0.0407786	0.152252
TMEM179B	M6	0.105088	0.0483681	-0.108844	0.0029039	-0.0356087	0.179981	-0.064014	0.0794653	0.030459	0.120724
CDKN2AIP	M6	0.105046	0.0771197	-0.0865795	0.0378188	-0.0825126	0.188246	-0.0564132	0.0909322	0.0904403	0.125351
LAMTOR3	M6	0.104852	0.0644321	-0.0867796	0.0473238	-0.0741277	0.194389	-0.0556122	0.0755853	0.042946	0.154667
ENSEASG00005033434	M6	0.104696	0.0535242	-0.0840036	0.00611753	-0.0293772	0.146351	-0.0487045	0.0491243	0.0920248	0.0714092
ENSEASG00005005940	M6	0.10449	0.066552	-0.0853348	0.0809548	-0.0843548	0.221222	-0.0522248	0.0750932	0.0433967	0.188556
ENSEASG00005038409	M6	0.104266	0.0430824	-0.0645779	0.0572132	-0.0505194	0.188489	-0.0393356	0.0723639	0.0532537	0.153827
UBE2A	M6	0.104263	0.0300029	-0.0715012	0.0267767	-0.0647453	0.158414	-0.0493453	0.0712628	0.0545875	0.105389
SAR1A	M6	0.1042	0.0273037	-0.0964033	0.0163277	-0.0599402	0.194117	-0.0756052	0.0589124	0.033021	0.126395
ENSEASG00005005188	M6	0.104199	0.295495	-0.20221	0.0534407	-0.200571	0.453799	-0.162945	0.359563	0.0330975	0.295477
TMEM50A	M6	0.10393	0.128142	-0.110289	0.0647576	-0.0863792	0.243584	-0.0711538	0.14054	0.0520236	0.180234
FAM32A	M6	0.103771	0.111078	-0.118566	0.0411988	-0.0941308	0.251583	-0.0696797	0.121776	0.0492338	0.185577
EIF5	M6	0.10331	0.0349739	-0.120334	0.0961925	-0.0923994	0.175476	0.112985	0.0339798	0.18834	0.198075
ENSEASG00005014845	M6	0.103248	0.080918	-0.108291	0.0741782	-0.0586368	0.228196	-0.0550106	0.0896206	0.0747553	0.192968
PPM1M	M6	0.10305	0.0635787	-0.0712854	0.0260363	-0.0313808	0.14431	-0.0549107	0.0668417	0.0621001	0.101254
BCL7B	M6	0.102903	-0.00432485	-0.0417727	0.0259657	-0.0445311	0.115415	-0.0309095	0.0497512	0.0740246	0.0684793
MAD2L2	M6	0.102385	0.0266071	-0.0605424	0.0200905	-0.0500003	0.123742	-0.0300373	0.0424973	0.0447904	0.0926302
UPF3B	M6	0.102198	0.038427	-0.0722811	0.0415766	-0.0620939	0.138131	-0.0190922	0.0691153	0.111642	0.114539
CCDC71L	M6	0.102144	0.10055	-0.0882361	0.0385148	-0.0791776	0.191881	-0.0548454	0.0545777	0.0845285	0.132464
CNOT7	M6	0.102049	0.0289752	-0.0638212	0.0922042	-0.0510867	0.172028	-0.0375044	0.0464815	0.0643429	0.154954
ENSEASG00005032078	M6	0.102023	0.113969	-0.163017	0.0638756	-0.13208	0.337975	-0.0822552	0.147992	0.065918	0.273177
CDK2AP2	M6	0.101717	0.0133462	-0.112346	0.00177703	0.0124376	0.15318	-0.076469	0.0486029	0.0300781	0.0988639
KHDRBS1	M6	0.101482	0.0693356	-0.078806	0.116749	-0.0707589	0.214015	-0.0502844	0.0870221	0.0794636	0.199643
MED10	M6	0.101425	0.0417204	-0.0600046	0.0325827	-0.04228	0.151149	-0.0445412	0.0498489	0.0429982	0.100797
RNASEK	M6	0.101422	0.0611694	-0.0965868	0.0126492	-0.0764973	0.197312	-0.0685706	0.0920504	0.0332087	0.149474
GABARAP	M6	0.101304	0.19419	-0.19	0.0882353	-0.118756	0.350874	-0.121486	0.125136	0.0339686	0.296563
MRPS24	M6	0.101005	0.0563893	-0.101672	0.0269392	-0.0557592	0.200668	-0.0615426	0.0731843	0.0309345	0.142769
EFCAB8	M6	0.100957	0.0304009	-0.0492713	0.027	-0.0720543	0.132481	0.00156459	0.0531048	0.0776599	0.0978452
ZCCHC9	M6	0.100875	0.0721892	-0.0722207	0.0526046	-0.0749752	0.173143	-0.0359767	0.0564197	0.0628421	0.126511
ENSEASG00005001105	M6	0.100829	0.10706	-0.148995	0.0474786	-0.110429	0.326172	-0.100402	0.129826	0.022184	0.248195
EIF1AX	M6	0.100624	0.0370998	-0.0691394	0.038197	-0.0628688	0.173522	-0.0461068	0.0408326	0.048502	0.119022
ENSEASG00005004772	M6	0.1005	0.0459476	-0.0792507	0.0239628	-0.02797	0.175411	-0.0379971	0.0819623	0.0906054	0.104767
ENSEASG00005033880	M6	0.100423	0.109141	-0.0909894	0.0193223	-0.100831	0.233892	-0.0708246	0.109837	0.036584	0.138961
SF1	M6	0.100383	0.0354546	-0.0672208	0.0348246	-0.0563134	0.132367	-0.0260731	0.0863825	0.128013	0.0877254
ENSEASG00005015702	M6	0.100379	0.0344733	-0.0607528	0.026353	-0.0845692	0.159582	-0.00767576	0.0878701	0.0768889	0.11182
CALR	M6	0.100367	0.161372	-0.172177	0.067358	-0.0986615	0.317726	-0.113343	0.130651	0.08662	0.270759
SF3B6	M6	0.100235	0.0663545	-0.108462	0.0815679	-0.0809516	0.248607	-0.0737696	0.103969	0.0567055	0.197465
PPIG	M6	0.099971	0.117729	-0.0959401	0.0695902	-0.0981925	0.217153	-0.0200925	0.146939	0.161254	0.171628
ENSEASG00005019358	M6	0.099811	0.0252189	-0.0676711	0.0418682	-0.0606298	0.170029	-0.0493497	0.0635738	0.0471918	0.121634
ACTR8	M6	0.0997963	0.150295	-0.162524	0.0740403	-0.106055	0.314354	-0.0860224	0.120437	0.0751772	0.235992
NFKB2	M6	0.0997643	0.0286307	-0.0546937	0.00894465	-0.0637782	0.116581	-0.0266849	0.104376	0.103546	0.0705619
DBNL	M6	0.099737	0.0545956	-0.0743347	0.0209303	-0.0561072	0.149619	-0.0266336	0.0799211	0.0601871	0.123767
ENSEASG00005004732	M6	0.099731	0.0140085	-0.0445475	0.0251194	-0.0455606	0.0948814	0.00761621	0.0391282	0.0851002	0.0744697
SF3A1	M6	0.0994218	0.0914045	-0.0977761	0.0515264	-0.0704543	0.205445	-0.0712462	0.113973	0.0503821	0.155028
EIF3A	M6	0.0991683	0.0680949	-0.109549	0.0572913	-0.0793338	0.180372	0.0601779	0.108761	0.179572	0.161387
ENSEASG00005033296	M6	0.0991569	0.0662436	-0.0644681	0.0641627	-0.082954	0.176167	-0.030542	0.0631613	0.0439758	0.151704
ENSEASG00005035424	M6	0.0991283	0.0864112	-0.139105	0.0213734	-0.135148	0.27745	-0.00278384	0.076828	0.0546876	0.224478
HSP90B1	M6	0.098959	0.241873	-0.22363	0.131837	-0.19453	0.411065	-0.14881	0.157459	0.0858684	0.380145
TRIR	M6	0.0988684	0.0319581	-0.0814382	0.0407371	-0.0564518	0.181034	-0.053361	0.114086	0.0496838	0.132418
ENSEASG00005033109	M6	0.098716	0.00157602	-0.0747678	0.0198252	0.00543292	0.12046	-0.0276567	0.0391623	0.0975721	0.0802029
ENSEASG00005007931	M6	0.0984064	-0.00156258	-0.082447	0.0549279	-0.0760166	0.19275	-0.0552329	0.0186944	0.021422	0.150872
MPHOSPH6	M6	0.0983907	0.0311224	-0.0734933	0.122296	-0.0844925	0.219842	-0.0622791	0.0449359	0.0418788	0.213186
ATP5F1B	M6	0.0983144	0.109274	-0.148352	0.149492	-0.137871	0.326023	-0.0835903	0.10348	0.0362989	0.344769
ENSEASG00005032279	M6	0.0982377	0.0876799	-0.0958639	0.0338851	-0.0948397	0.223578	-0.0636816	0.0800325	0.0208612	0.179446
PSMA2	M6	0.0978424	0.0894305	-0.0589523	0.0801824	-0.108622	0.255118	-0.0725497	0.105168	0.00853569	0.192372
DPY30	M6	0.0977601	0.0607695	-0.0873769	0.0467484	-0.0788665	0.213797	-0.0640959	0.0774248	0.0364884	0.154532
ENSEASG00005037824	M6	0.0977106	0.0934028	-0.166742	0.10131	-0.167582	0.398707	-0.160332	0.239686	0.0132614	0.290587
BUD23	M6	0.0975615	0.00349881	-0.0760268	0.00896906	-0.0064319	0.11923	0.00458102	0.0210846	0.0771309	0.0778613
EEF2	M6	0.0973017	0.276085	-0.276618	0.103595	-0.0929855	0.472519	-0.193054	0.135868	-0.00556762	0.36673
NOP10	M6	0.0972963	0.0340787	-0.0866646	0.00832219	-0.0640943	0.182035	-0.0607129	0.0528778	0.016502	0.111697
MSL1	M6	0.0971235	0.0668282	-0.0821959	0.0475234	-0.0467784	0.138862	-0.0159762	0.0831144	0.129447	0.113563
FCF1	M6	0.0969708	0.0775136	-0.0695255	0.027546	-0.0527141	0.165709	-0.0407172	0.0575547	0.0690495	0.102104
PAFAH1B1	M6	0.0969681	0.0398689	-0.0444142	0.107744	-0.0799609	0.151253	-0.00705918	0.0931717	0.105281	0.146412
SLU7	M6	0.0966853	0.0697802	-0.066175	0.063541	-0.0797808	0.167435	-0.0313283	0.100555	0.068751	0.139108
VCP	M6	0.096201	0.089818	-0.125085	0.0862664	-0.0734132	0.233782	-0.043198	0.134929	0.11081	0.216
ADRM1	M6	0.0960964	0.0554155	-0.105576	0.0309971	-0.0496653	0.210518	-0.0657231	0.122441	0.068869	0.153442
TAF10	M6	0.0955208	0.0311977	-0.0827608	0.00867233	-0.0528988	0.163589	-0.0325705	0.0841301	0.0393859	0.111171
SUPT5H	M6	0.0954427	0.0225682	-0.0511711	0.0527844	-0.0524633	0.12733	-0.0259474	0.0672757	0.0829433	0.103184
MTA2	M6	0.0952609	0.0109534	-0.0640771	0.0130729	-0.0446001	0.135873	-0.0443263	0.11549	0.0722656	0.0802248
SRP14	M6	0.095223	0.0862388	-0.157769	0.0935806	-0.0737658	0.300567	-0.100668	0.0969963	0.0489553	0.253253
ENSEASG00005030964	M6	0.0952189	0.0292487	-0.0796707	0.0231385	-0.0258384	0.150076	-0.0442479	0.0516444	0.0554373	0.0997244
LAMTOR4	M6	0.0951923	0.0850325	-0.11322	0.0167408	-0.0984587	0.234532	-0.0476727	0.127371	0.0442345	0.176973
ENSEASG00005007478	M6	0.0950842	0.0534365	-0.119871	-0.000883394	-0.0790266	0.246185	-0.0606552	0.133079	0.0349194	0.159422
ATP6V1FNB	M6	0.0948882	0.0623214	-0.0818503	0.0852985	-0.0840202	0.215128	-0.0640253	0.0421682	0.0413395	0.209328
ANXA7	M6	0.0947826	0.216219	-0.13695	0.0534309	-0.128861	0.290871	-0.0756266	0.186764	0.0622678	0.212054
ENSEASG00005026470	M6	0.0944655	0.0863812	-0.154369	0.0482328	-0.116551	0.340002	-0.104971	0.131989	0.0139647	0.243852
OS9	M6	0.0941904	0.107478	-0.0889714	0.0400765	-0.0411405	0.161948	-0.03681	0.0771742	0.0691131	0.135387
ENSEASG00005024494	M6	0.0940843	0.085679	-0.123678	0.0670334	-0.0744474	0.273971	-0.0703716	0.147451	0.0619443	0.21306
ENSEASG00005037598	M6	0.0940644	0.0575708	-0.0460989	0.0257626	-0.0631447	0.134103	-0.0175735	0.0503198	0.0465721	0.0965659
YJEFN3	M6	0.0937803	0.154797	-0.127226	0.0478578	-0.134432	0.301684	-0.0807887	0.090996	0.0336942	0.21964
VBP1	M6	0.0936782	0.0390336	-0.064949	0.0438867	-0.0692325	0.176202	-0.0492385	0.0653217	0.0417427	0.138789
SEC63	M6	0.0935717	0.089438	-0.104449	0.0643514	-0.0624978	0.195638	-0.033333	0.063629	0.104851	0.172379
EIF3I	M6	0.0934336	0.108823	-0.133671	0.0357688	-0.0838377	0.290762	-0.101466	0.11156	0.0268427	0.195418
SARNP	M6	0.0933953	0.056288	-0.0645219	0.0772203	-0.0803282	0.198425	-0.0364029	0.0832362	0.0576487	0.160568
DDIT3	M6	0.0933365	0.122165	-0.140897	0.0414843	-0.0899228	0.224711	-0.0947105	0.116752	0.0984205	0.15705
ENSEASG00005014661	M6	0.0932777	0.116433	-0.125664	0.0625144	-0.0895612	0.271626	-0.0931881	0.0617205	0.0179947	0.222562
C4orf3	M6	0.0932167	0.0584975	-0.0852262	0.043022	-0.0851773	0.200562	-0.0583319	0.084684	0.0435648	0.15131
DYNLT1	M6	0.0930283	0.042064	-0.0789007	0.0373761	-0.0362469	0.165556	-0.0440603	0.0637548	0.0648046	0.116764
EIF3M	M6	0.0929047	0.15181	-0.084852	0.0970381	-0.12422	0.290827	-0.0773476	0.121195	0.0522178	0.212852
ENSEASG00005014096	M6	0.0928478	0.197502	-0.256044	0.196268	-0.0400884	0.392569	-0.16904	0.121715	0.149747	0.357745
TMEM256	M6	0.0926929	0.0693689	-0.093878	-0.00292275	-0.078684	0.187661	-0.0463844	0.0554208	0.0105099	0.12707
ADSL	M6	0.0926554	0.0392006	-0.0587502	0.0254454	-0.0392312	0.133811	-0.0278073	0.0288795	0.0547425	0.0942759
MKRN1	M6	0.0924844	0.0197549	-0.045959	0.0707503	-0.0573154	0.134143	-0.0367711	0.0504369	0.0406984	0.119465
AKT1	M6	0.0923475	0.0531738	-0.0624804	0.0206921	-0.0447536	0.134682	-0.0301513	0.0856226	0.0635982	0.105895
RBM17	M6	0.0922561	0.0609902	-0.0713392	0.049815	-0.0681318	0.178049	-0.0111888	0.058457	0.0934709	0.138822
ENSEASG00005001427	M6	0.0914522	0.047239	-0.0644323	0.0450467	-0.0510599	0.132573	-0.0309581	0.0523403	0.0395233	0.124541
ENSEASG00005024363	M6	0.0913189	0.123489	-0.147184	0.0697575	-0.110273	0.323023	-0.0798753	0.095254	0.0212253	0.239827
CDC37	M6	0.0910685	0.0602737	-0.0737657	0.0740012	-0.0654854	0.200821	-0.0536826	0.137525	0.0627065	0.160236
BCAS2	M6	0.0909273	0.0861657	-0.0871679	0.0702556	-0.0945069	0.233534	-0.0689014	0.0492525	0.0582832	0.16861
TCEA1	M6	0.0907763	0.0780202	-0.0460355	0.0850614	-0.0841039	0.174664	-0.00729764	0.0773384	0.0832878	0.153004
PDCD5	M6	0.0907601	0.12589	-0.101784	0.0792676	-0.0901005	0.258294	-0.0697758	0.0791875	0.0617241	0.197334
ENSEASG00005036377	M6	0.0905411	0.119995	-0.116179	0.0834134	-0.10972	0.29007	-0.103463	0.124092	0.0388835	0.223382
DYNC1LI1	M6	0.0902568	0.00910662	-0.0246928	0.0693007	-0.0596146	0.117605	-0.00486694	0.0427721	0.058593	0.108461
RBM12	M6	0.0902355	0.0571527	-0.0564305	0.0645051	-0.0612077	0.141753	-0.00413761	0.096402	0.0917362	0.124949
PHF3	M6	0.0902187	0.0418608	-0.0361354	0.0627861	-0.0675351	0.0906701	0.0735199	0.0447451	0.133035	0.100721
FKBP8	M6	0.0899548	0.0494105	-0.0571454	0.0582151	-0.0604808	0.156181	-0.0329343	0.0939573	0.0588327	0.134234
TMCO1	M6	0.0899412	0.113797	-0.0952754	0.064176	-0.114641	0.231892	-0.0583564	0.122745	0.0391908	0.19359
PSMD13	M6	0.089916	0.122286	-0.117655	0.0797622	-0.0710215	0.248006	-0.0671523	0.0763056	0.0427378	0.208503
ENSEASG00005035006	M6	0.0898215	0.100967	-0.110753	0.0312736	-0.0777698	0.243888	-0.0520546	0.150583	0.0841432	0.159533
SNRNP200	M6	0.0896036	0.060891	-0.0662572	0.102449	-0.0804949	0.177107	-0.0274302	0.0939695	0.0884227	0.175687
TLCD1	M6	0.0895507	0.291988	-0.135349	0.0634545	-0.15133	0.331809	-0.0881128	0.130457	0.0852383	0.226281
ISG20L2	M6	0.0894389	0.0347941	-0.0775824	0.0232331	-0.047198	0.150557	-0.0520473	0.0407214	0.0512869	0.0991978
SPAG7	M6	0.0892154	0.0733839	-0.0853055	0.0329475	-0.0659597	0.179466	-0.0491307	0.129527	0.0982267	0.133257
LLPH	M6	0.0892093	0.0483643	-0.085374	0.0186839	-0.0587765	0.184691	-0.0521996	0.054889	0.0500006	0.117876
RBM42	M6	0.0890708	0.0872696	-0.0961215	0.0418303	-0.0845262	0.227337	-0.0712209	0.142566	0.0449923	0.170227
LSM5	M6	0.0889181	0.0738311	-0.0948647	0.0488971	-0.0712821	0.220576	-0.0684173	0.0531313	0.0342077	0.159733
LARP7	M6	0.0889039	0.108339	-0.0915455	0.0751296	-0.0926953	0.201066	-0.00697924	0.107833	0.126454	0.178223
POLE4	M6	0.0888802	0.121904	-0.0855434	0.0337816	-0.0836249	0.213317	-0.0617036	0.0346543	0.0168232	0.152827
AKR1B1	M6	0.0881706	0.11315	-0.101839	0.0964349	-0.101858	0.25261	-0.0848587	0.126126	0.0429695	0.234616
MED30	M6	0.0881603	0.0389096	-0.0374411	0.0504075	-0.0561971	0.139065	-0.0346624	0.0538176	0.0498972	0.0930899
ARPP19	M6	0.0881514	0.0355937	-0.0582026	0.0460105	-0.0499771	0.157026	-0.0389678	0.0914694	0.063686	0.118189
PSMA3	M6	0.0880273	0.0678646	-0.0949005	0.0888023	-0.0981267	0.233813	-0.0282606	0.148605	0.0899237	0.197883
RNF34	M6	0.0879383	0.0303645	-0.0437443	0.0481792	-0.0659937	0.118718	-0.0267657	0.0514988	0.0512126	0.105967
PSMC5	M6	0.0879079	0.0807385	-0.104181	0.0710062	-0.0819232	0.230365	-0.0652754	0.107566	0.0607459	0.193249
PAFAH1B3	M6	0.0878808	0.0416361	-0.0766071	0.0329835	-0.0562603	0.168359	-0.0444277	0.0691575	0.0343774	0.119972
UBE2I	M6	0.0877861	0.0563737	-0.080873	0.0379757	-0.0280297	0.164683	-0.0367281	0.0748801	0.0755661	0.127733
ING1	M6	0.0876133	0.066932	-0.0872019	0.0279424	-0.0473223	0.178568	-0.0568398	0.0711456	0.0656925	0.121597
GSPT1	M6	0.0875319	0.0485508	-0.0788466	0.0294941	-0.0415775	0.162324	-0.00715998	0.0822308	0.0729783	0.115625
MRPS23	M6	0.0875249	0.0721801	-0.0801967	0.0691183	-0.0627289	0.202225	-0.0611184	0.0638291	0.032761	0.16677
ATIC	M6	0.0874906	0.116356	-0.0938337	0.0817981	-0.0699532	0.234261	-0.067331	0.0398231	0.0517475	0.196684
RAB5C	M6	0.0871309	0.0984936	-0.101274	0.0186289	-0.104199	0.228737	-0.0498851	0.210017	0.0477236	0.166803
NDUFS6	M6	0.0870508	0.105759	-0.113521	0.00314765	-0.101106	0.247483	-0.0653024	0.100996	0.028356	0.162672
RNASET2	M6	0.0870008	0.0869768	-0.103217	-0.0302502	-0.0649288	0.159071	-0.0473107	0.0668224	0.0449506	0.12129
MAF1	M6	0.0869439	0.0663458	-0.0714717	0.0531336	-0.0450437	0.151346	-0.0410073	0.0908796	0.0620658	0.123086
ENSEASG00005008177	M6	0.0867764	0.122524	-0.153241	0.0721961	-0.1211	0.334386	-0.0917234	0.157411	0.0408133	0.266593
ENSEASG00005028881	M6	0.0866898	0.138282	-0.156587	0.0960407	-0.164044	0.35259	-0.141032	0.159613	0.0544149	0.252958
CHCHD7	M6	0.0865907	0.111627	-0.122422	0.0486761	-0.0919175	0.261345	-0.0814885	0.0621509	0.0411611	0.1924
ENSEASG00005038526	M6	0.0864347	0.0808983	-0.0666762	0.0452549	-0.196957	0.195096	-0.0406052	0.271631	0.120339	0.15701
PA2G4	M6	0.0863803	0.168797	-0.136963	0.0829103	-0.0959313	0.306637	-0.092431	0.128203	0.0680762	0.226078
CTBP1	M6	0.0862356	0.0241511	-0.0631316	0.0433548	-0.00498116	0.11076	-0.0154097	0.00222428	0.0605449	0.105965
ENSEASG00005007686	M6	0.0860684	0.0372338	-0.0572156	0.0173172	-0.0341486	0.132741	-0.0263132	0.0512533	0.0596315	0.0836198
NOL7	M6	0.0860356	0.0957168	-0.109605	0.0602291	-0.0802039	0.24138	-0.0579648	0.10246	0.0723419	0.189784
GOLGA7	M6	0.0858016	0.0401147	-0.0689518	0.0174073	-0.0232824	0.132203	-0.0322255	0.0481423	0.0778285	0.0905644
DKC1	M6	0.0855823	0.08123	-0.0871748	0.0229664	-0.0502735	0.176033	-0.0370191	0.0374679	0.0876958	0.109714
BRCC3	M6	0.0854581	0.0736274	-0.0215918	0.0131787	-0.10265	0.150336	-0.001152	0.0494826	0.0370663	0.0739148
ENSEASG00005028649	M6	0.0854148	0.0469286	-0.0797874	0.0523423	-0.058663	0.218081	-0.0629832	0.085666	0.0434706	0.156207
GTF2F1	M6	0.0849013	0.0461689	-0.0498986	0.0286088	-0.0567809	0.134478	-0.0129857	0.0932412	0.0897702	0.10175
DEGS1	M6	0.084893	0.0767367	-0.125312	-0.00250757	0.0489803	0.144035	-0.0799158	0.0990596	0.0697922	0.110442
ENSEASG00005035370	M6	0.0846844	0.0636188	-0.0925366	0.0619319	-0.0784741	0.210529	-0.0593713	0.104273	0.0414993	0.176088
BNIP3L	M6	0.0846177	0.128255	-0.0800006	0.0818249	-0.0852208	0.195305	-0.0422357	0.09853	0.0528463	0.173521
CCT4	M6	0.0844861	0.119727	-0.129859	0.115069	-0.0839668	0.283273	-0.0975797	0.0995522	0.0577674	0.248101
CIR1	M6	0.0843388	0.134635	-0.078763	0.0466623	-0.101366	0.211142	-0.0549204	0.116746	0.0573975	0.152733
SNW1	M6	0.0842934	0.0835517	-0.0726529	0.0538306	-0.0761491	0.162381	0.0274729	0.0922459	0.115277	0.134378
ZNF830	M6	0.0840874	0.0365421	-0.0627915	0.0248946	-0.041171	0.131051	-0.0385148	0.0715245	0.0631508	0.0875387
ENSEASG00005007280	M6	0.0840548	0.0601275	-0.0597601	0.0851143	-0.0496226	0.153202	-0.0472699	0.0221615	0.0296489	0.14265
NDUFA1	M6	0.0840369	0.0797772	-0.129506	0.0587054	-0.109341	0.279274	-0.0661403	0.076924	0.0408212	0.240064
CNP	M6	0.0837374	0.0691092	-0.0775601	-0.00880986	-0.0851101	0.192121	-0.0623559	0.0690904	0.0403851	0.153271
ENSEASG00005007152	M6	0.0832462	0.0388658	-0.0360508	0.0436526	-0.0824446	0.103827	0.0479332	0.0701782	0.125381	0.0831771
PSMA5	M6	0.0832308	0.0475432	-0.0758976	0.073103	-0.0754702	0.198388	-0.048867	0.0921178	0.0454487	0.169635
NDUFV2	M6	0.0831323	0.0371218	-0.0563953	0.054564	-0.0468744	0.159251	-0.0167424	0.0541735	0.0573569	0.139134
OSTC	M6	0.0829874	0.0522931	-0.106449	0.0316412	-0.00931089	0.192281	-0.0717872	0.0386084	0.02605	0.152774
SYNCRIP	M6	0.0828803	0.0739139	-0.0790733	0.0518204	-0.0716487	0.178231	0.00508673	0.0922417	0.130326	0.131197
CIAO2B	M6	0.0828514	0.0636659	-0.0892473	0.0366197	-0.0630067	0.177148	-0.0387677	0.0455272	0.0440025	0.150117
ATP5F1C	M6	0.0828378	0.0718416	-0.1015	0.0991557	-0.0787401	0.245147	-0.0649134	0.0741329	0.037219	0.228823
ENSEASG00005006243	M6	0.0828014	0.0111211	-0.0570688	0.0904625	-0.073833	0.161117	0.0500513	0.121023	0.0910596	0.152995
ENSEASG00005038121	M6	0.0827753	0.0978351	-0.104676	0.0638156	-0.0635485	0.233081	-0.0726471	0.0723113	0.039188	0.173705
MXD4	M6	0.0827238	0.0381865	-0.0606453	0.0191933	-0.0325961	0.122138	-0.0299687	0.120308	0.0643619	0.0910881
ENSEASG00005000987	M6	0.0826427	0.0932173	-0.10801	0.0465567	-0.0939525	0.267225	-0.0750396	0.12585	0.0326405	0.191883
S100A6	M6	0.0826325	0.180599	-0.11462	0.0388894	-0.125087	0.278394	-0.0772465	0.061677	0.0325434	0.207308
MAX	M6	0.0825526	0.0147305	-0.027065	0.0463558	-0.0311809	0.0964047	-0.0322846	0.0536176	0.0498739	0.0685916
IER3IP1	M6	0.0822785	0.0492682	-0.0803417	0.0452318	-0.0642269	0.185362	-0.0532423	0.0330845	0.0203995	0.143872
OTUD5	M6	0.0821952	0.0626325	-0.0722746	0.0336469	-0.0344366	0.131789	-0.0289437	0.055734	0.0761176	0.100904
DDX23	M6	0.0820464	0.0477079	-0.0681022	0.0480844	-0.047382	0.138215	-0.0229798	0.0940458	0.0779899	0.116086
RPL22L1	M6	0.0818833	0.0726121	-0.0930877	0.0194563	-0.072682	0.199547	-0.0685391	0.0547087	0.054123	0.116605
RAD23A	M6	0.0818452	0.0311498	-0.0714594	0.0638291	-0.0318934	0.158946	-0.0396025	0.0732522	0.0746074	0.136646
RALA	M6	0.0818202	0.0591408	-0.0543037	0.0857457	-0.0951584	0.207822	-0.0436375	0.144084	0.065765	0.166779
DUSP12	M6	0.0818009	0.0457424	-0.0681598	0.0497933	-0.0421728	0.135883	-0.0449416	0.048606	0.0584336	0.105314
PNRC2	M6	0.0817071	0.122941	-0.133914	0.0433716	-0.0992581	0.267145	-0.0854077	0.146245	0.0556646	0.194204
DENR	M6	0.0816604	0.0537123	-0.0827559	0.0497185	-0.046419	0.165717	-0.0228516	0.0616636	0.0900527	0.131423
ZNF207	M6	0.0814936	0.053861	-0.0774962	0.0517207	-0.0665468	0.148484	0.0140941	0.114878	0.151906	0.115851
APH1A	M6	0.0813484	0.0628442	-0.0819569	0.0119682	-0.0464186	0.147379	-0.0461339	0.0954792	0.0482543	0.125355
EMD	M6	0.081107	0.0482527	-0.0827574	0.0598011	-0.0114139	0.154752	-0.051983	0.045373	0.0792398	0.125998
POLR1H	M6	0.0809553	0.0376621	-0.0636503	0.027646	-0.0627011	0.143766	-0.0447334	0.0468803	0.0563961	0.0916221
DNTTIP2	M6	0.0809538	0.0422213	-0.0602658	0.0643954	-0.0715811	0.150625	0.0172604	0.0989993	0.0837285	0.135416
LRSAM1	M6	0.0809453	0.0649019	-0.0336431	0.0340249	-0.0796989	0.14199	-0.00670354	0.0605197	0.0503191	0.0824844
CETN3	M6	0.0809434	0.10685	-0.0789254	0.0636437	-0.0957646	0.199686	-0.0230512	0.1265	0.0710505	0.161333
ENSEASG00005015500	M6	0.0809035	0.0833013	-0.0801261	0.01063	-0.0880042	0.20529	-0.0665962	0.113781	0.025312	0.126141
ENSEASG00005034807	M6	0.0806468	0.0892818	-0.0900636	0.103732	-0.0998796	0.257502	-0.0709265	0.215407	0.0589629	0.209191
PCNP	M6	0.0803735	0.0577689	-0.0995443	0.0280864	0.0379033	0.140212	-0.0405519	0.0451715	0.116072	0.0982884
SYAP1	M6	0.0803238	0.0430818	-0.0461234	0.0293181	-0.074982	0.129616	-0.00445183	0.0703882	0.0505947	0.0977954
ENSEASG00005021596	M6	0.0802717	0.0532198	-0.0912338	0.00652851	-0.060869	0.19891	-0.0379561	0.101625	0.0528212	0.135816
FNTA	M6	0.0800411	0.111952	-0.0904615	0.028739	-0.0828607	0.205464	-0.0464655	0.0974521	0.0602642	0.155352
ISY1	M6	0.0799654	0.0350186	-0.0503325	0.0485267	-0.0439496	0.125196	-0.028162	0.063696	0.0696512	0.0970531
U2AF2	M6	0.0798659	0.0275601	-0.0579109	0.0329671	-0.0190759	0.114115	-0.00877577	0.0628327	0.0955816	0.0880823
NAGA	M6	0.0798065	0.0940902	-0.0808112	0.000589127	-0.0504781	0.134059	-0.0405178	0.0525085	0.0448279	0.118517
SERINC3	M6	0.0796597	0.115737	-0.0951821	0.101456	-0.103566	0.215515	-0.0728668	0.150737	0.0717096	0.199501
ENSEASG00005013509	M6	0.0796119	0.0519931	-0.0788	0.0741727	-0.0627819	0.191987	-0.0520727	0.0772516	0.0373163	0.175095
NELFCD	M6	0.0795632	0.0473643	-0.0600995	0.0538094	-0.0458986	0.144139	-0.0276223	0.054773	0.0655302	0.137618
ENSEASG00005029421	M6	0.0794889	0.0828669	-0.132111	0.0613821	-0.107831	0.295599	-0.101648	0.260701	0.046114	0.213132
SNRPB2	M6	0.0794724	0.124111	-0.102868	0.0853351	-0.101068	0.259626	-0.0733803	0.14729	0.0604015	0.210982
SMC3	M6	0.0793341	0.094026	-0.0653733	0.0901591	-0.0982573	0.16115	0.0344178	0.102345	0.140349	0.160975
NDUFA4	M6	0.0791687	0.0235273	-0.101186	0.124914	-0.128431	0.265189	-0.0784586	0.0373434	-0.0141596	0.279777
SEC11A	M6	0.0790517	0.129761	-0.0736321	0.062571	-0.0975745	0.208933	-0.0145654	0.101614	0.0587095	0.175599
EXOSC3	M6	0.0790341	0.0390663	-0.0631909	0.0365174	-0.0488371	0.138504	-0.0413288	0.0500891	0.0390934	0.103531
ILF2	M6	0.0789654	0.0478544	-0.0873731	0.0826214	-0.0568562	0.20495	-0.0564069	0.0726258	0.067215	0.180958
PSMB6	M6	0.0788055	0.128956	-0.134826	0.0564737	-0.112083	0.307593	-0.104268	0.151615	0.0234651	0.228644
NDUFB9	M6	0.0787044	0.0960224	-0.109041	0.0410827	-0.089689	0.247615	-0.0685213	0.0734445	0.0307723	0.20081
ENSEASG00005031430	M6	0.0786981	0.0936048	-0.106296	0.0522882	-0.0538614	0.210488	-0.0434314	0.110635	0.0736619	0.172191
ENSEASG00005003929	M6	0.0781887	0.091411	-0.0800801	0.00158846	-0.0358332	0.151041	-0.0411222	0.0513432	0.0369417	0.115392
PPM1G	M6	0.0780548	0.0273172	-0.0464578	0.0535366	-0.0496494	0.143241	-0.0284126	0.0629392	0.0453605	0.123454
CNIH1	M6	0.07794	0.089906	-0.0745351	0.0689627	-0.0786555	0.188431	-0.0527753	0.0898832	0.0388503	0.161454
ENSEASG00005030979	M6	0.0779081	0.10576	-0.122181	0.0394275	-0.119715	0.296259	-0.0718178	0.11989	0.0271565	0.227529
ELOB	M6	0.0778335	0.115915	-0.113303	0.0275687	-0.0942063	0.262626	-0.0543094	0.153273	0.0653513	0.184503
EDF1	M6	0.0777963	0.109665	-0.133414	0.0579642	-0.0926238	0.289502	-0.0829403	0.147093	0.0511409	0.226517
ENSEASG00005002243	M6	0.0776099	0.117035	-0.0837582	0.0485343	-0.0731244	0.198634	-0.0536577	0.048075	0.0462809	0.143729
IRAK1	M6	0.0775863	0.0808322	-0.0827048	0.0408035	-0.0307064	0.134248	-0.0238758	0.0580859	0.105755	0.108478
SF3A3	M6	0.077573	0.0632029	-0.0683399	0.0460313	-0.0486508	0.152257	-0.0381781	0.062412	0.0688235	0.113417
PRPF19	M6	0.077489	0.0965806	-0.0900972	0.0806964	-0.0480855	0.198485	-0.0346111	0.0826378	0.0955394	0.182467
ZC3H15	M6	0.0774577	0.053475	-0.0551794	0.0792445	-0.0692742	0.156407	-0.00777871	0.0676329	0.0794346	0.145097
GLRX5	M6	0.0765468	0.0399661	-0.066591	0.0786897	-0.075987	0.175139	-0.0404581	0.0186512	0.0344157	0.157045
METTL5	M6	0.0764684	0.0456074	-0.0632659	0.0309113	-0.0403829	0.141778	-0.0297621	0.0428624	0.0449196	0.1028
NRBP1	M6	0.0764637	0.0560038	-0.0529207	0.0543881	-0.0397684	0.132516	-0.0210052	0.0751722	0.0720542	0.109252
TOX4	M6	0.0764605	0.0565266	-0.0831269	0.0494922	-0.053092	0.180755	-0.0458656	0.115432	0.0824112	0.132129
ENSEASG00005035356	M6	0.0763439	0.00263417	-0.169896	-0.0371283	0.0661726	0.203927	-0.117585	0.00874785	0.00698875	0.12695
LAMTOR5	M6	0.0758919	0.0892901	-0.103042	0.085148	-0.0791363	0.230417	-0.0568166	0.103084	0.0616446	0.208274
ENSEASG00005033331	M6	0.0756863	0.0140861	-0.078124	0.0194047	0.00799243	0.120375	-0.000828914	0.039611	0.0710289	0.0999347
ENSEASG00005035127	M6	0.0756097	0.0890025	-0.0859465	0.0491208	-0.100817	0.210581	-0.0324542	0.0935846	0.0428552	0.179615
ARF4	M6	0.0754493	0.162516	-0.140936	0.112431	-0.119325	0.307725	-0.108047	0.131681	0.0656524	0.253946
YPEL3	M6	0.0754486	0.121814	-0.0872993	0.122724	-0.104262	0.215545	-0.0755068	0.138632	0.0556545	0.189615
DNAJC2	M6	0.0754414	0.0641394	-0.0612056	0.0378164	-0.0517813	0.144093	0.0146571	0.0650867	0.106462	0.113105
FIS1	M6	0.0753517	0.184895	-0.149745	0.0757757	-0.110958	0.318666	-0.0800868	0.120329	0.0415421	0.250121
NUDT21	M6	0.0753514	0.0639667	-0.0713187	0.0279886	-0.0496786	0.146511	-0.00047024	0.0327136	0.0630907	0.104597
SNRPD3	M6	0.07529	0.0590243	-0.0727607	0.0592674	-0.0665801	0.198671	-0.0363386	0.0544812	0.0415595	0.158776
ROMO1	M6	0.0751831	0.203208	-0.158065	0.028864	-0.146452	0.355484	-0.0945615	0.113136	0.0300091	0.234804
SF3B5	M6	0.0751755	0.0890301	-0.0873123	0.0383823	-0.0691421	0.215959	-0.0522658	0.113726	0.0475426	0.153818
ATP5IF1	M6	0.0750168	0.126152	-0.12952	0.0886968	-0.133576	0.316835	-0.0949017	0.132815	0.0240001	0.255816
ENSEASG00005038465	M6	0.0750132	0.0519342	-0.0867815	0.0529694	-0.0462102	0.171034	-0.055234	0.0840207	0.0550557	0.135792
TXNDC17	M6	0.0749356	0.0619594	-0.125059	0.0160834	-0.085237	0.243413	-0.0430381	0.0630963	0.029365	0.167592
ZPR1	M6	0.0747424	0.0623863	-0.0750034	0.0216377	-0.0476998	0.156873	-0.0461193	0.0800643	0.0581725	0.103946
ENSEASG00005035552	M6	0.0746577	0.000356512	-0.0658506	0.0155669	-0.0315483	0.129829	-0.0324299	0.048933	0.0229199	0.0984712
ENSEASG00005034253	M6	0.074652	0.113567	-0.0702144	0.118792	-0.100519	0.221988	-0.0487507	0.0681899	0.0453377	0.217646
MEA1	M6	0.0744921	0.0949737	-0.0986387	0.0687722	-0.0840121	0.241082	-0.0670343	0.0954581	0.0272359	0.195659
MRPL55	M6	0.0744911	0.0425757	-0.0652868	0.0184269	-0.0603893	0.142835	-0.0221405	0.0424522	0.0411698	0.110661
COX5B	M6	0.0744532	0.173306	-0.170693	0.0622119	-0.168454	0.387942	-0.119963	0.21172	0.0172657	0.282933
AHSA1	M6	0.0743921	0.0370309	-0.0733563	0.0943259	-0.0407579	0.156671	-0.0485659	0.0855582	0.10116	0.151132
ENSEASG00005035972	M6	0.0743434	0.00802272	-0.0701792	0.0805642	-0.0282623	0.133974	-0.0434522	0.00377025	0.0566129	0.134151
CCT7	M6	0.0741567	0.0767325	-0.116118	0.130652	-0.0733524	0.276527	-0.100521	0.0743397	0.0234858	0.252966
STMP1	M6	0.0740014	0.088148	-0.0626609	0.0299909	-0.0576705	0.16519	-0.0379817	0.0507063	0.0251718	0.124745
RTF2	M6	0.0739125	0.0300466	-0.0402324	0.0402472	-0.0418426	0.113007	-0.00921029	0.0566371	0.0457683	0.097288
ENSEASG00005018941	M6	0.0738902	0.0446387	-0.062142	0.0348907	-0.0476642	0.149481	-0.0299256	0.084216	0.0515998	0.109074
E2F4	M6	0.0738777	0.0324042	-0.0560363	0.013992	-0.0313382	0.116214	-0.0376423	0.071523	0.0536604	0.0743161
ENSEASG00005004353	M6	0.0738153	0.080667	-0.107457	0.0472693	-0.0529401	0.202281	-0.0315235	0.129424	0.091628	0.160726
CMPK1	M6	0.0736185	0.0165466	-0.0449422	0.0434153	-0.0590812	0.133953	-0.0256447	0.0679954	0.0434262	0.120688
SNRPA1	M6	0.0735479	0.0498033	-0.0663437	0.0420447	-0.0331433	0.148718	-0.0386225	0.041196	0.0601914	0.11124
KCTD10	M6	0.0734849	0.036157	-0.0541746	0.0420687	-0.0612205	0.13914	-0.0403413	0.0953584	0.0364257	0.103666
NDUFV3	M6	0.073204	0.0831035	-0.0775428	0.0213583	-0.0612248	0.166178	-0.0141698	0.135698	0.0900229	0.126478
IER3	M6	0.0729314	0.190642	-0.146803	0.0030138	-0.170762	0.261176	-0.109625	0.172339	0.0935472	0.182506
HDGF	M6	0.0728512	0.0267562	-0.0791683	0.0706962	-0.036531	0.168264	-0.0249109	0.0657364	0.0654947	0.160476
SRP72	M6	0.0728368	0.0441596	-0.0836822	0.0620118	-0.0129237	0.147072	-0.00958591	0.0606728	0.100308	0.133905
PSMB2	M6	0.0728213	0.0464059	-0.066526	0.0543503	-0.0562605	0.18528	-0.0508645	0.0759375	0.0129486	0.153227
ENSEASG00005012805	M6	0.0727271	0.0488105	-0.0677211	0.0413781	-0.0391138	0.129266	-0.0333713	0.0775535	0.0826058	0.105018
VDAC2	M6	0.0726927	0.094102	-0.106429	0.129791	-0.0933032	0.262937	-0.076572	0.0814596	0.0435256	0.256693
PGLS	M6	0.0725951	0.0316297	-0.055792	0.0169627	-0.0292879	0.11932	-0.00699648	0.0686277	0.0583028	0.0910885
H2AC20	M6	0.0725255	0.0434989	-0.07043	0.00951266	-0.0802367	0.162241	-0.0669615	0.0789979	0.0189525	0.102301
KIF5B	M6	0.0724534	0.0404181	-0.0689891	0.0917461	-0.0881584	0.14863	0.0586003	0.112465	0.156912	0.169848
ENSEASG00005035779	M6	0.072247	0.0424243	-0.0797365	0.00471274	-0.0631322	0.172475	-0.0250849	0.061179	0.0304489	0.114806
TOP1	M6	0.0721751	0.0700172	-0.0690534	0.0557189	-0.10433	0.177064	-0.00628704	0.166495	0.139404	0.142661
ENSEASG00005026278	M6	0.0721411	0.0860535	-0.0867112	0.0494113	-0.0333349	0.172483	-0.0401756	0.0350621	0.0562298	0.136485
GTF2A2	M6	0.0720637	0.103371	-0.0981254	0.057919	-0.0911186	0.222855	-0.0665881	0.107388	0.0259494	0.177585
B4GALT4	M6	0.0719988	0.0773013	-0.0451945	0.0369185	-0.0117783	0.109859	-0.0306996	-0.0197218	0.0490325	0.0827625
TKT	M6	0.0719441	0.146992	-0.0951057	0.0890538	-0.0909513	0.217471	-0.0268181	0.065269	0.0408303	0.224395
PFKL	M6	0.0719112	0.0931937	-0.0601778	0.00823943	-0.046084	0.140945	-0.0325287	0.0779729	0.069286	0.101386
COX5A	M6	0.0716645	0.0102829	-0.0829002	0.0633008	-0.0443064	0.182563	-0.0321705	0.0418731	0.034104	0.173862
POLR2G	M6	0.0716342	0.0938165	-0.10191	0.0216316	-0.0670157	0.205509	-0.0644727	0.0587302	0.019919	0.153719
DNAJB11	M6	0.0716104	0.0219251	-0.0958335	0.0260664	-0.0359612	0.173717	-0.074794	0.00264317	0.00952568	0.134573
PSMD6	M6	0.0715564	0.038684	-0.0669697	0.05083	-0.0367861	0.14898	-0.0327635	0.0490463	0.0590563	0.124829
PFDN2	M6	0.0715258	0.071664	-0.0762791	0.0486695	-0.0843317	0.203338	-0.0600581	0.0865216	0.0329258	0.154875
ENSEASG00005017099	M6	0.0713011	0.180993	-0.119154	0.0218427	-0.111848	0.252162	-0.0160807	0.0671402	0.0521765	0.198666
GLRX3	M6	0.0711984	0.11493	-0.0886328	0.0726135	-0.0961469	0.248251	-0.0684437	0.101421	0.0383787	0.183846
PSMC4	M6	0.0708331	0.0556487	-0.078381	0.0820486	-0.0547786	0.190676	-0.0567914	0.0791602	0.0410314	0.170506
LRP10	M6	0.0707872	0.132212	-0.112428	0.0136876	-0.0760712	0.18751	-0.0498382	0.201296	0.0595536	0.138824
PFKP	M6	0.0705114	-0.0107225	-0.0178018	0.101849	-0.0667546	0.098429	-0.0255077	0.0428432	0.0758581	0.137639
CCT5	M6	0.0704896	0.0738725	-0.0967269	0.0872585	-0.0561563	0.218214	-0.0570753	0.0855691	0.0682244	0.197126
LSM6	M6	0.0704294	0.11379	-0.0952526	0.0586892	-0.0956463	0.249698	-0.0795986	0.14926	0.0387054	0.179944
MICOS10	M6	0.0700989	0.149124	-0.128586	0.10648	-0.158869	0.334326	-0.0521122	0.118829	0.0453705	0.291966
SMIM10L1	M6	0.0700623	0.172464	-0.115634	0.120884	-0.109482	0.272472	-0.0752534	0.108682	0.0444583	0.246351
UFD1	M6	0.0700059	0.032648	-0.0604884	0.0448669	-0.0496733	0.139925	-0.00724151	0.0884912	0.0688789	0.116894
GID8	M6	0.0698139	0.0402742	-0.0620863	0.0170506	-0.0258426	0.115569	-0.01605	0.0313019	0.0516266	0.0874175
RAB18	M6	0.0696258	0.0587697	-0.0361243	0.0895153	-0.0616077	0.136674	-0.0174648	0.0431991	0.057952	0.135406
STMN1	M6	0.0695065	0.011365	-0.0788598	0.0720519	-0.0840389	0.249746	-0.0804049	0.0269374	0.0493927	0.227256
TMED10	M6	0.0693037	0.0560475	-0.103173	0.0252655	-0.0343392	0.192199	-0.0681462	0.0287254	0.0228105	0.159393
SNF8	M6	0.0692319	0.0503358	-0.0912911	0.0137314	-0.0438438	0.16255	-0.00891957	0.0907306	0.0685583	0.126966
SLC3A2	M6	0.069155	0.0309696	-0.0540612	0.0260064	-0.0392771	0.0959141	0.067122	0.0343717	0.0948264	0.089831
ENSEASG00005018809	M6	0.0691081	0.194241	-0.147208	0.0563686	-0.0945489	0.313792	-0.10614	0.110358	0.0256478	0.223666
PSMD4	M6	0.0690633	0.0714109	-0.07675	0.0659596	-0.06527	0.19279	-0.0548813	0.0995459	0.0367899	0.160444
NDUFS5	M6	0.0687324	0.094056	-0.121018	0.0802348	-0.0952935	0.276428	-0.0671413	0.0849277	0.0379763	0.241101
GHITM	M6	0.0685026	0.0587984	-0.104535	0.0820617	-0.0647833	0.204016	-0.0308407	0.0851954	0.0672475	0.203331
UBXN4	M6	0.0684686	0.0645103	-0.0781288	0.0578295	-0.0212406	0.141558	0.00465926	0.0521768	0.100254	0.152182
SDHC	M6	0.0683858	0.106774	-0.0988106	0.0502865	-0.0881384	0.202759	0.00216078	0.104713	0.0604518	0.196546
WDR82	M6	0.0683411	0.0709611	-0.0597875	0.115978	-0.037471	0.160738	-0.0314696	0.0908839	0.075055	0.16295
NDUFB4	M6	0.06829	0.0633544	-0.089768	0.0614792	-0.0572671	0.203993	-0.0278672	0.0500382	0.0420979	0.175566
ENSEASG00005026558	M6	0.0682305	0.228141	-0.193736	0.0583017	-0.0825639	0.347817	-0.151594	0.0758052	-0.00206044	0.264067
PSMB7	M6	0.0681845	0.123418	-0.0952754	0.0615978	-0.109401	0.263365	-0.0622856	0.135802	0.0299109	0.199899
DPM1	M6	0.0680253	0.0343608	-0.0521908	0.0474042	-0.0464726	0.129039	-0.0182261	0.0720253	0.0560328	0.101761
PSAP	M6	0.0679186	0.240136	-0.166094	0.103172	-0.162087	0.264092	-0.0516073	0.197402	0.102702	0.336164
EIF2B5	M6	0.067916	0.035622	-0.0511726	0.0250278	-0.0258322	0.103368	-0.0260613	0.0423652	0.0596917	0.0797528
ENSEASG00005030216	M6	0.0677968	0.0861029	-0.0811737	0.00361734	-0.0664074	0.178336	-0.0398997	0.0546293	0.0302561	0.135277
MRPS33	M6	0.0677149	0.0542826	-0.0766462	0.0316907	-0.0689636	0.191785	-0.0495176	0.0709796	0.0340642	0.142227
ENSEASG00005036953	M6	0.0676281	0.0773097	-0.126488	0.119514	-0.0506118	0.242644	-0.0882089	0.123052	0.0487279	0.245325
ENSEASG00005024896	M6	0.0676088	0.100007	-0.108668	0.109744	-0.119936	0.291069	-0.0898152	0.212071	0.046137	0.232544
ENSEASG00005029052	M6	0.0675445	0.0777937	-0.0816342	0.0250826	-0.042715	0.137687	-0.0156821	0.0847701	0.0854181	0.109027
ENSEASG00005015233	M6	0.067243	0.0469337	-0.0811515	0.0145917	-0.0415435	0.163474	-0.0254633	0.0738855	0.0449899	0.122241
RAB1A	M6	0.0670805	0.102711	-0.105861	0.0870089	-0.0804332	0.198563	-0.0420559	0.155541	0.0925859	0.195675
PSMA4	M6	0.0669038	0.0523069	-0.0932164	0.0669049	-0.0601918	0.191555	-0.0210372	0.102639	0.0700107	0.179917
NOL11	M6	0.0668779	0.0380831	-0.0426546	0.0439753	-0.0444924	0.109574	-0.0137459	0.0475035	0.0653307	0.0918198
TMEM258	M6	0.0664158	0.0515672	-0.118188	-0.00236137	-0.0665325	0.229754	-0.0924868	0.0477259	-0.0105313	0.158222
CDK9	M6	0.0663927	0.0638924	-0.0853474	0.0420207	-0.0365034	0.146716	-0.0474966	0.0956225	0.0801212	0.122055
ENSEASG00005038195	M6	0.0663789	0.0932944	-0.0935811	0.0712999	-0.0709492	0.206305	-0.0507038	0.0439773	0.0288917	0.175944
NFKBIZ	M6	0.0660494	0.191817	-0.0836386	0.0277148	-0.159546	0.192091	0.0440897	0.092673	0.127369	0.106977
ENSEASG00005028539	M6	0.0660493	0.143793	-0.0992428	0.112585	-0.0816624	0.222954	-0.0739206	0.10547	0.0395918	0.214809
CHMP2A	M6	0.0660369	0.152855	-0.15797	0.0290748	-0.126128	0.325599	-0.11361	0.238612	0.0273953	0.223045
CCDC59	M6	0.0659977	0.0696017	-0.0744488	0.0449566	-0.0605661	0.162653	-0.0322991	0.0724154	0.0890523	0.116242
UQCC2	M6	0.0659036	0.0579697	-0.0787201	0.0311048	-0.0688191	0.206666	-0.0562739	0.103595	0.0336572	0.14262
CDIPT	M6	0.065527	0.125921	-0.0954746	0.109067	-0.0925027	0.23519	-0.0797516	0.1385	0.0264203	0.217913
ENSEASG00005020053	M6	0.0653096	0.0386578	-0.12564	0.00715194	0.0145469	0.174979	-0.079895	0.0582961	0.00405817	0.134584
PFDN4	M6	0.0649259	0.0394914	-0.0554959	0.053833	-0.0491186	0.149586	-0.0314096	0.0646836	0.0404614	0.116555
EBNA1BP2	M6	0.0648238	0.0929905	-0.0945407	0.0438846	-0.0772117	0.220751	-0.0654944	0.0831389	0.0389102	0.16138
JTB	M6	0.0647751	0.140961	-0.143188	0.0805497	-0.0717763	0.286187	-0.0833765	0.106755	0.0403277	0.244312
HTATIP2	M6	0.0644024	-0.00299655	-0.0716044	0.0190457	-0.00770971	0.136412	-0.0518999	0.088853	0.0163114	0.0977415
ATP6V1D	M6	0.0641568	0.0346639	-0.0574531	0.0714182	-0.0603737	0.150452	-0.0284626	0.0535635	0.0417773	0.155993
RRP36	M6	0.0641035	0.0394681	-0.0497693	0.0192128	-0.02215	0.104941	0.0056458	0.055229	0.0707783	0.083022
LAMTOR2	M6	0.0640237	0.0626005	-0.112032	0.0022477	-0.0682522	0.222867	-0.060475	0.120226	0.0240612	0.161026
ATP5PO	M6	0.0638758	0.141553	-0.135659	0.0868986	-0.127483	0.315563	-0.0692497	0.108852	0.0173091	0.269337
CTDNEP1	M6	0.0635823	0.0687275	-0.0903101	0.0380705	-0.0396337	0.174921	-0.0548867	0.076874	0.0384516	0.142837
ENSEASG00005030127	M6	0.0634191	0.14211	-0.115632	0.0851348	-0.0995208	0.254038	-0.0726764	0.0811946	0.0386741	0.221702
MRPL57	M6	0.0633583	0.0497291	-0.107154	0.0252637	-0.00425733	0.167833	-0.0447228	0.0414454	0.0682747	0.1255
NUTF2	M6	0.0632955	0.0979901	-0.0928489	0.0446259	-0.0762104	0.233832	-0.0674041	0.10827	0.0416768	0.183139
PUM3	M6	0.0632895	0.0555398	-0.0365712	0.0456848	-0.0653486	0.123689	0.0182595	0.0361473	0.0843512	0.104703
PSMD2	M6	0.0629672	0.0461635	-0.0638945	0.11044	-0.0645736	0.178919	-0.0468233	0.0702457	0.0523684	0.19098
LYAR	M6	0.0629086	0.0595148	-0.0542001	0.0329943	-0.0496975	0.144344	-0.0354837	0.0436932	0.0523544	0.101473
CCDC107	M6	0.0628553	0.106373	-0.0932161	0.00848238	-0.0952704	0.189641	-0.0624345	0.123056	0.0168811	0.128191
RBM4	M6	0.0628093	0.037975	-0.105136	0.0320464	0.0149218	0.1609	-0.0547614	0.0431493	0.0680773	0.124644
CANX	M6	0.0627598	0.125364	-0.120844	0.16542	-0.1157	0.259674	-0.0194871	0.0901049	0.10129	0.306179
SKP1	M6	0.0626934	0.186954	-0.128283	0.206993	-0.15502	0.354944	-0.110646	0.105255	0.0349937	0.364918
STRAP	M6	0.0626588	0.0957929	-0.0828868	0.0942731	-0.0813966	0.204447	-0.0569153	0.0894446	0.0643269	0.18899
GAR1	M6	0.0626142	0.00957612	-0.0583061	0.0140056	0.0165958	0.113791	-0.0351509	0.00517975	0.0572658	0.0711925
RNF10	M6	0.0621252	0.0230865	-0.0644556	0.0542752	-0.00655355	0.100702	0.00764318	0.0397977	0.0648429	0.119843
CFAP20	M6	0.0619801	0.0303487	-0.0611835	0.0395312	-0.0517479	0.130551	-0.044556	0.052637	0.054382	0.10573
ENSEASG00005028457	M6	0.0616531	0.162296	-0.104691	0.0283061	-0.105412	0.251543	-0.0773567	0.110777	0.0242985	0.159761
QARS1	M6	0.0615252	0.059517	-0.107697	0.0312414	-0.00360828	0.148203	-0.0322284	0.0669947	0.105043	0.105573
RSL1D1	M6	0.0614185	0.0661265	-0.0742164	0.0612062	-0.0302962	0.146068	2.63877e-05	0.0719195	0.114577	0.120687
RBBP4	M6	0.0613862	0.139117	-0.113762	0.100791	-0.0870496	0.257806	-0.0835535	0.101736	0.0494335	0.232774
[truncated: 1,605 more rows]
