# Supplementary material for: Revealing the Transcriptional and Metabolic Characteristics of Sebocytes Based on the Donkey Cell Transcriptome Atlas
Source: Adv Sci (Weinh). 2025 Feb 27;12(16):2413819. doi: 10.1002/advs.202413819 (PMC12021041; doi:10.1002/advs.202413819)
Supplement: Supplementary file 7 — Supplemental Table 6 [file ADVS-12-2413819-s004.xlsx]

## Sheet: Sheet1
Module	Transcription Factor
Module1	CUX1
Module1	CUX2
Module1	ELF2
Module1	ETV6
Module1	FOXK1
Module1	FOXN3
Module1	GRHL2
Module1	HIF1A
Module1	HIVEP1
Module1	HNF1A
Module1	HNF4A
Module1	KLF12
Module1	KLF9
Module1	LHX1
Module1	MGA
Module1	NR2E1
Module1	OSR1
Module1	PAX7
Module1	POU2F1
Module1	POU2F3
Module1	PPARA
Module1	RBBP5
Module1	RFX3
Module1	SOX5
Module1	SOX6
Module1	STAT3
Module1	TBX15
Module1	TEAD1
Module1	TEF
Module1	VAX2
Module1	ZNF354C
Module2	BACH1
Module2	EP300
Module2	FOXK2
Module2	KLF3
Module2	MLXIP
Module2	POU2F2
Module2	RELB
Module2	RFX2
Module2	RUNX3
Module2	RXRA
Module2	ZNF217
Module3	BCL3
Module3	BHLHE40
Module3	ETS2
Module3	ETV3
Module3	FOSL2
Module3	IRF1
Module3	IRF2
Module3	IRF5
Module3	IRF8
Module3	IRF9
Module3	MAFB
Module3	MAFG
Module3	MXD4
Module3	NFE2
Module3	NFE2L2
Module3	NFIL3
Module3	NFKB1
Module3	NFKB2
Module3	NR1H3
Module3	RARA
Module3	REL
Module3	SPI1
Module3	STAT6
Module3	TFEB
Module4	BARX1
Module4	CREB3L1
Module4	ETV2
Module4	FOXF1
Module4	FOXL1
Module4	GATA5
Module4	GLI1
Module4	HOXB7
Module4	HOXC11
Module4	HOXC4
Module4	HOXD10
Module4	MAF
Module4	MYLK
Module4	NR1D1
Module4	RARG
Module4	REST
Module4	THRA
Module4	ZNF502
Module4	ZNF503
Module5	CTNNB1
Module5	ELK3
Module5	ELK4
Module5	ERG
Module5	FLI1
Module5	IRF7
Module5	MEF2C
Module5	PPARG
Module5	RELA
Module5	RFX5
Module5	SMAD1
Module5	SMARCC2
Module5	TCF4
Module5	TCF7L1
Module5	TEAD2
Module5	TEAD4
Module6	CREB3
Module6	CREB3L4
Module6	E2F4
Module6	GATA2
Module6	HDAC2
Module6	MAX
Module6	MLX
Module6	NELFE
Module6	POLE4
Module6	RAD21
Module6	SMARCA4
Module6	SOX17
Module6	SPDEF
Module6	TAF7
Module6	TAGLN2
Module6	TFDP1
Module6	THAP1
Module6	THAP11
Module6	TP53
Module7	ATF3
Module7	BCLAF1
Module7	CREM
Module7	DDIT3
Module7	EGR1
Module7	EGR2
Module7	FOS
Module7	FOSB
Module7	JUN
Module7	JUNB
Module7	JUND
Module7	KLF10
Module7	MAFF
Module7	POLR2A
Module8	ASCL2
Module8	CEBPA
Module8	DLX5
Module8	EHF
Module8	ELF3
Module8	EMX1
Module8	FOXA1
Module8	FOXA2
Module8	FOXA3
Module8	FOXJ1
Module8	GATA6
Module8	HOXB5
Module8	HOXB8
Module8	IRF6
Module8	KLF11
Module8	KLF5
Module8	NR1I2
Module8	PATZ1
Module8	PAX2
Module8	SREBF1
