# Supplementary material for: Revealing the Transcriptional and Metabolic Characteristics of Sebocytes Based on the Donkey Cell Transcriptome Atlas
Source: Adv Sci (Weinh). 2025 Feb 27;12(16):2413819. doi: 10.1002/advs.202413819 (PMC12021041; doi:10.1002/advs.202413819)
Supplement: Supplementary file 8 — Supplemental Table 7 [file ADVS-12-2413819-s011.xlsx]

## Sheet: Donkey-Human
Cell type	Correlation
Astrocyte	0.761121
Oligodendrocyte	0.760866
OPC	0.752168
Smooth muscle cell	0.736737
Endothelial cell	0.735571
Fibroblast	0.733562
Keratinocyte	0.729182
Monocyte	0.700863
Microglia	0.66351
Intercalated cell	0.658855
Cholangiocyte	0.658333
B cell	0.657515
Dendritic cell	0.627695
Loop of Henle	0.624924
Distal convoluted tubule	0.599157
Kupffer cell	0.597642
Cycling cell	0.589901
Proximal tubule cell	0.577083
T cell	0.567615
Plasma cell	0.554676
Macrophage	0.541697
NK cell	0.54001
Granule cell	0.5208
Melanocyte	0.513443
Neutrophil	0.507071
Mast cell	0.496666
Cardiomyocyte	0.493834
Hepatocyte	0.48862
Pericyte	0.477852
Sweat gland epithelial cell	0.46753
AT1	0.447289
AT2	0.444554
Sebocyte	0.404627
Ciliated cell	0.368477

## Sheet: Donkey-Mouse
Cell type	Correlation
Purkinje cell	0.806006
Granule cell	0.754573
Astrocyte	0.748443
Fibroblast	0.734689
Oligodendrocyte	0.725229
Smooth muscle cell	0.702843
Keratinocyte	0.692635
Schwann cell	0.687702
Monocyte	0.656433
Endothelial cell	0.614411
Cycling cell	0.610493
Loop of Henle	0.608037
Intercalated cell	0.604752
Golgi cell	0.603306
OPC	0.591898
Distal convoluted tubule	0.582641
T cell	0.579761
Cholangiocyte	0.56192
Neutrophil	0.559993
Macrophage	0.558477
Pericyte	0.549813
Proximal tubule cell	0.545602
Erythroid cell	0.543507
Microglia	0.539759
Mast cell	0.537499
Ureteric epithelial cell	0.527449
Hepatic stellate cell	0.520096
Cardiac neural crest cell	0.511506
Cardiomyocyte	0.509996
Kupffer cell	0.504962
Club cell	0.499955
Dendritic cell	0.478558
B cell	0.475805
Podocyte	0.473406
Principal cell	0.468906
NK cell	0.468556
AT2	0.46036
Ciliated cell	0.454598
AT1	0.445047
Sweat gland epithelial cell	0.44307
Hepatocyte	0.426235
Sebocyte	0.420096

## Sheet: Donkey-Pig
Cell type	Correlation
Purkinje cell	0.834919
Fibroblast	0.826004
Endothelial cell	0.821173
Granule cell	0.817182
Astrocyte	0.773179
Smooth muscle cell	0.751184
Monocyte	0.719939
Oligodendrocyte	0.711085
Loop of Henle	0.683944
Dendritic cell	0.676664
Distal convoluted tubule	0.660732
Proximal tubule cell	0.659136
Plasma cell	0.658633
Podocyte	0.638525
B cell	0.638515
Macrophage	0.626998
Microglia	0.617752
OPC	0.614755
Ureteric epithelial cell	0.599853
T cell	0.588789
Mast cell	0.584378
Cycling cell	0.583002
Neutrophil	0.577401
Erythroid cell	0.540526
NK cell	0.524197
Keratinocyte	0.505399
Cardiomyocyte	0.494763
Hepatocyte	0.475356
AT1	0.458836
Ciliated cell	0.450203
Kupffer cell	0.446433
AT2	0.420427
Pericyte	0.413669
Cholangiocyte	0.412189
Hepatic stellate cell	0.385343
Club cell	0.370307
Melanocyte	0.321517
Sebocyte	0.28335
