# Supplementary material for: Revealing the Transcriptional and Metabolic Characteristics of Sebocytes Based on the Donkey Cell Transcriptome Atlas
Source: Adv Sci (Weinh). 2025 Feb 27;12(16):2413819. doi: 10.1002/advs.202413819 (PMC12021041; doi:10.1002/advs.202413819)
Supplement: Supplementary file 9 — Supplemental Table 8 [file ADVS-12-2413819-s012.xlsx]

## Sheet: Sheet8
p_val	avg_log2FC	pct.1	pct.2	p_val_adj	cluster	gene
0	5.85216	0.789	0.002	0	Acinar cell	RBPJL
0	5.61284	0.974	0.054	0	Acinar cell	PNLIPRP2
0	5.56332	0.668	0.004	0	Acinar cell	ENSEASG00005013473
0	4.69379	0.856	0.055	0	Acinar cell	ENSEASG00005015940
0	4.6696	0.574	0.027	0	Acinar cell	CASP9
0	4.66305	0.821	0.049	0	Acinar cell	CUZD1
0	4.32448	0.673	0.083	0	Acinar cell	SLC20A1
0	4.25409	0.367	0.015	0	Acinar cell	CLPS
0	4.13028	0.763	0.054	0	Acinar cell	ENSEASG00005013464
0	4.05699	0.71	0.031	0	Acinar cell	PDIA2
0	3.85282	0.453	0.01	0	Acinar cell	NR5A2
0	3.81811	0.616	0.043	0	Acinar cell	SLC37A2
0	3.65332	0.403	0.002	0	Acinar cell	CPA3
0	3.58064	0.514	0.046	0	Acinar cell	ENSEASG00005009321
0	3.5056	0.797	0.067	0	Acinar cell	PNLIP
0	3.47133	0.585	0.032	0	Acinar cell	GLS2
0	3.23324	0.48	0.05	0	Acinar cell	ENSEASG00005010756
0	3.1852	0.638	0.059	0	Acinar cell	CEL
0	3.16756	0.454	0.008	0	Acinar cell	SERPINI2
0	3.12983	0.491	0.074	0	Acinar cell	EIF2AK3
0	3.10996	0.422	0.011	0	Acinar cell	ERP27
0	3.07649	0.307	0.005	0	Acinar cell	ENSEASG00005009306
0	2.93449	0.323	0.037	0	Acinar cell	ENSEASG00005015583
0	2.92539	0.505	0.058	0	Acinar cell	ENSEASG00005033886
0	2.88768	0.383	0.037	0	Acinar cell	BCAT2
0	2.86329	0.358	0.046	0	Acinar cell	CELA1
0	2.86304	0.387	0.049	0	Acinar cell	ENSEASG00005035145
0	2.80425	0.376	0.05	0	Acinar cell	ENSEASG00005036533
0	2.77596	0.453	0.063	0	Acinar cell	ENSEASG00005007285
0	2.69811	0.294	0.009	0	Acinar cell	ABCB5
0	2.68168	0.389	0.019	0	Acinar cell	ENSEASG00005022677
0	2.66736	0.693	0.078	0	Acinar cell	CPB1
0	2.59166	0.386	0.053	0	Acinar cell	ENSEASG00005020658
0	2.58691	0.307	0.023	0	Acinar cell	FAM107A
0	2.54992	0.286	0.008	0	Acinar cell	ENSEASG00005019478
0	2.54191	0.741	0.076	0	Acinar cell	CPA1
0	2.50827	0.255	0.001	0	Acinar cell	SPOCD1
0	2.44498	0.363	0.079	0	Acinar cell	TOB1
0	2.40694	0.261	0.023	0	Acinar cell	MKNK1
0	2.3885	0.543	0.163	0	Acinar cell	ENSEASG00005010696
0	2.38707	0.337	0.066	0	Acinar cell	RNF8
0	2.32937	0.344	0.075	0	Acinar cell	ENSEASG00005012298
0	2.28496	0.31	0.07	0	Acinar cell	ZBTB18
0	2.22164	0.273	0.03	0	Acinar cell	ENSEASG00005029888
0	2.20201	0.313	0.057	0	Acinar cell	CTRC
0	2.1813	0.451	0.145	0	Acinar cell	TBC1D8
0	2.16962	0.268	0.038	0	Acinar cell	MYO5C
0	2.06122	0.347	0.028	0	Acinar cell	AQP9
0	2.01295	0.307	0.033	0	Acinar cell	AQP8
0	1.93968	0.304	0.083	0	Acinar cell	ALDH18A1
0	1.93247	0.487	0.234	0	Acinar cell	CCNL2
0	1.87785	0.398	0.181	0	Acinar cell	SRSF7
0	1.80984	0.29	0.083	0	Acinar cell	ENSEASG00005025646
0	1.74973	0.369	0.174	0	Acinar cell	MORF4L2
0	1.73752	0.341	0.116	0	Acinar cell	SLC39A5
0	1.73177	0.315	0.105	0	Acinar cell	ENSEASG00005004222
0	1.71042	0.282	0.122	0	Acinar cell	KLHDC2
0	1.68583	0.253	0.051	0	Acinar cell	ENSEASG00005020972
0	1.67924	0.432	0.15	0	Acinar cell	XBP1
0	1.65086	0.266	0.074	0	Acinar cell	ENSEASG00005018677
0	1.61753	0.432	0.215	0	Acinar cell	ARMC12
0	1.55631	0.276	0.101	0	Acinar cell	PSAT1
0	1.54194	0.629	0.405	0	Acinar cell	ZBTB16
0	1.50212	0.336	0.091	0	Acinar cell	ERO1B
0	1.48436	0.269	0.1	0	Acinar cell	CRELD2
0	1.46009	0.294	0.098	0	Acinar cell	FKBP11
0	1.44768	0.274	0.088	0	Acinar cell	POR
0	1.37005	0.508	0.35	0	Acinar cell	SF3B1
0	1.29609	0.504	0.383	0	Acinar cell	SNRNP70
0	1.28944	0.25	0.115	0	Acinar cell	GOT1
0	1.25364	0.427	0.327	0	Acinar cell	PABPN1
0	1.25284	0.506	0.378	0	Acinar cell	RBM39
0	1.23685	0.292	0.1	0	Acinar cell	EDEM2
0	1.16716	0.326	0.149	0	Acinar cell	TXNIP
0	1.14372	0.517	0.41	0	Acinar cell	ENSEASG00005012642
0	1.13468	0.404	0.248	0	Acinar cell	P4HB
0	1.12262	0.347	0.254	0	Acinar cell	SRSF6
0	1.11787	0.262	0.102	0	Acinar cell	SPCS3
0	0.916993	0.501	0.362	0	Acinar cell	ENSEASG00005014096
4.03996e-301	1.00386	0.395	0.298	7.42586e-297	Acinar cell	LONP2
1.55135e-241	1.10747	0.264	0.189	2.85153e-237	Acinar cell	LUC7L2
8.16637e-167	0.781158	0.348	0.295	1.50106e-162	Acinar cell	ARGLU1
1.67127e-165	1.05656	0.295	0.231	3.07196e-161	Acinar cell	CADPS2
5.44441e-159	0.793987	0.399	0.334	1.00074e-154	Acinar cell	TRIP11
1.1232e-111	0.846573	0.275	0.234	2.06455e-107	Acinar cell	SRSF5
3.2209e-55	0.576989	0.276	0.236	5.92034e-51	Acinar cell	GATM
1.27675e-46	0.646861	0.293	0.266	2.3468e-42	Acinar cell	INSR
1.45564e-18	0.268062	0.215	0.257	2.67562e-14	Acinar cell	NKTR
0	6.71487	0.955	0.002	0	AT1	ENSEASG00005030636
0	6.16122	0.864	0.001	0	AT1	ENSEASG00005037264
0	4.22999	0.545	0.004	0	AT1	CLDN18
0	3.0377	0.682	0.005	0	AT1	ENSEASG00005015975
0	2.96133	0.409	0.002	0	AT1	ENSEASG00005031222
0	2.77944	0.455	0.002	0	AT1	MEDAG
0	2.33592	0.364	0.001	0	AT1	LRRN4
0	1.89313	0.273	0.001	0	AT1	ENSEASG00005032406
0	1.52021	0.273	0	0	AT1	ANGPTL7
1.23948e-280	2.24071	0.318	0.002	2.27828e-276	AT1	COL8A1
1.09512e-275	3.94204	0.773	0.01	2.01294e-271	AT1	PMP22
1.41977e-269	6.82375	0.545	0.005	2.60967e-265	AT1	ENSEASG00005035262
4.52382e-262	3.09852	0.409	0.003	8.31524e-258	AT1	NKX2-1
3.50302e-249	4.27383	0.455	0.004	6.4389e-245	AT1	RTKN2
1.27064e-216	2.58704	0.455	0.004	2.33556e-212	AT1	PTGIS
2.88022e-213	6.65484	0.545	0.007	5.29414e-209	AT1	AGER
4.18875e-213	4.37496	0.864	0.017	7.69934e-209	AT1	SEC14L3
9.0074e-197	1.0748	0.273	0.002	1.65565e-192	AT1	OMD
2.58356e-185	4.3997	0.455	0.005	4.74885e-181	AT1	THBD
1.33755e-158	2.95286	0.455	0.006	2.45856e-154	AT1	CAV1
2.99077e-156	3.86492	0.545	0.009	5.49733e-152	AT1	MFGE8
1.26237e-154	2.90836	0.591	0.011	2.32036e-150	AT1	DCN
1.2202e-150	1.52607	0.273	0.002	2.24284e-146	AT1	ENSEASG00005018408
1.76568e-141	3.91902	0.5	0.008	3.2455e-137	AT1	ENSEASG00005032389
5.62147e-137	3.65976	0.591	0.012	1.03328e-132	AT1	ENSEASG00005002552
1.05184e-134	1.10727	0.273	0.003	1.93338e-130	AT1	ENSEASG00005003918
5.6827e-118	3.54254	0.545	0.012	1.04454e-113	AT1	GNG11
6.60127e-117	1.57293	0.273	0.003	1.21338e-112	AT1	BDNF
1.67045e-111	2.00557	0.364	0.006	3.07046e-107	AT1	CRISPLD2
3.53022e-111	1.93606	0.409	0.007	6.4889e-107	AT1	EVA1C
3.07011e-110	2.53861	0.591	0.015	5.64317e-106	AT1	CLIC5
2.67849e-109	3.17282	0.455	0.009	4.92332e-105	AT1	COL1A2
2.75939e-107	3.04015	0.727	0.023	5.07204e-103	AT1	FXYD6
4.646e-102	5.07048	0.545	0.014	8.53981e-98	AT1	AQP5
1.47923e-97	2.79728	0.455	0.01	2.71898e-93	AT1	ENTREP1
4.4036e-97	3.62275	0.636	0.02	8.09425e-93	AT1	RGCC
1.28727e-90	4.87727	0.455	0.011	2.36614e-86	AT1	CCDC80
1.52398e-89	3.32319	0.773	0.032	2.80123e-85	AT1	ENSEASG00005021439
4.96162e-84	3.2067	0.545	0.017	9.11995e-80	AT1	ENSEASG00005019473
5.92268e-84	2.83268	0.591	0.02	1.08865e-79	AT1	PPL
1.46816e-78	6.57136	0.545	0.018	2.69862e-74	AT1	ENSEASG00005038643
1.23979e-77	2.52384	0.318	0.006	2.27886e-73	AT1	ADGRD1
1.84244e-68	6.16031	0.591	0.024	3.38659e-64	AT1	MGP
4.19173e-68	0.851781	0.5	0.017	7.70482e-64	AT1	PDE11A
3.32678e-66	2.06142	0.273	0.005	6.11495e-62	AT1	EMP2
3.02446e-64	2.747	0.818	0.049	5.55926e-60	AT1	ENSEASG00005029112
1.01667e-63	2.3064	0.409	0.012	1.86874e-59	AT1	ENSEASG00005034179
3.75172e-61	3.07227	0.727	0.041	6.89603e-57	AT1	EFEMP1
1.30862e-59	1.41108	0.364	0.01	2.40537e-55	AT1	ENSEASG00005029453
3.33368e-59	2.09417	0.318	0.008	6.12763e-55	AT1	ENSEASG00005010120
1.91608e-58	1.54671	0.273	0.006	3.52194e-54	AT1	CAVIN3
4.04846e-58	4.50183	0.773	0.051	7.44148e-54	AT1	ENSEASG00005005942
8.83843e-57	2.25378	0.591	0.028	1.62459e-52	AT1	CCN1
2.1377e-56	2.80377	0.727	0.044	3.9293e-52	AT1	ENSEASG00005029736
2.31764e-55	2.12283	0.409	0.014	4.26005e-51	AT1	FLRT2
4.05075e-55	2.21112	0.455	0.017	7.44568e-51	AT1	ENSEASG00005029993
3.02211e-53	2.02738	0.364	0.012	5.55494e-49	AT1	CAVIN2
4.07022e-53	2.02286	0.364	0.012	7.48146e-49	AT1	RNASE4
1.49382e-49	1.9612	0.409	0.016	2.74579e-45	AT1	ENSEASG00005021506
1.4929e-47	3.99377	0.591	0.035	2.74409e-43	AT1	CRIP2
6.63053e-47	2.23989	0.364	0.013	1.21876e-42	AT1	SFRP5
5.78107e-46	1.91165	0.318	0.01	1.06262e-41	AT1	LAMA4
6.18128e-46	2.71423	0.591	0.035	1.13618e-41	AT1	SERPING1
1.90559e-45	1.09769	0.273	0.008	3.50266e-41	AT1	CLDN15
2.88156e-45	4.11049	0.545	0.032	5.29659e-41	AT1	GPRC5A
2.76602e-44	4.00077	0.818	0.072	5.08422e-40	AT1	GSTO1
3.79993e-44	2.41108	0.5	0.027	6.98466e-40	AT1	PAPSS2
3.21676e-43	2.35903	0.773	0.063	5.91273e-39	AT1	BCAM
7.98385e-42	2.12017	0.455	0.023	1.46751e-37	AT1	GJA1
9.29862e-40	2.88256	0.591	0.041	1.70918e-35	AT1	ENSEASG00005027669
1.0512e-37	1.32934	0.273	0.009	1.93221e-33	AT1	LTBP4
6.26295e-37	3.70267	0.864	0.099	1.15119e-32	AT1	LMO7
5.06533e-36	2.63513	0.682	0.059	9.31058e-32	AT1	HLA-DQB2
5.27386e-36	1.85261	0.273	0.01	9.69389e-32	AT1	PLEK2
5.90932e-36	3.30193	0.818	0.087	1.08619e-31	AT1	ANXA1
1.05931e-35	1.96529	0.273	0.01	1.94712e-31	AT1	CD200
1.94748e-35	1.25617	0.318	0.013	3.57966e-31	AT1	COL21A1
2.17702e-35	4.51085	0.864	0.105	4.00158e-31	AT1	ENSEASG00005032677
4.83371e-35	3.9825	0.955	0.135	8.88485e-31	AT1	ENSEASG00005005960
5.66368e-35	2.38201	0.636	0.053	1.04104e-30	AT1	CRYAB
5.9529e-35	3.75876	0.455	0.028	1.0942e-30	AT1	ENSEASG00005019202
1.43335e-34	2.27034	0.727	0.07	2.63464e-30	AT1	CD9
4.57697e-34	1.83146	0.455	0.028	8.41293e-30	AT1	EFEMP2
1.14337e-33	2.78664	0.5	0.034	2.10162e-29	AT1	ENSEASG00005011067
1.55864e-33	3.20804	0.864	0.106	2.86494e-29	AT1	AHNAK
1.88779e-33	1.58375	0.318	0.014	3.46995e-29	AT1	CAPG
1.99525e-33	2.54221	0.5	0.035	3.66746e-29	AT1	PDK4
3.55279e-33	1.66817	0.273	0.011	6.53038e-29	AT1	ITGA3
5.00168e-33	1.93055	0.5	0.034	9.19359e-29	AT1	VIM
4.02174e-32	2.52677	0.409	0.024	7.39236e-28	AT1	BASP1
4.88669e-31	2.78448	0.636	0.061	8.98222e-27	AT1	TP53BP2
1.91928e-30	2.72706	0.955	0.143	3.52783e-26	AT1	TUBA1B
3.05296e-30	2.72133	0.909	0.128	5.61164e-26	AT1	MYL12A
3.19516e-30	4.09325	0.591	0.055	5.87302e-26	AT1	C1S
3.37711e-30	2.03667	0.455	0.031	6.20746e-26	AT1	TIMP3
3.98795e-30	3.05613	0.455	0.032	7.33025e-26	AT1	TMEM229B
6.3763e-30	2.15066	0.5	0.038	1.17203e-25	AT1	LGALS3
1.42367e-29	2.87218	0.5	0.04	2.61684e-25	AT1	HTRA1
1.69212e-29	2.40952	0.5	0.039	3.11029e-25	AT1	DUSP1
1.95177e-29	3.56111	0.591	0.057	3.58754e-25	AT1	TSPAN8
4.22728e-29	2.5454	0.727	0.082	7.77017e-25	AT1	KLF6
7.9373e-29	2.73546	0.591	0.054	1.45896e-24	AT1	FOS
8.44585e-29	2.56799	0.409	0.027	1.55243e-24	AT1	ANXA3
1.97973e-28	2.37665	0.591	0.056	3.63895e-24	AT1	KRT19
3.43928e-28	2.80036	0.5	0.041	6.32174e-24	AT1	F3
6.46512e-28	1.92683	0.5	0.041	1.18835e-23	AT1	OAT
9.40214e-28	2.50925	0.955	0.152	1.72821e-23	AT1	TUBB4B
1.54313e-27	1.97158	0.545	0.049	2.83642e-23	AT1	CAPNS1
1.56696e-27	2.29356	0.364	0.022	2.88022e-23	AT1	TFPI2
2.62371e-27	1.32015	0.273	0.013	4.82264e-23	AT1	FEZ1
6.51205e-27	1.51881	0.273	0.013	1.19698e-22	AT1	ECRG4
7.78526e-27	1.99625	0.5	0.042	1.43101e-22	AT1	ENSEASG00005033697
8.88462e-27	1.87509	0.545	0.051	1.63308e-22	AT1	ARL6IP5
3.88678e-25	2.15619	0.273	0.014	7.1443e-21	AT1	TMEM176A
8.20116e-25	2.20123	0.409	0.031	1.50746e-20	AT1	LTBP1
1.62768e-24	2.45496	0.909	0.158	2.99184e-20	AT1	AKAP7
2.40773e-24	2.60971	0.727	0.102	4.42564e-20	AT1	ENSEASG00005028682
3.07433e-24	2.17031	0.409	0.032	5.65093e-20	AT1	ENSEASG00005012139
4.53121e-24	2.30699	0.682	0.085	8.32883e-20	AT1	ENSEASG00005020694
2.13853e-23	2.00952	0.909	0.157	3.93083e-19	AT1	PDIA3
8.53148e-23	2.4169	0.5	0.05	1.56817e-18	AT1	RALA
1.43818e-22	2.23088	0.409	0.034	2.64352e-18	AT1	ADIRF
1.44108e-22	2.59139	0.682	0.096	2.64885e-18	AT1	KRT8
4.96478e-22	2.24769	0.773	0.12	9.12577e-18	AT1	LAPTM4A
7.01929e-22	2.09262	0.455	0.043	1.29022e-17	AT1	IFITM5
1.81003e-21	2.0134	0.727	0.109	3.32703e-17	AT1	APLP2
3.8803e-21	2.62912	0.409	0.036	7.13238e-17	AT1	COL12A1
4.14022e-21	2.21116	0.955	0.203	7.61014e-17	AT1	ANXA2
2.73546e-20	1.99944	0.409	0.038	5.02804e-16	AT1	TUBB
2.92149e-20	1.18745	0.273	0.017	5.36999e-16	AT1	ENSEASG00005006994
3.6104e-20	1.43696	0.273	0.017	6.63627e-16	AT1	ENSEASG00005029269
8.08051e-20	1.95563	0.591	0.076	1.48528e-15	AT1	GADD45B
1.23702e-19	1.85792	0.364	0.031	2.27376e-15	AT1	TGFB2
1.7913e-19	1.47499	0.273	0.018	3.29259e-15	AT1	CD74
1.91716e-19	2.41078	0.909	0.214	3.52393e-15	AT1	ENSEASG00005028709
2.75614e-19	2.70819	0.5	0.06	5.06607e-15	AT1	TMEM98
2.84432e-19	2.5189	0.682	0.111	5.22815e-15	AT1	CD151
3.50608e-19	2.20367	0.545	0.07	6.44453e-15	AT1	ENSEASG00005008466
4.11578e-19	1.3529	0.318	0.024	7.56521e-15	AT1	RARRES1
7.8132e-19	1.42357	0.273	0.019	1.43614e-14	AT1	ENSEASG00005021433
1.50615e-18	1.37723	0.273	0.019	2.76845e-14	AT1	ENSEASG00005005953
1.82979e-18	2.23802	0.455	0.05	3.36333e-14	AT1	ENSEASG00005033751
2.79419e-18	1.829	0.364	0.033	5.136e-14	AT1	PLS3
5.40641e-18	1.17414	0.318	0.026	9.93752e-14	AT1	ENSEASG00005031457
6.25655e-18	2.58005	0.818	0.167	1.15002e-13	AT1	IGFBP7
9.95727e-18	1.80494	0.636	0.097	1.83025e-13	AT1	ENSEASG00005032101
2.07024e-17	2.23285	0.318	0.027	3.80532e-13	AT1	TUBB2A
2.18572e-17	1.73848	0.318	0.027	4.01758e-13	AT1	TSPAN15
2.9434e-17	1.04466	0.273	0.02	5.41027e-13	AT1	SOCS3
3.95834e-17	1.58072	0.773	0.147	7.27583e-13	AT1	ALDH1A1
8.29062e-17	2.58308	0.818	0.19	1.5239e-12	AT1	MYL6
1.12281e-16	1.83812	0.273	0.021	2.06383e-12	AT1	ENSEASG00005016322
2.80253e-16	2.05042	0.364	0.037	5.15133e-12	AT1	PHACTR2
3.32343e-16	1.78674	0.5	0.068	6.10879e-12	AT1	JUND
3.57147e-16	1.3641	0.364	0.037	6.56471e-12	AT1	PDCD4
4.40689e-16	1.32657	0.273	0.021	8.1003e-12	AT1	MXRA8
5.5182e-16	1.55768	0.455	0.056	1.0143e-11	AT1	CMTM7
5.70081e-16	2.38923	0.5	0.068	1.04787e-11	AT1	CTSH
6.11384e-16	1.45054	0.364	0.037	1.12378e-11	AT1	MAPRE2
9.49348e-16	1.42938	0.5	0.068	1.745e-11	AT1	FLOT1
9.55139e-16	2.97322	0.318	0.03	1.75564e-11	AT1	SAMHD1
1.25026e-15	1.60349	0.773	0.161	2.2981e-11	AT1	HSPB1
1.26222e-15	1.7797	0.409	0.048	2.32009e-11	AT1	ANO10
1.29471e-15	2.05001	0.273	0.022	2.37981e-11	AT1	ENSEASG00005006706
1.52855e-15	2.25037	0.273	0.023	2.80963e-11	AT1	PHLDA1
2.46527e-15	1.99511	0.591	0.101	4.5314e-11	AT1	CD81
3.55412e-15	1.70076	0.364	0.04	6.53283e-11	AT1	ACTN1
4.11878e-15	2.75287	0.455	0.063	7.57073e-11	AT1	CFB
5.10372e-15	2.67268	0.773	0.177	9.38115e-11	AT1	CALM2
6.64308e-15	1.03598	0.318	0.031	1.22107e-10	AT1	ENSEASG00005024501
9.31334e-15	2.15697	0.636	0.126	1.71189e-10	AT1	SPARC
1.2159e-14	1.01196	0.318	0.031	2.23494e-10	AT1	ENSEASG00005015429
2.00146e-14	2.06513	0.318	0.032	3.67888e-10	AT1	CAPN2
2.11226e-14	1.9066	0.455	0.064	3.88254e-10	AT1	LMBRD1
2.17685e-14	2.32505	0.5	0.08	4.00126e-10	AT1	GPI
2.41709e-14	1.72782	0.273	0.024	4.44286e-10	AT1	ENSEASG00005030753
2.47004e-14	1.60359	0.591	0.103	4.54019e-10	AT1	ANXA7
2.47316e-14	1.2062	0.273	0.024	4.54591e-10	AT1	TMBIM1
2.64937e-14	1.98576	0.5	0.074	4.8698e-10	AT1	S100A6
2.98849e-14	2.18847	0.909	0.271	5.49314e-10	AT1	ENSEASG00005005734
5.58127e-14	1.50584	0.409	0.052	1.02589e-09	AT1	JUNB
5.84236e-14	1.32204	0.409	0.052	1.07388e-09	AT1	CTSF
1.34067e-13	1.36356	0.318	0.034	2.46429e-09	AT1	DHRS3
1.95814e-13	1.61407	0.318	0.034	3.59926e-09	AT1	ENSEASG00005004417
2.20076e-13	1.57247	0.682	0.143	4.04522e-09	AT1	CALM1
2.58053e-13	1.67416	0.273	0.026	4.74327e-09	AT1	DYNC1I1
2.8522e-13	1.84522	0.273	0.026	5.24263e-09	AT1	ITGB6
3.5215e-13	1.43859	0.273	0.026	6.47288e-09	AT1	CXCL16
3.88472e-13	1.86333	0.818	0.213	7.1405e-09	AT1	CD63
4.55124e-13	1.26803	0.273	0.026	8.36564e-09	AT1	ENSEASG00005033685
5.37658e-13	2.43866	0.636	0.14	9.8827e-09	AT1	ENSEASG00005022306
5.68849e-13	2.91018	0.318	0.037	1.0456e-08	AT1	NR4A1
6.29766e-13	2.15179	0.318	0.036	1.15757e-08	AT1	TM4SF1
7.56525e-13	1.15365	0.455	0.068	1.39057e-08	AT1	PKM
8.30835e-13	1.24636	0.273	0.027	1.52716e-08	AT1	ENSEASG00005001213
8.53512e-13	0.973377	0.273	0.026	1.56884e-08	AT1	EMB
1.01269e-12	1.69857	0.818	0.212	1.86142e-08	AT1	ENSEASG00005017355
1.11206e-12	2.00428	0.864	0.252	2.04407e-08	AT1	ENSEASG00005007764
1.34675e-12	1.93108	0.773	0.206	2.47546e-08	AT1	CLU
1.40307e-12	2.58698	0.455	0.075	2.57898e-08	AT1	ANXA5
1.41171e-12	2.57788	0.591	0.126	2.59487e-08	AT1	LRPAP1
1.46009e-12	2.25049	0.591	0.122	2.68379e-08	AT1	LMO4
1.58626e-12	1.62784	0.409	0.058	2.91571e-08	AT1	ENSEASG00005034498
1.77172e-12	1.52211	0.591	0.118	3.25659e-08	AT1	SKP1
1.84341e-12	1.74808	0.273	0.028	3.38838e-08	AT1	AKIP1
2.08463e-12	1.60495	0.5	0.082	3.83176e-08	AT1	TSC22D3
2.16979e-12	1.44392	0.364	0.048	3.98829e-08	AT1	MRPL51
2.17679e-12	1.18468	0.409	0.058	4.00115e-08	AT1	ENSEASG00005035435
2.44231e-12	1.0017	0.455	0.068	4.48922e-08	AT1	COL5A2
2.6365e-12	1.42964	0.318	0.038	4.84616e-08	AT1	GAS6
2.65077e-12	2.16997	0.545	0.104	4.87237e-08	AT1	CTSZ
2.77464e-12	1.71062	0.864	0.267	5.10007e-08	AT1	ENSEASG00005025169
3.47976e-12	1.54913	0.273	0.028	6.39614e-08	AT1	BHLHE40
3.53267e-12	1.72825	0.545	0.103	6.49341e-08	AT1	SCO2
3.82349e-12	1.77052	0.409	0.06	7.02795e-08	AT1	GADD45G
5.22869e-12	1.25946	0.409	0.061	9.61086e-08	AT1	VKORC1
6.55124e-12	1.1237	0.409	0.06	1.20418e-07	AT1	VCL
6.62756e-12	1.81765	0.455	0.076	1.21821e-07	AT1	KRT18
6.84957e-12	1.73913	0.318	0.039	1.25902e-07	AT1	ARHGDIA
1.08101e-11	1.25405	0.318	0.039	1.987e-07	AT1	ENSEASG00005029499
1.53294e-11	2.48129	0.545	0.115	2.81769e-07	AT1	C1R
2.13675e-11	1.90708	0.364	0.052	3.92757e-07	AT1	AKR1B1
2.54747e-11	1.32555	0.545	0.109	4.6825e-07	AT1	BANF1
2.83184e-11	1.75791	0.727	0.204	5.20521e-07	AT1	TMBIM6
2.96451e-11	1.18269	0.273	0.03	5.44906e-07	AT1	ZNF397
3.03145e-11	1.48443	0.455	0.078	5.5721e-07	AT1	CXADR
3.98546e-11	1.03872	0.545	0.105	7.32568e-07	AT1	PSME1
3.99297e-11	1.15266	0.273	0.03	7.33949e-07	AT1	COL4A4
4.01203e-11	1.54515	0.5	0.092	7.37452e-07	AT1	ENSEASG00005005188
4.50763e-11	1.5921	0.455	0.078	8.28547e-07	AT1	ENSEASG00005027058
4.60725e-11	2.27128	0.773	0.236	8.46859e-07	AT1	SPTBN1
4.97676e-11	1.09597	0.818	0.257	9.14777e-07	AT1	ENSEASG00005017162
6.27989e-11	1.36893	0.682	0.161	1.15431e-06	AT1	SDK1
8.83056e-11	0.83838	0.409	0.064	1.62315e-06	AT1	ENSEASG00005033329
1.32432e-10	2.44088	0.545	0.122	2.43423e-06	AT1	TAGLN2
1.35917e-10	1.4778	0.409	0.067	2.49829e-06	AT1	RRAGA
1.38687e-10	0.909505	0.273	0.031	2.5492e-06	AT1	HYCC1
1.45014e-10	1.1384	0.318	0.041	2.6655e-06	AT1	CPE
1.56343e-10	1.91198	0.318	0.044	2.87374e-06	AT1	UXS1
1.78127e-10	1.73334	0.955	0.411	3.27415e-06	AT1	HSP90AA1
1.98297e-10	1.32956	0.409	0.069	3.6449e-06	AT1	ZBTB22
2.02423e-10	1.61738	0.5	0.096	3.72073e-06	AT1	JUN
2.15253e-10	1.1717	0.364	0.055	3.95657e-06	AT1	NELFCD
2.41742e-10	1.4463	0.273	0.033	4.44346e-06	AT1	ENSEASG00005001262
2.42397e-10	1.59153	0.455	0.086	4.45549e-06	AT1	ENSEASG00005002806
3.43053e-10	1.28686	0.591	0.138	6.30566e-06	AT1	ENSEASG00005035219
3.44806e-10	1.2024	0.364	0.056	6.33788e-06	AT1	ENSEASG00005034807
3.46743e-10	2.85427	0.455	0.095	6.37348e-06	AT1	ALAS1
3.73108e-10	1.21277	0.273	0.033	6.8581e-06	AT1	ADGRE5
3.74732e-10	2.01954	0.409	0.073	6.88794e-06	AT1	ENSEASG00005000156
3.94226e-10	1.49411	0.864	0.29	7.24627e-06	AT1	HSP90B1
3.9673e-10	1.24968	0.318	0.043	7.2923e-06	AT1	EGR1
4.45595e-10	2.06836	0.273	0.034	8.19049e-06	AT1	SGMS2
4.7886e-10	1.13494	0.318	0.044	8.80192e-06	AT1	HK1
5.08618e-10	1.61405	0.591	0.14	9.34891e-06	AT1	ENSEASG00005004340
5.3411e-10	1.02095	0.455	0.084	9.81748e-06	AT1	TLCD1
5.46515e-10	0.833211	0.273	0.033	1.00455e-05	AT1	SFRP1
5.514e-10	1.54584	0.273	0.035	1.01353e-05	AT1	CCDC107
5.81293e-10	1.00852	0.455	0.083	1.06847e-05	AT1	MYO1B
6.06408e-10	1.37954	0.818	0.249	1.11464e-05	AT1	HSP90AB1
7.00748e-10	1.50218	0.545	0.12	1.28804e-05	AT1	ENSEASG00005010095
7.0962e-10	0.74367	0.318	0.044	1.30435e-05	AT1	PNMA2
8.84745e-10	0.997589	0.364	0.058	1.62625e-05	AT1	RNASET2
8.91737e-10	1.38111	0.273	0.035	1.6391e-05	AT1	KLF7
8.92123e-10	1.74108	0.409	0.073	1.63981e-05	AT1	PON2
9.61075e-10	1.57212	0.455	0.089	1.76655e-05	AT1	ENSEASG00005006732
9.66397e-10	1.66338	0.455	0.09	1.77633e-05	AT1	DSTN
1.11304e-09	1.41253	0.455	0.089	2.04587e-05	AT1	OS9
1.11759e-09	1.63535	0.409	0.076	2.05423e-05	AT1	ENSEASG00005028845
1.27405e-09	1.25343	0.409	0.072	2.34184e-05	AT1	PTTG1IP
1.35943e-09	1.6921	0.409	0.076	2.49877e-05	AT1	LRP10
1.36091e-09	1.18407	0.455	0.087	2.50149e-05	AT1	MGAT4A
1.39522e-09	1.38129	0.455	0.089	2.56456e-05	AT1	TLN1
1.7233e-09	1.56078	0.318	0.049	3.1676e-05	AT1	ENSEASG00005001081
1.95485e-09	1.50265	0.545	0.13	3.59322e-05	AT1	TMEM59
2.28439e-09	1.97911	0.545	0.131	4.19894e-05	AT1	SQSTM1
2.28545e-09	1.40694	0.318	0.047	4.20089e-05	AT1	KRT7
2.77444e-09	1.48705	0.818	0.268	5.0997e-05	AT1	SAT1
3.00746e-09	1.11773	0.364	0.06	5.52801e-05	AT1	ARPC5
3.15991e-09	1.50095	0.455	0.095	5.80824e-05	AT1	DDR1
4.48308e-09	1.88057	0.455	0.095	8.24035e-05	AT1	ENSEASG00005015476
4.9532e-09	1.34792	0.455	0.096	9.10448e-05	AT1	ENSEASG00005035492
5.09676e-09	1.36724	0.409	0.079	9.36836e-05	AT1	LAPTM4B
5.12049e-09	1.31231	0.318	0.049	9.41198e-05	AT1	WARS1
5.63026e-09	0.796828	0.273	0.037	0.00010349	AT1	PAFAH1B3
6.46057e-09	1.59427	0.318	0.051	0.000118752	AT1	CADM1
9.95675e-09	0.911063	0.364	0.063	0.000183015	AT1	SDCBP
1.03067e-08	1.92119	0.591	0.169	0.000189447	AT1	C8orf89
1.20838e-08	1.16357	0.273	0.038	0.000222111	AT1	ENSEASG00005001655
1.30393e-08	1.50863	0.591	0.153	0.000239675	AT1	ARPC2
1.33811e-08	2.08812	0.455	0.103	0.000245958	AT1	IFI6
1.59574e-08	1.24052	0.318	0.052	0.000293312	AT1	JUP
1.60354e-08	1.5798	0.5	0.117	0.000294746	AT1	BCAP31
1.88481e-08	1.08334	0.818	0.27	0.000346446	AT1	EIF1
1.89472e-08	1.53563	0.455	0.101	0.000348268	AT1	ENSEASG00005036575
2.21224e-08	1.06406	0.273	0.04	0.000406632	AT1	THRA
2.28808e-08	1.42675	0.273	0.04	0.000420572	AT1	HTATIP2
2.54057e-08	1.35482	0.318	0.054	0.000466981	AT1	DNAJB4
2.60779e-08	1.60157	0.409	0.085	0.000479338	AT1	PDCD6IP
2.82522e-08	1.54364	0.545	0.143	0.000519303	AT1	ENSEASG00005014748
3.37585e-08	1.23866	0.455	0.102	0.000620515	AT1	SDF4
3.98331e-08	1.10099	0.273	0.041	0.000732172	AT1	ENSEASG00005019199
4.30275e-08	1.36467	0.364	0.07	0.000790889	AT1	WDR1
4.57763e-08	0.577458	0.273	0.04	0.000841415	AT1	TRIP10
4.60322e-08	0.785071	0.364	0.067	0.000846118	AT1	C6orf120
5.22424e-08	2.56529	0.727	0.287	0.000960268	AT1	EZR
5.70995e-08	0.938922	0.455	0.102	0.00104955	AT1	YWHAB
6.44662e-08	1.46592	0.5	0.121	0.00118495	AT1	ENSEASG00005032438
6.78655e-08	0.42975	0.591	0.148	0.00124744	AT1	ENSEASG00005031687
8.82355e-08	1.49195	0.318	0.057	0.00162186	AT1	ENSEASG00005000239
9.12522e-08	1.64527	0.409	0.09	0.00167731	AT1	SECISBP2L
9.24716e-08	0.541583	0.273	0.041	0.00169972	AT1	RARS1
9.32042e-08	0.862483	0.273	0.042	0.00171319	AT1	STX5
9.4884e-08	1.62077	0.364	0.073	0.00174406	AT1	SDF2
1.00397e-07	1.20069	0.273	0.043	0.00184539	AT1	TRIM13
1.06163e-07	1.35995	0.409	0.09	0.00195139	AT1	CHMP3
1.06972e-07	1.26602	0.273	0.043	0.00196625	AT1	PFDN2
1.27208e-07	1.33955	0.455	0.108	0.0023382	AT1	SEPTIN7
1.35337e-07	1.20555	0.818	0.281	0.00248763	AT1	HSPA8
1.5619e-07	1.84863	0.636	0.213	0.00287093	AT1	TXNIP
1.74645e-07	1.47396	0.364	0.076	0.00321015	AT1	ATP6AP2
1.75284e-07	1.59653	0.364	0.076	0.00322189	AT1	CTSD
2.03058e-07	1.08633	0.318	0.058	0.00373242	AT1	ENSEASG00005026043
2.36487e-07	1.07185	0.455	0.108	0.00434687	AT1	BZW1
2.69282e-07	1.24227	0.318	0.058	0.00494967	AT1	DISP1
2.80333e-07	0.916897	0.318	0.059	0.00515279	AT1	WDR83OS
3.04168e-07	1.38529	0.545	0.155	0.00559092	AT1	ITGB1
3.05663e-07	0.68094	0.273	0.045	0.00561839	AT1	PDLIM1
3.42459e-07	1.20803	0.455	0.114	0.00629474	AT1	TM9SF2
3.6136e-07	1.24872	0.273	0.046	0.00664215	AT1	ADSS2
3.65395e-07	0.990048	0.273	0.046	0.00671633	AT1	ENSEASG00005037227
3.70938e-07	1.23427	0.273	0.046	0.00681822	AT1	ATF3
3.88826e-07	1.13158	0.364	0.076	0.00714701	AT1	EFNA1
3.97943e-07	1.34157	0.318	0.061	0.00731459	AT1	ENSEASG00005009210
4.02968e-07	0.919656	0.773	0.285	0.00740696	AT1	B3GNT2
4.22858e-07	1.1956	0.318	0.061	0.00777255	AT1	CWC22
4.34179e-07	1.10264	0.5	0.132	0.00798065	AT1	ENSEASG00005037497
4.49475e-07	1.08376	0.727	0.26	0.00826179	AT1	CNBP
4.77001e-07	1.02623	0.5	0.135	0.00876776	AT1	PCBP1
5.03594e-07	1.37693	0.364	0.078	0.00925656	AT1	HSD17B11
5.17393e-07	1.61894	0.364	0.083	0.00951021	AT1	LDHA
5.26643e-07	2.56308	0.5	0.163	0.00968023	AT1	EPCAM
6.05534e-07	1.76659	0.5	0.148	0.0111303	AT1	ENSEASG00005011903
6.11276e-07	1.24351	0.409	0.097	0.0112359	AT1	DNAJA1
6.13225e-07	0.817574	0.318	0.061	0.0112717	AT1	PPP2CA
6.33854e-07	1.10083	0.409	0.096	0.0116509	AT1	ENSEASG00005003390
6.69979e-07	1.11441	0.727	0.268	0.0123149	AT1	UBB
6.71602e-07	0.97928	0.455	0.116	0.0123447	AT1	ENSEASG00005020053
6.88803e-07	1.2558	0.5	0.141	0.0126609	AT1	ENSEASG00005038337
7.23946e-07	1.27475	0.273	0.047	0.0133069	AT1	SULF2
7.52934e-07	1.40871	0.409	0.095	0.0138397	AT1	TPM3
7.82143e-07	1.69462	0.273	0.049	0.0143766	AT1	SH3BP4
7.99739e-07	0.925185	0.409	0.095	0.0147	AT1	CCNI
9.93365e-07	1.18812	0.318	0.066	0.018259	AT1	MYL12B
1.01297e-06	1.11232	0.364	0.082	0.0186193	AT1	SYPL1
1.04747e-06	1.33771	0.273	0.049	0.0192536	AT1	GLS
1.12557e-06	1.10947	0.727	0.263	0.0206891	AT1	ENSEASG00005017822
1.16048e-06	1.02418	0.318	0.064	0.0213307	AT1	CD82
1.21554e-06	0.932097	0.409	0.098	0.0223428	AT1	STAT1
1.2848e-06	0.836412	0.455	0.115	0.0236158	AT1	C11orf58
1.29766e-06	1.42633	0.409	0.102	0.0238524	AT1	ENSEASG00005005615
1.38168e-06	1.15401	0.409	0.099	0.0253967	AT1	ECPAS
1.43718e-06	1.74923	0.455	0.129	0.0264169	AT1	YWHAQ
1.5469e-06	1.0347	0.364	0.081	0.0284335	AT1	TJP2
1.60198e-06	1.42298	0.364	0.085	0.0294459	AT1	CLIC1
2.19312e-06	1.05052	0.273	0.051	0.0403118	AT1	CCDC71L
2.34773e-06	1.4617	0.318	0.066	0.0431537	AT1	TOX4
2.37365e-06	1.33271	0.864	0.392	0.04363	AT1	RPL24
2.45969e-06	1.24795	0.545	0.178	0.0452115	AT1	EEF1D
2.47913e-06	0.782983	0.273	0.05	0.0455688	AT1	OTUD5
2.63211e-06	1.57106	0.5	0.144	0.0483807	AT1	ENSEASG00005028835
0	8.97228	0.995	0	0	AT2	ENSEASG00005018830
0	8.1275	0.995	0.001	0	AT2	ENSEASG00005031134
0	5.2128	0.959	0.002	0	AT2	ENSEASG00005025926
0	4.74315	0.968	0.03	0	AT2	TMEM229B
0	4.58798	0.95	0.023	0	AT2	ENSEASG00005027477
0	4.38365	0.815	0.001	0	AT2	NAPSA
0	4.25088	0.797	0.002	0	AT2	ENSEASG00005019901
0	4.02105	0.842	0.066	0	AT2	CTSH
0	3.83349	0.685	0.004	0	AT2	HHIP
0	3.62186	0.712	0.002	0	AT2	SLC34A2
0	3.56561	0.716	0.001	0	AT2	NKX2-1
0	3.46478	0.806	0.025	0	AT2	FABP5
0	3.4541	0.829	0.056	0	AT2	ENSEASG00005035435
0	3.43695	0.703	0.027	0	AT2	ENSEASG00005019202
0	3.37843	0.847	0.047	0	AT2	ENSEASG00005001081
0	3.34616	0.752	0.021	0	AT2	SFTA2
0	3.29159	0.653	0.001	0	AT2	ENSEASG00005015308
0	3.23178	0.518	0.009	0	AT2	ROS1
0	2.99762	0.892	0.09	0	AT2	ENSEASG00005005188
0	2.98966	0.698	0.023	0	AT2	MID1IP1
0	2.97189	0.617	0.017	0	AT2	ENSEASG00005038643
0	2.94019	0.676	0.028	0	AT2	INSIG2
0	2.9142	0.599	0.01	0	AT2	RGS7BP
0	2.71526	0.568	0.011	0	AT2	COL28A1
0	2.67741	0.559	0.015	0	AT2	SEC14L3
0	2.58002	0.617	0.041	0	AT2	ENSEASG00005038069
0	2.57928	0.459	0.008	0	AT2	MFGE8
0	2.55512	0.775	0.062	0	AT2	ENSEASG00005033329
0	2.41274	0.464	0.001	0	AT2	CHST2
0	2.3566	0.437	0.003	0	AT2	CLDN18
0	2.19659	0.55	0.038	0	AT2	GPD1L
0	2.19017	0.55	0.04	0	AT2	CDC42EP3
0	2.15579	0.383	0.012	0	AT2	ENSEASG00005002583
0	2.15184	0.41	0.011	0	AT2	IRX1
0	2.14887	0.482	0.027	0	AT2	ENSEASG00005000612
0	2.09472	0.563	0.04	0	AT2	ENSEASG00005019199
0	1.99997	0.437	0.008	0	AT2	ENSEASG00005003302
0	1.90298	0.432	0.025	0	AT2	CEBPA
0	1.83356	0.401	0.013	0	AT2	ST6GALNAC4
0	1.76199	0.405	0.019	0	AT2	SOCS3
0	1.58758	0.252	0	0	AT2	SFTPB
0	1.53611	0.311	0.002	0	AT2	HOPX
0	1.50149	0.342	0.005	0	AT2	ENSEASG00005027751
0	1.42245	0.378	0.017	0	AT2	CD74
1.64544e-307	2.22495	0.559	0.043	3.02449e-303	AT2	PDLIM1
1.74682e-307	1.37134	0.266	0.01	3.21082e-303	AT2	ENSEASG00005029453
1.43631e-300	2.14435	0.644	0.059	2.64008e-296	AT2	ENSEASG00005032457
5.30018e-299	2.48067	0.743	0.08	9.74226e-295	AT2	ENSEASG00005029569
1.71036e-297	2.04237	0.559	0.045	3.14381e-293	AT2	ENSEASG00005037227
1.32312e-295	2.50961	0.703	0.071	2.43203e-291	AT2	CD44
1.04391e-294	1.22236	0.338	0.016	1.91881e-290	AT2	ENSEASG00005006994
6.6628e-293	2.12208	0.617	0.053	1.22469e-288	AT2	TMEM243
9.9822e-287	1.94157	0.572	0.048	1.83483e-282	AT2	ENSEASG00005024412
1.17941e-280	1.91225	0.428	0.028	2.16788e-276	AT2	ATP6V1C2
8.08834e-279	1.36403	0.275	0.011	1.48672e-274	AT2	ENSEASG00005002552
2.71246e-276	2.36602	0.662	0.066	4.98577e-272	AT2	ENSEASG00005014132
5.46719e-276	2.70988	0.734	0.086	1.00492e-271	AT2	ENSEASG00005014316
9.75404e-264	2.76543	0.887	0.136	1.79289e-259	AT2	ENSEASG00005031616
6.68346e-263	2.73361	0.788	0.106	1.22849e-258	AT2	TXNDC17
9.57253e-261	1.58431	0.446	0.032	1.75953e-256	AT2	ENSEASG00005001262
1.9969e-259	2.89211	0.847	0.125	3.6705e-255	AT2	ENSEASG00005031806
1.38844e-256	3.73074	0.991	0.208	2.5521e-252	AT2	NPC2
1.41044e-250	2.55313	0.739	0.094	2.59254e-246	AT2	TPM3
6.80035e-246	3.04362	0.923	0.167	1.24997e-241	AT2	C8orf89
2.34669e-243	1.95254	0.446	0.035	4.31345e-239	AT2	GSTA4
9.70924e-242	1.81382	0.383	0.025	1.78466e-237	AT2	ITGB6
5.98654e-229	2.19904	0.721	0.094	1.10039e-224	AT2	CCNI
5.20253e-219	1.62129	0.563	0.058	9.56278e-215	AT2	HLA-DQB2
1.96535e-215	1.38998	0.293	0.017	3.61251e-211	AT2	ENSEASG00005005998
1.75097e-214	1.46183	0.41	0.033	3.21845e-210	AT2	ENSEASG00005005384
2.36448e-210	2.07055	0.468	0.043	4.34614e-206	AT2	RNF145
6.20001e-204	2.50094	0.824	0.142	1.13962e-199	AT2	CALM1
1.40511e-202	1.61164	0.676	0.086	2.58273e-198	AT2	ANXA1
3.07343e-202	2.43741	0.554	0.062	5.64926e-198	AT2	CFB
6.69503e-199	2.13832	0.698	0.099	1.23061e-194	AT2	ENSEASG00005016318
6.48579e-198	2.27872	0.797	0.133	1.19215e-193	AT2	ENSEASG00005005960
1.13603e-197	1.46181	0.338	0.024	2.08814e-193	AT2	ENSEASG00005038534
2.4239e-196	2.45116	0.919	0.196	4.45537e-192	AT2	RPS10
3.16954e-195	1.73487	0.514	0.054	5.82593e-191	AT2	ZDHHC3
1.46942e-194	1.958	0.703	0.1	2.70094e-190	AT2	ENSEASG00005028682
1.91823e-194	2.10295	0.757	0.12	3.52589e-190	AT2	TAGLN2
1.39251e-193	1.66839	0.374	0.03	2.55957e-189	AT2	ENSEASG00005020393
4.49462e-192	2.087	0.64	0.087	8.26155e-188	AT2	RILPL2
1.63732e-191	1.56227	0.365	0.029	3.00957e-187	AT2	CCND3
1.59664e-189	2.42216	0.842	0.159	2.93478e-185	AT2	SDK1
6.59277e-189	1.11808	0.293	0.019	1.21182e-184	AT2	ENSEASG00005017867
1.19131e-187	2.88732	0.91	0.212	2.18975e-183	AT2	ENSEASG00005028709
2.30143e-186	1.72774	0.622	0.083	4.23026e-182	AT2	TLCD1
8.23263e-184	1.60838	0.338	0.026	1.51324e-179	AT2	PAPSS2
6.58735e-183	1.78388	0.252	0.015	1.21082e-178	AT2	CCDC141
6.26312e-180	1.88232	0.595	0.078	1.15122e-175	AT2	FASN
4.18048e-178	1.73832	0.315	0.023	7.68415e-174	AT2	S100G
2.56115e-176	1.91431	0.59	0.079	4.70765e-172	AT2	ENSEASG00005033971
4.80757e-175	2.61452	0.959	0.253	8.83679e-171	AT2	ENSEASG00005026677
7.18399e-174	2.01909	0.748	0.126	1.32049e-169	AT2	MYL12A
1.0516e-172	1.85453	0.806	0.141	1.93295e-168	AT2	TUBA1B
2.1043e-172	1.82357	0.595	0.082	3.86792e-168	AT2	ENSEASG00005000369
4.1892e-171	1.9465	0.55	0.071	7.70017e-167	AT2	GSTO1
9.05991e-171	1.36737	0.32	0.025	1.6653e-166	AT2	ENSEASG00005028457
2.82269e-170	2.53332	0.964	0.251	5.18838e-166	AT2	ENSEASG00005032986
1.0762e-168	1.80074	0.428	0.044	1.97817e-164	AT2	EXOSC7
1.81586e-165	1.75888	0.77	0.138	3.33773e-161	AT2	ENSEASG00005013355
3.02109e-165	1.39905	0.486	0.056	5.55307e-161	AT2	ENSEASG00005000239
3.08485e-161	2.40347	0.941	0.246	5.67026e-157	AT2	RPL22
4.80595e-161	1.46552	0.392	0.039	8.83381e-157	AT2	ENSEASG00005023013
1.17898e-159	2.27308	0.739	0.143	2.16708e-155	AT2	PRDX5
7.26294e-159	2.24119	0.964	0.253	1.335e-154	AT2	RPS23
3.94726e-155	2.50476	0.955	0.279	7.25547e-151	AT2	RPL19
6.65078e-155	2.65021	0.986	0.321	1.22248e-150	AT2	ENSEASG00005015515
2.21591e-154	2.27754	0.946	0.254	4.07306e-150	AT2	RPS20
2.44271e-153	1.7963	0.572	0.083	4.48995e-149	AT2	CLIC1
3.24613e-153	2.82649	0.982	0.346	5.96672e-149	AT2	RPS12
9.48751e-151	1.97823	0.635	0.105	1.7439e-146	AT2	NAP1L1
1.34597e-149	2.38869	0.964	0.289	2.47403e-145	AT2	RPS13
6.25912e-149	2.3725	0.73	0.147	1.15049e-144	AT2	ENSEASG00005011903
5.90925e-148	2.20924	0.91	0.238	1.08618e-143	AT2	ENSEASG00005010978
1.66363e-147	1.81435	0.73	0.137	3.05792e-143	AT2	RPL26
2.22951e-147	1.91846	0.703	0.131	4.09806e-143	AT2	ENSEASG00005037497
9.43158e-147	2.59799	0.973	0.342	1.73362e-142	AT2	ENSEASG00005026771
9.34929e-146	1.56001	0.617	0.096	1.71849e-141	AT2	ENSEASG00005032101
2.25114e-145	3.52742	0.982	0.486	4.13782e-141	AT2	EEF1A1
7.84596e-145	1.68556	0.523	0.073	1.44217e-140	AT2	ANXA5
2.23684e-144	2.22476	0.919	0.257	4.11154e-140	AT2	ENSEASG00005023808
2.10717e-143	1.97477	0.937	0.251	3.87319e-139	AT2	RPL27
2.5862e-143	1.13336	0.365	0.037	4.7537e-139	AT2	ENSEASG00005004133
8.00316e-143	2.43927	0.982	0.339	1.47106e-138	AT2	ENSEASG00005025120
6.31319e-142	1.9141	0.419	0.05	1.16043e-137	AT2	CADM1
2.21105e-141	2.35362	0.964	0.321	4.06412e-137	AT2	ENSEASG00005029357
6.29496e-141	2.21069	0.937	0.28	1.15708e-136	AT2	ENSEASG00005018290
1.00472e-140	1.89735	0.896	0.224	1.84678e-136	AT2	RPS9
2.23924e-140	1.53552	0.482	0.065	4.11595e-136	AT2	MYL12B
4.64041e-140	2.19922	0.973	0.305	8.52954e-136	AT2	ENSEASG00005020817
1.74841e-139	1.89446	0.95	0.257	3.21375e-135	AT2	RPL12
1.73588e-138	2.27007	0.964	0.309	3.19073e-134	AT2	RPS11
2.79217e-138	1.94781	0.883	0.221	5.1323e-134	AT2	RPL28
9.8327e-138	1.15521	0.279	0.023	1.80735e-133	AT2	RNASEH2B
1.06426e-137	1.75474	0.518	0.075	1.95622e-133	AT2	GADD45B
2.48226e-137	1.59689	0.707	0.137	4.56264e-133	AT2	ENSEASG00005035219
3.28682e-137	1.7017	0.55	0.084	6.0415e-133	AT2	ENSEASG00005020694
4.22853e-137	2.62655	0.968	0.366	7.77247e-133	AT2	TPT1
1.17502e-136	2.11687	0.901	0.259	2.1598e-132	AT2	RPL10A
1.18862e-136	2.12881	0.959	0.314	2.18481e-132	AT2	ENSEASG00005023056
1.57153e-136	2.12425	0.959	0.298	2.88863e-132	AT2	ENSEASG00005034460
5.41442e-136	1.80687	0.896	0.227	9.95225e-132	AT2	RPLP2
6.25159e-136	2.18246	0.95	0.3	1.1491e-131	AT2	RPL9
1.66254e-135	1.83044	0.495	0.071	3.05591e-131	AT2	HSBP1
3.74745e-135	1.52206	0.459	0.06	6.88818e-131	AT2	LTA4H
5.61594e-134	2.16352	0.928	0.27	1.03227e-129	AT2	ENSEASG00005005734
1.25504e-133	1.15831	0.257	0.02	2.30689e-129	AT2	ENSEASG00005026323
4.32107e-133	2.41064	0.982	0.38	7.94255e-129	AT2	ENSEASG00005007625
1.29563e-132	1.72589	0.41	0.05	2.3815e-128	AT2	CCDC71L
3.57055e-132	1.5812	0.491	0.068	6.56303e-128	AT2	ENSEASG00005000860
9.76761e-132	2.10351	0.932	0.29	1.79539e-127	AT2	RPL23
3.07513e-131	1.71511	0.41	0.05	5.6524e-127	AT2	ENSEASG00005005942
6.02941e-131	2.40091	0.968	0.367	1.10827e-126	AT2	RPS7
1.63851e-130	1.22205	0.27	0.023	3.01175e-126	AT2	CHMP6
4.06313e-130	1.82489	0.581	0.1	7.46844e-126	AT2	ENSEASG00005036575
6.85775e-130	2.00592	0.928	0.278	1.26052e-125	AT2	ENSEASG00005014792
8.12298e-130	2.35177	0.982	0.381	1.49308e-125	AT2	EEF1B2
2.43605e-129	1.93267	0.919	0.261	4.4777e-125	AT2	ENSEASG00005017822
2.77832e-129	1.86772	0.676	0.135	5.10683e-125	AT2	ENSEASG00005002888
5.14494e-129	2.54064	0.973	0.41	9.45692e-125	AT2	ENSEASG00005000256
7.67503e-129	2.38171	0.982	0.402	1.41075e-124	AT2	ENSEASG00005012575
4.89454e-127	1.33333	0.586	0.097	8.99666e-123	AT2	ENSEASG00005015397
8.37403e-125	1.27991	0.347	0.038	1.53923e-120	AT2	PPM1M
1.20144e-124	1.56829	0.428	0.056	2.20836e-120	AT2	GADD45A
1.59699e-124	1.9614	0.973	0.323	2.93543e-120	AT2	RPL13
2.51262e-123	2.10334	0.532	0.089	4.61845e-119	AT2	SECISBP2L
2.78229e-123	2.19273	0.964	0.346	5.11412e-119	AT2	ENSEASG00005012847
3.19768e-123	1.80028	0.932	0.274	5.87765e-119	AT2	ENSEASG00005014248
4.90591e-123	2.1987	0.923	0.313	9.01754e-119	AT2	RPL6
1.04912e-122	1.8438	0.829	0.21	1.92839e-118	AT2	HSPE1
3.06327e-122	2.13726	0.959	0.346	5.6306e-118	AT2	RPL7
1.07693e-121	1.85004	0.847	0.221	1.9795e-117	AT2	ENSEASG00005028410
1.53373e-121	2.11226	0.95	0.341	2.81915e-117	AT2	ENSEASG00005000650
1.90437e-121	1.42575	0.351	0.04	3.50041e-117	AT2	PLBD1
1.41015e-120	1.0067	0.329	0.035	2.59199e-116	AT2	SERPING1
4.54722e-120	1.98032	0.973	0.356	8.35825e-116	AT2	RPS19
5.41647e-120	1.64179	0.703	0.151	9.95601e-116	AT2	ENSEASG00005035244
1.43278e-119	1.91845	0.932	0.305	2.6336e-115	AT2	RPL37
1.53767e-119	2.31264	0.964	0.39	2.8264e-115	AT2	RPL24
4.03071e-119	1.47777	0.401	0.052	7.40886e-115	AT2	TAX1BP3
1.42415e-118	1.9981	0.95	0.333	2.61773e-114	AT2	ENSEASG00005011121
2.35668e-117	1.89017	0.824	0.215	4.33181e-113	AT2	PABPC1
9.62953e-117	2.10357	0.901	0.292	1.77e-112	AT2	ENSEASG00005004585
1.14219e-116	1.75418	0.491	0.078	2.09947e-112	AT2	FABP3
3.11749e-116	1.71345	0.869	0.24	5.73026e-112	AT2	RPS28
2.37322e-115	2.03205	0.959	0.356	4.36221e-111	AT2	ENSEASG00005025626
8.04307e-115	1.55674	0.284	0.028	1.4784e-110	AT2	THAP2
1.19185e-114	2.3322	0.977	0.477	2.19073e-110	AT2	RPS6
2.75343e-114	1.48328	0.536	0.092	5.06109e-110	AT2	ENSEASG00005034643
3.37616e-114	1.67413	0.658	0.142	6.20572e-110	AT2	UBA52
3.70785e-114	2.0889	0.982	0.416	6.81539e-110	AT2	ENSEASG00005027242
2.46258e-113	1.86184	0.581	0.109	4.52647e-109	AT2	SEM1
1.54095e-112	1.99831	0.892	0.288	2.83241e-108	AT2	HNRNPA1
3.32108e-112	1.69527	0.883	0.25	6.10448e-108	AT2	RPL15
1.71956e-111	1.04465	0.252	0.023	3.16073e-107	AT2	SERPINF1
8.28889e-111	2.13831	0.982	0.529	1.52358e-106	AT2	ENSEASG00005030200
1.1149e-110	1.46507	0.536	0.095	2.0493e-106	AT2	EIF3H
1.01124e-109	1.8117	0.734	0.176	1.85875e-105	AT2	CALM2
3.25404e-109	0.958763	0.279	0.028	5.98126e-105	AT2	ENSEASG00005025180
8.34588e-109	1.81994	0.874	0.275	1.53406e-104	AT2	ENSEASG00005038395
9.92038e-109	1.91028	0.946	0.345	1.82346e-104	AT2	ENSEASG00005005174
9.67546e-108	1.62233	0.676	0.155	1.77845e-103	AT2	GABARAP
2.05534e-107	1.8966	0.968	0.376	3.77792e-103	AT2	RPL35A
2.52177e-105	1.4563	0.779	0.197	4.63526e-101	AT2	ENSEASG00005018213
9.67713e-105	1.94567	0.95	0.383	1.77875e-100	AT2	ENSEASG00005022501
3.02325e-104	1.40769	0.523	0.095	5.55704e-100	AT2	PFDN5
6.46464e-104	1.36702	0.288	0.032	1.18827e-99	AT2	POLE4
1.66447e-103	1.76518	0.968	0.382	3.05947e-99	AT2	RPL4
1.08924e-102	1.33045	0.32	0.039	2.00213e-98	AT2	ENSEASG00005000796
1.83663e-102	1.81977	0.964	0.39	3.3759e-98	AT2	RPS26
1.84949e-102	1.67942	0.613	0.133	3.39955e-98	AT2	NME2
2.20148e-102	1.22154	0.347	0.045	4.04655e-98	AT2	FBL
2.47645e-102	1.94122	0.968	0.405	4.55196e-98	AT2	RPS2
1.97078e-100	1.91928	0.896	0.33	3.62249e-96	AT2	ENSEASG00005004937
1.00946e-99	1.09446	0.806	0.21	1.85548e-95	AT2	ENSEASG00005017355
2.88172e-98	1.66997	0.802	0.233	5.29689e-94	AT2	RPL36A
3.22283e-98	1.8405	0.91	0.331	5.92388e-94	AT2	ENSEASG00005004636
1.43843e-97	1.58385	0.838	0.26	2.64397e-93	AT2	ENSEASG00005024619
2.33758e-97	1.68871	0.626	0.143	4.29671e-93	AT2	ENSEASG00005028835
3.01552e-96	1.36704	0.527	0.101	5.54283e-92	AT2	ATP6V1G1
4.34931e-96	1.34265	0.477	0.082	7.99446e-92	AT2	ENSEASG00005033370
7.51789e-96	1.6933	0.919	0.331	1.38186e-91	AT2	ENSEASG00005036468
3.28443e-95	1.59176	0.703	0.179	6.03712e-91	AT2	BTF3
2.68774e-94	1.29203	0.342	0.047	4.94033e-90	AT2	ENSEASG00005002478
3.95906e-94	1.57429	0.955	0.354	7.27716e-90	AT2	ENSEASG00005004621
1.52207e-93	1.45684	0.495	0.093	2.79771e-89	AT2	COX17
2.60742e-93	1.60603	0.883	0.31	4.7927e-89	AT2	ZC3H10
6.82853e-93	1.42649	0.518	0.101	1.25515e-88	AT2	YWHAB
1.03747e-92	1.64174	0.707	0.19	1.90698e-88	AT2	ENSEASG00005015562
1.34754e-92	1.56456	0.671	0.167	2.47691e-88	AT2	ENSEASG00005025821
2.71832e-92	1.3605	0.297	0.037	4.99654e-88	AT2	ASPA
3.77252e-91	1.40758	0.865	0.27	6.93426e-87	AT2	ENSEASG00005005956
6.02119e-91	1.48377	0.311	0.041	1.10675e-86	AT2	ING1
1.59645e-90	1.45807	0.455	0.083	2.93443e-86	AT2	ENSEASG00005012572
1.66914e-89	1.38873	0.937	0.338	3.06805e-85	AT2	ENSEASG00005009897
1.98023e-89	1.51501	0.802	0.247	3.63985e-85	AT2	ENSEASG00005030632
4.46072e-89	1.44798	0.685	0.177	8.19925e-85	AT2	EEF1D
6.05217e-89	1.57747	0.613	0.146	1.11245e-84	AT2	HNRNPM
6.44288e-89	1.40755	0.586	0.132	1.18427e-84	AT2	EIF3K
6.86418e-89	1.38899	0.806	0.24	1.26171e-84	AT2	ENSEASG00005029997
1.69493e-88	1.44543	0.324	0.045	3.11544e-84	AT2	ENSEASG00005009634
2.85032e-88	1.44874	0.64	0.156	5.23916e-84	AT2	ENSEASG00005032345
2.02461e-87	1.55466	0.473	0.09	3.72144e-83	AT2	PTGR1
2.91259e-87	1.46085	0.554	0.122	5.35363e-83	AT2	KARS1
8.99261e-87	1.3478	0.342	0.051	1.65293e-82	AT2	PTP4A1
1.93595e-86	1.51065	0.874	0.301	3.55846e-82	AT2	ENSEASG00005028601
5.16856e-86	1.19657	0.351	0.052	9.50032e-82	AT2	PIP5K1B
7.78354e-85	1.51183	0.82	0.259	1.43069e-80	AT2	CNBP
1.0901e-84	1.24722	0.486	0.095	2.00372e-80	AT2	KRT8
1.1441e-84	1.13573	0.261	0.031	2.10297e-80	AT2	GPRC5A
1.49593e-84	1.26528	0.306	0.042	2.74968e-80	AT2	ENSEASG00005035318
2.02612e-84	1.03654	0.293	0.038	3.7242e-80	AT2	ENSEASG00005029499
3.53554e-84	1.60853	0.955	0.449	6.49868e-80	AT2	RPL13A
7.6544e-84	1.43889	0.635	0.159	1.40696e-79	AT2	ENSEASG00005009615
2.26231e-83	1.09008	0.514	0.104	4.15835e-79	AT2	ENSEASG00005032677
4.31777e-82	1.28349	0.748	0.223	7.9365e-78	AT2	RPS5
5.51433e-82	1.16288	0.392	0.067	1.01359e-77	AT2	ENSEASG00005035372
2.52802e-81	1.15226	0.532	0.116	4.64675e-77	AT2	ENSEASG00005035205
5.21956e-81	1.40551	0.901	0.338	9.59408e-77	AT2	RPS16
7.35312e-81	1.13321	0.707	0.189	1.35158e-76	AT2	MYL6
4.75527e-80	1.40069	0.716	0.206	8.74066e-76	AT2	EIF3D
7.36224e-79	1.31661	0.441	0.087	1.35325e-74	AT2	ENSEASG00005024896
8.9856e-79	1.26479	0.446	0.088	1.65164e-74	AT2	ENSEASG00005013490
1.69721e-78	1.41373	0.518	0.117	3.11964e-74	AT2	SKP1
3.20144e-78	1.40226	0.649	0.172	5.88456e-74	AT2	ENSEASG00005014007
5.36475e-78	1.38921	0.423	0.081	9.86095e-74	AT2	SET
6.80248e-78	1.36892	0.351	0.058	1.25036e-73	AT2	ENSEASG00005023687
4.16327e-77	1.30861	0.784	0.25	7.65251e-73	AT2	ENSEASG00005034668
5.66146e-77	1.2741	0.405	0.076	1.04063e-72	AT2	ENSEASG00005004767
6.94016e-77	1.42534	0.55	0.131	1.27567e-72	AT2	ISCA1
1.11172e-76	1.06874	0.275	0.037	2.04346e-72	AT2	GAS6
1.27322e-76	1.09941	0.441	0.085	2.34031e-72	AT2	ENSEASG00005002806
3.33037e-76	1.03017	0.414	0.077	6.12155e-72	AT2	ENSEASG00005023172
3.53109e-76	1.38804	0.536	0.127	6.4905e-72	AT2	ENSEASG00005035356
1.88093e-75	1.13904	0.482	0.102	3.45734e-71	AT2	ANXA7
2.58256e-75	1.27561	0.414	0.079	4.747e-71	AT2	IDH1
3.14366e-75	1.08551	0.252	0.033	5.77837e-71	AT2	H2AC20
1.54689e-74	0.875662	0.622	0.16	2.84334e-70	AT2	HSPB1
2.52819e-74	1.05079	0.365	0.063	4.64706e-70	AT2	SDCBP
5.60353e-74	1.52862	0.428	0.086	1.02998e-69	AT2	SNX4
8.33211e-74	1.5042	0.514	0.121	1.53153e-69	AT2	HSD17B2
8.47906e-74	1.39189	0.36	0.064	1.55854e-69	AT2	NDUFA5
1.06168e-73	1.33384	0.635	0.175	1.95147e-69	AT2	ENSEASG00005033090
1.26859e-73	1.40687	0.698	0.21	2.3318e-69	AT2	EIF3F
1.68507e-73	1.15417	0.802	0.256	3.09733e-69	AT2	EEF1G
8.37526e-73	0.902413	0.36	0.063	1.53946e-68	AT2	BCAM
3.28687e-72	1.15999	0.486	0.108	6.04159e-68	AT2	BANF1
3.48898e-72	1.24246	0.378	0.07	6.4131e-68	AT2	PHYHD1
8.05768e-72	1.24083	0.815	0.269	1.48108e-67	AT2	EIF1
1.92704e-71	0.725021	0.293	0.043	3.54209e-67	AT2	BEST1
4.88901e-71	1.29678	0.64	0.178	8.98648e-67	AT2	ENSEASG00005029015
7.03265e-71	1.24068	0.622	0.17	1.29267e-66	AT2	CSDE1
3.42458e-70	1.17395	0.685	0.203	6.29473e-66	AT2	TMBIM6
1.10347e-69	1.16663	0.257	0.035	2.0283e-65	AT2	CAAP1
1.19111e-69	1.36546	0.532	0.132	2.18938e-65	AT2	ENSEASG00005017099
1.86075e-69	1.23983	0.365	0.068	3.42025e-65	AT2	POLR2F
3.01555e-69	1.60378	0.631	0.187	5.54288e-65	AT2	NUCKS1
4.91989e-69	0.949582	0.617	0.169	9.04326e-65	AT2	ENSEASG00005026558
5.79386e-69	1.18311	0.45	0.096	1.06497e-64	AT2	DNAJA1
1.23049e-68	1.2838	0.419	0.088	2.26176e-64	AT2	ENSEASG00005014504
1.57229e-68	1.20126	0.532	0.13	2.89003e-64	AT2	SQSTM1
1.22905e-67	1.43917	0.743	0.251	2.25912e-63	AT2	ENSEASG00005007764
1.26084e-67	0.946663	0.559	0.139	2.31754e-63	AT2	ENSEASG00005004340
1.74244e-67	0.854362	0.257	0.036	3.20277e-63	AT2	VAMP5
2.88019e-67	1.25672	0.626	0.177	5.29407e-63	AT2	CCT2
4.03366e-67	1.16465	0.374	0.072	7.41427e-63	AT2	ENSEASG00005036210
4.94276e-67	1.10882	0.869	0.319	9.08529e-63	AT2	ENSEASG00005007599
5.07765e-67	1.12836	0.284	0.044	9.33324e-63	AT2	MEA1
9.93756e-67	1.09384	0.869	0.327	1.82662e-62	AT2	RPS14
6.88327e-66	1.29523	0.523	0.132	1.26521e-61	AT2	FIS1
3.35949e-65	1.13297	0.387	0.078	6.17508e-61	AT2	VAMP8
1.10475e-64	1.40611	0.374	0.075	2.03064e-60	AT2	SMIM10L1
3.40376e-64	1.10906	0.455	0.104	6.25645e-60	AT2	ENSEASG00005026420
2.84247e-63	1.02931	0.266	0.041	5.22475e-59	AT2	ST6GALNAC2
2.975e-63	1.23293	0.45	0.105	5.46834e-59	AT2	ENSEASG00005018809
3.56694e-63	1.3085	0.446	0.104	6.55638e-59	AT2	PSMB5
8.71575e-63	1.18794	0.275	0.043	1.60204e-58	AT2	ENSEASG00005034520
1.01661e-62	1.11666	0.275	0.044	1.86863e-58	AT2	DOLK
2.00592e-62	1.01024	0.423	0.092	3.68709e-58	AT2	H2AZ2
4.95383e-62	1.14066	0.599	0.177	9.10563e-58	AT2	CHCHD2
8.67141e-62	1.05582	0.365	0.072	1.59389e-57	AT2	PNRC2
1.34253e-61	1.04535	0.266	0.042	2.46771e-57	AT2	CDK4
2.6233e-61	1.45677	0.351	0.069	4.82188e-57	AT2	TUBA1C
3.42786e-61	1.11108	0.532	0.139	6.30075e-57	AT2	ST13
3.62826e-61	1.24025	0.383	0.081	6.66911e-57	AT2	ENSEASG00005018414
5.21558e-61	1.00701	0.572	0.159	9.58676e-57	AT2	ENSEASG00005034960
8.68888e-61	1.19898	0.599	0.18	1.5971e-56	AT2	ENSEASG00005024218
1.59423e-60	1.17945	0.378	0.08	2.93036e-56	AT2	GPI
2.76386e-60	0.994148	0.523	0.141	5.08026e-56	AT2	SEC61G
3.24787e-60	1.14275	0.685	0.218	5.96991e-56	AT2	ENSEASG00005035844
1.73295e-58	1.04854	0.378	0.081	3.18533e-54	AT2	ENSEASG00005028729
1.7372e-58	0.96636	0.396	0.087	3.19315e-54	AT2	FKBP3
4.71915e-58	1.11436	0.468	0.118	8.67428e-54	AT2	ENSEASG00005015170
6.47281e-58	1.06068	0.324	0.062	1.18977e-53	AT2	CDC42EP4
8.30813e-58	1.13865	0.437	0.105	1.52712e-53	AT2	HINT2
1.07692e-57	0.994282	0.306	0.056	1.97949e-53	AT2	YPEL3
1.20834e-57	0.921669	0.793	0.294	2.22104e-53	AT2	EEF2
1.2769e-57	1.20705	0.514	0.14	2.34707e-53	AT2	WBP2
1.58105e-57	1.17406	0.437	0.106	2.90612e-53	AT2	ENSEASG00005022813
3.87791e-57	1.02979	0.482	0.125	7.128e-53	AT2	NDUFB2
4.93513e-57	1.28288	0.279	0.048	9.07126e-53	AT2	LTV1
3.55558e-56	1.26908	0.266	0.045	6.53551e-52	AT2	SYBU
5.87394e-56	0.80283	0.257	0.042	1.07969e-51	AT2	BRCC3
1.06491e-55	1.06571	0.59	0.179	1.95741e-51	AT2	RPL29
2.37276e-55	0.913241	0.347	0.072	4.36137e-51	AT2	PSMB6
2.50055e-55	1.21988	0.284	0.051	4.59625e-51	AT2	ENSEASG00005019674
3.73885e-55	1.15517	0.446	0.114	6.87237e-51	AT2	PRKAR1A
6.65831e-55	0.939887	0.257	0.043	1.22386e-50	AT2	TMEM256
9.11298e-55	0.66316	0.261	0.044	1.67506e-50	AT2	PNMA2
1.91562e-54	1.06232	0.428	0.106	3.5211e-50	AT2	MDH1
5.76386e-54	0.963331	0.261	0.045	1.05946e-49	AT2	CHMP5
1.08305e-53	1.16604	0.477	0.128	1.99075e-49	AT2	YWHAQ
1.2231e-53	1.00458	0.365	0.081	2.24819e-49	AT2	CHMP2A
1.9768e-53	0.967438	0.293	0.055	3.63356e-49	AT2	DPY30
2.23905e-53	0.920461	0.27	0.048	4.11559e-49	AT2	RAB11B
2.54626e-53	1.10501	0.541	0.162	4.68028e-49	AT2	NDUFA4
4.08613e-53	0.879279	0.338	0.071	7.51071e-49	AT2	ENSEASG00005029421
4.78049e-53	0.89101	0.36	0.079	8.78703e-49	AT2	ENSEASG00005036377
5.454e-53	0.96959	0.468	0.125	1.0025e-48	AT2	ENSEASG00005031371
8.59827e-53	0.5151	0.329	0.066	1.58045e-48	AT2	ARPC1B
9.3276e-53	0.950292	0.396	0.093	1.71451e-48	AT2	ENSEASG00005023231
2.68797e-52	0.942123	0.514	0.144	4.94076e-48	AT2	MORF4L1
3.44466e-52	1.30502	0.338	0.073	6.33164e-48	AT2	CACYBP
8.74556e-52	1.01361	0.428	0.107	1.60752e-47	AT2	CAP1
3.24745e-51	1.05587	0.495	0.14	5.96914e-47	AT2	RPL36
4.24714e-51	1.21314	0.27	0.05	7.80667e-47	AT2	FOXA2
5.3531e-51	0.923976	0.387	0.091	9.83954e-47	AT2	ENSEASG00005031498
1.15284e-50	0.877701	0.761	0.28	2.11903e-46	AT2	HSPA8
1.243e-50	1.15066	0.374	0.089	2.28475e-46	AT2	CHMP3
1.92294e-50	1.15677	0.275	0.052	3.53456e-46	AT2	ENSEASG00005034253
3.11388e-50	0.735921	0.806	0.312	5.72362e-46	AT2	ENSEASG00005032761
4.15751e-50	1.01975	0.347	0.078	7.64191e-46	AT2	SAP18
4.80585e-50	1.07142	0.279	0.054	8.83363e-46	AT2	ENSEASG00005011935
1.15074e-49	0.880817	0.563	0.176	2.11518e-45	AT2	ENSEASG00005032923
6.57444e-49	0.868154	0.297	0.059	1.20845e-44	AT2	ARPC5
1.26276e-48	0.99705	0.477	0.134	2.32108e-44	AT2	ENSEASG00005035103
2.24253e-48	0.956651	0.419	0.108	4.12199e-44	AT2	SNX3
4.35883e-48	0.998892	0.261	0.048	8.01196e-44	AT2	MBIP
7.71375e-48	0.931506	0.459	0.127	1.41786e-43	AT2	NONO
8.11704e-48	0.789307	0.32	0.067	1.49199e-43	AT2	JUND
1.07999e-47	1.09159	0.477	0.139	1.98512e-43	AT2	ENSEASG00005001105
1.34911e-47	0.61673	0.73	0.267	2.4798e-43	AT2	UBB
1.55121e-47	0.862892	0.631	0.215	2.85128e-43	AT2	SERBP1
1.66713e-47	0.918118	0.518	0.152	3.06435e-43	AT2	ARPC2
3.89612e-47	0.769684	0.441	0.117	7.16145e-43	AT2	ENSEASG00005031430
7.64375e-47	0.603856	0.261	0.049	1.405e-42	AT2	CAPNS1
8.68748e-47	1.01293	0.455	0.131	1.59684e-42	AT2	ENSEASG00005008177
1.18962e-46	0.80346	0.257	0.049	2.18664e-42	AT2	ENSEASG00005038575
1.34104e-46	0.993889	0.324	0.072	2.46497e-42	AT2	ENSEASG00005000156
1.41272e-46	0.883072	0.252	0.047	2.59671e-42	AT2	MRPL51
1.70715e-46	1.20399	0.419	0.112	3.13791e-42	AT2	ENSA
3.81389e-46	1.17317	0.288	0.06	7.01031e-42	AT2	GADD45G
5.01548e-46	0.922303	0.333	0.076	9.21896e-42	AT2	ARPC3
9.53889e-46	0.89821	0.392	0.101	1.75334e-41	AT2	CLTA
1.7378e-45	0.935299	0.333	0.076	3.19426e-41	AT2	CYB5B
1.89905e-45	0.686411	0.279	0.056	3.49064e-41	AT2	RFC4
7.66439e-45	1.08729	0.36	0.088	1.40879e-40	AT2	MYLK
1.21384e-44	0.83959	0.396	0.104	2.23115e-40	AT2	PSME1
1.59098e-44	0.890336	0.464	0.134	2.92438e-40	AT2	PCBP1
2.04383e-44	0.892483	0.293	0.063	3.75677e-40	AT2	CHCHD7
2.53685e-44	1.12259	0.338	0.081	4.66298e-40	AT2	COX7A2L
3.01784e-44	0.842978	0.405	0.107	5.5471e-40	AT2	BZW1
1.70512e-43	0.966642	0.347	0.085	3.13418e-39	AT2	PSMA2
2.89789e-43	1.19335	0.432	0.126	5.32661e-39	AT2	EIF4B
6.09495e-43	0.788111	0.338	0.082	1.12031e-38	AT2	ENSEASG00005026260
6.47648e-43	1.01641	0.266	0.055	1.19044e-38	AT2	RPA3
7.16369e-43	0.975475	0.324	0.076	1.31676e-38	AT2	LAMTOR5
8.21707e-43	0.759732	0.477	0.144	1.51038e-38	AT2	COX5B
8.24939e-43	0.756299	0.36	0.09	1.51632e-38	AT2	SUB1
8.8764e-43	0.79457	0.595	0.203	1.63157e-38	AT2	HNRNPK
1.49066e-42	0.948891	0.288	0.064	2.73999e-38	AT2	NEDD8
1.5302e-42	0.628046	0.68	0.248	2.81266e-38	AT2	HSP90AB1
1.60445e-42	0.83992	0.257	0.052	2.94914e-38	AT2	ENSEASG00005014210
1.90403e-42	0.626905	0.306	0.067	3.49979e-38	AT2	EPAS1
1.92573e-42	0.922848	0.329	0.078	3.53968e-38	AT2	SF3B6
2.12251e-42	0.943844	0.604	0.217	3.90138e-38	AT2	ENSEASG00005028022
2.19677e-42	0.930948	0.27	0.057	4.03787e-38	AT2	ENSEASG00005034227
2.23424e-42	2.0552	0.347	0.086	4.10675e-38	AT2	ENSEASG00005019012
2.47114e-42	0.714685	0.464	0.138	4.54221e-38	AT2	NDUFB10
3.6731e-42	0.96184	0.36	0.093	6.75153e-38	AT2	COPS9
8.62539e-42	0.651745	0.284	0.061	1.58543e-37	AT2	GRB2
1.05316e-41	0.974465	0.378	0.101	1.93581e-37	AT2	ENSEASG00005005615
1.16701e-41	0.903804	0.279	0.061	2.14507e-37	AT2	ENSEASG00005007866
2.67768e-41	0.746312	0.351	0.088	4.92184e-37	AT2	TOMM20
2.7722e-41	0.762881	0.275	0.059	5.09559e-37	AT2	WDR82
3.23634e-41	0.958685	0.486	0.153	5.94872e-37	AT2	PTGES3
5.16279e-41	0.688926	0.721	0.284	9.48972e-37	AT2	B3GNT2
9.069e-41	1.34757	0.441	0.136	1.66697e-36	AT2	TOP1
3.95745e-40	0.877465	0.59	0.212	7.27419e-36	AT2	TXNIP
5.656e-40	0.455617	0.32	0.076	1.03963e-35	AT2	ENSEASG00005037824
7.06263e-40	0.922323	0.378	0.103	1.29818e-35	AT2	ENSEASG00005035461
1.14763e-39	0.77127	0.351	0.092	2.10946e-35	AT2	ENSEASG00005030923
1.17831e-39	0.841291	0.266	0.058	2.16585e-35	AT2	RBMS2
1.37234e-39	1.07058	0.342	0.089	2.5225e-35	AT2	ENSEASG00005004353
1.38939e-39	0.917945	0.324	0.081	2.55383e-35	AT2	EIF3M
1.76538e-39	1.08209	0.279	0.064	3.24495e-35	AT2	TOMM22
2.84185e-39	1.00323	0.473	0.152	5.2236e-35	AT2	TUBB4B
3.11308e-39	0.936593	0.302	0.072	5.72215e-35	AT2	MMUT
3.71621e-39	0.75663	0.279	0.063	6.83077e-35	AT2	PSMC6
7.44796e-39	0.911837	0.459	0.146	1.36901e-34	AT2	ENSEASG00005026470
1.11762e-38	0.829417	0.311	0.076	2.05431e-34	AT2	KRT18
1.23085e-38	0.776846	0.374	0.102	2.26243e-34	AT2	GPX1
1.82495e-38	0.720566	0.311	0.075	3.35445e-34	AT2	LAP3
2.17581e-38	1.0502	0.41	0.125	3.99935e-34	AT2	ENSEASG00005036059
2.64564e-38	0.474111	0.414	0.116	4.86295e-34	AT2	BTG1
7.03793e-38	0.823856	0.689	0.286	1.29364e-33	AT2	EZR
1.00043e-37	0.781394	0.459	0.144	1.83889e-33	AT2	ENSEASG00005006800
1.15179e-37	1.01581	0.387	0.114	2.11711e-33	AT2	RPS27L
1.34492e-37	0.839726	0.288	0.069	2.47209e-33	AT2	RBM8A
3.88978e-37	2.84686	0.266	0.064	7.14981e-33	AT2	ENSEASG00005022334
3.98447e-37	0.766084	0.252	0.055	7.32385e-33	AT2	STARD3NL
6.32878e-37	0.774896	0.833	0.411	1.16329e-32	AT2	ENSEASG00005014096
1.70905e-36	0.812626	0.297	0.074	3.14141e-32	AT2	ERH
2.11017e-35	0.631047	0.432	0.134	3.8787e-31	AT2	ENSEASG00005036953
2.32893e-35	0.968493	0.491	0.173	4.2808e-31	AT2	MICOS10
2.78007e-35	0.809281	0.36	0.102	5.11005e-31	AT2	ENSEASG00005008690
4.4072e-35	0.850249	0.266	0.063	8.10088e-31	AT2	ENSEASG00005038121
8.62329e-35	0.560901	0.536	0.191	1.58505e-30	AT2	COX4I1
9.07141e-35	0.881362	0.293	0.074	1.66742e-30	AT2	RGL2
1.50031e-34	0.661479	0.279	0.068	2.75771e-30	AT2	UBL5
1.64317e-34	1.04013	0.293	0.074	3.02031e-30	AT2	ENSEASG00005020061
1.66874e-34	0.674046	0.374	0.11	3.06732e-30	AT2	CDC42
2.40902e-34	0.914965	0.351	0.101	4.42801e-30	AT2	PPP2CB
2.80909e-34	0.763871	0.329	0.088	5.1634e-30	AT2	TLN1
3.54245e-34	0.768272	0.257	0.06	6.51137e-30	AT2	ENSEASG00005014455
5.56025e-34	0.732902	0.365	0.109	1.02203e-29	AT2	UFC1
6.66953e-34	0.637009	0.36	0.104	1.22593e-29	AT2	SELENOF
1.66513e-33	0.711677	0.333	0.093	3.06068e-29	AT2	ENSEASG00005007478
2.94509e-33	0.973648	0.342	0.1	5.41338e-29	AT2	ENSEASG00005027932
4.16454e-33	0.673443	0.459	0.158	7.65484e-29	AT2	ENSEASG00005038589
4.56232e-33	0.907066	0.266	0.065	8.38601e-29	AT2	RAB14
5.0375e-33	0.671965	0.563	0.208	9.25943e-29	AT2	OAZ1
5.63165e-33	0.926511	0.306	0.083	1.03515e-28	AT2	PA2G4
5.65402e-33	0.743331	0.32	0.089	1.03927e-28	AT2	EIF3I
6.42256e-33	0.933174	0.266	0.065	1.18053e-28	AT2	PAIP1
7.62147e-33	0.713603	0.257	0.061	1.4009e-28	AT2	RNF167
1.15169e-32	0.768446	0.288	0.075	2.11693e-28	AT2	ENSEASG00005007495
1.23123e-32	0.719213	0.27	0.067	2.26313e-28	AT2	ENSEASG00005023028
1.2659e-32	0.971258	0.333	0.095	2.32685e-28	AT2	ENSEASG00005003390
1.63917e-32	0.711878	0.297	0.079	3.01296e-28	AT2	PUF60
2.56061e-32	0.404935	0.401	0.121	4.70666e-28	AT2	CENATAC
3.29141e-32	0.687851	0.577	0.227	6.04994e-28	AT2	ENSEASG00005031100
3.9187e-32	0.65861	0.414	0.132	7.20297e-28	AT2	STAT3
3.99337e-32	0.711158	0.293	0.078	7.34022e-28	AT2	PSMB1
4.46035e-32	0.929225	0.266	0.067	8.19857e-28	AT2	ENSEASG00005035930
8.00215e-32	0.631978	0.374	0.114	1.47088e-27	AT2	TXN
9.17869e-32	0.956147	0.261	0.066	1.68714e-27	AT2	PACSIN3
2.09625e-31	0.868984	0.518	0.191	3.85311e-27	AT2	CCDC93
2.15416e-31	0.671236	0.324	0.093	3.95956e-27	AT2	ATP5IF1
3.60823e-31	0.61406	0.261	0.064	6.63229e-27	AT2	ENSEASG00005017505
6.9327e-31	0.715245	0.306	0.085	1.2743e-26	AT2	TCEA1
7.59514e-31	0.716546	0.414	0.14	1.39606e-26	AT2	SRP14
8.13321e-31	0.996996	0.261	0.068	1.49497e-26	AT2	HEBP1
1.07571e-30	0.786971	0.342	0.105	1.97727e-26	AT2	ENSEASG00005030979
1.3199e-30	0.813815	0.275	0.072	2.4261e-26	AT2	PSME2
1.45285e-30	0.754533	0.365	0.116	2.67049e-26	AT2	ATP5PD
1.8022e-30	0.851275	0.261	0.067	3.31263e-26	AT2	IMP3
2.45475e-30	0.670648	0.257	0.064	4.51208e-26	AT2	ENSEASG00005026680
2.49842e-30	0.861034	0.338	0.1	4.59235e-26	AT2	DEK
2.59809e-30	0.544433	0.55	0.213	4.77556e-26	AT2	CD63
2.60741e-30	0.748181	0.311	0.089	4.79268e-26	AT2	PAIP2
3.64046e-30	0.719454	0.455	0.162	6.69152e-26	AT2	RAN
5.21903e-30	0.679836	0.261	0.067	9.5931e-26	AT2	ENSEASG00005017751
6.59678e-30	0.92187	0.392	0.133	1.21255e-25	AT2	ENSEASG00005032078
7.53826e-30	0.804656	0.257	0.066	1.38561e-25	AT2	HNRNPUL1
6.07089e-29	0.754043	0.333	0.102	1.11589e-24	AT2	ROMO1
1.20185e-28	0.502725	0.293	0.082	2.20913e-24	AT2	NDUFV2
1.81333e-28	0.78315	0.374	0.125	3.33309e-24	AT2	ENSEASG00005024363
2.74263e-28	0.835553	0.297	0.086	5.04123e-24	AT2	SRP19
3.27987e-28	0.591831	0.266	0.071	6.02873e-24	AT2	ENSEASG00005038409
5.98068e-28	0.582667	0.468	0.171	1.09931e-23	AT2	EIF4G2
8.92396e-28	0.739611	0.419	0.147	1.64031e-23	AT2	HNRNPH3
1.00184e-27	0.506412	0.676	0.304	1.84149e-23	AT2	SLC25A3
1.22041e-27	0.544158	0.414	0.14	2.24323e-23	AT2	ENSEASG00005038337
1.32123e-27	0.571589	0.455	0.168	2.42855e-23	AT2	PARK7
2.33427e-27	0.691372	0.257	0.069	4.29062e-23	AT2	ENSEASG00005029252
2.40898e-27	0.77782	0.523	0.219	4.42795e-23	AT2	ENSEASG00005025717
7.40164e-27	0.588762	0.257	0.069	1.3605e-22	AT2	PIK3R1
1.30757e-26	0.555094	0.315	0.096	2.40344e-22	AT2	PNRC1
2.38824e-26	0.594779	0.306	0.092	4.38982e-22	AT2	ENSEASG00005010021
3.8723e-26	0.659935	0.365	0.125	7.11768e-22	AT2	CCT4
4.88395e-26	0.873986	0.306	0.096	8.97718e-22	AT2	DNAJC8
5.02784e-26	0.602158	0.45	0.17	9.24168e-22	AT2	HNRNPC
6.67608e-26	0.756518	0.342	0.114	1.22713e-21	AT2	TM9SF2
7.73967e-26	0.724179	0.405	0.15	1.42263e-21	AT2	ATP5MC3
2.54202e-25	0.748105	0.266	0.078	4.67249e-21	AT2	NDUFB1
4.85957e-25	0.595607	0.374	0.126	8.93237e-21	AT2	FAM102B
7.6706e-25	0.640456	0.342	0.115	1.40993e-20	AT2	C11orf58
8.33893e-25	0.467885	0.311	0.097	1.53278e-20	AT2	ENSEASG00005016131
1.59013e-24	0.575156	0.27	0.079	2.92282e-20	AT2	CDK2AP2
1.61902e-24	0.767791	0.315	0.103	2.97593e-20	AT2	SCO2
2.08886e-24	0.409273	0.554	0.226	3.83954e-20	AT2	CAT
2.28414e-24	0.500949	0.27	0.08	4.19848e-20	AT2	TMBIM4
2.74997e-24	0.546637	0.351	0.118	5.05472e-20	AT2	HNRNPD
3.02022e-24	0.587971	0.414	0.158	5.55147e-20	AT2	SSR2
3.73164e-24	0.538846	0.568	0.245	6.85913e-20	AT2	TMEM30A
4.45213e-24	0.802837	0.329	0.112	8.18347e-20	AT2	SCARB2
4.52227e-24	0.386542	0.396	0.141	8.31239e-20	AT2	SIL1
7.62245e-24	0.688667	0.338	0.116	1.40108e-19	AT2	ENSEASG00005032934
1.10469e-23	0.743823	0.369	0.134	2.03054e-19	AT2	ENSEASG00005020152
1.43135e-23	0.78556	0.315	0.106	2.63097e-19	AT2	EDF1
1.97689e-23	0.402652	0.333	0.11	3.63372e-19	AT2	EIF4A1
3.26294e-23	0.660006	0.275	0.086	5.99761e-19	AT2	NDUFB4
8.42532e-23	0.743147	0.383	0.144	1.54866e-18	AT2	HNRNPR
2.11325e-22	0.670166	0.279	0.09	3.88436e-18	AT2	DSTN
2.15293e-22	0.558873	0.329	0.116	3.95731e-18	AT2	ENSEASG00005020053
6.40103e-22	0.574955	0.329	0.115	1.17657e-17	AT2	STX7
7.27101e-22	0.347717	0.356	0.13	1.33648e-17	AT2	TMEM59
3.00397e-21	0.522109	0.347	0.127	5.5216e-17	AT2	RAC1
3.31645e-21	0.730625	0.306	0.107	6.09596e-17	AT2	NDUFS5
3.58968e-21	0.690565	0.32	0.114	6.59819e-17	AT2	ATP5F1C
9.54966e-21	0.445396	0.252	0.079	1.75532e-16	AT2	CCT3
9.83829e-21	0.577613	0.369	0.144	1.80838e-16	AT2	ECH1
1.26607e-20	0.533676	0.279	0.094	2.32716e-16	AT2	HYPK
1.30146e-20	0.466498	0.284	0.095	2.39221e-16	AT2	ENSEASG00005011358
1.59825e-20	0.487886	0.27	0.089	2.93774e-16	AT2	ENSEASG00005020871
2.32462e-20	0.687839	0.257	0.084	4.27288e-16	AT2	PSMB7
3.11491e-20	0.32715	0.27	0.088	5.72551e-16	AT2	SNRPD3
3.28082e-20	0.405697	0.374	0.142	6.03048e-16	AT2	CAPZB
5.07753e-20	0.465361	0.315	0.112	9.33301e-16	AT2	TKT
5.66191e-20	0.531613	0.36	0.14	1.04072e-15	AT2	ENSEASG00005010046
6.2684e-20	0.640133	0.252	0.08	1.1522e-15	AT2	CTCF
1.04022e-19	0.735957	0.383	0.156	1.91202e-15	AT2	ENSEASG00005027637
1.66157e-19	0.358173	0.275	0.092	3.05413e-15	AT2	CCT7
2.18407e-19	0.271579	0.405	0.163	4.01454e-15	AT2	EPCAM
3.20377e-19	0.400689	0.261	0.086	5.88884e-15	AT2	SF3B2
5.923e-19	0.533628	0.252	0.083	1.08871e-14	AT2	MRPL52
6.69552e-19	0.578998	0.279	0.099	1.2307e-14	AT2	TCP1
7.15038e-19	0.48655	0.36	0.142	1.31431e-14	AT2	LRRFIP1
8.75789e-19	0.542026	0.261	0.089	1.60979e-14	AT2	YJEFN3
6.67426e-18	0.602587	0.365	0.154	1.2268e-13	AT2	ATP5PO
9.8541e-18	0.639732	0.311	0.12	1.81128e-13	AT2	PTP4A2
9.90765e-18	0.489224	0.252	0.086	1.82112e-13	AT2	ENSEASG00005017437
1.53456e-17	0.469405	0.293	0.109	2.82067e-13	AT2	VDAC2
1.55888e-17	0.518832	0.266	0.095	2.86538e-13	AT2	SEC61B
3.19056e-17	0.554302	0.55	0.267	5.86457e-13	AT2	MATR3
3.68242e-17	0.288207	0.275	0.099	6.76866e-13	AT2	THYN1
3.92601e-17	0.435239	0.329	0.132	7.2164e-13	AT2	SLC25A5
4.28026e-17	0.366075	0.284	0.104	7.86755e-13	AT2	ARF4
1.16756e-16	0.485863	0.428	0.189	2.1461e-12	AT2	HNRNPA2B1
1.20905e-16	0.426726	0.261	0.093	2.22236e-12	AT2	SNF8
1.43356e-16	0.488512	0.486	0.234	2.63502e-12	AT2	NCL
1.62588e-16	0.306702	0.279	0.103	2.98852e-12	AT2	ENSEASG00005035006
3.46796e-16	0.347935	0.311	0.122	6.37445e-12	AT2	GDI2
3.77282e-16	0.464815	0.635	0.356	6.93482e-12	AT2	ATP1B1
4.05381e-16	0.644495	0.275	0.105	7.45132e-12	AT2	ENSEASG00005000896
4.09154e-16	0.552171	0.347	0.146	7.52065e-12	AT2	SLC44A1
4.33486e-16	0.347913	0.257	0.093	7.96791e-12	AT2	AP2M1
5.23826e-16	0.49847	0.27	0.1	9.62845e-12	AT2	AP1B1
5.67739e-16	0.472486	0.297	0.115	1.04356e-11	AT2	CUX1
8.7689e-16	0.524958	0.266	0.099	1.61181e-11	AT2	ENSEASG00005013148
8.88356e-16	0.790156	0.428	0.203	1.63289e-11	AT2	GOLIM4
9.07506e-16	0.628717	0.257	0.095	1.66809e-11	AT2	MBOAT7
9.30361e-16	0.462116	0.284	0.11	1.7101e-11	AT2	NDUFA1
1.30469e-15	0.519254	0.356	0.151	2.39816e-11	AT2	CPNE3
1.39551e-15	0.26349	0.302	0.119	2.5651e-11	AT2	NENF
1.77249e-15	0.439047	0.311	0.126	3.25802e-11	AT2	JTB
2.03627e-15	0.480874	0.302	0.121	3.74287e-11	AT2	LMO4
3.51207e-15	0.578871	0.266	0.102	6.45554e-11	AT2	COX5A
6.87297e-15	0.330162	0.306	0.122	1.26332e-10	AT2	PSMA3
8.06253e-15	0.498363	0.378	0.173	1.48197e-10	AT2	ATP5F1A
8.92138e-15	0.38128	0.311	0.124	1.63984e-10	AT2	EIF4G3
1.12638e-14	0.397522	0.311	0.129	2.0704e-10	AT2	ENSEASG00005024494
2.12986e-14	0.505795	0.302	0.124	3.9149e-10	AT2	ENSEASG00005017492
2.53037e-14	0.294702	0.27	0.104	4.65107e-10	AT2	ENSEASG00005020196
5.03034e-14	0.253717	0.275	0.111	9.24626e-10	AT2	ENSEASG00005011676
8.13116e-14	0.450264	0.338	0.152	1.49459e-09	AT2	VCP
1.45017e-13	0.397544	0.468	0.237	2.66555e-09	AT2	TOB2
6.06754e-13	0.286419	0.293	0.123	1.11527e-08	AT2	SMS
9.23705e-13	0.296243	0.266	0.11	1.69786e-08	AT2	LAMTOR4
1.2799e-12	0.334803	0.378	0.181	2.35259e-08	AT2	PSMA7
2.7291e-12	0.426311	0.27	0.114	5.01636e-08	AT2	IK
2.73056e-12	0.685823	0.279	0.121	5.01904e-08	AT2	SYNCRIP
3.67333e-12	0.454579	0.252	0.105	6.75195e-08	AT2	GCSH
4.32148e-12	0.394704	0.261	0.11	7.94332e-08	AT2	ENSEASG00005014845
5.2576e-12	0.37449	0.261	0.109	9.66399e-08	AT2	ENSEASG00005036647
5.61878e-12	0.357885	0.252	0.105	1.03279e-07	AT2	MRPL57
5.87744e-12	0.347625	0.261	0.11	1.08033e-07	AT2	CCT6A
1.0375e-11	0.420782	0.266	0.114	1.90703e-07	AT2	RAB1A
1.03799e-11	0.387376	0.275	0.119	1.90794e-07	AT2	ENSEASG00005010095
6.29422e-11	0.482236	0.252	0.11	1.15694e-06	AT2	DDX1
2.83131e-10	0.549542	0.297	0.144	5.20424e-06	AT2	TCF25
2.83429e-10	0.287267	0.266	0.119	5.20971e-06	AT2	GPBP1
5.44972e-10	0.350043	0.257	0.116	1.00171e-05	AT2	ENSEASG00005022530
6.12391e-10	0.362806	0.419	0.223	1.12564e-05	AT2	ENSEASG00005000155
2.96927e-09	0.33264	0.419	0.227	5.45781e-05	AT2	KMT2E
6.86348e-09	0.262983	0.261	0.126	0.000126158	AT2	LRPAP1
8.76264e-09	0.345062	0.338	0.175	0.000161066	AT2	BRD2
1.03967e-08	0.312181	0.293	0.146	0.000191102	AT2	ENSEASG00005000147
2.08663e-08	0.323852	0.27	0.133	0.000383544	AT2	CAPZA2
2.35489e-08	0.314929	0.288	0.148	0.000432853	AT2	FXR1
4.43492e-08	0.277829	0.387	0.213	0.000815183	AT2	RSRC2
8.41184e-08	0.351217	0.333	0.182	0.00154618	AT2	THRAP3
2.48729e-07	0.307424	0.252	0.127	0.00457188	AT2	PICALM
0	5.75063	0.587	0.004	0	Basal cell	ADAM28
0	4.48287	0.367	0.009	0	Basal cell	TP63
0	4.36553	0.399	0.013	0	Basal cell	ZFHX4
0	4.2427	0.39	0.027	0	Basal cell	ATP8A1
0	4.05097	0.451	0.037	0	Basal cell	EHF
0	4.02274	0.285	0.009	0	Basal cell	TLR2
0	3.99315	0.42	0.018	0	Basal cell	POSTN
0	3.90912	0.711	0.214	0	Basal cell	ENSEASG00005028022
0	3.75318	0.363	0.023	0	Basal cell	PCDH7
0	3.71885	0.392	0.007	0	Basal cell	TBX3
0	3.65509	0.296	0.005	0	Basal cell	JAG2
0	3.53336	0.285	0.026	0	Basal cell	USP28
0	3.50042	0.348	0.034	0	Basal cell	ENSEASG00005004600
0	3.38555	0.365	0.043	0	Basal cell	ENSEASG00005034976
0	3.26258	0.368	0.054	0	Basal cell	PLPP3
0	3.21312	0.296	0.015	0	Basal cell	GATA3
0	3.07706	0.323	0.037	0	Basal cell	TRIP10
0	2.58759	0.336	0.045	0	Basal cell	KRT7
3.17685e-269	3.15768	0.254	0.031	5.83937e-265	Basal cell	KCNN2
3.39976e-257	3.05312	0.314	0.048	6.2491e-253	Basal cell	ENSEASG00005033751
1.19981e-229	3.56579	0.472	0.121	2.20537e-225	Basal cell	PLEKHA5
1.32173e-193	2.72278	0.33	0.068	2.42948e-189	Basal cell	HOXB5
3.22541e-187	2.41901	0.293	0.054	5.92863e-183	Basal cell	KRT19
2.26561e-146	2.5738	0.39	0.114	4.16441e-142	Basal cell	BTG1
8.38812e-137	3.007	0.259	0.057	1.54182e-132	Basal cell	LAMC1
2.53767e-136	3.17897	0.332	0.091	4.66449e-132	Basal cell	STXBP5
1.06017e-127	2.72548	0.31	0.084	1.94869e-123	Basal cell	ITGB1BP1
5.46587e-116	3.03652	0.34	0.111	1.00468e-111	Basal cell	ENSEASG00005007183
3.05107e-112	2.05351	0.583	0.297	5.60817e-108	Basal cell	ENSEASG00005010696
6.28389e-104	2.22846	0.288	0.082	1.15504e-99	Basal cell	TLCD1
3.56698e-94	3.04156	0.272	0.083	6.55647e-90	Basal cell	RBMS1
8.24928e-93	2.49745	0.268	0.077	1.5163e-88	Basal cell	TBC1D4
5.02514e-84	2.6495	0.271	0.086	9.23672e-80	Basal cell	CRYZL1
8.27074e-82	2.47608	0.294	0.102	1.52024e-77	Basal cell	KLHL24
1.10127e-81	2.6404	0.323	0.119	2.02424e-77	Basal cell	KIDINS220
2.42659e-77	2.25649	0.314	0.119	4.46032e-73	Basal cell	ENSEASG00005017344
7.90359e-76	2.56088	0.444	0.221	1.45276e-71	Basal cell	ENSEASG00005028410
5.35335e-75	2.75422	0.256	0.086	9.83999e-71	Basal cell	FGFR2
5.90302e-74	2.02162	0.482	0.247	1.08503e-69	Basal cell	SRSF5
2.36154e-73	2.91937	0.476	0.265	4.34075e-69	Basal cell	ENSEASG00005025169
2.52492e-73	1.83184	0.277	0.094	4.64106e-69	Basal cell	JUN
2.69593e-68	2.08263	0.29	0.108	4.9554e-64	Basal cell	ENSEASG00005016990
4.58203e-65	2.26345	0.296	0.117	8.42223e-61	Basal cell	CTNNB1
1.2736e-64	2.22358	0.46	0.251	2.34101e-60	Basal cell	RBM5
2.98229e-64	2.14239	0.31	0.125	5.48175e-60	Basal cell	ANKRD10
1.5649e-63	2.47283	0.26	0.094	2.87644e-59	Basal cell	ENSEASG00005015476
2.28825e-63	2.53721	0.506	0.313	4.20604e-59	Basal cell	ARGLU1
1.69469e-61	1.93987	0.484	0.286	3.11501e-57	Basal cell	SRSF6
4.60627e-56	2.39789	0.255	0.1	8.46678e-52	Basal cell	PAXBP1
2.50555e-54	2.29318	0.339	0.157	4.60545e-50	Basal cell	SPATS2L
1.29344e-52	2.47123	0.26	0.103	2.37748e-48	Basal cell	PIK3C2G
7.33276e-52	2.39127	0.3	0.14	1.34783e-47	Basal cell	RBBP8
1.14784e-51	2.4586	0.334	0.162	2.10984e-47	Basal cell	KIAA1217
6.13371e-50	2.66332	0.269	0.115	1.12744e-45	Basal cell	VMP1
6.93536e-48	1.97338	0.551	0.401	1.27479e-43	Basal cell	PNISR
9.12588e-44	2.15656	0.402	0.246	1.67743e-39	Basal cell	APP
1.53826e-42	1.88421	0.35	0.186	2.82748e-38	Basal cell	HNRNPL
1.72118e-42	2.02526	0.428	0.259	3.1637e-38	Basal cell	DDX17
2.29414e-42	2.4795	0.286	0.14	4.21686e-38	Basal cell	ENSEASG00005009464
2.10107e-34	2.19902	0.252	0.121	3.86197e-30	Basal cell	ENSEASG00005029800
1.27162e-33	1.85529	0.255	0.124	2.33736e-29	Basal cell	SNX5
8.67824e-31	2.1557	0.389	0.253	1.59515e-26	Basal cell	MYCBP2
2.79384e-29	1.63887	0.548	0.448	5.13536e-25	Basal cell	ENSEASG00005012642
1.619e-27	1.98133	0.372	0.241	2.97589e-23	Basal cell	NKTR
5.04853e-27	1.59087	0.497	0.384	9.2797e-23	Basal cell	LUC7L3
1.10542e-25	0.448089	0.155	0.376	2.03188e-21	Basal cell	AKAP9
7.57548e-25	1.92144	0.261	0.148	1.39245e-20	Basal cell	VAPA
2.48557e-23	1.69792	0.418	0.302	4.56872e-19	Basal cell	SFPQ
3.52418e-23	2.34329	0.361	0.262	6.4778e-19	Basal cell	ENSEASG00005034797
1.17304e-22	1.58807	0.261	0.154	2.15616e-18	Basal cell	TRIT1
1.25246e-22	1.4021	0.355	0.239	2.30215e-18	Basal cell	CLK1
2.4585e-22	1.74195	0.398	0.289	4.51898e-18	Basal cell	HNRNPA1
9.57031e-21	1.69803	0.307	0.2	1.75912e-16	Basal cell	ZRANB2
7.56953e-19	1.50459	0.498	0.424	1.39135e-14	Basal cell	RBM39
1.96341e-17	1.66009	0.264	0.167	3.60895e-13	Basal cell	SRSF10
3.82404e-16	1.88804	0.284	0.199	7.02896e-12	Basal cell	PARD3
1.58855e-14	1.70908	0.284	0.198	2.91991e-10	Basal cell	SRRM1
1.21198e-13	1.74044	0.277	0.203	2.22774e-09	Basal cell	EGFR
1.10511e-12	1.72637	0.331	0.257	2.03131e-08	Basal cell	BRWD1
4.78664e-12	1.37432	0.464	0.407	8.79832e-08	Basal cell	SF3B1
1.31018e-11	1.45482	0.334	0.273	2.40824e-07	Basal cell	GLUL
8.17397e-11	1.6022	0.335	0.286	1.50246e-06	Basal cell	ENSEASG00005016844
8.67126e-11	0.613035	0.271	0.469	1.59386e-06	Basal cell	SON
1.1352e-10	0.596374	0.142	0.262	2.08661e-06	Basal cell	SCAPER
1.54978e-08	1.39628	0.273	0.219	0.000284866	Basal cell	GFM1
3.80217e-08	0.653924	0.154	0.26	0.000698877	Basal cell	GPHN
5.24414e-08	0.940029	0.325	0.259	0.000963925	Basal cell	SRSF7
1.38517e-07	0.576203	0.163	0.265	0.00254608	Basal cell	EHBP1
7.33289e-07	1.47025	0.343	0.299	0.0134786	Basal cell	SRSF11
0	4.47436	0.951	0.025	0	Cholangiocyte	LGALS2
0	4.29695	0.854	0.029	0	Cholangiocyte	APOA1
0	4.09968	0.915	0.046	0	Cholangiocyte	ALB
0	4.06127	0.86	0.005	0	Cholangiocyte	ENSEASG00005037253
0	4.05977	0.878	0.022	0	Cholangiocyte	MMP7
0	4.05264	0.945	0.012	0	Cholangiocyte	ENSEASG00005011476
0	3.96559	0.951	0.029	0	Cholangiocyte	ENSEASG00005019140
0	3.77492	0.78	0.009	0	Cholangiocyte	AHSG
0	3.7293	0.915	0.021	0	Cholangiocyte	GCNT3
0	3.65685	0.939	0.016	0	Cholangiocyte	ENSEASG00005038643
0	3.61996	0.744	0.024	0	Cholangiocyte	FGB
0	3.56102	0.939	0.043	0	Cholangiocyte	ANXA4
0	3.48078	0.89	0.053	0	Cholangiocyte	FOS
0	3.47133	0.963	0.045	0	Cholangiocyte	KRT7
0	3.42138	0.939	0.096	0	Cholangiocyte	PIGR
0	3.32632	0.677	0.008	0	Cholangiocyte	ENSEASG00005015826
0	3.32595	0.829	0.034	0	Cholangiocyte	TM4SF1
0	3.28579	0.933	0.094	0	Cholangiocyte	KRT8
0	3.25936	0.957	0.094	0	Cholangiocyte	JUN
0	3.12198	0.97	0.057	0	Cholangiocyte	SPP1
0	3.11439	0.488	0.01	0	Cholangiocyte	ANKRD1
0	3.10177	0.823	0.022	0	Cholangiocyte	TM4SF4
0	3.06993	0.683	0.012	0	Cholangiocyte	ENSEASG00005013569
0	3.06532	0.872	0.056	0	Cholangiocyte	ZFP36
0	3.002	0.756	0.009	0	Cholangiocyte	APOH
0	2.90466	0.872	0.041	0	Cholangiocyte	ENSEASG00005038069
0	2.81938	0.915	0.071	0	Cholangiocyte	CD44
0	2.7967	0.793	0.042	0	Cholangiocyte	EGR1
0	2.76153	0.829	0.055	0	Cholangiocyte	KRT19
0	2.75217	0.835	0.038	0	Cholangiocyte	DUSP1
0	2.74622	0.854	0.044	0	Cholangiocyte	ATF3
0	2.71681	0.335	0.002	0	Cholangiocyte	ENSEASG00005025530
0	2.63918	0.848	0.051	0	Cholangiocyte	JUNB
0	2.63446	0.817	0.055	0	Cholangiocyte	TSPAN8
0	2.62186	0.823	0.025	0	Cholangiocyte	CHI3L1
0	2.59164	0.787	0.027	0	Cholangiocyte	ENSEASG00005019202
0	2.55945	0.732	0.016	0	Cholangiocyte	MLF1
0	2.52652	0.866	0.047	0	Cholangiocyte	ENSEASG00005001081
0	2.52394	0.799	0.031	0	Cholangiocyte	ENSEASG00005021439
0	2.51946	0.689	0.018	0	Cholangiocyte	HRG
0	2.47579	0.811	0.036	0	Cholangiocyte	HES1
0	2.44629	0.805	0.067	0	Cholangiocyte	JUND
0	2.43769	0.854	0.056	0	Cholangiocyte	ENSEASG00005035435
0	2.3588	0.701	0.031	0	Cholangiocyte	ENSEASG00005006120
0	2.32597	0.646	0.035	0	Cholangiocyte	MAFF
0	2.28369	0.848	0.068	0	Cholangiocyte	ENSEASG00005000860
0	2.26708	0.628	0.012	0	Cholangiocyte	ENSEASG00005016555
0	2.2416	0.634	0.014	0	Cholangiocyte	CPB2
0	2.22241	0.64	0.024	0	Cholangiocyte	ENSEASG00005027477
0	2.21853	0.805	0.056	0	Cholangiocyte	PPP1R15A
0	2.19848	0.768	0.031	0	Cholangiocyte	ENSEASG00005033759
0	2.19782	0.799	0.046	0	Cholangiocyte	YWHAH
0	2.19619	0.768	0.034	0	Cholangiocyte	SERPING1
0	2.18797	0.732	0.037	0	Cholangiocyte	LGALS3
0	2.18667	0.72	0.042	0	Cholangiocyte	ENSEASG00005030151
0	2.17982	0.415	0.012	0	Cholangiocyte	FGG
0	2.16193	0.726	0.04	0	Cholangiocyte	EHF
0	2.1459	0.78	0.051	0	Cholangiocyte	ELF3
0	2.10342	0.793	0.056	0	Cholangiocyte	ENSEASG00005000239
0	2.10276	0.622	0.012	0	Cholangiocyte	SFRP5
0	2.05029	0.567	0.008	0	Cholangiocyte	ANXA13
0	2.02064	0.646	0.011	0	Cholangiocyte	VTN
0	2.00595	0.659	0.025	0	Cholangiocyte	MASP2
0	2.00074	0.75	0.056	0	Cholangiocyte	GADD45A
0	1.95464	0.537	0.006	0	Cholangiocyte	NPC1L1
0	1.93948	0.598	0.019	0	Cholangiocyte	PPL
0	1.91771	0.762	0.04	0	Cholangiocyte	ENSEASG00005019199
0	1.9065	0.524	0.022	0	Cholangiocyte	THBS1
0	1.87314	0.695	0.045	0	Cholangiocyte	ENSEASG00005037227
0	1.82152	0.591	0.031	0	Cholangiocyte	KLF5
0	1.81191	0.585	0.033	0	Cholangiocyte	ENSEASG00005011067
0	1.79513	0.671	0.026	0	Cholangiocyte	ANXA3
0	1.7937	0.585	0.027	0	Cholangiocyte	CCN1
0	1.78541	0.445	0.006	0	Cholangiocyte	ENSEASG00005019142
0	1.75582	0.659	0.032	0	Cholangiocyte	ENSEASG00005001262
0	1.74137	0.604	0.028	0	Cholangiocyte	VASN
0	1.71103	0.695	0.043	0	Cholangiocyte	PDLIM1
0	1.69797	0.537	0.024	0	Cholangiocyte	TES
0	1.66933	0.53	0.013	0	Cholangiocyte	PLAT
0	1.65779	0.579	0.032	0	Cholangiocyte	TNFRSF12A
0	1.63873	0.585	0.03	0	Cholangiocyte	DNAJB1
0	1.61935	0.372	0.004	0	Cholangiocyte	ENSEASG00005000728
0	1.61384	0.53	0.013	0	Cholangiocyte	EPHA2
0	1.56692	0.659	0.039	0	Cholangiocyte	ENSEASG00005023013
0	1.56321	0.341	0.008	0	Cholangiocyte	FLRT3
0	1.55817	0.555	0.015	0	Cholangiocyte	ENSEASG00005027331
0	1.54796	0.341	0.008	0	Cholangiocyte	SPP2
0	1.52919	0.482	0.007	0	Cholangiocyte	FOSB
0	1.5048	0.598	0.034	0	Cholangiocyte	SERTAD1
0	1.50091	0.445	0.009	0	Cholangiocyte	TMEM45B
0	1.49642	0.409	0.007	0	Cholangiocyte	ENSEASG00005006103
0	1.47475	0.549	0.025	0	Cholangiocyte	CXCL16
0	1.45058	0.427	0.01	0	Cholangiocyte	FOXJ1
0	1.434	0.463	0.019	0	Cholangiocyte	SOCS3
0	1.42793	0.445	0.005	0	Cholangiocyte	ONECUT2
0	1.39694	0.5	0.019	0	Cholangiocyte	RGCC
0	1.38842	0.482	0.024	0	Cholangiocyte	ALDH1A3
0	1.31708	0.482	0.013	0	Cholangiocyte	SOX9
0	1.29593	0.348	0.005	0	Cholangiocyte	EDN1
0	1.22683	0.256	0.005	0	Cholangiocyte	ENSEASG00005024358
0	1.20421	0.396	0.012	0	Cholangiocyte	PMEPA1
0	1.20109	0.409	0.014	0	Cholangiocyte	LPCAT2
0	1.20078	0.433	0.015	0	Cholangiocyte	ENSEASG00005035060
0	1.19365	0.512	0.024	0	Cholangiocyte	ENSEASG00005038534
0	1.19025	0.427	0.017	0	Cholangiocyte	ENSEASG00005009250
0	1.17873	0.445	0.02	0	Cholangiocyte	ENSEASG00005026323
0	1.15046	0.299	0.002	0	Cholangiocyte	RTL3
0	1.14498	0.323	0.011	0	Cholangiocyte	KNG1
0	1.12233	0.311	0.005	0	Cholangiocyte	ENSEASG00005013656
0	1.08293	0.293	0.006	0	Cholangiocyte	ENSEASG00005004456
0	1.05843	0.354	0.01	0	Cholangiocyte	ENSEASG00005012717
0	1.0389	0.451	0.019	0	Cholangiocyte	MYADM
0	1.02867	0.36	0.01	0	Cholangiocyte	FOXA1
0	1.02744	0.384	0.011	0	Cholangiocyte	RNASE4
0	1.01945	0.378	0.008	0	Cholangiocyte	HHEX
0	0.947413	0.329	0.006	0	Cholangiocyte	ENSEASG00005010553
0	0.889096	0.293	0.006	0	Cholangiocyte	ENSEASG00005032002
0	0.861045	0.28	0.005	0	Cholangiocyte	CCDC160
0	0.839183	0.28	0.004	0	Cholangiocyte	ENSEASG00005023973
0	0.82928	0.268	0.003	0	Cholangiocyte	HENMT1
0	0.825798	0.323	0.005	0	Cholangiocyte	ENSEASG00005025003
0	0.807271	0.335	0.01	0	Cholangiocyte	TPBG
0	0.782512	0.317	0.01	0	Cholangiocyte	PSMB8
0	0.739649	0.293	0.004	0	Cholangiocyte	ENSEASG00005006566
0	0.665693	0.268	0.007	0	Cholangiocyte	VCAM1
0	0.555464	0.256	0.003	0	Cholangiocyte	ENSEASG00005023902
0	0.48574	0.293	0.009	0	Cholangiocyte	ENSEASG00005026915
1.05604e-306	2.83108	0.902	0.086	1.94111e-302	Cholangiocyte	ANXA1
1.54961e-305	1.23839	0.524	0.028	2.84833e-301	Cholangiocyte	WFDC2
2.04914e-305	0.862802	0.323	0.011	3.76652e-301	Cholangiocyte	SLC16A11
2.44188e-305	2.4279	0.799	0.063	4.48842e-301	Cholangiocyte	TFF2
7.76037e-298	2.09912	0.707	0.053	1.42643e-293	Cholangiocyte	ENSEASG00005017644
3.31382e-293	1.63381	0.677	0.048	6.09114e-289	Cholangiocyte	CCDC88A
2.41347e-289	1.6544	0.671	0.049	4.4362e-285	Cholangiocyte	ENSEASG00005024412
9.15458e-288	1.20027	0.293	0.01	1.6827e-283	Cholangiocyte	HS3ST1
1.75744e-286	1.46676	0.463	0.024	3.23035e-282	Cholangiocyte	ENC1
5.20488e-286	1.74591	0.665	0.048	9.5671e-282	Cholangiocyte	CX3CL1
5.33993e-283	2.23497	0.86	0.082	9.81532e-279	Cholangiocyte	ENSEASG00005033370
1.70312e-282	1.0947	0.36	0.015	3.1305e-278	Cholangiocyte	EGR2
4.15063e-277	2.30362	0.835	0.08	7.62927e-273	Cholangiocyte	ENSEASG00005029569
6.8634e-277	0.592082	0.287	0.009	1.26156e-272	Cholangiocyte	ENSEASG00005024430
8.82553e-277	1.33345	0.537	0.033	1.62222e-272	Cholangiocyte	ENSEASG00005005384
2.01211e-273	0.999056	0.354	0.014	3.69846e-269	Cholangiocyte	ABCB1
2.39589e-272	0.756735	0.305	0.011	4.40389e-268	Cholangiocyte	ENSEASG00005009887
1.06894e-271	1.80903	0.72	0.06	1.96481e-267	Cholangiocyte	ENSEASG00005032457
1.64307e-271	2.37795	0.799	0.075	3.02013e-267	Cholangiocyte	KRT18
1.74234e-271	0.961748	0.305	0.011	3.20259e-267	Cholangiocyte	FAS
1.82205e-270	1.10723	0.415	0.02	3.34911e-266	Cholangiocyte	RFTN1
9.30053e-270	1.3745	0.457	0.024	1.70953e-265	Cholangiocyte	C21orf62
4.2219e-269	2.22893	0.902	0.096	7.76027e-265	Cholangiocyte	ENSEASG00005032101
1.60592e-268	2.41915	0.793	0.072	2.95185e-264	Cholangiocyte	IER3
7.34268e-268	0.951801	0.311	0.011	1.34966e-263	Cholangiocyte	ENSEASG00005027419
2.08289e-267	2.7519	0.927	0.107	3.82856e-263	Cholangiocyte	APLP2
4.09921e-265	1.55065	0.427	0.022	7.53476e-261	Cholangiocyte	PHLDA1
3.95339e-264	2.27899	0.5	0.03	7.26673e-260	Cholangiocyte	TGFB2
9.60722e-263	2.51811	0.811	0.079	1.7659e-258	Cholangiocyte	CLDN4
1.27517e-262	2.33119	0.78	0.073	2.34389e-258	Cholangiocyte	S100A6
3.40554e-261	1.47949	0.598	0.042	6.25972e-257	Cholangiocyte	JPT1
1.06809e-260	1.67961	0.726	0.062	1.96325e-256	Cholangiocyte	CLDN7
3.70984e-260	1.01991	0.36	0.016	6.81905e-256	Cholangiocyte	TCF7L1
1.2943e-257	1.91456	0.726	0.063	2.37905e-253	Cholangiocyte	ENSEASG00005014127
3.31615e-256	1.2282	0.451	0.025	6.09541e-252	Cholangiocyte	SHROOM3
6.69468e-255	1.16597	0.427	0.022	1.23055e-250	Cholangiocyte	LURAP1L
3.04015e-254	1.36828	0.573	0.04	5.5881e-250	Cholangiocyte	PLBD1
5.91846e-249	0.785977	0.287	0.011	1.08787e-244	Cholangiocyte	ENSEASG00005025760
3.82378e-248	1.78039	0.646	0.051	7.02848e-244	Cholangiocyte	IER5
8.09265e-242	1.03328	0.439	0.025	1.48751e-237	Cholangiocyte	ENSEASG00005028457
5.37314e-241	0.817672	0.268	0.009	9.87637e-237	Cholangiocyte	AMDHD1
1.02177e-238	0.993095	0.402	0.021	1.87812e-234	Cholangiocyte	SPA17
5.50929e-238	1.98786	0.866	0.095	1.01266e-233	Cholangiocyte	LMNA
1.38476e-237	1.77271	0.726	0.066	2.54533e-233	Cholangiocyte	PRXL2A
8.82911e-236	1.39978	0.506	0.033	1.62288e-231	Cholangiocyte	VIM
4.20751e-235	1.96226	0.823	0.086	7.73382e-231	Cholangiocyte	IER2
8.0436e-232	2.02918	0.72	0.069	1.47849e-227	Cholangiocyte	TUBA1C
9.0223e-231	0.85173	0.317	0.014	1.65839e-226	Cholangiocyte	ENSEASG00005038410
2.57031e-230	1.28764	0.5	0.033	4.72449e-226	Cholangiocyte	ENSEASG00005029914
4.64277e-230	1.82606	0.689	0.062	8.53387e-226	Cholangiocyte	HEXIM1
9.94425e-230	0.902342	0.378	0.019	1.82785e-225	Cholangiocyte	CSRNP1
2.07305e-229	1.43042	0.604	0.048	3.81047e-225	Cholangiocyte	LAD1
4.18762e-229	1.39754	0.604	0.048	7.69727e-225	Cholangiocyte	KLF10
3.92634e-225	2.02134	0.848	0.096	7.21701e-221	Cholangiocyte	DNAJA1
3.9326e-221	0.788647	0.28	0.011	7.22851e-217	Cholangiocyte	SH3KBP1
1.16582e-220	1.65607	0.713	0.069	2.14289e-216	Cholangiocyte	CD9
4.26006e-220	1.72763	0.762	0.079	7.83042e-216	Cholangiocyte	ENSEASG00005033971
1.68371e-217	1.40972	0.689	0.065	3.09482e-213	Cholangiocyte	CTSS
3.19451e-216	0.692565	0.25	0.009	5.87183e-212	Cholangiocyte	SNX8
2.11625e-214	1.06952	0.451	0.029	3.88988e-210	Cholangiocyte	ST3GAL4
2.33376e-214	1.16181	0.47	0.032	4.28969e-210	Cholangiocyte	ENSEASG00005006439
3.4266e-214	1.47797	0.652	0.059	6.29844e-210	Cholangiocyte	TMEM98
4.57209e-214	1.7654	0.744	0.077	8.40397e-210	Cholangiocyte	CXADR
6.23899e-213	0.771961	0.378	0.021	1.14679e-208	Cholangiocyte	ENSEASG00005033635
1.03369e-211	1.80346	0.762	0.083	1.90003e-207	Cholangiocyte	CLIC1
1.12703e-211	1.47917	0.61	0.052	2.0716e-207	Cholangiocyte	LAMB3
1.22825e-211	1.63487	0.732	0.075	2.25765e-207	Cholangiocyte	PFKP
4.23263e-210	1.36993	0.585	0.049	7.78e-206	Cholangiocyte	SDC4
5.64856e-210	0.981997	0.299	0.013	1.03826e-205	Cholangiocyte	MLPH
7.60659e-210	0.748036	0.287	0.012	1.39817e-205	Cholangiocyte	PNPLA2
4.64979e-208	1.80587	0.774	0.087	8.54677e-204	Cholangiocyte	ENSEASG00005014316
1.68045e-207	0.621418	0.256	0.01	3.08884e-203	Cholangiocyte	ENSEASG00005004849
2.74276e-207	0.944989	0.384	0.022	5.04146e-203	Cholangiocyte	GPRC5C
6.96314e-207	1.62285	0.604	0.053	1.27989e-202	Cholangiocyte	SLC44A4
1.29852e-206	0.771082	0.256	0.01	2.38681e-202	Cholangiocyte	GC
1.78431e-206	1.91274	0.829	0.099	3.27974e-202	Cholangiocyte	ENSEASG00005016318
1.81446e-203	0.750586	0.256	0.01	3.33515e-199	Cholangiocyte	GNG12
1.41294e-200	0.738499	0.311	0.015	2.59712e-196	Cholangiocyte	BIRC3
1.90928e-200	1.30784	0.652	0.063	3.50944e-196	Cholangiocyte	ENSEASG00005033329
2.08458e-200	0.913772	0.537	0.043	3.83166e-196	Cholangiocyte	BEST1
2.59744e-200	1.40107	0.579	0.05	4.77435e-196	Cholangiocyte	PTP4A1
1.4563e-199	1.22127	0.47	0.034	2.67682e-195	Cholangiocyte	ENSEASG00005004417
1.61933e-199	1.17334	0.506	0.039	2.97649e-195	Cholangiocyte	IRF1
1.18859e-198	1.52218	0.5	0.038	2.18475e-194	Cholangiocyte	TMEM51
2.01962e-198	1.53942	0.585	0.052	3.71227e-194	Cholangiocyte	ETS2
3.69682e-197	1.54516	0.634	0.06	6.79512e-193	Cholangiocyte	FAM111B
6.02804e-195	1.28203	0.415	0.027	1.10801e-190	Cholangiocyte	ENSEASG00005019697
8.23246e-194	0.932729	0.488	0.037	1.51321e-189	Cholangiocyte	ENSEASG00005004133
5.30987e-192	1.44193	0.738	0.083	9.76007e-188	Cholangiocyte	TLCD1
1.19668e-191	0.684821	0.341	0.019	2.19961e-187	Cholangiocyte	RUNX1
1.63444e-191	1.5889	0.768	0.091	3.00426e-187	Cholangiocyte	ENSEASG00005005188
3.29103e-191	1.321	0.488	0.038	6.04925e-187	Cholangiocyte	GMNN
3.18525e-189	1.38783	0.61	0.058	5.8548e-185	Cholangiocyte	MARCKSL1
8.28751e-189	1.98786	0.768	0.094	1.52333e-184	Cholangiocyte	ENSEASG00005015476
1.20495e-188	1.86809	0.768	0.095	2.21481e-184	Cholangiocyte	PFDN5
6.4782e-187	0.997735	0.378	0.023	1.19076e-182	Cholangiocyte	IL7
6.65884e-186	1.67459	0.732	0.085	1.22396e-181	Cholangiocyte	ENSEASG00005002806
3.23601e-185	0.978254	0.476	0.037	5.94812e-181	Cholangiocyte	ENSEASG00005007490
2.42335e-184	1.9931	0.829	0.113	4.45435e-180	Cholangiocyte	TXN
1.28158e-183	0.745875	0.354	0.021	2.35568e-179	Cholangiocyte	STK17A
6.4826e-183	0.75845	0.256	0.011	1.19157e-178	Cholangiocyte	HLA-DMB
5.72141e-182	2.27607	0.957	0.162	1.05165e-177	Cholangiocyte	EPCAM
1.05526e-181	1.21414	0.622	0.062	1.93968e-177	Cholangiocyte	TUBA4A
1.10461e-181	1.60876	0.689	0.075	2.03039e-177	Cholangiocyte	PPP1R10
5.71618e-181	1.08652	0.421	0.03	1.05069e-176	Cholangiocyte	ENSEASG00005024501
2.75634e-180	1.74972	0.78	0.097	5.06643e-176	Cholangiocyte	DSP
3.13004e-180	1.98081	0.872	0.126	5.75332e-176	Cholangiocyte	MYL12A
4.21157e-180	1.14332	0.512	0.043	7.74129e-176	Cholangiocyte	ENSEASG00005029736
3.42327e-179	2.20182	0.909	0.142	6.29232e-175	Cholangiocyte	TUBA1B
6.61667e-177	0.876285	0.384	0.026	1.21621e-172	Cholangiocyte	ENSEASG00005033103
4.10986e-175	1.59105	0.61	0.062	7.55433e-171	Cholangiocyte	CFB
2.48907e-173	0.853061	0.384	0.026	4.57515e-169	Cholangiocyte	CBX4
8.1605e-173	0.653729	0.402	0.028	1.49998e-168	Cholangiocyte	ENSEASG00005034914
1.50634e-172	1.14182	0.585	0.058	2.76879e-168	Cholangiocyte	ENSEASG00005034498
1.18075e-171	1.0796	0.506	0.044	2.17033e-167	Cholangiocyte	S100A14
6.31879e-171	1.64292	0.811	0.109	1.16146e-166	Cholangiocyte	EIF4A1
2.94275e-169	0.671559	0.323	0.019	5.40907e-165	Cholangiocyte	ENSEASG00005017867
8.21773e-169	1.31264	0.61	0.065	1.5105e-164	Cholangiocyte	MYL12B
9.72818e-169	1.01496	0.628	0.067	1.78814e-164	Cholangiocyte	ENSEASG00005035372
7.33312e-168	1.29932	0.671	0.076	1.3479e-163	Cholangiocyte	ENSEASG00005023172
3.20858e-166	0.608826	0.268	0.014	5.89769e-162	Cholangiocyte	PIM2
3.26512e-166	2.07038	0.591	0.063	6.00161e-162	Cholangiocyte	ENSEASG00005022334
8.0506e-166	0.942846	0.524	0.049	1.47978e-161	Cholangiocyte	ENSEASG00005002614
2.08777e-165	0.965857	0.341	0.022	3.83753e-161	Cholangiocyte	DUSP5
2.3763e-165	1.11865	0.604	0.063	4.36788e-161	Cholangiocyte	FGD5
1.06769e-164	0.84756	0.354	0.023	1.96253e-160	Cholangiocyte	TNFRSF21
2.1303e-164	1.4546	0.64	0.072	3.91571e-160	Cholangiocyte	ENSEASG00005000156
3.6449e-164	1.90811	0.872	0.137	6.6997e-160	Cholangiocyte	ENSEASG00005031616
5.55086e-164	2.55147	0.994	0.21	1.0203e-159	Cholangiocyte	ENSEASG00005017355
6.61894e-164	0.949344	0.427	0.033	1.21663e-159	Cholangiocyte	SPTSSA
2.69308e-163	0.549216	0.274	0.014	4.95016e-159	Cholangiocyte	CLDN6
9.13157e-162	0.763341	0.323	0.02	1.67847e-157	Cholangiocyte	ENSEASG00005027814
2.36899e-160	0.8129	0.354	0.024	4.35445e-156	Cholangiocyte	TIPARP
2.06061e-159	1.20443	0.744	0.095	3.78761e-155	Cholangiocyte	PNRC1
2.34085e-159	0.759554	0.402	0.031	4.30271e-155	Cholangiocyte	GALNT12
8.78247e-159	0.957059	0.512	0.048	1.61431e-154	Cholangiocyte	SLC38A2
5.12074e-158	1.08436	0.28	0.016	9.41243e-154	Cholangiocyte	TRIB1
5.96207e-158	1.94487	0.726	0.097	1.09589e-153	Cholangiocyte	CA2
9.96639e-158	0.902396	0.262	0.014	1.83192e-153	Cholangiocyte	ITGB4
2.29484e-157	2.2604	0.866	0.151	4.21815e-153	Cholangiocyte	TUBB4B
2.84256e-157	1.65418	0.671	0.081	5.2249e-153	Cholangiocyte	KLF6
1.03064e-156	1.25114	0.61	0.068	1.89442e-152	Cholangiocyte	ZBTB22
3.05288e-156	0.653561	0.262	0.014	5.6115e-152	Cholangiocyte	ENSEASG00005015500
7.07803e-156	0.931686	0.39	0.029	1.30101e-151	Cholangiocyte	TENT5B
1.12598e-155	0.690698	0.293	0.017	2.06966e-151	Cholangiocyte	UBE2S
2.11216e-155	2.21846	0.866	0.147	3.88236e-151	Cholangiocyte	ENSEASG00005031687
5.98144e-155	1.05013	0.518	0.05	1.09945e-150	Cholangiocyte	JAG1
9.09314e-155	0.990213	0.506	0.049	1.67141e-150	Cholangiocyte	CAPNS1
1.01397e-154	1.03025	0.561	0.058	1.86378e-150	Cholangiocyte	ZFAND5
1.22048e-154	1.66508	0.713	0.094	2.24336e-150	Cholangiocyte	CCNI
7.21259e-154	2.02717	0.738	0.101	1.32575e-149	Cholangiocyte	NFKBIZ
7.41139e-154	0.999133	0.451	0.039	1.36229e-149	Cholangiocyte	HTRA1
2.09575e-153	1.58614	0.756	0.106	3.85219e-149	Cholangiocyte	BZW1
3.26362e-153	2.4013	0.915	0.176	5.99886e-149	Cholangiocyte	CALM2
4.61216e-153	1.03216	0.396	0.031	8.4776e-149	Cholangiocyte	KIFC3
2.8593e-152	1.01918	0.305	0.019	5.25567e-148	Cholangiocyte	ITPKC
4.4348e-152	0.788006	0.274	0.015	8.15161e-148	Cholangiocyte	ENSEASG00005021506
1.40029e-151	1.32475	0.598	0.067	2.57388e-147	Cholangiocyte	IL6ST
2.40911e-151	0.995652	0.396	0.031	4.42818e-147	Cholangiocyte	ENSEASG00005012139
3.834e-151	0.761564	0.305	0.019	7.04728e-147	Cholangiocyte	ENSEASG00005037564
1.83008e-150	0.901124	0.274	0.016	3.36386e-146	Cholangiocyte	SLC5A1
4.94552e-150	1.08884	0.457	0.042	9.09036e-146	Cholangiocyte	ENSEASG00005030127
5.76046e-150	0.885337	0.402	0.032	1.05883e-145	Cholangiocyte	ENSEASG00005007371
6.35575e-150	2.23086	0.884	0.168	1.16825e-145	Cholangiocyte	C8orf89
7.48448e-150	0.998402	0.439	0.038	1.37572e-145	Cholangiocyte	MYC
2.90724e-149	0.911461	0.354	0.026	5.34381e-145	Cholangiocyte	NECTIN2
1.18757e-148	2.00549	0.884	0.159	2.18286e-144	Cholangiocyte	SDK1
1.63699e-147	1.33692	0.854	0.137	3.00896e-143	Cholangiocyte	ENSEASG00005035219
2.01616e-147	1.21578	0.567	0.062	3.7059e-143	Cholangiocyte	IFRD1
2.64679e-147	1.64934	0.848	0.138	4.86506e-143	Cholangiocyte	ENSEASG00005004340
4.36411e-147	1.48765	0.841	0.134	8.02166e-143	Cholangiocyte	ENSEASG00005005960
2.50071e-146	0.426861	0.329	0.023	4.59656e-142	Cholangiocyte	FAM3D
2.69025e-146	0.999343	0.402	0.033	4.94495e-142	Cholangiocyte	TRIP6
6.16957e-146	1.32662	0.616	0.074	1.13403e-141	Cholangiocyte	ENSEASG00005007495
1.09398e-145	1.6092	0.854	0.138	2.01084e-141	Cholangiocyte	RPL26
1.35946e-145	0.861119	0.311	0.02	2.49882e-141	Cholangiocyte	STBD1
2.1428e-145	1.3646	0.799	0.12	3.93868e-141	Cholangiocyte	TAGLN2
3.51668e-145	2.06999	0.841	0.147	6.464e-141	Cholangiocyte	ENSEASG00005011903
6.51464e-145	0.826398	0.39	0.031	1.19746e-140	Cholangiocyte	EID1
2.08407e-144	1.33153	0.744	0.105	3.83073e-140	Cholangiocyte	NAP1L1
2.49971e-144	1.23163	0.726	0.1	4.59472e-140	Cholangiocyte	CD81
3.81502e-144	0.866759	0.354	0.026	7.01239e-140	Cholangiocyte	MARCKS
6.03251e-144	0.8826	0.415	0.035	1.10884e-139	Cholangiocyte	TINAGL1
8.11198e-144	1.00875	0.482	0.047	1.49106e-139	Cholangiocyte	ENSEASG00005002478
1.19432e-143	0.752915	0.488	0.048	2.19527e-139	Cholangiocyte	GSN
8.04427e-143	1.23058	0.506	0.053	1.47862e-138	Cholangiocyte	TAX1BP3
1.6041e-142	0.761725	0.451	0.042	2.9485e-138	Cholangiocyte	BRCC3
3.13109e-142	1.18814	0.573	0.065	5.75525e-138	Cholangiocyte	AZIN1
9.55902e-142	1.35133	0.585	0.068	1.75704e-137	Cholangiocyte	PLA1A
1.19809e-141	0.906087	0.433	0.039	2.20221e-137	Cholangiocyte	ENSEASG00005032697
5.23479e-141	1.37362	0.793	0.122	9.62208e-137	Cholangiocyte	KARS1
9.38039e-141	1.45056	0.72	0.103	1.72421e-136	Cholangiocyte	ARF4
7.16493e-140	1.42833	0.738	0.109	1.31698e-135	Cholangiocyte	ENSEASG00005000618
1.12829e-139	2.89778	0.988	0.27	2.0739e-135	Cholangiocyte	ENSEASG00005005734
6.70554e-139	1.23186	0.5	0.051	1.23255e-134	Cholangiocyte	ONECUT1
5.36597e-138	0.76234	0.311	0.022	9.86319e-134	Cholangiocyte	ENSEASG00005007833
9.87926e-138	1.56465	0.793	0.126	1.81591e-133	Cholangiocyte	RAC1
1.75574e-137	0.782329	0.433	0.04	3.22722e-133	Cholangiocyte	B4GALT4
6.04115e-137	1.52974	0.494	0.052	1.11042e-132	Cholangiocyte	ENSEASG00005027355
2.19155e-136	1.51267	0.677	0.094	4.02828e-132	Cholangiocyte	TPM3
4.17838e-136	1.35774	0.524	0.058	7.68028e-132	Cholangiocyte	ENSEASG00005013504
7.6906e-136	1.71373	0.854	0.153	1.41361e-131	Cholangiocyte	PTGES3
8.23411e-136	1.94857	0.921	0.189	1.51351e-131	Cholangiocyte	MYL6
3.29887e-135	0.772476	0.64	0.082	6.06366e-131	Cholangiocyte	ENSEASG00005028930
3.41629e-134	0.932003	0.451	0.044	6.27949e-130	Cholangiocyte	P4HA2
1.44816e-133	1.61868	0.951	0.202	2.66186e-129	Cholangiocyte	ANXA2
8.85973e-133	0.605345	0.335	0.026	1.62851e-128	Cholangiocyte	MLLT3
2.8914e-132	0.922329	0.482	0.05	5.31469e-128	Cholangiocyte	BTG3
2.9202e-132	1.54529	0.799	0.132	5.36762e-128	Cholangiocyte	EIF3K
3.27479e-132	0.653463	0.366	0.03	6.01939e-128	Cholangiocyte	ENSEASG00005020393
4.61028e-132	0.869118	0.305	0.021	8.47415e-128	Cholangiocyte	SLC26A2
4.70207e-132	1.54061	0.665	0.094	8.64288e-128	Cholangiocyte	ALAS1
7.79471e-132	0.884113	0.47	0.048	1.43275e-127	Cholangiocyte	ENSEASG00005038575
1.29652e-131	1.18697	0.415	0.038	2.38313e-127	Cholangiocyte	INPP1
2.09328e-131	0.788523	0.409	0.037	3.84766e-127	Cholangiocyte	TUBB
4.94386e-130	1.24832	0.518	0.059	9.08731e-126	Cholangiocyte	GFPT1
6.69457e-130	1.68595	0.829	0.144	1.23053e-125	Cholangiocyte	CCNL1
1.42945e-129	1.21941	0.616	0.08	2.62747e-125	Cholangiocyte	SLC1A5
1.645e-128	1.43368	0.744	0.117	3.02368e-124	Cholangiocyte	CTNNB1
1.66063e-128	0.73058	0.482	0.05	3.05241e-124	Cholangiocyte	GATA6
1.39913e-127	0.832764	0.36	0.03	2.57173e-123	Cholangiocyte	SH2D4A
2.43149e-127	0.858449	0.36	0.03	4.46932e-123	Cholangiocyte	SPAG6
1.0707e-126	1.13194	0.53	0.063	1.96806e-122	Cholangiocyte	HNRNPA0
6.08623e-126	1.05004	0.384	0.035	1.11871e-121	Cholangiocyte	CRIP2
6.24557e-125	2.38567	0.976	0.267	1.148e-120	Cholangiocyte	UBB
6.49811e-125	2.04796	0.939	0.215	1.19442e-120	Cholangiocyte	PABPC1
7.96019e-125	0.658547	0.293	0.021	1.46316e-120	Cholangiocyte	SHROOM1
1.86538e-124	0.503341	0.274	0.018	3.42875e-120	Cholangiocyte	TIMP2
1.87497e-124	0.888598	0.366	0.032	3.44638e-120	Cholangiocyte	CAPN2
2.00464e-124	1.0272	0.665	0.095	3.68473e-120	Cholangiocyte	EIF3H
3.12142e-124	1.24799	0.372	0.033	5.73748e-120	Cholangiocyte	CAMK2N1
3.9651e-124	0.779226	0.341	0.028	7.28825e-120	Cholangiocyte	BHLHE40
1.06897e-123	0.80593	0.268	0.018	1.96487e-119	Cholangiocyte	LTBP3
1.15525e-123	1.16859	0.573	0.074	2.12346e-119	Cholangiocyte	ENSEASG00005028881
1.96766e-123	0.745751	0.378	0.034	3.61675e-119	Cholangiocyte	ENSEASG00005009275
1.50378e-122	0.483505	0.274	0.019	2.7641e-118	Cholangiocyte	MAP4K1
1.59895e-122	2.42659	0.878	0.213	2.93903e-118	Cholangiocyte	ENSEASG00005028709
3.78234e-122	0.739421	0.494	0.056	6.95233e-118	Cholangiocyte	RFC4
1.14905e-121	1.01098	0.61	0.083	2.11207e-117	Cholangiocyte	ENSEASG00005012572
3.43674e-121	0.900268	0.695	0.105	6.31707e-117	Cholangiocyte	AHNAK
1.77568e-120	0.989026	0.329	0.027	3.26388e-116	Cholangiocyte	LRRC42
2.71757e-120	0.901023	0.268	0.018	4.99517e-116	Cholangiocyte	BCAS1
4.55701e-120	0.787867	0.341	0.029	8.37624e-116	Cholangiocyte	KLF11
1.28417e-119	1.95753	0.939	0.221	2.36044e-115	Cholangiocyte	ENSEASG00005028410
1.94725e-119	0.806036	0.421	0.042	3.57924e-115	Cholangiocyte	IFITM5
2.40373e-119	1.01529	0.646	0.092	4.4183e-115	Cholangiocyte	ENSEASG00005034643
3.51286e-119	1.81164	0.939	0.222	6.45698e-115	Cholangiocyte	RPL28
9.06077e-119	4.44891	0.323	0.028	1.66546e-114	Cholangiocyte	Lyz
2.16298e-118	1.10835	0.726	0.115	3.97577e-114	Cholangiocyte	BTG1
3.06804e-118	0.739813	0.335	0.028	5.63937e-114	Cholangiocyte	NABP1
5.09648e-118	0.816437	0.409	0.041	9.36784e-114	Cholangiocyte	MAPRE1
7.93067e-118	0.597031	0.433	0.045	1.45774e-113	Cholangiocyte	ENSEASG00005034976
1.307e-117	1.24731	0.774	0.133	2.40239e-113	Cholangiocyte	PCBP1
1.93895e-117	1.18192	0.793	0.139	3.56399e-113	Cholangiocyte	ENSEASG00005013355
2.23763e-117	1.8787	0.628	0.096	4.11298e-113	Cholangiocyte	HSPH1
2.48617e-117	2.18806	0.89	0.21	4.56984e-113	Cholangiocyte	HSPE1
4.65496e-117	0.990288	0.463	0.051	8.55629e-113	Cholangiocyte	LMCD1
1.41809e-116	1.81463	0.866	0.175	2.60659e-112	Cholangiocyte	BRD2
2.84274e-116	1.13542	0.64	0.094	5.22524e-112	Cholangiocyte	DDR1
3.56359e-116	0.820301	0.274	0.02	6.55024e-112	Cholangiocyte	CKS2
8.54613e-116	0.930886	0.348	0.031	1.57086e-111	Cholangiocyte	DHRS7
2.6222e-115	1.08608	0.579	0.078	4.81986e-111	Cholangiocyte	ENSEASG00005012417
3.45744e-115	2.05772	0.957	0.254	6.35512e-111	Cholangiocyte	ENSEASG00005026677
5.05617e-115	1.09189	0.567	0.076	9.29375e-111	Cholangiocyte	CDH1
1.55925e-114	0.601484	0.366	0.034	2.86607e-110	Cholangiocyte	CCDC107
5.54166e-114	0.964573	0.72	0.119	1.01861e-109	Cholangiocyte	LAPTM4A
1.5308e-113	0.832165	0.366	0.035	2.81375e-109	Cholangiocyte	GTF2A2
2.02107e-113	1.11511	0.47	0.055	3.71492e-109	Cholangiocyte	ENSEASG00005004910
3.6034e-113	1.0628	0.585	0.082	6.6234e-109	Cholangiocyte	ENSEASG00005000369
8.22968e-113	0.635546	0.323	0.028	1.5127e-108	Cholangiocyte	EFEMP2
1.03593e-112	1.13665	0.598	0.085	1.90415e-108	Cholangiocyte	CYCS
1.38231e-112	0.513171	0.439	0.048	2.54083e-108	Cholangiocyte	ENSEASG00005005317
1.69114e-112	1.46792	0.75	0.134	3.10849e-108	Cholangiocyte	ENSEASG00005020152
2.55286e-112	2.06685	0.939	0.255	4.6924e-108	Cholangiocyte	RPS20
9.52515e-112	1.95551	0.945	0.247	1.75082e-107	Cholangiocyte	RPL22
1.67535e-111	0.839206	0.451	0.051	3.07946e-107	Cholangiocyte	STOM
3.05397e-111	1.24622	0.646	0.1	5.61351e-107	Cholangiocyte	ENSEASG00005036575
5.76934e-111	0.853116	0.366	0.035	1.06046e-106	Cholangiocyte	ARL4D
1.4888e-110	1.07745	0.555	0.075	2.73657e-106	Cholangiocyte	GADD45B
1.92008e-110	1.34731	0.665	0.108	3.52929e-106	Cholangiocyte	SNX3
2.32857e-110	0.921372	0.433	0.048	4.28015e-106	Cholangiocyte	TP53
6.76575e-110	0.731587	0.53	0.069	1.24361e-105	Cholangiocyte	WDR1
7.26102e-110	0.914061	0.305	0.025	1.33465e-105	Cholangiocyte	DUSP6
3.33861e-109	0.911416	0.53	0.07	6.1367e-105	Cholangiocyte	MAGED2
6.99617e-109	1.12042	0.665	0.106	1.28597e-104	Cholangiocyte	TXNDC17
9.18855e-109	0.89719	0.372	0.037	1.68895e-104	Cholangiocyte	MPHOSPH6
1.2436e-108	0.679084	0.317	0.027	2.28587e-104	Cholangiocyte	ENSEASG00005024380
1.71692e-108	0.700325	0.555	0.076	3.15587e-104	Cholangiocyte	ENSEASG00005037824
3.54781e-108	1.01317	0.47	0.057	6.52124e-104	Cholangiocyte	RAB11A
5.55938e-108	0.609127	0.396	0.041	1.02187e-103	Cholangiocyte	GCKR
6.66414e-108	1.60558	0.793	0.159	1.22494e-103	Cholangiocyte	ENSEASG00005009615
6.88941e-108	0.828858	0.378	0.038	1.26634e-103	Cholangiocyte	ENSEASG00005029499
9.42634e-108	1.1219	0.659	0.106	1.73266e-103	Cholangiocyte	ENSEASG00005022813
1.40974e-107	0.294811	0.25	0.018	2.59124e-103	Cholangiocyte	CD74
4.37278e-107	1.3116	0.756	0.139	8.0376e-103	Cholangiocyte	ST13
1.23067e-106	0.793977	0.323	0.029	2.26209e-102	Cholangiocyte	HSPB8
1.60443e-106	0.624362	0.299	0.025	2.9491e-102	Cholangiocyte	PROM1
1.95457e-106	1.39755	0.78	0.151	3.5927e-102	Cholangiocyte	ENSEASG00005035244
3.13086e-106	1.91573	0.97	0.284	5.75484e-102	Cholangiocyte	B3GNT2
1.16747e-105	0.956223	0.384	0.04	2.14594e-101	Cholangiocyte	OAT
2.49869e-105	1.0156	0.579	0.085	4.59284e-101	Cholangiocyte	PDCD6IP
3.53909e-105	1.16207	0.604	0.091	6.50521e-101	Cholangiocyte	LAMA5
4.47073e-105	1.46639	0.72	0.131	8.21764e-101	Cholangiocyte	ENSEASG00005017099
7.21928e-105	0.882443	0.463	0.057	1.32698e-100	Cholangiocyte	RNASET2
1.16185e-104	1.39717	0.677	0.116	2.13559e-100	Cholangiocyte	VMP1
2.50972e-104	1.7582	0.945	0.254	4.61311e-100	Cholangiocyte	RPS23
4.32963e-104	1.01312	0.47	0.059	7.9583e-100	Cholangiocyte	ARPC5
6.57561e-104	1.02816	0.427	0.049	1.20866e-99	Cholangiocyte	FOXA2
6.90126e-104	1.39975	0.75	0.143	1.26852e-99	Cholangiocyte	ENSEASG00005028835
7.97325e-104	1.21877	0.628	0.1	1.46556e-99	Cholangiocyte	PPP2CB
8.81073e-104	1.03357	0.299	0.026	1.6195e-99	Cholangiocyte	CA9
9.93494e-104	1.60284	0.957	0.251	1.82614e-99	Cholangiocyte	RPL27
1.56456e-103	0.937849	0.36	0.037	2.87581e-99	Cholangiocyte	GPN3
1.85271e-103	0.83858	0.402	0.044	3.40546e-99	Cholangiocyte	SNX7
3.20018e-103	1.72175	0.939	0.251	5.88224e-99	Cholangiocyte	ENSEASG00005032986
4.80924e-103	0.657528	0.409	0.046	8.83987e-99	Cholangiocyte	BTD
8.27855e-103	0.845008	0.451	0.055	1.52168e-98	Cholangiocyte	SLC35B2
3.28943e-102	1.02852	0.652	0.107	6.0463e-98	Cholangiocyte	CAP1
3.93657e-102	0.999654	0.555	0.081	7.23582e-98	Cholangiocyte	ENSEASG00005018414
4.38035e-102	0.519839	0.25	0.019	8.05153e-98	Cholangiocyte	TMEM43
1.14414e-101	1.94342	0.951	0.279	2.10304e-97	Cholangiocyte	RPL19
1.64242e-101	0.852159	0.524	0.072	3.01894e-97	Cholangiocyte	PNRC2
2.47435e-101	0.711349	0.372	0.039	4.5481e-97	Cholangiocyte	SBDS
3.23224e-101	1.23297	0.585	0.091	5.94119e-97	Cholangiocyte	ENSEASG00005031498
4.33395e-101	0.75462	0.28	0.023	7.96623e-97	Cholangiocyte	DDAH2
4.44845e-101	0.738626	0.372	0.039	8.17669e-97	Cholangiocyte	DTX3
1.08536e-100	0.78278	0.305	0.027	1.99501e-96	Cholangiocyte	CDKN2AIP
1.21847e-100	0.839892	0.585	0.088	2.23966e-96	Cholangiocyte	PAIP2
1.29232e-100	0.869393	0.445	0.055	2.37541e-96	Cholangiocyte	DPY30
3.22279e-100	0.859019	0.555	0.081	5.9238e-96	Cholangiocyte	EIF3M
1.67388e-99	0.951157	0.591	0.092	3.07677e-95	Cholangiocyte	H2AZ2
2.00766e-99	1.13945	0.671	0.114	3.69028e-95	Cholangiocyte	SERPINH1
2.74228e-99	2.05886	0.945	0.28	5.04059e-95	Cholangiocyte	HSPA8
8.66923e-99	1.11346	0.61	0.098	1.59349e-94	Cholangiocyte	ENSEASG00005013148
9.81817e-99	1.03717	0.494	0.068	1.80468e-94	Cholangiocyte	HEBP1
1.02388e-98	0.94733	0.591	0.09	1.882e-94	Cholangiocyte	CNN3
1.08723e-98	0.98474	0.433	0.054	1.99844e-94	Cholangiocyte	ENSEASG00005011935
1.27899e-98	0.947875	0.293	0.026	2.35092e-94	Cholangiocyte	APOB
2.89587e-98	1.18194	0.78	0.156	5.3229e-94	Cholangiocyte	PDIA3
3.30402e-98	0.806768	0.36	0.038	6.07313e-94	Cholangiocyte	FAM107B
3.59249e-98	0.872621	0.323	0.031	6.60336e-94	Cholangiocyte	EPB41L2
4.24364e-98	0.977356	0.665	0.113	7.80024e-94	Cholangiocyte	RAB1A
9.22253e-98	0.888274	0.36	0.038	1.69519e-93	Cholangiocyte	ENSEASG00005010860
2.30531e-97	0.447851	0.323	0.031	4.23739e-93	Cholangiocyte	TIMP3
3.045e-97	0.697396	0.616	0.097	5.59701e-93	Cholangiocyte	ENSEASG00005015397
3.21929e-97	1.39141	0.689	0.126	5.91737e-93	Cholangiocyte	ENSEASG00005031806
6.85581e-97	0.798455	0.366	0.039	1.26017e-92	Cholangiocyte	TRIP10
7.86013e-97	0.857445	0.421	0.051	1.44477e-92	Cholangiocyte	CMTM3
1.51425e-96	0.867399	0.372	0.041	2.78334e-92	Cholangiocyte	SERINC2
1.78257e-96	1.3474	0.805	0.175	3.27654e-92	Cholangiocyte	ENSEASG00005033090
2.62189e-96	0.542254	0.274	0.023	4.8193e-92	Cholangiocyte	AVPI1
4.10435e-96	0.770849	0.354	0.037	7.54421e-92	Cholangiocyte	ENSEASG00005030216
9.54557e-96	1.22641	0.732	0.142	1.75457e-91	Cholangiocyte	CALM1
2.15508e-95	1.50165	0.902	0.224	3.96125e-91	Cholangiocyte	RPS9
2.47326e-95	1.29729	0.878	0.212	4.5461e-91	Cholangiocyte	CD63
2.97922e-95	0.612294	0.335	0.034	5.4761e-91	Cholangiocyte	DSCAM
3.05817e-95	0.619712	0.262	0.022	5.62123e-91	Cholangiocyte	MORN2
6.20266e-95	0.566569	0.262	0.022	1.14011e-90	Cholangiocyte	ENSEASG00005029617
6.95718e-95	1.14724	0.622	0.106	1.2788e-90	Cholangiocyte	NANS
9.28302e-95	0.689346	0.341	0.036	1.70631e-90	Cholangiocyte	ENSEASG00005027568
1.0557e-94	0.758388	0.39	0.045	1.94048e-90	Cholangiocyte	FBL
1.30962e-94	1.2563	0.854	0.197	2.40722e-90	Cholangiocyte	ENSEASG00005018213
3.51156e-94	0.77666	0.329	0.033	6.4546e-90	Cholangiocyte	CCNG2
4.10978e-94	1.06925	0.561	0.088	7.55419e-90	Cholangiocyte	ENSEASG00005013490
4.7033e-94	1.3411	0.835	0.178	8.64513e-90	Cholangiocyte	LAMB1
6.05513e-94	0.630498	0.274	0.024	1.11299e-89	Cholangiocyte	PLOD3
6.26671e-94	0.623102	0.28	0.025	1.15188e-89	Cholangiocyte	ENSEASG00005030939
7.10142e-94	0.702547	0.402	0.048	1.30531e-89	Cholangiocyte	ENSEASG00005011370
7.18333e-94	1.66455	0.933	0.269	1.32037e-89	Cholangiocyte	HSPA5
8.39978e-94	0.85238	0.518	0.076	1.54396e-89	Cholangiocyte	ARPC3
1.05107e-93	0.931202	0.732	0.139	1.93197e-89	Cholangiocyte	TSPAN3
2.03089e-93	0.801314	0.604	0.098	3.73299e-89	Cholangiocyte	KDELR2
2.2437e-93	0.823929	0.506	0.073	4.12415e-89	Cholangiocyte	ERH
2.24998e-93	0.728674	0.537	0.081	4.1357e-89	Cholangiocyte	CHMP2A
2.70827e-93	0.638496	0.305	0.029	4.97808e-89	Cholangiocyte	BCHE
6.49093e-93	0.662264	0.323	0.032	1.1931e-88	Cholangiocyte	KLHL5
6.75333e-93	0.645125	0.439	0.056	1.24133e-88	Cholangiocyte	YIPF3
1.4683e-92	2.01718	0.921	0.289	2.69887e-88	Cholangiocyte	RPS13
2.25394e-92	2.01787	0.982	0.366	4.14297e-88	Cholangiocyte	TPT1
4.99685e-92	0.806576	0.415	0.052	9.1847e-88	Cholangiocyte	ENSEASG00005034253
9.66762e-92	0.784119	0.567	0.089	1.77701e-87	Cholangiocyte	DSTN
1.05297e-91	0.701758	0.323	0.033	1.93547e-87	Cholangiocyte	BCL3
1.12382e-91	0.85301	0.348	0.038	2.06569e-87	Cholangiocyte	HTATSF1
3.89749e-91	1.34317	0.841	0.196	7.16397e-87	Cholangiocyte	RPS10
4.78116e-91	1.72094	0.945	0.299	8.78824e-87	Cholangiocyte	ENSEASG00005034460
7.10909e-91	0.983028	0.61	0.104	1.30672e-86	Cholangiocyte	ENSEASG00005032677
8.11152e-91	0.673835	0.39	0.047	1.49098e-86	Cholangiocyte	GLRX5
8.46273e-91	0.842766	0.39	0.047	1.55553e-86	Cholangiocyte	CMPK1
1.35336e-90	0.934931	0.628	0.109	2.4876e-86	Cholangiocyte	CDC42
2.79104e-90	1.10087	0.671	0.127	5.13021e-86	Cholangiocyte	ENSEASG00005016969
2.8409e-90	1.29113	0.799	0.177	5.22186e-86	Cholangiocyte	EEF1D
2.88955e-90	0.759203	0.335	0.036	5.31128e-86	Cholangiocyte	CAMLG
3.9346e-90	0.696571	0.262	0.023	7.23218e-86	Cholangiocyte	FAM83G
7.03629e-90	0.782263	0.366	0.041	1.29334e-85	Cholangiocyte	NGEF
1.47068e-89	2.08196	0.97	0.391	2.70325e-85	Cholangiocyte	RPL24
2.27505e-89	0.314339	0.25	0.021	4.18176e-85	Cholangiocyte	B2M
2.59738e-89	1.78084	0.97	0.321	4.77424e-85	Cholangiocyte	ENSEASG00005015515
2.66468e-89	0.66373	0.329	0.035	4.89794e-85	Cholangiocyte	ENSEASG00005006847
3.34141e-89	1.34017	0.872	0.217	6.14185e-85	Cholangiocyte	ENSEASG00005028022
6.10753e-89	0.790166	0.604	0.102	1.12263e-84	Cholangiocyte	ROMO1
7.71769e-89	2.2882	0.994	0.486	1.41859e-84	Cholangiocyte	EEF1A1
1.11163e-88	1.59042	0.915	0.258	2.04328e-84	Cholangiocyte	ENSEASG00005023808
1.65665e-88	1.20017	0.829	0.19	3.04509e-84	Cholangiocyte	SHANK2
2.40291e-88	0.84249	0.36	0.041	4.41679e-84	Cholangiocyte	STMN1
2.86289e-88	0.571184	0.427	0.055	5.26228e-84	Cholangiocyte	ENSEASG00005028018
5.5789e-88	0.672762	0.305	0.031	1.02546e-83	Cholangiocyte	FLNA
6.8309e-88	1.68049	0.97	0.339	1.25559e-83	Cholangiocyte	ENSEASG00005025120
7.27733e-88	2.0189	0.97	0.381	1.33765e-83	Cholangiocyte	EEF1B2
9.96195e-88	0.487548	0.256	0.022	1.83111e-83	Cholangiocyte	SNX32
1.73164e-87	0.569422	0.323	0.034	3.18293e-83	Cholangiocyte	MKNK2
1.87627e-87	1.55322	0.939	0.291	3.44878e-83	Cholangiocyte	RPL23
1.93437e-87	0.694526	0.488	0.07	3.55557e-83	Cholangiocyte	DTX2
2.70295e-87	0.887145	0.415	0.053	4.9683e-83	Cholangiocyte	ZNF711
3.91254e-87	1.57842	0.97	0.309	7.19163e-83	Cholangiocyte	RPS11
6.1713e-87	0.77543	0.555	0.089	1.13435e-82	Cholangiocyte	SUB1
7.85269e-87	0.434219	0.274	0.025	1.4434e-82	Cholangiocyte	ENSEASG00005031457
1.1088e-86	0.680992	0.561	0.091	2.03808e-82	Cholangiocyte	ENSEASG00005030923
1.13375e-86	1.01624	0.506	0.079	2.08395e-82	Cholangiocyte	LAPTM4B
1.96462e-86	1.38333	0.866	0.228	3.61117e-82	Cholangiocyte	RPLP2
2.02044e-86	1.00107	0.36	0.042	3.71377e-82	Cholangiocyte	PRSS23
2.62894e-86	1.22794	0.933	0.258	4.83225e-82	Cholangiocyte	RPL12
4.04364e-86	0.60157	0.28	0.027	7.43261e-82	Cholangiocyte	RPL22L1
5.91456e-86	1.72963	0.927	0.293	1.08716e-81	Cholangiocyte	ENSEASG00005004585
6.284e-86	0.823523	0.518	0.081	1.15506e-81	Cholangiocyte	SYPL1
1.10912e-85	0.863369	0.518	0.081	2.03868e-81	Cholangiocyte	SET
1.20063e-85	1.04581	0.543	0.089	2.20687e-81	Cholangiocyte	ENSEASG00005029716
1.48356e-85	0.683096	0.341	0.039	2.72693e-81	Cholangiocyte	A1BG
1.91567e-85	1.71401	0.963	0.347	3.52119e-81	Cholangiocyte	RPS12
2.28471e-85	1.45603	0.939	0.279	4.19953e-81	Cholangiocyte	ENSEASG00005014792
3.43371e-85	0.87384	0.591	0.103	6.3115e-81	Cholangiocyte	SELENOF
3.53728e-85	0.453553	0.317	0.034	6.50187e-81	Cholangiocyte	FKBP8
3.74359e-85	0.700216	0.427	0.057	6.8811e-81	Cholangiocyte	RBMS2
3.93903e-85	0.805837	0.402	0.052	7.24032e-81	Cholangiocyte	ENSEASG00005032356
4.9156e-85	0.829047	0.561	0.093	9.03537e-81	Cholangiocyte	COX17
5.66521e-85	0.777146	0.335	0.037	1.04132e-80	Cholangiocyte	ITPRIPL2
5.93694e-85	1.48195	0.963	0.301	1.09127e-80	Cholangiocyte	RPL9
7.97349e-85	0.960445	0.372	0.045	1.46561e-80	Cholangiocyte	SMC4
8.30074e-85	0.870061	0.512	0.081	1.52576e-80	Cholangiocyte	ENSEASG00005028729
8.97066e-85	0.589777	0.323	0.035	1.6489e-80	Cholangiocyte	GSTA4
1.13167e-84	0.515688	0.262	0.024	2.08012e-80	Cholangiocyte	ARL4C
1.45202e-84	0.791888	0.463	0.068	2.66896e-80	Cholangiocyte	POLR2F
2.01778e-84	0.69295	0.372	0.045	3.70888e-80	Cholangiocyte	UBXN1
4.66022e-84	1.50795	0.927	0.269	8.56596e-80	Cholangiocyte	EIF1
7.91384e-84	0.549717	0.305	0.032	1.45464e-79	Cholangiocyte	TRIR
1.24948e-83	1.22427	0.97	0.275	2.29666e-79	Cholangiocyte	ENSEASG00005014248
1.27549e-83	1.23088	0.841	0.202	2.34447e-79	Cholangiocyte	HNRNPK
1.43636e-83	0.621014	0.335	0.038	2.64017e-79	Cholangiocyte	OCIAD2
1.59473e-83	1.09675	0.366	0.045	2.93126e-79	Cholangiocyte	SYBU
1.59768e-83	0.912717	0.591	0.105	2.93669e-79	Cholangiocyte	ENSEASG00005018809
2.31985e-83	1.00415	0.64	0.121	4.26412e-79	Cholangiocyte	LMO4
2.46947e-83	0.844132	0.445	0.063	4.53914e-79	Cholangiocyte	UBALD2
2.58064e-83	0.657769	0.506	0.079	4.74348e-79	Cholangiocyte	CCT3
3.02822e-83	0.721868	0.433	0.06	5.56618e-79	Cholangiocyte	ENSEASG00005014455
3.85156e-83	0.720073	0.457	0.066	7.07956e-79	Cholangiocyte	SRI
4.03549e-83	0.68082	0.47	0.069	7.41764e-79	Cholangiocyte	STT3A
5.695e-83	0.757083	0.348	0.041	1.0468e-78	Cholangiocyte	ST6GALNAC2
5.80196e-83	0.431277	0.256	0.023	1.06646e-78	Cholangiocyte	CTSC
7.3924e-83	0.857919	0.463	0.069	1.3588e-78	Cholangiocyte	ENSEASG00005034052
1.04308e-82	0.419414	0.335	0.038	1.91729e-78	Cholangiocyte	ARHGDIA
1.38965e-82	0.710387	0.36	0.044	2.55431e-78	Cholangiocyte	CNP
1.70423e-82	0.609896	0.348	0.041	3.13254e-78	Cholangiocyte	AIMP2
1.72475e-82	1.78281	0.915	0.322	3.17026e-78	Cholangiocyte	ENSEASG00005029357
1.74025e-82	0.485363	0.335	0.038	3.19876e-78	Cholangiocyte	MFSD4A
2.22546e-82	0.88203	0.598	0.108	4.09061e-78	Cholangiocyte	BANF1
2.83906e-82	1.71621	0.982	0.382	5.21847e-78	Cholangiocyte	RPL4
3.0536e-82	0.766848	0.402	0.053	5.61282e-78	Cholangiocyte	DNAJB4
3.80248e-82	0.81418	0.579	0.101	6.98933e-78	Cholangiocyte	ENSEASG00005005615
3.94798e-82	2.00245	0.957	0.41	7.25679e-78	Cholangiocyte	HSP90AA1
5.2165e-82	0.946295	0.463	0.07	9.58844e-78	Cholangiocyte	NEU1
5.276e-82	0.470209	0.25	0.023	9.69782e-78	Cholangiocyte	TGIF1
6.08689e-82	1.0872	0.72	0.156	1.11883e-77	Cholangiocyte	GABARAP
6.59249e-82	0.639877	0.329	0.037	1.21176e-77	Cholangiocyte	ANKS4B
8.65081e-82	0.682927	0.268	0.026	1.59011e-77	Cholangiocyte	C3orf52
8.79243e-82	0.946853	0.5	0.078	1.61614e-77	Cholangiocyte	NECTIN3
1.24964e-81	0.847866	0.53	0.086	2.29696e-77	Cholangiocyte	MCL1
2.32643e-81	0.678339	0.341	0.04	4.27621e-77	Cholangiocyte	ADAMTS1
2.41258e-81	0.761061	0.396	0.052	4.43456e-77	Cholangiocyte	ENDOD1
2.55769e-81	1.54589	0.945	0.305	4.70129e-77	Cholangiocyte	RPL37
2.74378e-81	1.45995	0.854	0.225	5.04334e-77	Cholangiocyte	CAT
4.32242e-81	1.04076	0.695	0.144	7.94503e-77	Cholangiocyte	MORF4L1
5.25573e-81	0.540376	0.323	0.036	9.66056e-77	Cholangiocyte	NUAK2
6.95906e-81	0.611815	0.311	0.034	1.27914e-76	Cholangiocyte	DYNLT3
7.61954e-81	1.15532	0.86	0.223	1.40055e-76	Cholangiocyte	RPS5
9.45156e-81	0.659488	0.293	0.031	1.73729e-76	Cholangiocyte	CFAP20
1.32324e-80	0.916619	0.47	0.071	2.43224e-76	Cholangiocyte	HSBP1
1.39593e-80	0.921528	0.677	0.135	2.56585e-76	Cholangiocyte	ENSEASG00005002888
1.62366e-80	0.451851	0.262	0.025	2.98444e-76	Cholangiocyte	VASP
4.78891e-80	1.80178	0.982	0.411	8.8025e-76	Cholangiocyte	ENSEASG00005000256
5.63857e-80	0.848988	0.61	0.114	1.03643e-75	Cholangiocyte	TM9SF2
6.44162e-80	0.974714	0.616	0.117	1.18403e-75	Cholangiocyte	SKP1
6.60825e-80	0.72479	0.512	0.083	1.21466e-75	Cholangiocyte	CD47
6.87633e-80	0.611756	0.39	0.052	1.26394e-75	Cholangiocyte	ENSEASG00005014210
6.99486e-80	0.755381	0.701	0.142	1.28572e-75	Cholangiocyte	UBA52
1.17774e-79	0.568252	0.25	0.023	2.1648e-75	Cholangiocyte	ANP32E
2.84128e-79	0.872773	0.5	0.081	5.22256e-75	Cholangiocyte	COX7A2L
3.46779e-79	0.542916	0.287	0.03	6.37415e-75	Cholangiocyte	ENSEASG00005019358
4.06578e-79	0.966135	0.726	0.158	7.47331e-75	Cholangiocyte	SSR2
4.62124e-79	0.719343	0.445	0.066	8.4943e-75	Cholangiocyte	ENSEASG00005010571
4.70115e-79	0.946999	0.549	0.095	8.64118e-75	Cholangiocyte	ENSEASG00005003390
5.29006e-79	0.625298	0.305	0.033	9.72365e-75	Cholangiocyte	ZBTB10
5.74863e-79	0.477618	0.573	0.101	1.05666e-74	Cholangiocyte	ENSEASG00005032991
8.60585e-79	0.819539	0.476	0.074	1.58184e-74	Cholangiocyte	DDIT3
9.62041e-79	0.964556	0.463	0.071	1.76833e-74	Cholangiocyte	ENSEASG00005003908
1.11792e-78	0.686896	0.39	0.052	2.05484e-74	Cholangiocyte	DCTN2
1.85621e-78	0.79773	0.421	0.06	3.4119e-74	Cholangiocyte	ENSEASG00005009210
2.07039e-78	1.44462	0.872	0.248	3.80558e-74	Cholangiocyte	HSP90AB1
2.21574e-78	1.31827	0.915	0.28	4.07275e-74	Cholangiocyte	ENSEASG00005018290
2.30227e-78	1.04876	0.25	0.024	4.2318e-74	Cholangiocyte	INPP5F
2.37331e-78	0.409195	0.25	0.023	4.36238e-74	Cholangiocyte	DAZAP2
2.77851e-78	0.685819	0.409	0.057	5.10718e-74	Cholangiocyte	ENSEASG00005034227
3.29879e-78	0.65939	0.39	0.053	6.06351e-74	Cholangiocyte	SF3A1
3.65256e-78	0.58615	0.348	0.043	6.71377e-74	Cholangiocyte	ENSEASG00005002517
4.91568e-78	1.20254	0.805	0.198	9.03552e-74	Cholangiocyte	ENSEASG00005001773
5.48361e-78	1.29617	0.622	0.123	1.00794e-73	Cholangiocyte	ACAT2
6.06968e-78	0.45989	0.293	0.031	1.11567e-73	Cholangiocyte	LRSAM1
1.07889e-77	0.779516	0.329	0.039	1.98311e-73	Cholangiocyte	EIF1B
1.24026e-77	0.927991	0.317	0.037	2.27972e-73	Cholangiocyte	EBNA1BP2
1.40322e-77	0.690798	0.287	0.031	2.57926e-73	Cholangiocyte	LRRC8A
1.70167e-77	0.745327	0.518	0.087	3.12783e-73	Cholangiocyte	TMED10
1.7451e-77	0.773255	0.317	0.036	3.20766e-73	Cholangiocyte	PARD6B
2.23485e-77	1.79831	0.957	0.403	4.10787e-73	Cholangiocyte	ENSEASG00005012575
2.57639e-77	0.944813	0.488	0.079	4.73566e-73	Cholangiocyte	PSIP1
3.24556e-77	1.52299	0.957	0.331	5.96566e-73	Cholangiocyte	ENSEASG00005036468
3.58895e-77	0.619175	0.482	0.076	6.59686e-73	Cholangiocyte	LAMTOR5
5.51181e-77	1.66304	0.982	0.38	1.01313e-72	Cholangiocyte	ENSEASG00005007625
5.66319e-77	1.2023	0.872	0.24	1.04095e-72	Cholangiocyte	ENSEASG00005029997
5.96516e-77	0.838669	0.53	0.092	1.09646e-72	Cholangiocyte	CCT7
7.13792e-77	1.36193	0.591	0.111	1.31202e-72	Cholangiocyte	TEX14
1.03379e-76	0.601817	0.451	0.068	1.90021e-72	Cholangiocyte	KHDRBS1
1.14996e-76	0.820014	0.652	0.131	2.11375e-72	Cholangiocyte	ENSEASG00005037497
1.40844e-76	0.767697	0.61	0.119	2.58885e-72	Cholangiocyte	NENF
1.46107e-76	1.30163	0.909	0.275	2.68559e-72	Cholangiocyte	ENSEASG00005038395
1.67185e-76	0.600582	0.287	0.031	3.07302e-72	Cholangiocyte	TLE2
1.86241e-76	1.68779	0.994	0.529	3.4233e-72	Cholangiocyte	ENSEASG00005030200
2.22527e-76	1.39115	0.854	0.239	4.09026e-72	Cholangiocyte	ENSEASG00005010978
2.36561e-76	1.24816	0.89	0.26	4.34823e-72	Cholangiocyte	RPL10A
3.33302e-76	0.972431	0.652	0.132	6.12642e-72	Cholangiocyte	FIS1
3.44865e-76	0.936211	0.439	0.067	6.33897e-72	Cholangiocyte	ILF2
3.5744e-76	0.823952	0.323	0.039	6.57011e-72	Cholangiocyte	FRMD4A
4.19574e-76	1.16495	0.518	0.089	7.71219e-72	Cholangiocyte	SECISBP2L
6.66926e-76	0.5781	0.396	0.055	1.22588e-71	Cholangiocyte	ENSEASG00005015071
1.01656e-75	0.782477	0.64	0.127	1.86855e-71	Cholangiocyte	NONO
1.02609e-75	0.903201	0.72	0.156	1.88606e-71	Cholangiocyte	ENSEASG00005032345
1.72481e-75	0.494882	0.36	0.047	3.17037e-71	Cholangiocyte	ACTR2
1.82458e-75	0.45971	0.293	0.032	3.35376e-71	Cholangiocyte	ENSEASG00005002243
1.83605e-75	0.613706	0.335	0.041	3.37484e-71	Cholangiocyte	PRR13
2.28901e-75	1.42991	0.97	0.356	4.20742e-71	Cholangiocyte	RPS19
3.18023e-75	0.385391	0.268	0.027	5.84558e-71	Cholangiocyte	CENPB
4.13548e-75	0.81372	0.433	0.066	7.60142e-71	Cholangiocyte	SSB
4.16387e-75	0.677356	0.427	0.063	7.65361e-71	Cholangiocyte	PGD
4.41234e-75	0.315334	0.299	0.033	8.11033e-71	Cholangiocyte	NUP210L
5.57492e-75	0.896484	0.421	0.063	1.02473e-70	Cholangiocyte	ENSEASG00005003680
7.06796e-75	0.651446	0.537	0.095	1.29916e-70	Cholangiocyte	CNPY2
1.35318e-74	0.821831	0.47	0.076	2.48729e-70	Cholangiocyte	SYS1
1.5539e-74	0.679335	0.439	0.067	2.85623e-70	Cholangiocyte	ENSEASG00005017751
1.94105e-74	0.725406	0.482	0.078	3.56785e-70	Cholangiocyte	ENSEASG00005027058
2.43168e-74	1.3574	0.756	0.187	4.46967e-70	Cholangiocyte	NUCKS1
3.18833e-74	1.34702	0.915	0.289	5.86048e-70	Cholangiocyte	HSP90B1
3.28246e-74	1.34713	0.976	0.339	6.03349e-70	Cholangiocyte	ENSEASG00005009897
3.6303e-74	0.500929	0.335	0.041	6.67285e-70	Cholangiocyte	SKIL
3.74891e-74	0.973976	0.476	0.078	6.89086e-70	Cholangiocyte	ATIC
4.71749e-74	0.505478	0.396	0.055	8.67122e-70	Cholangiocyte	LSR
5.40891e-74	0.67466	0.415	0.061	9.94212e-70	Cholangiocyte	PPP2CA
5.57702e-74	0.910721	0.75	0.169	1.02511e-69	Cholangiocyte	HNRNPC
6.10646e-74	1.47027	0.915	0.31	1.12243e-69	Cholangiocyte	ZC3H10
7.45224e-74	1.39056	0.915	0.306	1.3698e-69	Cholangiocyte	ENSEASG00005020817
7.76015e-74	0.644313	0.274	0.029	1.42639e-69	Cholangiocyte	DOP1B
1.11812e-73	1.1719	0.89	0.261	2.05522e-69	Cholangiocyte	ENSEASG00005024619
1.12319e-73	1.09433	0.591	0.116	2.06454e-69	Cholangiocyte	ENSEASG00005032934
2.26074e-73	1.57459	0.927	0.342	4.15546e-69	Cholangiocyte	ENSEASG00005000650
2.31517e-73	0.55181	0.268	0.028	4.25551e-69	Cholangiocyte	DEPTOR
2.77648e-73	0.614515	0.268	0.028	5.10345e-69	Cholangiocyte	CCNG1
3.35134e-73	1.12783	0.921	0.267	6.16009e-69	Cholangiocyte	SAT1
3.45519e-73	0.799847	0.445	0.069	6.35099e-69	Cholangiocyte	ENSEASG00005008466
4.23263e-73	0.504706	0.323	0.039	7.77999e-69	Cholangiocyte	CYBA
5.79544e-73	0.745074	0.402	0.059	1.06526e-68	Cholangiocyte	NUDC
6.50045e-73	0.539623	0.64	0.13	1.19485e-68	Cholangiocyte	TMEM59
6.56358e-73	0.923733	0.543	0.1	1.20645e-68	Cholangiocyte	ENSEASG00005026046
7.37747e-73	1.39189	0.927	0.315	1.35605e-68	Cholangiocyte	ENSEASG00005023056
1.08651e-72	0.589431	0.439	0.067	1.99712e-68	Cholangiocyte	CBX3
1.09593e-72	0.75542	0.591	0.114	2.01443e-68	Cholangiocyte	PRKAR1A
1.202e-72	0.795371	0.677	0.142	2.20939e-68	Cholangiocyte	NME7
1.64516e-72	0.711108	0.634	0.128	3.02397e-68	Cholangiocyte	YWHAQ
2.36366e-72	1.3526	0.97	0.323	4.34464e-68	Cholangiocyte	RPL13
2.79121e-72	0.856284	0.726	0.164	5.13052e-68	Cholangiocyte	CALR
3.39063e-72	1.09035	0.805	0.206	6.23231e-68	Cholangiocyte	EIF3D
5.65671e-72	1.36248	0.945	0.313	1.03976e-67	Cholangiocyte	RPL6
6.47597e-72	0.78878	0.683	0.142	1.19035e-67	Cholangiocyte	HNRNPDL
7.19073e-72	0.630547	0.512	0.089	1.32173e-67	Cholangiocyte	ARF6
7.4441e-72	0.553816	0.713	0.16	1.3683e-67	Cholangiocyte	HSPB1
9.35702e-72	1.04	0.884	0.262	1.71991e-67	Cholangiocyte	ENSEASG00005017822
9.42637e-72	0.746153	0.384	0.055	1.73266e-67	Cholangiocyte	TLE5
9.99969e-72	0.725853	0.433	0.066	1.83804e-67	Cholangiocyte	RHPN2
1.111e-71	1.39675	0.97	0.347	2.04213e-67	Cholangiocyte	ENSEASG00005012847
1.16799e-71	0.960193	0.671	0.146	2.14688e-67	Cholangiocyte	HNRNPM
1.29072e-71	0.816518	0.354	0.048	2.37247e-67	Cholangiocyte	RAB11B
1.47068e-71	0.499129	0.323	0.04	2.70325e-67	Cholangiocyte	TMEM123
1.53595e-71	0.998715	0.744	0.172	2.82324e-67	Cholangiocyte	NFIB
2.23782e-71	0.569334	0.488	0.082	4.11334e-67	Cholangiocyte	MYO1B
3.1414e-71	0.513769	0.402	0.059	5.77421e-67	Cholangiocyte	RAB5C
4.7759e-71	0.660281	0.47	0.078	8.77859e-67	Cholangiocyte	VAMP8
6.23401e-71	0.648978	0.329	0.042	1.14587e-66	Cholangiocyte	TM9SF1
7.69215e-71	0.533502	0.268	0.029	1.41389e-66	Cholangiocyte	ACOT9
8.58671e-71	1.69138	0.927	0.357	1.57832e-66	Cholangiocyte	ENSEASG00005025626
8.9205e-71	0.521475	0.323	0.041	1.63968e-66	Cholangiocyte	IST1
1.37405e-70	0.700714	0.274	0.03	2.52564e-66	Cholangiocyte	PFDN4
1.38195e-70	0.733638	0.457	0.076	2.54015e-66	Cholangiocyte	SSRP1
1.70209e-70	0.706275	0.537	0.098	3.1286e-66	Cholangiocyte	TCP1
2.43583e-70	0.902664	0.488	0.086	4.47729e-66	Cholangiocyte	TMCO1
3.24373e-70	0.502371	0.646	0.136	5.96229e-66	Cholangiocyte	TALDO1
3.6416e-70	0.670595	0.47	0.079	6.69363e-66	Cholangiocyte	ENSEASG00005036377
5.38586e-70	0.710039	0.305	0.037	9.89975e-66	Cholangiocyte	NMI
6.78697e-70	0.727256	0.53	0.096	1.24751e-65	Cholangiocyte	ATF4
7.67987e-70	0.622412	0.317	0.04	1.41164e-65	Cholangiocyte	TMEM184C
9.2553e-70	0.759035	0.47	0.08	1.70122e-65	Cholangiocyte	TMBIM4
1.01212e-69	0.911036	0.409	0.063	1.86039e-65	Cholangiocyte	VDAC3
1.2037e-69	0.715821	0.494	0.086	2.21252e-65	Cholangiocyte	ENSEASG00005017141
1.21059e-69	0.527492	0.28	0.032	2.22518e-65	Cholangiocyte	NFKB2
1.53765e-69	0.751593	0.598	0.118	2.82635e-65	Cholangiocyte	HNRNPD
1.61854e-69	0.694406	0.463	0.078	2.97504e-65	Cholangiocyte	SAP18
1.9207e-69	0.536687	0.329	0.042	3.53043e-65	Cholangiocyte	CFAP298
3.01059e-69	1.2761	0.957	0.333	5.53376e-65	Cholangiocyte	ENSEASG00005011121
5.05803e-69	1.3689	0.933	0.33	9.29717e-65	Cholangiocyte	ENSEASG00005004937
5.06633e-69	0.902967	0.634	0.132	9.31242e-65	Cholangiocyte	FGFR1
5.24643e-69	0.944931	0.598	0.124	9.64347e-65	Cholangiocyte	ENSEASG00005036059
7.0197e-69	0.582604	0.28	0.032	1.29029e-64	Cholangiocyte	IFT57
7.66133e-69	1.31598	0.97	0.356	1.40823e-64	Cholangiocyte	ATP1B1
8.1633e-69	1.63044	0.976	0.477	1.5005e-64	Cholangiocyte	RPS6
8.96277e-69	0.582635	0.323	0.041	1.64745e-64	Cholangiocyte	ANGPTL4
1.07429e-68	1.38433	0.841	0.243	1.97466e-64	Cholangiocyte	CFI
1.10237e-68	0.577338	0.293	0.035	2.02626e-64	Cholangiocyte	CRIPT
1.13889e-68	0.77703	0.402	0.061	2.09339e-64	Cholangiocyte	ENSEASG00005012018
1.78297e-68	1.09408	0.86	0.241	3.27728e-64	Cholangiocyte	RPS28
1.90366e-68	0.589418	0.384	0.056	3.49913e-64	Cholangiocyte	ENSEASG00005005051
2.28122e-68	0.589263	0.402	0.061	4.1931e-64	Cholangiocyte	RNF167
3.16551e-68	1.18608	0.829	0.233	5.81853e-64	Cholangiocyte	RPL36A
3.29667e-68	0.921094	0.53	0.099	6.05961e-64	Cholangiocyte	ENSEASG00005026774
3.80491e-68	0.48592	0.372	0.053	6.99381e-64	Cholangiocyte	ENSEASG00005030026
4.26542e-68	0.948784	0.677	0.15	7.84027e-64	Cholangiocyte	PRPSAP1
4.51566e-68	0.924889	0.293	0.035	8.30023e-64	Cholangiocyte	AGR2
6.46722e-68	0.645102	0.335	0.045	1.18874e-63	Cholangiocyte	CHMP5
6.62192e-68	1.37824	0.976	0.39	1.21717e-63	Cholangiocyte	RPS26
7.0875e-68	0.693865	0.72	0.162	1.30275e-63	Cholangiocyte	ACTN4
1.2223e-67	0.997418	0.555	0.109	2.24671e-63	Cholangiocyte	ENSEASG00005036647
1.50352e-67	0.525474	0.524	0.096	2.76361e-63	Cholangiocyte	RER1
1.66717e-67	0.460773	0.274	0.032	3.06442e-63	Cholangiocyte	CCDC152
1.70345e-67	0.454589	0.268	0.03	3.13111e-63	Cholangiocyte	HNRNPH2
2.01051e-67	0.650517	0.366	0.053	3.69552e-63	Cholangiocyte	CRYAB
2.18126e-67	0.595991	0.433	0.07	4.00937e-63	Cholangiocyte	PHYHD1
2.60508e-67	0.893882	0.506	0.094	4.7884e-63	Cholangiocyte	CTBP2
3.36215e-67	0.453739	0.305	0.038	6.17997e-63	Cholangiocyte	PJA1
4.32715e-67	0.305344	0.256	0.028	7.95374e-63	Cholangiocyte	ENSEASG00005018941
4.71932e-67	0.895151	0.677	0.154	8.67457e-63	Cholangiocyte	TMED9
5.62612e-67	0.68663	0.512	0.095	1.03414e-62	Cholangiocyte	SEC61B
7.05199e-67	0.619437	0.433	0.071	1.29623e-62	Cholangiocyte	CTSA
7.66298e-67	0.39538	0.311	0.04	1.40853e-62	Cholangiocyte	ENSEASG00005016156
1.131e-66	0.491277	0.323	0.042	2.07889e-62	Cholangiocyte	COQ10B
1.16456e-66	0.846182	0.744	0.179	2.14057e-62	Cholangiocyte	BTF3
1.43957e-66	0.524458	0.537	0.101	2.64608e-62	Cholangiocyte	SDF4
1.48095e-66	0.652984	0.311	0.04	2.72213e-62	Cholangiocyte	CPD
1.82981e-66	0.780442	0.274	0.032	3.36338e-62	Cholangiocyte	IRS2
2.54343e-66	0.568509	0.378	0.056	4.67508e-62	Cholangiocyte	YPEL3
2.56949e-66	0.634149	0.262	0.029	4.72298e-62	Cholangiocyte	RHBDF1
2.72116e-66	0.56174	0.372	0.055	5.00177e-62	Cholangiocyte	NUTF2
4.00988e-66	0.674099	0.494	0.087	7.37056e-62	Cholangiocyte	PLK2
4.6328e-66	0.990156	0.348	0.05	8.51555e-62	Cholangiocyte	RALA
7.27307e-66	0.440808	0.268	0.031	1.33686e-61	Cholangiocyte	RTL5
7.61016e-66	0.633504	0.591	0.124	1.39882e-61	Cholangiocyte	RPN1
8.86748e-66	0.608806	0.268	0.031	1.62993e-61	Cholangiocyte	ENSEASG00005002901
9.06637e-66	0.538208	0.372	0.055	1.66649e-61	Cholangiocyte	RPA3
1.16261e-65	0.586635	0.451	0.076	2.13698e-61	Cholangiocyte	GDI1
1.28209e-65	0.927917	0.329	0.045	2.35662e-61	Cholangiocyte	NOLC1
1.51192e-65	1.2461	0.945	0.367	2.77906e-61	Cholangiocyte	RPS7
1.55778e-65	0.743876	0.494	0.09	2.86336e-61	Cholangiocyte	ENSEASG00005015703
1.79403e-65	0.703851	0.61	0.126	3.29761e-61	Cholangiocyte	PSMB10
1.97451e-65	0.909212	0.762	0.185	3.62936e-61	Cholangiocyte	SORBS2
2.05255e-65	0.496735	0.366	0.053	3.77278e-61	Cholangiocyte	TRAPPC4
2.20265e-65	0.726461	0.482	0.087	4.04869e-61	Cholangiocyte	IPO5
2.3095e-65	0.647694	0.506	0.094	4.24509e-61	Cholangiocyte	MGST3
2.44069e-65	0.642787	0.317	0.042	4.48623e-61	Cholangiocyte	PTRH2
3.02846e-65	1.16361	0.963	0.345	5.56662e-61	Cholangiocyte	ENSEASG00005005174
3.11095e-65	0.271464	0.274	0.032	5.71824e-61	Cholangiocyte	RHOC
3.56159e-65	0.519362	0.543	0.104	6.54657e-61	Cholangiocyte	ENSEASG00005026420
4.20488e-65	1.06704	0.854	0.248	7.72899e-61	Cholangiocyte	ENSEASG00005030632
4.73499e-65	1.01841	0.866	0.251	8.70338e-61	Cholangiocyte	RPL15
5.58632e-65	0.853108	0.585	0.121	1.02682e-60	Cholangiocyte	PAFAH1B1
5.61974e-65	1.4494	0.957	0.384	1.03296e-60	Cholangiocyte	ENSEASG00005022501
7.96314e-65	0.624187	0.53	0.101	1.4637e-60	Cholangiocyte	ENSEASG00005028682
[truncated: 17,646 more rows]
