# Supplementary material for: Revealing the Transcriptional and Metabolic Characteristics of Sebocytes Based on the Donkey Cell Transcriptome Atlas
Source: Adv Sci (Weinh). 2025 Feb 27;12(16):2413819. doi: 10.1002/advs.202413819 (PMC12021041; doi:10.1002/advs.202413819)
Supplement: Supplementary file 10 — Supplemental Table 9 [file ADVS-12-2413819-s002.xlsx]

## Sheet: Acinar cell
term_name	term_id	adjusted_p_value	negative_log10_of_adjusted_p_value	counts	gene
proteolysis	GO:0006508	0.000145195	3.83805	20	ENSEASG00005013473,ENSEASG00005015940,CASP9,CUZD1,ENSEASG00005013464,CPA3,ENSEASG00005009321,CELA1,ENSEASG00005035145,ENSEASG00005036533,ENSEASG00005007285,CPB1,CPA1,RNF8,CTRC,KLHDC2,EDEM2,P4HB,SPCS3,LONP2
primary metabolic process	GO:0044238	0.000372378	3.42902	58	RBPJL,PNLIPRP2,ENSEASG00005013473,ENSEASG00005015940,CASP9,CUZD1,CLPS,ENSEASG00005013464,NR5A2,CPA3,ENSEASG00005009321,PNLIP,GLS2,CEL,EIF2AK3,ENSEASG00005015583,ENSEASG00005033886,BCAT2,CELA1,ENSEASG00005035145,ENSEASG00005036533,ENSEASG00005007285,CPB1,FAM107A,CPA1,TOB1,MKNK1,ENSEASG00005010696,RNF8,ZBTB18,CTRC,AQP8,ALDH18A1,CCNL2,SRSF7,MORF4L2,SLC39A5,KLHDC2,ENSEASG00005020972,XBP1,PSAT1,ZBTB16…
organic substance metabolic process	GO:0071704	0.000704696	3.152	60	RBPJL,PNLIPRP2,ENSEASG00005013473,ENSEASG00005015940,CASP9,CUZD1,CLPS,ENSEASG00005013464,NR5A2,CPA3,ENSEASG00005009321,PNLIP,GLS2,CEL,EIF2AK3,ENSEASG00005015583,ENSEASG00005033886,BCAT2,CELA1,ENSEASG00005035145,ENSEASG00005036533,ENSEASG00005007285,CPB1,FAM107A,CPA1,TOB1,MKNK1,ENSEASG00005010696,RNF8,ZBTB18,CTRC,AQP8,ALDH18A1,CCNL2,SRSF7,MORF4L2,SLC39A5,KLHDC2,ENSEASG00005020972,XBP1,PSAT1,ZBTB16…
metabolic process	GO:0008152	0.00127896	2.89314	61	RBPJL,PNLIPRP2,ENSEASG00005013473,ENSEASG00005015940,CASP9,CUZD1,CLPS,ENSEASG00005013464,NR5A2,CPA3,ENSEASG00005009321,PNLIP,GLS2,CEL,EIF2AK3,ENSEASG00005015583,ENSEASG00005033886,BCAT2,CELA1,ENSEASG00005035145,ENSEASG00005036533,ENSEASG00005007285,CPB1,FAM107A,CPA1,TOB1,MKNK1,ENSEASG00005010696,RNF8,ZBTB18,CTRC,AQP8,ALDH18A1,CCNL2,SRSF7,MORF4L2,SLC39A5,KLHDC2,ENSEASG00005020972,XBP1,PSAT1,ZBTB16…
regulation of RNA splicing	GO:0043484	0.00159708	2.79667	7	CCNL2,SRSF7,SLC39A5,SNRNP70,RBM39,ENSEASG00005012642,SRSF6
RNA splicing	GO:0008380	0.0111834	1.95143	9	CCNL2,SRSF7,SLC39A5,SF3B1,SNRNP70,RBM39,ENSEASG00005012642,SRSF6,LUC7L2
nitrogen compound metabolic process	GO:0006807	0.0168629	1.77307	53	RBPJL,ENSEASG00005013473,ENSEASG00005015940,CASP9,CUZD1,ENSEASG00005013464,NR5A2,CPA3,ENSEASG00005009321,GLS2,CEL,EIF2AK3,BCAT2,CELA1,ENSEASG00005035145,ENSEASG00005036533,ENSEASG00005007285,CPB1,FAM107A,CPA1,TOB1,MKNK1,ENSEASG00005010696,RNF8,ZBTB18,CTRC,ALDH18A1,CCNL2,SRSF7,MORF4L2,SLC39A5,KLHDC2,ENSEASG00005020972,XBP1,PSAT1,ZBTB16,ERO1B,FKBP11,SF3B1,SNRNP70,GOT1,RBM39,EDEM2,ENSEASG00005012642…
organonitrogen compound metabolic process	GO:1901564	0.0193018	1.7144	38	ENSEASG00005013473,ENSEASG00005015940,CASP9,CUZD1,ENSEASG00005013464,CPA3,ENSEASG00005009321,GLS2,CEL,EIF2AK3,BCAT2,CELA1,ENSEASG00005035145,ENSEASG00005036533,ENSEASG00005007285,CPB1,FAM107A,CPA1,TOB1,MKNK1,ENSEASG00005010696,RNF8,CTRC,ALDH18A1,KLHDC2,ENSEASG00005020972,PSAT1,ERO1B,FKBP11,GOT1,EDEM2,P4HB,SPCS3,LONP2,TRIP11,GATM,INSR,NKTR
regulation of mRNA splicing, via spliceosome	GO:0048024	0.0476552	1.32189	5	SRSF7,SLC39A5,SNRNP70,RBM39,SRSF6
alpha-amino acid metabolic process	GO:1901605	0.0490462	1.30939	6	GLS2,BCAT2,ALDH18A1,ENSEASG00005020972,PSAT1,GOT1

## Sheet: AT1
term_name	term_id	adjusted_p_value	negative_log10_of_adjusted_p_value	counts	gene
anatomical structure morphogenesis	GO:0009653	2.03343e-09	8.69177	78	COL8A1,NKX2-1,PTGIS,CAV1,DCN,ENSEASG00005003918,BDNF,CRISPLD2,COL1A2,AQP5,RGCC,EMP2,EFEMP1,ENSEASG00005005942,CCN1,FLRT2,SFRP5,GJA1,ANXA1,CRYAB,CD9,ENSEASG00005011067,ITGA3,MYL12A,ANXA3,KRT19,F3,RALA,IFITM5,COL12A1,ANXA2,TGFB2,CD151,ENSEASG00005032101,SOCS3,CTSH,FLOT1,HSPB1,CD81,ACTN1,CAPN2,LMBRD1,GPI,ENSEASG00005005734,JUNB,DHRS3,ITGB6,NR4A1,PKM,EMB,ENSEASG00005007764,CLU,COL5A2,CTSZ,VCL,SPTBN1,…
developmental process	GO:0032502	9.55408e-09	8.01981	132	CLDN18,MEDAG,ANGPTL7,COL8A1,NKX2-1,RTKN2,PTGIS,AGER,CAV1,DCN,ENSEASG00005003918,BDNF,CRISPLD2,COL1A2,AQP5,RGCC,MGP,EMP2,EFEMP1,ENSEASG00005005942,CCN1,FLRT2,CRIP2,SFRP5,LAMA4,PAPSS2,GJA1,ANXA1,CRYAB,CD9,ENSEASG00005011067,ITGA3,VIM,BASP1,MYL12A,LGALS3,HTRA1,TSPAN8,FOS,ANXA3,KRT19,F3,RALA,ADIRF,KRT8,IFITM5,COL12A1,ANXA2,TUBB,TGFB2,CD74,TMEM98,CD151,PLS3,ENSEASG00005032101,TUBB2A,SOCS3,JUND,PDCD4,M…
anatomical structure development	GO:0048856	1.78632e-07	6.74804	123	CLDN18,ANGPTL7,COL8A1,NKX2-1,RTKN2,PTGIS,AGER,CAV1,DCN,ENSEASG00005003918,BDNF,CRISPLD2,COL1A2,AQP5,RGCC,MGP,EMP2,EFEMP1,ENSEASG00005005942,CCN1,FLRT2,CRIP2,SFRP5,LAMA4,PAPSS2,GJA1,ANXA1,CRYAB,CD9,ENSEASG00005011067,ITGA3,VIM,BASP1,MYL12A,LGALS3,HTRA1,FOS,ANXA3,KRT19,F3,RALA,KRT8,IFITM5,COL12A1,ANXA2,TUBB,TGFB2,CD74,TMEM98,CD151,PLS3,ENSEASG00005032101,TUBB2A,SOCS3,JUND,PDCD4,MXRA8,CTSH,FLOT1,SAM…
anatomical structure formation involved in morphogenesis	GO:0048646	2.89761e-07	6.53796	45	COL8A1,NKX2-1,PTGIS,CAV1,DCN,ENSEASG00005003918,RGCC,EMP2,CCN1,GJA1,ANXA1,CD9,ENSEASG00005011067,ITGA3,ANXA3,KRT19,F3,RALA,COL12A1,ANXA2,TGFB2,CTSH,FLOT1,HSPB1,CD81,ACTN1,CAPN2,GPI,ENSEASG00005005734,JUNB,ITGB6,NR4A1,PKM,COL5A2,SPTBN1,ENSEASG00005002806,SFRP1,SAT1,WARS1,JUP,HTATIP2,WDR1,ITGB1,EFNA1,STAT1
response to endogenous stimulus	GO:0009719	4.72562e-07	6.32554	48	CLDN18,NKX2-1,AGER,CAV1,DCN,COL1A2,CCN1,FLRT2,GJA1,LTBP4,ANXA1,CD9,ENSEASG00005011067,PDK4,ITGA3,VIM,HTRA1,FOS,KRT19,LTBP1,TGFB2,ENSEASG00005032101,SOCS3,PDCD4,CTSH,HSPB1,CD81,CAPN2,ITGB6,CD63,NR4A1,COL5A2,GAS6,RRAGA,JUN,HSP90B1,EGR1,SFRP1,HSP90AB1,SDCBP,JUP,THRA,EZR,CTSD,ITGB1,DNAJA1,SULF2,SH3BP4
cellular response to endogenous stimulus	GO:0071495	1.04621e-06	5.98038	45	CLDN18,NKX2-1,AGER,CAV1,DCN,COL1A2,CCN1,FLRT2,GJA1,LTBP4,ANXA1,ENSEASG00005011067,PDK4,ITGA3,VIM,HTRA1,FOS,LTBP1,TGFB2,ENSEASG00005032101,SOCS3,PDCD4,CTSH,HSPB1,CAPN2,ITGB6,CD63,NR4A1,COL5A2,GAS6,RRAGA,JUN,HSP90B1,EGR1,SFRP1,HSP90AB1,SDCBP,JUP,THRA,EZR,CTSD,ITGB1,DNAJA1,SULF2,SH3BP4
cell adhesion	GO:0007155	1.46569e-06	5.83396	45	COL8A1,AGER,CAV1,ENSEASG00005003918,RGCC,CCDC80,EMP2,CCN1,FLRT2,LAMA4,BCAM,LMO7,ANXA1,CD200,CD9,EFEMP2,ENSEASG00005011067,ITGA3,DUSP1,PDIA3,TGFB2,CD74,IGFBP7,MXRA8,FLOT1,CD81,ACTN1,ENSEASG00005005734,ENSEASG00005004417,ITGB6,CD63,EMB,AKIP1,GAS6,VCL,CXADR,TLN1,DDR1,ARPC2,JUP,EZR,ITGB1,EFNA1,EPCAM,TJP2
tissue development	GO:0009888	1.79487e-06	5.74597	60	COL8A1,NKX2-1,CAV1,COL1A2,RGCC,MGP,EMP2,EFEMP1,CCN1,GJA1,ANXA1,ENSEASG00005011067,ITGA3,VIM,BASP1,LGALS3,FOS,RALA,IFITM5,COL12A1,TUBB,TGFB2,CD151,ENSEASG00005032101,SOCS3,CTSH,FLOT1,GPI,ANXA7,ENSEASG00005005734,JUNB,ITGB6,NR4A1,ENSEASG00005007764,COL5A2,GAS6,CTSZ,VCL,AKR1B1,TAGLN2,EGR1,SGMS2,SFRP1,KLF7,DDR1,SDCBP,THRA,WDR1,EZR,TXNIP,ATP6AP2,ITGB1,ATF3,EFNA1,EPCAM,PPP2CA,SULF2,STAT1,TJP2,OTUD5
receptor internalization	GO:0031623	3.24949e-06	5.48818	13	CAV1,ENTREP1,CD9,RALA,ANXA2,FLOT1,CD81,LMBRD1,CD63,LRPAP1,SDCBP,EZR,ITGB1
vasculature development	GO:0001944	3.27041e-06	5.4854	33	ANGPTL7,PTGIS,CAV1,DCN,ENSEASG00005003918,COL1A2,RGCC,EMP2,CCN1,LAMA4,GJA1,ANXA1,ENSEASG00005011067,ANXA3,F3,ANXA2,TGFB2,SOCS3,PDCD4,CTSH,HSPB1,ENSEASG00005005734,JUNB,NR4A1,PKM,ENSEASG00005002806,SAT1,WARS1,JUP,HTATIP2,ITGB1,EFNA1,STAT1
angiogenesis	GO:0001525	6.86738e-06	5.16321	26	PTGIS,CAV1,DCN,ENSEASG00005003918,RGCC,EMP2,CCN1,ANXA1,ENSEASG00005011067,ANXA3,F3,ANXA2,TGFB2,CTSH,HSPB1,ENSEASG00005005734,NR4A1,PKM,ENSEASG00005002806,SAT1,WARS1,JUP,HTATIP2,ITGB1,EFNA1,STAT1
tube development	GO:0035295	7.883e-06	5.10331	41	CLDN18,NKX2-1,PTGIS,CAV1,DCN,ENSEASG00005003918,RGCC,EMP2,CCN1,SFRP5,GJA1,ANXA1,ENSEASG00005011067,ITGA3,ANXA3,F3,RALA,ANXA2,TGFB2,CTSH,HSPB1,ENSEASG00005005734,JUNB,ITGB6,NR4A1,PKM,CTSZ,AKR1B1,ENSEASG00005002806,SFRP1,SAT1,DDR1,WARS1,JUP,THRA,HTATIP2,ATP6AP2,ITGB1,EFNA1,EPCAM,STAT1
response to organic substance	GO:0010033	1.18237e-05	4.92725	60	CLDN18,NKX2-1,PTGIS,AGER,CAV1,COL1A2,ENTREP1,GJA1,ANXA1,CD9,PDK4,VIM,TUBA1B,DUSP1,KRT19,ARL6IP5,PDIA3,KRT8,TGFB2,CD74,ENSEASG00005032101,SOCS3,ALDH1A1,PDCD4,CTSH,FLOT1,SAMHD1,CD81,CAPN2,CXCL16,NR4A1,ENSEASG00005007764,CLU,ANXA5,COL5A2,GAS6,KRT18,TMBIM6,SDK1,RRAGA,ALAS1,HSP90B1,EGR1,SFRP1,HSP90AB1,KLF7,OS9,JUP,BCAP31,THRA,EZR,CTSD,ITGB1,ATF3,B3GNT2,DNAJA1,ENSEASG00005003390,SH3BP4,STAT1,OTUD5
blood vessel development	GO:0001568	1.29849e-05	4.88656	31	PTGIS,CAV1,DCN,ENSEASG00005003918,COL1A2,RGCC,EMP2,CCN1,LAMA4,GJA1,ANXA1,ENSEASG00005011067,ANXA3,F3,ANXA2,TGFB2,SOCS3,CTSH,HSPB1,ENSEASG00005005734,JUNB,NR4A1,PKM,ENSEASG00005002806,SAT1,WARS1,JUP,HTATIP2,ITGB1,EFNA1,STAT1
protein localization to plasma membrane	GO:0072659	1.46778e-05	4.83334	19	EMP2,ITGA3,MYL12A,LGALS3,ARL6IP5,ENSEASG00005032101,TSPAN15,FLOT1,CD81,TMBIM1,GAS6,KRT18,SPTBN1,HYCC1,TMEM59,SQSTM1,JUP,EZR,ITGB1
positive regulation of programmed cell death	GO:0043068	1.69436e-05	4.77099	25	PTGIS,CAV1,RGCC,CCN1,ANXA1,TP53BP2,ARL6IP5,PDIA3,TGFB2,PDCD4,CTSH,PHLDA1,NR4A1,ENSEASG00005007764,CLU,GADD45G,JUN,SFRP1,BCAP31,HTATIP2,CTSD,ITGB1,ATF3,DNAJA1,UBB
response to chemical	GO:0042221	1.75609e-05	4.75545	74	CLDN18,NKX2-1,PTGIS,AGER,CAV1,COL1A2,AQP5,ENTREP1,RGCC,GSTO1,GJA1,ANXA1,CRYAB,CD9,PDK4,VIM,TUBA1B,LGALS3,DUSP1,FOS,KRT19,ARL6IP5,PDIA3,KRT8,TGFB2,CD74,ENSEASG00005032101,SOCS3,ALDH1A1,JUND,PDCD4,CTSH,FLOT1,SAMHD1,HSPB1,CD81,CAPN2,JUNB,CXCL16,NR4A1,ENSEASG00005007764,CLU,ANXA5,COL5A2,GAS6,VKORC1,KRT18,AKR1B1,TMBIM6,CXADR,SDK1,RRAGA,JUN,ALAS1,HSP90B1,EGR1,SFRP1,HSP90AB1,KLF7,OS9,SQSTM1,JUP,BCAP31,T…
regulation of programmed cell death	GO:0043067	2.13135e-05	4.67135	45	RTKN2,PTGIS,CAV1,RGCC,CCN1,ANXA1,CRYAB,PDK4,TP53BP2,LGALS3,ARL6IP5,PDIA3,TGFB2,CD74,PDCD4,CTSH,HSPB1,PHLDA1,TMBIM1,NR4A1,ENSEASG00005007764,CLU,GAS6,GADD45G,KRT18,AKR1B1,TMBIM6,HSP90AA1,JUN,ENSEASG00005002806,HSP90B1,EGR1,SFRP1,HSP90AB1,PTTG1IP,IFI6,BCAP31,THRA,HTATIP2,CTSD,ITGB1,ATF3,EFNA1,DNAJA1,UBB
blood vessel morphogenesis	GO:0048514	2.90288e-05	4.53717	28	PTGIS,CAV1,DCN,ENSEASG00005003918,RGCC,EMP2,CCN1,GJA1,ANXA1,ENSEASG00005011067,ANXA3,F3,ANXA2,TGFB2,CTSH,HSPB1,ENSEASG00005005734,JUNB,NR4A1,PKM,ENSEASG00005002806,SAT1,WARS1,JUP,HTATIP2,ITGB1,EFNA1,STAT1
regulation of multicellular organismal process	GO:0051239	3.095e-05	4.50934	72	CLDN18,ANGPTL7,NKX2-1,PTGIS,AGER,CAV1,DCN,BDNF,RGCC,MGP,EMP2,EFEMP1,CCN1,FLRT2,LAMA4,GJA1,ANXA1,CD200,CD9,ENSEASG00005011067,PDK4,LGALS3,FOS,ANXA3,F3,LTBP1,ANXA2,TGFB2,CD74,TMEM98,PDCD4,CTSH,MAPRE2,FLOT1,HSPB1,CD81,GPI,DHRS3,ENSEASG00005004417,ITGB6,PKM,ENSEASG00005007764,CLU,ANXA5,LRPAP1,GAS6,VKORC1,VCL,BANF1,SPTBN1,HSP90AA1,EGR1,SGMS2,HK1,SFRP1,HSP90AB1,KLF7,LAPTM4B,WARS1,CADM1,SDCBP,JUP,THRA,H…
system development	GO:0048731	3.23236e-05	4.49048	86	CLDN18,ANGPTL7,COL8A1,NKX2-1,PTGIS,AGER,CAV1,DCN,ENSEASG00005003918,BDNF,COL1A2,AQP5,RGCC,EMP2,EFEMP1,CCN1,FLRT2,SFRP5,LAMA4,PAPSS2,GJA1,ANXA1,CRYAB,CD9,ENSEASG00005011067,ITGA3,VIM,BASP1,FOS,ANXA3,F3,RALA,IFITM5,ANXA2,TGFB2,TMEM98,PLS3,TUBB2A,SOCS3,PDCD4,MXRA8,CTSH,FLOT1,SAMHD1,HSPB1,ENSEASG00005005734,JUNB,DHRS3,ITGB6,NR4A1,PKM,EMB,ENSEASG00005007764,CLU,COL5A2,GAS6,CTSZ,SCO2,VKORC1,VCL,AKR1B1,…
positive regulation of apoptotic process	GO:0043065	3.69706e-05	4.43214	24	PTGIS,CAV1,RGCC,CCN1,ANXA1,TP53BP2,ARL6IP5,PDIA3,TGFB2,PDCD4,CTSH,PHLDA1,NR4A1,ENSEASG00005007764,CLU,GADD45G,JUN,SFRP1,BCAP31,CTSD,ITGB1,ATF3,DNAJA1,UBB
membrane assembly	GO:0071709	4.70511e-05	4.32743	9	CAV1,EMP2,ENSEASG00005034179,ANXA2,FLOT1,BANF1,SPTBN1,TLCD1,CHMP3
negative regulation of cell communication	GO:0010648	4.92785e-05	4.30734	44	NKX2-1,RTKN2,AGER,CAV1,DCN,ENSEASG00005003918,ENTREP1,CAVIN3,SFRP5,GJA1,ITGA3,LGALS3,HTRA1,DUSP1,LTBP1,CD74,TSPAN15,SOCS3,SAMHD1,HSPB1,TMBIM1,DHRS3,CLU,GAS6,BANF1,TMBIM6,EGR1,SFRP1,HSP90AB1,KLF7,PTTG1IP,IFI6,EZR,YWHAB,HSPA8,ITGB1,ATF3,EFNA1,DNAJA1,PPP2CA,SULF2,SH3BP4,STAT1,OTUD5
cellular response to chemical stimulus	GO:0070887	4.99514e-05	4.30145	61	CLDN18,PTGIS,AGER,CAV1,COL1A2,AQP5,ENTREP1,RGCC,GSTO1,GJA1,ANXA1,PDK4,VIM,TUBA1B,LGALS3,DUSP1,FOS,ARL6IP5,PDIA3,KRT8,CD74,ENSEASG00005032101,SOCS3,ALDH1A1,JUND,PDCD4,CTSH,FLOT1,SAMHD1,HSPB1,CAPN2,JUNB,CXCL16,NR4A1,ENSEASG00005007764,COL5A2,GAS6,VKORC1,KRT18,AKR1B1,TMBIM6,CXADR,RRAGA,JUN,HSP90B1,EGR1,SFRP1,HSP90AB1,KLF7,OS9,SQSTM1,JUP,THRA,EZR,CTSD,ATF3,B3GNT2,DNAJA1,ENSEASG00005003390,SH3BP4,STAT1
regulation of apoptotic process	GO:0042981	5.10385e-05	4.2921	43	RTKN2,PTGIS,CAV1,RGCC,CCN1,ANXA1,CRYAB,PDK4,TP53BP2,LGALS3,ARL6IP5,PDIA3,TGFB2,CD74,PDCD4,CTSH,HSPB1,PHLDA1,TMBIM1,NR4A1,ENSEASG00005007764,CLU,GAS6,GADD45G,KRT18,AKR1B1,TMBIM6,HSP90AA1,JUN,HSP90B1,EGR1,SFRP1,HSP90AB1,PTTG1IP,IFI6,BCAP31,THRA,CTSD,ITGB1,ATF3,EFNA1,DNAJA1,UBB
negative regulation of signaling	GO:0023057	5.41829e-05	4.26614	44	NKX2-1,RTKN2,AGER,CAV1,DCN,ENSEASG00005003918,ENTREP1,CAVIN3,SFRP5,GJA1,ITGA3,LGALS3,HTRA1,DUSP1,LTBP1,CD74,TSPAN15,SOCS3,SAMHD1,HSPB1,TMBIM1,DHRS3,CLU,GAS6,BANF1,TMBIM6,EGR1,SFRP1,HSP90AB1,KLF7,PTTG1IP,IFI6,EZR,YWHAB,HSPA8,ITGB1,ATF3,EFNA1,DNAJA1,PPP2CA,SULF2,SH3BP4,STAT1,OTUD5
enzyme-linked receptor protein signaling pathway	GO:0007167	5.69129e-05	4.24479	35	NKX2-1,DCN,COL1A2,EFEMP1,CCN1,FLRT2,LTBP4,ENSEASG00005011067,PDK4,ITGA3,VIM,HTRA1,FOS,F3,LTBP1,RALA,TGFB2,SOCS3,PDCD4,HSPB1,ITGB6,CD63,GAS6,SPTBN1,JUN,EGR1,SFRP1,HSP90AB1,DDR1,SDCBP,IFI6,CTSD,ITGB1,EFNA1,SULF2
tube morphogenesis	GO:0035239	6.74494e-05	4.17102	34	NKX2-1,PTGIS,CAV1,DCN,ENSEASG00005003918,RGCC,EMP2,CCN1,SFRP5,GJA1,ANXA1,ENSEASG00005011067,ANXA3,F3,RALA,ANXA2,TGFB2,CTSH,HSPB1,ENSEASG00005005734,JUNB,NR4A1,PKM,CTSZ,ENSEASG00005002806,SFRP1,SAT1,DDR1,WARS1,JUP,HTATIP2,ITGB1,EFNA1,STAT1
membrane biogenesis	GO:0044091	7.74612e-05	4.11092	9	CAV1,EMP2,ENSEASG00005034179,ANXA2,FLOT1,BANF1,SPTBN1,TLCD1,CHMP3
cell-substrate adhesion	GO:0031589	7.86781e-05	4.10415	20	COL8A1,ENSEASG00005003918,CCDC80,EMP2,CCN1,BCAM,EFEMP2,ENSEASG00005011067,ACTN1,ENSEASG00005005734,ITGB6,CD63,AKIP1,GAS6,VCL,DDR1,ARPC2,JUP,ITGB1,EFNA1
regulation of signaling	GO:0023051	0.000132073	3.87919	77	NKX2-1,RTKN2,PTGIS,AGER,CAV1,DCN,ENSEASG00005003918,ENTREP1,EMP2,CAVIN3,CCN1,SFRP5,GJA1,LMO7,ANXA1,ITGA3,LGALS3,HTRA1,DUSP1,F3,ARL6IP5,LTBP1,AKAP7,PDIA3,RALA,ANXA2,TGFB2,CD74,TSPAN15,SOCS3,PDCD4,CTSH,MAPRE2,FLOT1,SAMHD1,HSPB1,CD81,TMBIM1,DHRS3,ITGB6,CD63,ENSEASG00005007764,CLU,AKIP1,GAS6,GADD45G,ARHGDIA,BANF1,TMBIM6,SPTBN1,RRAGA,EGR1,SFRP1,HSP90AB1,KLF7,PTTG1IP,SQSTM1,SDCBP,IFI6,BCAP31,THRA,EZR,Y…
cellular response to growth factor stimulus	GO:0071363	0.000142952	3.84481	27	NKX2-1,CAV1,DCN,COL1A2,CCN1,FLRT2,LTBP4,ANXA1,ENSEASG00005011067,ITGA3,HTRA1,FOS,LTBP1,TGFB2,PDCD4,HSPB1,ITGB6,CD63,NR4A1,GAS6,JUN,EGR1,SFRP1,HSP90AB1,SDCBP,ITGB1,SULF2
regulation of cell migration	GO:0030334	0.000161377	3.79216	33	NKX2-1,AGER,CAV1,DCN,RGCC,EMP2,CCN1,FLRT2,LAMA4,GJA1,ANXA1,CD9,LGALS3,DUSP1,ANXA3,TGFB2,CD74,CD151,CTSH,MAPRE2,HSPB1,CD81,GPI,ENSEASG00005005734,ENSEASG00005004417,CXCL16,GAS6,VCL,SFRP1,SDCBP,JUP,ITGB1,EFNA1
regulation of signal transduction	GO:0009966	0.000165969	3.77997	70	NKX2-1,RTKN2,PTGIS,AGER,CAV1,DCN,ENSEASG00005003918,ENTREP1,EMP2,CAVIN3,CCN1,SFRP5,ITGA3,LGALS3,HTRA1,DUSP1,F3,ARL6IP5,LTBP1,PDIA3,RALA,TGFB2,CD74,TSPAN15,SOCS3,PDCD4,CTSH,MAPRE2,FLOT1,SAMHD1,HSPB1,CD81,TMBIM1,DHRS3,CD63,ENSEASG00005007764,CLU,AKIP1,GAS6,GADD45G,ARHGDIA,BANF1,TMBIM6,SPTBN1,RRAGA,EGR1,SFRP1,HSP90AB1,PTTG1IP,SQSTM1,SDCBP,IFI6,BCAP31,THRA,EZR,YWHAB,TRIM13,HSPA8,ATP6AP2,CTSD,ITGB1,AT…
supramolecular fiber organization	GO:0097435	0.000171154	3.76661	28	COL1A2,RGCC,EMP2,ENSEASG00005032677,CRYAB,EFEMP2,VIM,KRT19,ANXA2,TGFB2,ENSEASG00005028709,PLS3,ACTN1,ENSEASG00005005734,CLU,COL5A2,HSP90B1,ENSEASG00005004340,MYO1B,HSP90AB1,DSTN,ARPC5,ARPC2,WDR1,EZR,PFDN2,HSPA8,ITGB1
multicellular organism development	GO:0007275	0.00018298	3.7376	96	CLDN18,ANGPTL7,COL8A1,NKX2-1,PTGIS,AGER,CAV1,DCN,ENSEASG00005003918,BDNF,COL1A2,AQP5,RGCC,MGP,EMP2,EFEMP1,CCN1,FLRT2,SFRP5,LAMA4,PAPSS2,GJA1,ANXA1,CRYAB,CD9,ENSEASG00005011067,ITGA3,VIM,BASP1,FOS,ANXA3,KRT19,F3,RALA,KRT8,IFITM5,COL12A1,ANXA2,TGFB2,CD74,TMEM98,PLS3,TUBB2A,SOCS3,PDCD4,MXRA8,CTSH,FLOT1,SAMHD1,HSPB1,CAPN2,LMBRD1,GPI,ENSEASG00005005734,JUNB,DHRS3,ENSEASG00005004417,ITGB6,NR4A1,PKM,EMB…
protein localization to membrane	GO:0072657	0.000200104	3.69874	25	AGER,EMP2,ITGA3,MYL12A,LGALS3,ARL6IP5,ENSEASG00005032101,TSPAN15,FLOT1,CD81,TMBIM1,GAS6,KRT18,SPTBN1,RRAGA,HYCC1,CPE,HSP90AA1,TMEM59,SQSTM1,JUP,EZR,WDR83OS,ITGB1,ENSEASG00005020053
regulation of developmental process	GO:0050793	0.000211719	3.67424	61	CLDN18,MEDAG,ANGPTL7,NKX2-1,PTGIS,AGER,CAV1,DCN,ENSEASG00005003918,BDNF,RGCC,MGP,EMP2,EFEMP1,CCN1,FLRT2,LAMA4,GJA1,ANXA1,ENSEASG00005011067,MYL12A,FOS,ANXA3,F3,RALA,ADIRF,ANXA2,TGFB2,CD74,TMEM98,SOCS3,JUND,PDCD4,CTSH,FLOT1,HSPB1,JUNB,ENSEASG00005004417,PKM,ENSEASG00005007764,COL5A2,GAS6,VCL,SDK1,SGMS2,SFRP1,HSP90AB1,KLF7,WARS1,SDCBP,JUP,ENSEASG00005036575,HTATIP2,WDR1,EZR,ITGB1,EFNA1,PPP2CA,MYL12…
receptor-mediated endocytosis	GO:0006898	0.000233661	3.63141	15	CAV1,ENTREP1,CD9,RALA,ANXA2,FLOT1,CD81,LMBRD1,CXCL16,CD63,CLU,LRPAP1,SDCBP,EZR,ITGB1
negative regulation of response to stimulus	GO:0048585	0.000239004	3.62159	47	NKX2-1,RTKN2,PTGIS,CAV1,DCN,ENSEASG00005003918,ENTREP1,CAVIN3,SFRP5,SERPING1,ANXA1,CD9,ITGA3,LGALS3,HTRA1,DUSP1,LTBP1,ANXA2,CD74,TSPAN15,SOCS3,SAMHD1,HSPB1,TMBIM1,DHRS3,ENSEASG00005007764,CLU,GAS6,BANF1,TMBIM6,EGR1,SFRP1,KLF7,PTTG1IP,IFI6,EZR,YWHAB,HSPA8,ITGB1,ATF3,EFNA1,DNAJA1,PPP2CA,SULF2,SH3BP4,STAT1,OTUD5
animal organ development	GO:0048513	0.000254368	3.59454	70	CLDN18,ANGPTL7,COL8A1,NKX2-1,CAV1,ENSEASG00005003918,COL1A2,AQP5,RGCC,MGP,EMP2,EFEMP1,ENSEASG00005005942,CCN1,FLRT2,PAPSS2,GJA1,ANXA1,CRYAB,ENSEASG00005011067,ITGA3,VIM,BASP1,HTRA1,FOS,KRT19,KRT8,IFITM5,ANXA2,TGFB2,PLS3,TUBB2A,SOCS3,CTSH,FLOT1,JUNB,DHRS3,ITGB6,NR4A1,ENSEASG00005007764,COL5A2,GAS6,CTSZ,SCO2,VKORC1,AKR1B1,COL4A4,CPE,ENSEASG00005002806,EGR1,SGMS2,SFRP1,HSP90AB1,KLF7,LRP10,DDR1,SDCBP…
response to growth factor	GO:0070848	0.000261746	3.58212	27	NKX2-1,CAV1,DCN,COL1A2,CCN1,FLRT2,LTBP4,ANXA1,ENSEASG00005011067,ITGA3,HTRA1,FOS,LTBP1,TGFB2,PDCD4,HSPB1,ITGB6,CD63,NR4A1,GAS6,JUN,EGR1,SFRP1,HSP90AB1,SDCBP,ITGB1,SULF2
regulation of response to stimulus	GO:0048583	0.000326717	3.48583	84	NKX2-1,RTKN2,PTGIS,AGER,CAV1,DCN,ENSEASG00005003918,ENTREP1,RGCC,EMP2,CAVIN3,CCN1,SFRP5,SERPING1,ANXA1,CD200,CD9,ITGA3,C1S,LGALS3,HTRA1,DUSP1,F3,ARL6IP5,LTBP1,PDIA3,RALA,ANXA2,TGFB2,CD74,ENSEASG00005032101,TSPAN15,SOCS3,PDCD4,CTSH,MAPRE2,FLOT1,SAMHD1,HSPB1,CD81,CFB,TMBIM1,ENSEASG00005005734,DHRS3,CD63,ENSEASG00005007764,CLU,AKIP1,GAS6,GADD45G,ARHGDIA,C1R,BANF1,TMBIM6,SPTBN1,RRAGA,HSP90AA1,EGR1,SF…
programmed cell death	GO:0012501	0.000340206	3.46826	49	PMP22,RTKN2,PTGIS,CAV1,RGCC,EMP2,CCN1,ANXA1,CRYAB,PDK4,TP53BP2,LGALS3,ARL6IP5,PDIA3,KRT8,TGFB2,CD74,PDCD4,CTSH,HSPB1,PHLDA1,TMBIM1,NR4A1,PKM,ENSEASG00005007764,CLU,GAS6,GADD45G,KRT18,AKR1B1,TMBIM6,HSP90AA1,JUN,ENSEASG00005002806,HSP90B1,EGR1,SFRP1,HSP90AB1,PTTG1IP,IFI6,BCAP31,THRA,HTATIP2,CTSD,ITGB1,ATF3,EFNA1,DNAJA1,UBB
cell death	GO:0008219	0.000340206	3.46826	49	PMP22,RTKN2,PTGIS,CAV1,RGCC,EMP2,CCN1,ANXA1,CRYAB,PDK4,TP53BP2,LGALS3,ARL6IP5,PDIA3,KRT8,TGFB2,CD74,PDCD4,CTSH,HSPB1,PHLDA1,TMBIM1,NR4A1,PKM,ENSEASG00005007764,CLU,GAS6,GADD45G,KRT18,AKR1B1,TMBIM6,HSP90AA1,JUN,ENSEASG00005002806,HSP90B1,EGR1,SFRP1,HSP90AB1,PTTG1IP,IFI6,BCAP31,THRA,HTATIP2,CTSD,ITGB1,ATF3,EFNA1,DNAJA1,UBB
regulation of vasculature development	GO:1901342	0.00034159	3.4665	17	ANGPTL7,PTGIS,DCN,RGCC,EMP2,ANXA3,F3,TGFB2,CTSH,HSPB1,PKM,WARS1,JUP,HTATIP2,ITGB1,EFNA1,STAT1
multicellular organismal process	GO:0032501	0.000352766	3.45251	130	CLDN18,LRRN4,ANGPTL7,COL8A1,NKX2-1,PTGIS,AGER,THBD,CAV1,DCN,ENSEASG00005003918,BDNF,COL1A2,AQP5,RGCC,MGP,EMP2,EFEMP1,ENSEASG00005005942,CCN1,FLRT2,SFRP5,LAMA4,PAPSS2,GJA1,ANXA1,CD200,CRYAB,CD9,ENSEASG00005011067,PDK4,ITGA3,VIM,BASP1,LGALS3,TSPAN8,FOS,ANXA3,KRT19,F3,ARL6IP5,LTBP1,PDIA3,RALA,KRT8,IFITM5,COL12A1,ANXA2,TGFB2,CD74,TMEM98,CD151,PLS3,TUBB2A,SOCS3,JUND,PDCD4,MXRA8,CTSH,MAPRE2,FLOT1,SAMHD…
protein localization to cell periphery	GO:1990778	0.000385849	3.41358	19	EMP2,ITGA3,MYL12A,LGALS3,ARL6IP5,ENSEASG00005032101,TSPAN15,FLOT1,CD81,TMBIM1,GAS6,KRT18,SPTBN1,HYCC1,TMEM59,SQSTM1,JUP,EZR,ITGB1
negative regulation of signal transduction	GO:0009968	0.00054327	3.26498	40	NKX2-1,RTKN2,CAV1,DCN,ENSEASG00005003918,ENTREP1,CAVIN3,SFRP5,ITGA3,LGALS3,HTRA1,DUSP1,LTBP1,CD74,TSPAN15,SOCS3,SAMHD1,HSPB1,TMBIM1,DHRS3,CLU,GAS6,BANF1,TMBIM6,EGR1,SFRP1,PTTG1IP,IFI6,EZR,YWHAB,HSPA8,ITGB1,ATF3,EFNA1,DNAJA1,PPP2CA,SULF2,SH3BP4,STAT1,OTUD5
membrane raft assembly	GO:0001765	0.000550404	3.25932	5	CAV1,EMP2,ENSEASG00005034179,ANXA2,FLOT1
regulation of cell communication	GO:0010646	0.000612617	3.21281	75	NKX2-1,RTKN2,PTGIS,AGER,CAV1,DCN,ENSEASG00005003918,ENTREP1,EMP2,CAVIN3,CCN1,SFRP5,GJA1,ANXA1,ITGA3,LGALS3,HTRA1,DUSP1,F3,ARL6IP5,LTBP1,AKAP7,PDIA3,RALA,TGFB2,CD74,TSPAN15,SOCS3,PDCD4,CTSH,MAPRE2,FLOT1,SAMHD1,HSPB1,CD81,TMBIM1,DHRS3,ITGB6,CD63,ENSEASG00005007764,CLU,AKIP1,GAS6,GADD45G,ARHGDIA,BANF1,TMBIM6,SPTBN1,RRAGA,EGR1,SFRP1,HSP90AB1,KLF7,PTTG1IP,SQSTM1,SDCBP,IFI6,BCAP31,THRA,EZR,YWHAB,TRIM13…
regulation of cell motility	GO:2000145	0.000676945	3.16945	33	NKX2-1,AGER,CAV1,DCN,RGCC,EMP2,CCN1,FLRT2,LAMA4,GJA1,ANXA1,CD9,LGALS3,DUSP1,ANXA3,TGFB2,CD74,CD151,CTSH,MAPRE2,HSPB1,CD81,GPI,ENSEASG00005005734,ENSEASG00005004417,CXCL16,GAS6,VCL,SFRP1,SDCBP,JUP,ITGB1,EFNA1
localization within membrane	GO:0051668	0.000782057	3.10676	26	AGER,EMP2,ITGA3,MYL12A,LGALS3,ARL6IP5,RALA,ENSEASG00005032101,TSPAN15,FLOT1,CD81,TMBIM1,GAS6,KRT18,SPTBN1,RRAGA,HYCC1,CPE,HSP90AA1,TMEM59,SQSTM1,JUP,EZR,WDR83OS,ITGB1,ENSEASG00005020053
endocytosis	GO:0006897	0.000906004	3.04287	23	CAV1,MFGE8,ENTREP1,ANXA1,CD9,LGALS3,ANXA3,RALA,ANXA2,CD151,ENSEASG00005032101,FLOT1,CD81,LMBRD1,CXCL16,CD63,ENSEASG00005007764,CLU,LRPAP1,GAS6,SDCBP,EZR,ITGB1
external encapsulating structure organization	GO:0045229	0.000937741	3.02792	17	ANGPTL7,CAV1,CRISPLD2,COL1A2,RGCC,CCDC80,CCN1,FLRT2,EFEMP2,ANXA2,TGFB2,FLOT1,COL5A2,COL4A4,DDR1,ITGB1,SULF2
extracellular matrix organization	GO:0030198	0.000937741	3.02792	17	ANGPTL7,CAV1,CRISPLD2,COL1A2,RGCC,CCDC80,CCN1,FLRT2,EFEMP2,ANXA2,TGFB2,FLOT1,COL5A2,COL4A4,DDR1,ITGB1,SULF2
circulatory system development	GO:0072359	0.00104649	2.98027	36	ANGPTL7,PTGIS,CAV1,DCN,ENSEASG00005003918,COL1A2,RGCC,EMP2,CCN1,FLRT2,LAMA4,GJA1,ANXA1,ENSEASG00005011067,ANXA3,F3,ANXA2,TGFB2,SOCS3,PDCD4,CTSH,HSPB1,ENSEASG00005005734,JUNB,DHRS3,NR4A1,PKM,CPE,ENSEASG00005002806,SAT1,WARS1,JUP,HTATIP2,ITGB1,EFNA1,STAT1
extracellular structure organization	GO:0043062	0.00107537	2.96844	17	ANGPTL7,CAV1,CRISPLD2,COL1A2,RGCC,CCDC80,CCN1,FLRT2,EFEMP2,ANXA2,TGFB2,FLOT1,COL5A2,COL4A4,DDR1,ITGB1,SULF2
regulation of transforming growth factor beta production	GO:0071634	0.00107939	2.96682	7	CD200,LTBP1,TGFB2,ITGB6,HSP90AB1,LAPTM4B,ATP6AP2
apoptotic process	GO:0006915	0.00123988	2.90662	46	PMP22,RTKN2,PTGIS,CAV1,RGCC,EMP2,CCN1,ANXA1,CRYAB,PDK4,TP53BP2,LGALS3,ARL6IP5,PDIA3,KRT8,TGFB2,CD74,PDCD4,CTSH,HSPB1,PHLDA1,TMBIM1,NR4A1,ENSEASG00005007764,CLU,GAS6,GADD45G,KRT18,AKR1B1,TMBIM6,HSP90AA1,JUN,HSP90B1,EGR1,SFRP1,HSP90AB1,PTTG1IP,IFI6,BCAP31,THRA,CTSD,ITGB1,ATF3,EFNA1,DNAJA1,UBB
regulation of angiogenesis	GO:0045765	0.00133894	2.87324	16	PTGIS,DCN,RGCC,EMP2,ANXA3,F3,TGFB2,CTSH,HSPB1,PKM,WARS1,JUP,HTATIP2,ITGB1,EFNA1,STAT1
protein localization	GO:0008104	0.00137572	2.86147	57	CLDN18,AGER,CAV1,EMP2,GJA1,CD200,ITGA3,MYL12A,LGALS3,ARL6IP5,LTBP1,RALA,TGFB2,CD74,TMEM98,ENSEASG00005032101,TSPAN15,FLOT1,HSPB1,CD81,LMBRD1,TMBIM1,ENSEASG00005005734,CLU,SKP1,GAS6,VCL,KRT18,ARHGDIA,SPTBN1,RRAGA,HYCC1,CPE,HSP90AA1,ENSEASG00005002806,HSP90B1,HK1,SFRP1,HSP90AB1,KLF7,OS9,PTTG1IP,TMEM59,SQSTM1,JUP,BCAP31,EZR,YWHAB,STX5,HSPA8,CTSD,WDR83OS,ITGB1,DNAJA1,ENSEASG00005020053,SH3BP4,YWHAQ
cellular macromolecule localization	GO:0070727	0.00156263	2.80614	57	CLDN18,AGER,CAV1,EMP2,GJA1,CD200,ITGA3,MYL12A,LGALS3,ARL6IP5,LTBP1,RALA,TGFB2,CD74,TMEM98,ENSEASG00005032101,TSPAN15,FLOT1,HSPB1,CD81,LMBRD1,TMBIM1,ENSEASG00005005734,CLU,SKP1,GAS6,VCL,KRT18,ARHGDIA,SPTBN1,RRAGA,HYCC1,CPE,HSP90AA1,ENSEASG00005002806,HSP90B1,HK1,SFRP1,HSP90AB1,KLF7,OS9,PTTG1IP,TMEM59,SQSTM1,JUP,BCAP31,EZR,YWHAB,STX5,HSPA8,CTSD,WDR83OS,ITGB1,DNAJA1,ENSEASG00005020053,SH3BP4,YWHAQ
actin filament-based process	GO:0030029	0.0015694	2.80427	27	CAV1,RGCC,EMP2,CAVIN3,PLEK2,ANXA1,ENSEASG00005032677,KRT19,RALA,ENSEASG00005028709,PLS3,ENSEASG00005032101,ACTN1,ENSEASG00005005734,CXADR,SPTBN1,HSP90B1,ENSEASG00005004340,MYO1B,DSTN,TLN1,ARPC5,ARPC2,JUP,WDR1,EZR,ITGB1
protein maturation	GO:0051604	0.00157624	2.80238	21	F3,ANXA2,CD74,TMEM98,TSPAN15,CTSH,HSPB1,CLU,CTSZ,CPE,HSP90AA1,HSP90B1,HSP90AB1,DNAJB4,SDF2,PFDN2,HSPA8,ATP6AP2,DISP1,DNAJA1,ENSEASG00005017822
regulation of cytokine production	GO:0001817	0.00168931	2.77229	28	AGER,RGCC,ANXA1,CD200,F3,LTBP1,TGFB2,CD74,PDCD4,FLOT1,HSPB1,CD81,ITGB6,ENSEASG00005007764,CLU,GAS6,BANF1,SPTBN1,HSP90AA1,EGR1,HK1,HSP90AB1,LAPTM4B,CADM1,EZR,ATP6AP2,SULF2,STAT1
negative regulation of biological process	GO:0048519	0.0017534	2.75612	102	CLDN18,ANGPTL7,NKX2-1,RTKN2,PTGIS,AGER,CAV1,DCN,ENSEASG00005003918,ENTREP1,RGCC,EFEMP1,CAVIN3,CCN1,SFRP5,LAMA4,SERPING1,GSTO1,GJA1,ANXA1,CD200,CRYAB,CD9,ENSEASG00005011067,PDK4,ITGA3,VIM,BASP1,TIMP3,LGALS3,HTRA1,DUSP1,TFPI2,FEZ1,ARL6IP5,LTBP1,ANXA2,ENSEASG00005029269,TGFB2,CD74,TMEM98,ENSEASG00005033751,TSPAN15,SOCS3,JUND,PDCD4,CTSH,SAMHD1,HSPB1,ANXA7,TMBIM1,DHRS3,NR4A1,ENSEASG00005007764,CLU,ANX…
actin cytoskeleton organization	GO:0030036	0.00176787	2.75255	25	RGCC,EMP2,CAVIN3,PLEK2,ANXA1,ENSEASG00005032677,KRT19,RALA,ENSEASG00005028709,PLS3,ENSEASG00005032101,ACTN1,ENSEASG00005005734,CXADR,SPTBN1,HSP90B1,ENSEASG00005004340,MYO1B,DSTN,TLN1,ARPC5,ARPC2,WDR1,EZR,ITGB1
transforming growth factor beta production	GO:0071604	0.00183485	2.7364	7	CD200,LTBP1,TGFB2,ITGB6,HSP90AB1,LAPTM4B,ATP6AP2
regulation of locomotion	GO:0040012	0.00199411	2.70025	33	NKX2-1,AGER,CAV1,DCN,RGCC,EMP2,CCN1,FLRT2,LAMA4,GJA1,ANXA1,CD9,LGALS3,DUSP1,ANXA3,TGFB2,CD74,CD151,CTSH,MAPRE2,HSPB1,CD81,GPI,ENSEASG00005005734,ENSEASG00005004417,CXCL16,GAS6,VCL,SFRP1,SDCBP,JUP,ITGB1,EFNA1
cell differentiation	GO:0030154	0.00205302	2.68761	83	CLDN18,MEDAG,COL8A1,NKX2-1,RTKN2,AGER,CAV1,ENSEASG00005003918,BDNF,RGCC,EMP2,EFEMP1,ENSEASG00005005942,CCN1,FLRT2,CRIP2,LAMA4,GJA1,ANXA1,CD9,ENSEASG00005011067,ITGA3,VIM,BASP1,LGALS3,HTRA1,FOS,KRT19,ADIRF,KRT8,COL12A1,ANXA2,TUBB,TGFB2,CD74,TMEM98,SOCS3,JUND,PDCD4,MXRA8,FLOT1,CD81,ACTN1,CAPN2,ANXA7,JUNB,ITGB6,CD63,NR4A1,EMB,ENSEASG00005007764,CLU,COL5A2,GAS6,VCL,AKR1B1,SDK1,TAGLN2,ENSEASG000050028…
cellular developmental process	GO:0048869	0.00205302	2.68761	83	CLDN18,MEDAG,COL8A1,NKX2-1,RTKN2,AGER,CAV1,ENSEASG00005003918,BDNF,RGCC,EMP2,EFEMP1,ENSEASG00005005942,CCN1,FLRT2,CRIP2,LAMA4,GJA1,ANXA1,CD9,ENSEASG00005011067,ITGA3,VIM,BASP1,LGALS3,HTRA1,FOS,KRT19,ADIRF,KRT8,COL12A1,ANXA2,TUBB,TGFB2,CD74,TMEM98,SOCS3,JUND,PDCD4,MXRA8,FLOT1,CD81,ACTN1,CAPN2,ANXA7,JUNB,ITGB6,CD63,NR4A1,EMB,ENSEASG00005007764,CLU,COL5A2,GAS6,VCL,AKR1B1,SDK1,TAGLN2,ENSEASG000050028…
cytokine production	GO:0001816	0.00212175	2.67331	28	AGER,RGCC,ANXA1,CD200,F3,LTBP1,TGFB2,CD74,PDCD4,FLOT1,HSPB1,CD81,ITGB6,ENSEASG00005007764,CLU,GAS6,BANF1,SPTBN1,HSP90AA1,EGR1,HK1,HSP90AB1,LAPTM4B,CADM1,EZR,ATP6AP2,SULF2,STAT1
regulation of localization	GO:0032879	0.00219461	2.65864	48	CLDN18,CAV1,FXYD6,RGCC,GSTO1,GJA1,ANXA1,CD200,CRYAB,ITGA3,LGALS3,ARL6IP5,RALA,ANXA2,TGFB2,CD74,TMEM98,CD151,ENSEASG00005021433,ENSEASG00005032101,FLOT1,CD81,TMBIM1,ENSEASG00005005734,CD63,ENSEASG00005007764,CLU,LRPAP1,GAS6,VCL,ARHGDIA,TMBIM6,SPTBN1,HSP90AA1,SFRP1,HSP90AB1,KLF7,OS9,TMEM59,SQSTM1,SDCBP,JUP,BCAP31,EZR,CHMP3,CTSD,ITGB1,DNAJA1
response to organonitrogen compound	GO:0010243	0.00251797	2.59895	26	AGER,CAV1,COL1A2,GJA1,CD9,PDK4,VIM,ENSEASG00005032101,SOCS3,CD81,CAPN2,NR4A1,COL5A2,TMBIM6,SDK1,RRAGA,HSP90B1,EGR1,SFRP1,OS9,JUP,BCAP31,EZR,CTSD,ITGB1,SH3BP4
plasma membrane organization	GO:0007009	0.00287135	2.54191	12	CAV1,EMP2,ENSEASG00005034179,CAVIN2,CD9,TGFB2,FLOT1,ENSEASG00005007764,CLU,SPTBN1,TLCD1,CHMP3
cell migration	GO:0016477	0.00320674	2.49394	41	NKX2-1,AGER,CAV1,DCN,RGCC,EMP2,CCN1,FLRT2,LAMA4,GJA1,ANXA1,CD9,ENSEASG00005011067,ITGA3,LGALS3,DUSP1,ANXA3,TGFB2,CD74,CD151,CTSH,MAPRE2,HSPB1,CD81,GPI,ENSEASG00005005734,ENSEASG00005004417,CXCL16,CD63,NR4A1,GAS6,VCL,CXADR,SFRP1,ARPC5,DDR1,SDCBP,JUP,WDR1,ITGB1,EFNA1
plasma membrane raft assembly	GO:0044854	0.00352879	2.45237	4	CAV1,EMP2,ENSEASG00005034179,FLOT1
negative regulation of cellular process	GO:0048523	0.00365969	2.43656	96	CLDN18,NKX2-1,RTKN2,PTGIS,AGER,CAV1,DCN,ENSEASG00005003918,ENTREP1,RGCC,EFEMP1,CAVIN3,CCN1,SFRP5,GSTO1,GJA1,ANXA1,CD200,CRYAB,CD9,ENSEASG00005011067,PDK4,ITGA3,VIM,BASP1,TIMP3,LGALS3,HTRA1,DUSP1,FEZ1,ARL6IP5,LTBP1,ANXA2,ENSEASG00005029269,TGFB2,CD74,TMEM98,ENSEASG00005033751,TSPAN15,SOCS3,JUND,PDCD4,CTSH,SAMHD1,HSPB1,ANXA7,TMBIM1,DHRS3,NR4A1,ENSEASG00005007764,CLU,LRPAP1,COL5A2,GAS6,CTSZ,BHLHE40,…
cell surface receptor signaling pathway	GO:0007166	0.00400284	2.39763	61	NKX2-1,CAV1,DCN,ENSEASG00005003918,COL1A2,ENTREP1,ADGRD1,EMP2,EFEMP1,CCN1,FLRT2,SFRP5,LTBP4,ENSEASG00005011067,PDK4,ITGA3,VIM,LGALS3,HTRA1,FOS,KRT19,F3,LTBP1,PDIA3,RALA,KRT8,TGFB2,CD74,TSPAN15,SOCS3,PDCD4,SAMHD1,HSPB1,CD81,TMBIM1,ITGB6,CD63,GAS6,KRT18,ARHGDIA,SPTBN1,RRAGA,CPE,JUN,ADGRE5,EGR1,SFRP1,HSP90AB1,TLN1,DDR1,SDCBP,IFI6,EZR,ATP6AP2,CTSD,ITGB1,ATF3,EFNA1,SULF2,STAT1,OTUD5
regulation of multicellular organismal development	GO:2000026	0.00420572	2.37616	39	CLDN18,ANGPTL7,PTGIS,AGER,CAV1,DCN,BDNF,RGCC,MGP,EMP2,EFEMP1,CCN1,FLRT2,LAMA4,GJA1,ANXA1,ENSEASG00005011067,FOS,ANXA3,F3,ANXA2,TGFB2,CD74,TMEM98,CTSH,HSPB1,ENSEASG00005004417,PKM,GAS6,VCL,SGMS2,SFRP1,KLF7,WARS1,JUP,HTATIP2,ITGB1,EFNA1,STAT1
cellular response to organic substance	GO:0071310	0.00489746	2.31003	45	CLDN18,PTGIS,AGER,CAV1,COL1A2,ENTREP1,GJA1,ANXA1,PDK4,VIM,TUBA1B,DUSP1,ARL6IP5,PDIA3,KRT8,CD74,ENSEASG00005032101,SOCS3,PDCD4,CTSH,FLOT1,SAMHD1,CAPN2,NR4A1,COL5A2,GAS6,KRT18,TMBIM6,RRAGA,HSP90B1,EGR1,SFRP1,HSP90AB1,KLF7,OS9,JUP,THRA,EZR,CTSD,ATF3,B3GNT2,DNAJA1,ENSEASG00005003390,SH3BP4,STAT1
response to nitrogen compound	GO:1901698	0.00549718	2.25986	27	AGER,CAV1,COL1A2,GJA1,CD9,PDK4,VIM,ENSEASG00005032101,SOCS3,FLOT1,CD81,CAPN2,NR4A1,COL5A2,TMBIM6,SDK1,RRAGA,HSP90B1,EGR1,SFRP1,OS9,JUP,BCAP31,EZR,CTSD,ITGB1,SH3BP4
apoptotic signaling pathway	GO:0097190	0.00550053	2.2596	24	RTKN2,PTGIS,CAV1,TP53BP2,LGALS3,ARL6IP5,PDIA3,KRT8,TGFB2,CD74,CTSH,HSPB1,TMBIM1,ENSEASG00005007764,CLU,KRT18,TMBIM6,SFRP1,PTTG1IP,IFI6,BCAP31,ATF3,DNAJA1,UBB
cell motility	GO:0048870	0.00628605	2.20162	44	NKX2-1,AGER,CAV1,DCN,RGCC,EMP2,CCN1,FLRT2,LAMA4,GJA1,ANXA1,CD9,ENSEASG00005011067,ITGA3,LGALS3,DUSP1,ANXA3,TGFB2,CD74,CD151,ENSEASG00005032101,CTSH,MAPRE2,HSPB1,CD81,GPI,ENSEASG00005005734,ENSEASG00005004417,CXCL16,CD63,NR4A1,GAS6,VCL,CXADR,SFRP1,DSTN,ARPC5,DDR1,SDCBP,JUP,WDR1,ITGB1,EFNA1,DNAJA1
regulation of cellular localization	GO:0060341	0.00656166	2.18299	31	CLDN18,CAV1,CD200,CRYAB,ITGA3,LGALS3,ANXA2,TGFB2,TMEM98,ENSEASG00005032101,CD81,TMBIM1,GAS6,VCL,ARHGDIA,TMBIM6,SPTBN1,HSP90AA1,SFRP1,HSP90AB1,KLF7,OS9,TMEM59,SQSTM1,JUP,BCAP31,EZR,CHMP3,CTSD,ITGB1,DNAJA1
locomotion	GO:0040011	0.00715325	2.1455	35	NKX2-1,AGER,CAV1,DCN,RGCC,EMP2,CCN1,FLRT2,LAMA4,GJA1,ANXA1,CD9,LGALS3,DUSP1,ANXA3,TGFB2,CD74,CD151,CTSH,MAPRE2,HSPB1,CD81,GPI,ENSEASG00005005734,ENSEASG00005004417,CXCL16,NR4A1,GAS6,VCL,CXADR,SFRP1,SDCBP,JUP,ITGB1,EFNA1
protein folding	GO:0006457	0.00717002	2.14448	12	CD74,HSPB1,CLU,HSP90AA1,HSP90B1,HSP90AB1,DNAJB4,SDF2,PFDN2,HSPA8,DNAJA1,ENSEASG00005017822
transmembrane receptor protein serine/threonine kinase signaling pathway	GO:0007178	0.00777334	2.10939	18	NKX2-1,COL1A2,CCN1,LTBP4,ITGA3,VIM,HTRA1,FOS,LTBP1,TGFB2,PDCD4,ITGB6,SPTBN1,JUN,EGR1,SFRP1,HSP90AB1,SDCBP
cellular localization	GO:0051641	0.00816438	2.08808	71	CLDN18,AGER,CAV1,EMP2,GSTO1,GJA1,CD200,CRYAB,ITGA3,MYL12A,LGALS3,ANXA3,ARL6IP5,LTBP1,RALA,ANXA2,TGFB2,CD74,TMEM98,ENSEASG00005032101,TSPAN15,FLOT1,HSPB1,CD81,LMBRD1,TMBIM1,ENSEASG00005005734,DYNC1I1,CD63,ENSEASG00005007764,CLU,SKP1,GAS6,VCL,KRT18,ARHGDIA,TMBIM6,SPTBN1,RRAGA,HYCC1,CPE,HSP90AA1,ENSEASG00005002806,HSP90B1,HK1,SFRP1,HSP90AB1,KLF7,OS9,PTTG1IP,TMEM59,SQSTM1,LAPTM4B,SDCBP,JUP,BCAP31,HTA…
cell-matrix adhesion	GO:0007160	0.00881214	2.05492	13	ENSEASG00005003918,EMP2,BCAM,EFEMP2,ENSEASG00005011067,ACTN1,ENSEASG00005005734,ITGB6,CD63,VCL,DDR1,JUP,ITGB1
regulation of biological quality	GO:0065008	0.0090114	2.04521	58	AGER,CAV1,DCN,BDNF,COL1A2,AQP5,EMP2,FLRT2,PAPSS2,GJA1,LTBP4,ANXA1,CRYAB,CD9,VIM,MYL12A,F3,ARL6IP5,PDIA3,ANXA2,TUBB,CTSH,FLOT1,CD81,ENSEASG00005007764,CLU,GAS6,VKORC1,AKR1B1,TMBIM6,CPE,HSP90AA1,EGR1,TLCD1,SFRP1,KLF7,DSTN,SQSTM1,ARPC5,LAPTM4B,ARPC2,IFI6,JUP,BCAP31,THRA,WDR1,EZR,HSPA8,ATP6AP2,DISP1,ITGB1,EFNA1,HSD17B11,UBB,MYL12B,STAT1,TJP2,CLIC1
cellular response to transforming growth factor beta stimulus	GO:0071560	0.00901916	2.04483	14	NKX2-1,CAV1,COL1A2,LTBP4,ITGA3,HTRA1,FOS,LTBP1,TGFB2,ITGB6,JUN,SFRP1,HSP90AB1,SDCBP
regulation of apoptotic signaling pathway	GO:2001233	0.0100857	1.99629	18	RTKN2,CAV1,LGALS3,PDIA3,CD74,CTSH,HSPB1,TMBIM1,ENSEASG00005007764,CLU,TMBIM6,SFRP1,PTTG1IP,IFI6,BCAP31,ATF3,DNAJA1,UBB
regulation of cell adhesion	GO:0030155	0.010897	1.96269	26	COL8A1,AGER,CAV1,ENSEASG00005003918,RGCC,CCDC80,EMP2,CCN1,LAMA4,LMO7,ANXA1,CD9,EFEMP2,DUSP1,TGFB2,CD74,FLOT1,CD81,ENSEASG00005005734,ENSEASG00005004417,VCL,DDR1,ARPC2,JUP,EFNA1,EPCAM
intracellular signaling cassette	GO:0141124	0.0109437	1.96084	44	RTKN2,AGER,CAV1,DCN,COL1A2,CAVIN3,CCN1,SFRP5,ITGA3,VIM,DUSP1,FOS,ARL6IP5,RALA,TGFB2,CD74,PDCD4,CTSH,MAPRE2,FLOT1,HSPB1,CD81,ITGB6,ENSEASG00005007764,AKIP1,GAS6,GADD45G,ARHGDIA,SPTBN1,JUN,ENSEASG00005002806,SQSTM1,SDCBP,BCAP31,EZR,TRIM13,ATP6AP2,ITGB1,ATF3,EFNA1,PPP2CA,ENSEASG00005038337,STAT1,YWHAQ
positive regulation of response to stimulus	GO:0048584	0.0121331	1.91603	53	RTKN2,PTGIS,AGER,CAV1,DCN,ENSEASG00005003918,RGCC,EMP2,CAVIN3,CCN1,SERPING1,ANXA1,C1S,F3,ARL6IP5,PDIA3,RALA,TGFB2,CD74,ENSEASG00005032101,PDCD4,CTSH,MAPRE2,FLOT1,HSPB1,CD81,CFB,ENSEASG00005005734,CD63,ENSEASG00005007764,GAS6,GADD45G,C1R,BANF1,RRAGA,HSP90AA1,SFRP1,HSP90AB1,CADM1,SDCBP,BCAP31,EZR,TRIM13,HSPA8,ATP6AP2,CTSD,ITGB1,ATF3,EFNA1,PPP2CA,UBB,SULF2,OTUD5
response to transforming growth factor beta	GO:0071559	0.0126762	1.89701	14	NKX2-1,CAV1,COL1A2,LTBP4,ITGA3,HTRA1,FOS,LTBP1,TGFB2,ITGB6,JUN,SFRP1,HSP90AB1,SDCBP
negative regulation of multicellular organismal process	GO:0051241	0.0154676	1.81058	32	CLDN18,ANGPTL7,NKX2-1,AGER,DCN,RGCC,EFEMP1,LAMA4,GJA1,ANXA1,CD200,CD9,ANXA2,TGFB2,CD74,TMEM98,PDCD4,ENSEASG00005007764,ANXA5,LRPAP1,GAS6,BANF1,SFRP1,HSP90AB1,KLF7,LAPTM4B,JUP,EZR,ITGB1,EFNA1,PPP2CA,STAT1
regulation of intracellular signal transduction	GO:1902531	0.0179723	1.7454	42	RTKN2,AGER,CAV1,DCN,CAVIN3,CCN1,SFRP5,ITGA3,DUSP1,F3,ARL6IP5,TGFB2,CD74,PDCD4,MAPRE2,FLOT1,HSPB1,CD81,ENSEASG00005007764,CLU,AKIP1,GAS6,GADD45G,ARHGDIA,TMBIM6,SPTBN1,RRAGA,PTTG1IP,SQSTM1,BCAP31,EZR,TRIM13,ATP6AP2,ITGB1,ATF3,EFNA1,DNAJA1,PPP2CA,UBB,SH3BP4,STAT1,OTUD5
plasma membrane raft organization	GO:0044857	0.0282993	1.54822	4	CAV1,EMP2,ENSEASG00005034179,FLOT1
response to wounding	GO:0009611	0.0290447	1.53693	19	CAV1,CCN1,PAPSS2,ANXA1,CD9,F3,PDIA3,ANXA2,TGFB2,CD151,ENSEASG00005005734,ITGB6,ENSEASG00005007764,GAS6,VKORC1,DDR1,CHMP3,ITGB1,SULF2
regulation of transport	GO:0051049	0.02963	1.52827	37	CAV1,FXYD6,RGCC,GSTO1,GJA1,ANXA1,CD200,CRYAB,LGALS3,ARL6IP5,RALA,ANXA2,TGFB2,CD74,CD151,ENSEASG00005021433,ENSEASG00005032101,FLOT1,CD81,ENSEASG00005005734,CD63,ENSEASG00005007764,CLU,LRPAP1,GAS6,ARHGDIA,TMBIM6,SFRP1,KLF7,OS9,SDCBP,JUP,BCAP31,EZR,CHMP3,ITGB1,DNAJA1
transforming growth factor beta receptor superfamily signaling pathway	GO:0141091	0.0317888	1.49773	16	NKX2-1,COL1A2,CCN1,LTBP4,ITGA3,HTRA1,FOS,LTBP1,TGFB2,PDCD4,ITGB6,JUN,EGR1,SFRP1,HSP90AB1,SDCBP
transforming growth factor beta receptor signaling pathway	GO:0007179	0.0321738	1.4925	12	NKX2-1,COL1A2,LTBP4,ITGA3,HTRA1,FOS,LTBP1,TGFB2,ITGB6,JUN,HSP90AB1,SDCBP
macromolecule localization	GO:0033036	0.0366332	1.43613	60	CLDN18,AGER,CAV1,EMP2,GJA1,ANXA1,CD200,ITGA3,MYL12A,LGALS3,ARL6IP5,LTBP1,RALA,ANXA2,TGFB2,CD74,TMEM98,ENSEASG00005032101,TSPAN15,FLOT1,HSPB1,CD81,LMBRD1,TMBIM1,ENSEASG00005005734,CLU,SKP1,GAS6,VCL,KRT18,ARHGDIA,SPTBN1,RRAGA,HYCC1,CPE,HSP90AA1,ENSEASG00005002806,HSP90B1,HK1,SFRP1,HSP90AB1,KLF7,OS9,PTTG1IP,LRP10,TMEM59,SQSTM1,JUP,BCAP31,EZR,YWHAB,STX5,HSPA8,CTSD,WDR83OS,ITGB1,DNAJA1,ENSEASG00005020…
response to oxygen-containing compound	GO:1901700	0.040054	1.39735	34	AGER,CAV1,COL1A2,GJA1,CRYAB,PDK4,VIM,FOS,TGFB2,ENSEASG00005032101,SOCS3,ALDH1A1,PDCD4,CTSH,CAPN2,NR4A1,ENSEASG00005007764,COL5A2,GAS6,TMBIM6,SDK1,RRAGA,JUN,ALAS1,HSP90B1,EGR1,SFRP1,KLF7,SQSTM1,JUP,EZR,CTSD,SH3BP4,OTUD5
import into cell	GO:0098657	0.040508	1.39246	24	CAV1,MFGE8,ENTREP1,ANXA1,CD9,LGALS3,ANXA3,ARL6IP5,RALA,ANXA2,CD151,ENSEASG00005032101,FLOT1,CD81,LMBRD1,CXCL16,CD63,ENSEASG00005007764,CLU,LRPAP1,GAS6,SDCBP,EZR,ITGB1
membrane raft organization	GO:0031579	0.0432789	1.36372	5	CAV1,EMP2,ENSEASG00005034179,ANXA2,FLOT1
positive regulation of gene expression	GO:0010628	0.0458731	1.33844	33	NKX2-1,AGER,CAV1,RGCC,GJA1,ANXA1,CD200,VIM,F3,ANXA2,CD74,CTSH,FLOT1,HSPB1,CD81,GPI,ENSEASG00005005734,PKM,ENSEASG00005007764,CLU,GAS6,SPTBN1,HSP90AA1,EGR1,HK1,WARS1,CADM1,EIF1,EZR,ATP6AP2,ATF3,SULF2,STAT1
wound healing	GO:0042060	0.047643	1.322	16	CAV1,CCN1,PAPSS2,ANXA1,CD9,F3,PDIA3,ANXA2,CD151,ENSEASG00005005734,ITGB6,GAS6,VKORC1,DDR1,CHMP3,ITGB1

## Sheet: AT2
term_name	term_id	adjusted_p_value	negative_log10_of_adjusted_p_value	counts	gene
peptide metabolic process	GO:0006518	3.04921e-58	57.5158	124	CTSH,ENSEASG00005035435,ENSEASG00005001081,ENSEASG00005019199,ENSEASG00005032457,ENSEASG00005029569,ENSEASG00005037227,ENSEASG00005024412,ENSEASG00005014316,ENSEASG00005031616,GSTA4,ENSEASG00005005384,ENSEASG00005016318,ENSEASG00005017867,ENSEASG00005033971,ENSEASG00005032986,RPL22,ENSEASG00005023013,RPS23,RPL19,ENSEASG00005015515,RPS20,RPS12,RPS13,ENSEASG00005010978,RPL26,ENSEASG00005026771,EEF1…
peptide biosynthetic process	GO:0043043	1.31052e-57	56.8826	115	ENSEASG00005035435,ENSEASG00005001081,ENSEASG00005019199,ENSEASG00005032457,ENSEASG00005029569,ENSEASG00005037227,ENSEASG00005024412,ENSEASG00005014316,ENSEASG00005031616,ENSEASG00005005384,ENSEASG00005016318,ENSEASG00005017867,ENSEASG00005033971,ENSEASG00005032986,RPL22,ENSEASG00005023013,RPS23,RPL19,ENSEASG00005015515,RPS20,RPS12,RPS13,ENSEASG00005010978,RPL26,ENSEASG00005026771,EEF1A1,ENSEASG0…
amide biosynthetic process	GO:0043604	4.38862e-53	52.3577	117	ENSEASG00005035435,ENSEASG00005001081,ENSEASG00005019199,CEBPA,ENSEASG00005032457,ENSEASG00005029569,ENSEASG00005037227,ENSEASG00005024412,ENSEASG00005014316,ENSEASG00005031616,ENSEASG00005005384,ENSEASG00005016318,ENSEASG00005017867,ENSEASG00005033971,ENSEASG00005032986,RPL22,ENSEASG00005023013,RPS23,RPL19,ENSEASG00005015515,RPS20,RPS12,RPS13,ENSEASG00005010978,RPL26,ENSEASG00005026771,EEF1A1,EN…
amide metabolic process	GO:0043603	3.59475e-50	49.4443	128	CTSH,ENSEASG00005035435,ENSEASG00005001081,ENSEASG00005019199,CEBPA,ENSEASG00005032457,ENSEASG00005029569,ENSEASG00005037227,ENSEASG00005024412,ENSEASG00005014316,ENSEASG00005031616,GSTA4,ENSEASG00005005384,ENSEASG00005016318,ENSEASG00005017867,ENSEASG00005033971,ENSEASG00005032986,RPL22,ENSEASG00005023013,RPS23,RPL19,ENSEASG00005015515,RPS20,RPS12,RPS13,ENSEASG00005010978,RPL26,ENSEASG0000502677…
organonitrogen compound biosynthetic process	GO:1901566	7.03935e-41	40.1525	140	FABP5,ENSEASG00005035435,ENSEASG00005001081,ENSEASG00005019199,CEBPA,ST6GALNAC4,ENSEASG00005032457,ENSEASG00005029569,ENSEASG00005037227,ENSEASG00005024412,ENSEASG00005014316,ENSEASG00005031616,ENSEASG00005005384,ENSEASG00005016318,ENSEASG00005017867,PAPSS2,ENSEASG00005033971,ENSEASG00005032986,RPL22,ENSEASG00005023013,RPS23,RPL19,ENSEASG00005015515,RPS20,RPS12,RPS13,ENSEASG00005010978,RPL26,ENSE…
organonitrogen compound metabolic process	GO:1901564	4.48585e-21	20.3482	239	NAPSA,CTSH,FABP5,ENSEASG00005035435,ENSEASG00005001081,ROS1,GPD1L,ENSEASG00005019199,CEBPA,ST6GALNAC4,SOCS3,SFTPB,CD74,ENSEASG00005032457,ENSEASG00005029569,ENSEASG00005037227,CD44,ENSEASG00005024412,ENSEASG00005014316,ENSEASG00005031616,GSTA4,ENSEASG00005005384,CFB,ENSEASG00005016318,CCND3,ENSEASG00005017867,PAPSS2,ENSEASG00005033971,ENSEASG00005032986,RPL22,ENSEASG00005023013,RPS23,RPL19,ENSEAS…
protein metabolic process	GO:0019538	1.20031e-18	17.9207	205	NAPSA,CTSH,ENSEASG00005035435,ENSEASG00005001081,ROS1,GPD1L,ENSEASG00005019199,ST6GALNAC4,SOCS3,CD74,ENSEASG00005032457,ENSEASG00005029569,ENSEASG00005037227,CD44,ENSEASG00005024412,ENSEASG00005014316,ENSEASG00005031616,ENSEASG00005005384,CFB,ENSEASG00005016318,CCND3,ENSEASG00005017867,ENSEASG00005033971,ENSEASG00005032986,RPL22,ENSEASG00005023013,RPS23,RPL19,ENSEASG00005015515,RPS20,RPS12,RPS13,…
cellular nitrogen compound biosynthetic process	GO:0044271	3.39039e-18	17.4698	201	NKX2-1,ENSEASG00005035435,ENSEASG00005001081,IRX1,ENSEASG00005019199,CEBPA,HOPX,CD74,PDLIM1,ENSEASG00005032457,ENSEASG00005029569,ENSEASG00005037227,ENSEASG00005024412,ENSEASG00005014316,ENSEASG00005031616,ENSEASG00005031806,ENSEASG00005005384,ENSEASG00005016318,CCND3,ENSEASG00005017867,PAPSS2,ENSEASG00005033971,ENSEASG00005032986,RPL22,ENSEASG00005023013,PRDX5,RPS23,RPL19,ENSEASG00005015515,RPS2…
cellular nitrogen compound metabolic process	GO:0034641	1.03985e-16	15.983	241	NKX2-1,ENSEASG00005035435,ENSEASG00005001081,GPD1L,IRX1,ENSEASG00005019199,CEBPA,HOPX,CD74,PDLIM1,ENSEASG00005032457,ENSEASG00005029569,ENSEASG00005037227,ENSEASG00005024412,ENSEASG00005014316,ENSEASG00005031616,ENSEASG00005031806,ENSEASG00005005384,ENSEASG00005016318,CCND3,ENSEASG00005017867,PAPSS2,ENSEASG00005033971,ENSEASG00005032986,EXOSC7,RPL22,ENSEASG00005023013,PRDX5,RPS23,RPL19,ENSEASG000…
organic substance biosynthetic process	GO:1901576	4.56699e-15	14.3404	268	CTSH,NKX2-1,FABP5,ENSEASG00005035435,ENSEASG00005001081,ROS1,MID1IP1,INSIG2,IRX1,ENSEASG00005019199,CEBPA,ST6GALNAC4,HOPX,CD74,PDLIM1,ENSEASG00005032457,ENSEASG00005029569,ENSEASG00005037227,ENSEASG00005024412,ENSEASG00005014316,ENSEASG00005031616,ENSEASG00005031806,NPC2,ITGB6,ENSEASG00005005384,ANXA1,ENSEASG00005016318,CCND3,ENSEASG00005017867,PAPSS2,FASN,ENSEASG00005033971,ENSEASG00005032986,EX…
gene expression	GO:0010467	5.61975e-15	14.2503	234	CTSH,NKX2-1,ENSEASG00005035435,ENSEASG00005001081,ROS1,IRX1,ENSEASG00005019199,CEBPA,HOPX,CD74,PDLIM1,ENSEASG00005032457,ENSEASG00005029569,ENSEASG00005037227,ENSEASG00005024412,ENSEASG00005014316,ENSEASG00005031616,ENSEASG00005031806,NPC2,ITGB6,ENSEASG00005005384,ANXA1,ENSEASG00005016318,CCND3,ENSEASG00005017867,ENSEASG00005033971,ENSEASG00005032986,EXOSC7,ENSEASG00005013355,RPL22,ENSEASG0000502…
biosynthetic process	GO:0009058	7.01768e-15	14.1538	269	CTSH,NKX2-1,FABP5,ENSEASG00005035435,ENSEASG00005001081,ROS1,MID1IP1,INSIG2,IRX1,ENSEASG00005019199,CEBPA,ST6GALNAC4,HOPX,CD74,PDLIM1,ENSEASG00005032457,ENSEASG00005029569,ENSEASG00005037227,ENSEASG00005024412,ENSEASG00005014316,ENSEASG00005031616,ENSEASG00005031806,NPC2,ITGB6,ENSEASG00005005384,ANXA1,ENSEASG00005016318,CCND3,ENSEASG00005017867,PAPSS2,FASN,ENSEASG00005033971,ENSEASG00005032986,EX…
cellular biosynthetic process	GO:0044249	8.97633e-15	14.0469	265	CTSH,NKX2-1,FABP5,ENSEASG00005035435,ENSEASG00005001081,ROS1,MID1IP1,INSIG2,IRX1,ENSEASG00005019199,CEBPA,ST6GALNAC4,HOPX,CD74,PDLIM1,ENSEASG00005032457,ENSEASG00005029569,ENSEASG00005037227,ENSEASG00005024412,ENSEASG00005014316,ENSEASG00005031616,ENSEASG00005031806,NPC2,ITGB6,ENSEASG00005005384,ANXA1,ENSEASG00005016318,CCND3,ENSEASG00005017867,PAPSS2,FASN,ENSEASG00005033971,ENSEASG00005032986,EX…
cellular metabolic process	GO:0044237	1.71465e-14	13.7658	326	CTSH,NKX2-1,FABP5,ENSEASG00005035435,ENSEASG00005001081,ROS1,MID1IP1,INSIG2,CHST2,GPD1L,IRX1,ENSEASG00005019199,CEBPA,ST6GALNAC4,SOCS3,SFTPB,HOPX,CD74,PDLIM1,ENSEASG00005032457,ENSEASG00005029569,ENSEASG00005037227,CD44,ENSEASG00005024412,ENSEASG00005014316,ENSEASG00005031616,ENSEASG00005031806,NPC2,GSTA4,ITGB6,ENSEASG00005005998,ENSEASG00005005384,ANXA1,ENSEASG00005016318,CCND3,ENSEASG0000501786…
macromolecule biosynthetic process	GO:0009059	3.59785e-13	12.444	240	CTSH,NKX2-1,ENSEASG00005035435,ENSEASG00005001081,ROS1,IRX1,ENSEASG00005019199,CEBPA,ST6GALNAC4,HOPX,CD74,PDLIM1,ENSEASG00005032457,ENSEASG00005029569,ENSEASG00005037227,ENSEASG00005024412,ENSEASG00005014316,ENSEASG00005031616,ENSEASG00005031806,NPC2,ITGB6,ENSEASG00005005384,ANXA1,ENSEASG00005016318,CCND3,ENSEASG00005017867,ENSEASG00005033971,ENSEASG00005032986,EXOSC7,ENSEASG00005013355,RPL22,ENS…
cytoplasmic translation	GO:0002181	1.73815e-12	11.7599	18	RPS23,RPL19,ENSEASG00005018290,RPL10A,RPLP2,RPL6,RPL24,RPS28,RPS6,RPL36A,ENSEASG00005036468,RPL13A,EIF3D,CSDE1,RPL36,PAIP1,HNRNPD,SYNCRIP
metabolic process	GO:0008152	1.9678e-10	9.70602	352	NAPSA,CTSH,NKX2-1,FABP5,ENSEASG00005035435,ENSEASG00005001081,ROS1,MID1IP1,INSIG2,CHST2,GPD1L,IRX1,ENSEASG00005019199,CEBPA,ST6GALNAC4,SOCS3,SFTPB,HOPX,CD74,PDLIM1,ENSEASG00005032457,ENSEASG00005029569,ENSEASG00005037227,CD44,ENSEASG00005024412,ENSEASG00005014316,ENSEASG00005031616,ENSEASG00005031806,NPC2,GSTA4,ITGB6,ENSEASG00005005998,ENSEASG00005005384,ANXA1,CFB,ENSEASG00005016318,CCND3,ENSEASG…
nitrogen compound metabolic process	GO:0006807	2.24222e-10	9.64932	309	NAPSA,CTSH,NKX2-1,FABP5,ENSEASG00005035435,ENSEASG00005001081,ROS1,GPD1L,IRX1,ENSEASG00005019199,CEBPA,ST6GALNAC4,SOCS3,SFTPB,HOPX,CD74,PDLIM1,ENSEASG00005032457,ENSEASG00005029569,ENSEASG00005037227,CD44,ENSEASG00005024412,ENSEASG00005014316,ENSEASG00005031616,ENSEASG00005031806,GSTA4,ENSEASG00005005384,CFB,ENSEASG00005016318,CCND3,ENSEASG00005017867,PAPSS2,ENSEASG00005033971,ENSEASG00005032986,…
primary metabolic process	GO:0044238	1.26628e-08	7.89747	317	NAPSA,CTSH,NKX2-1,FABP5,ENSEASG00005035435,ENSEASG00005001081,ROS1,MID1IP1,INSIG2,CHST2,GPD1L,IRX1,ENSEASG00005019199,CEBPA,ST6GALNAC4,SOCS3,SFTPB,HOPX,CD74,PDLIM1,ENSEASG00005032457,ENSEASG00005029569,ENSEASG00005037227,CD44,ENSEASG00005024412,ENSEASG00005014316,ENSEASG00005031616,ENSEASG00005031806,NPC2,ENSEASG00005005384,CFB,ENSEASG00005016318,CCND3,ENSEASG00005017867,PAPSS2,FASN,ENSEASG000050…
organic substance metabolic process	GO:0071704	1.1539e-07	6.93783	332	NAPSA,CTSH,NKX2-1,FABP5,ENSEASG00005035435,ENSEASG00005001081,ROS1,MID1IP1,INSIG2,CHST2,GPD1L,IRX1,ENSEASG00005019199,CEBPA,ST6GALNAC4,SOCS3,SFTPB,HOPX,CD74,PDLIM1,ENSEASG00005032457,ENSEASG00005029569,ENSEASG00005037227,CD44,ENSEASG00005024412,ENSEASG00005014316,ENSEASG00005031616,ENSEASG00005031806,NPC2,GSTA4,ITGB6,ENSEASG00005005998,ENSEASG00005005384,ANXA1,CFB,ENSEASG00005016318,CCND3,ENSEASG…
macromolecule metabolic process	GO:0043170	4.87287e-07	6.31222	289	NAPSA,CTSH,NKX2-1,ENSEASG00005035435,ENSEASG00005001081,ROS1,GPD1L,IRX1,ENSEASG00005019199,CEBPA,ST6GALNAC4,SOCS3,HOPX,CD74,PDLIM1,ENSEASG00005032457,ENSEASG00005029569,ENSEASG00005037227,CD44,ENSEASG00005024412,ENSEASG00005014316,ENSEASG00005031616,ENSEASG00005031806,NPC2,ITGB6,ENSEASG00005005384,ANXA1,CFB,ENSEASG00005016318,CCND3,ENSEASG00005017867,ENSEASG00005033971,ENSEASG00005032986,EXOSC7,E…
oxidative phosphorylation	GO:0006119	1.10458e-06	5.9568	17	ENSEASG00005025821,CHCHD2,ENSEASG00005034960,COX7A2L,COX5B,ENSEASG00005026470,COX4I1,ATP5PD,ENSEASG00005032078,NDUFV2,PARK7,TMEM30A,ATP5F1C,ATP5PO,COX5A,ATP5F1A,VCP
proton motive force-driven ATP synthesis	GO:0015986	4.79738e-05	4.319	9	ENSEASG00005033090,ENSEASG00005024218,ENSEASG00005023231,ENSEASG00005008177,ATP5PD,ATP5MC3,ATP5F1C,ATP5PO,ATP5F1A
aerobic respiration	GO:0009060	5.01899e-05	4.29938	18	ENSEASG00005025821,CHCHD2,ENSEASG00005034960,COX7A2L,COX5B,ENSEASG00005026470,COX4I1,ATP5PD,ENSEASG00005032078,NDUFV2,PARK7,CAT,TMEM30A,ATP5F1C,ATP5PO,COX5A,ATP5F1A,VCP
ribonucleoprotein complex biogenesis	GO:0022613	5.80754e-05	4.23601	29	ENSEASG00005032986,RPS23,RPS12,RPL26,RPL27,RPS9,RPS11,ENSEASG00005007625,RPS7,RPL24,RPS28,RPS6,ENSEASG00005005174,FBL,ENSEASG00005036468,ENSEASG00005009897,RPL13A,RPS5,RPS16,EIF3D,ENSEASG00005035844,LTV1,ENSEASG00005036377,ENSEASG00005026260,HSP90AB1,PTGES3,IMP3,RAN,SNRPD3
respiratory electron transport chain	GO:0022904	7.92054e-05	4.10125	14	ENSEASG00005025821,NDUFA5,CHCHD2,ENSEASG00005034960,COX7A2L,COX5B,ENSEASG00005026470,COX4I1,ENSEASG00005032078,NDUFV2,PARK7,SCO2,TMEM30A,COX5A
mitochondrial ATP synthesis coupled electron transport	GO:0042775	0.000120484	3.91907	12	ENSEASG00005025821,CHCHD2,ENSEASG00005034960,COX7A2L,COX5B,ENSEASG00005026470,COX4I1,ENSEASG00005032078,NDUFV2,PARK7,TMEM30A,COX5A
cellular respiration	GO:0045333	0.00012639	3.89829	20	ENSEASG00005025821,NDUFA5,CHCHD2,ENSEASG00005034960,COX7A2L,COX5B,ENSEASG00005026470,COX4I1,ATP5PD,ENSEASG00005032078,NDUFV2,PARK7,SCO2,CAT,TMEM30A,ATP5F1C,ATP5PO,COX5A,ATP5F1A,VCP
ribosome biogenesis	GO:0042254	0.000133756	3.87369	23	ENSEASG00005032986,RPS23,RPS12,RPL26,RPL27,RPS9,RPS11,ENSEASG00005007625,RPS7,RPL24,RPS28,RPS6,ENSEASG00005005174,FBL,ENSEASG00005036468,ENSEASG00005009897,RPS5,RPS16,ENSEASG00005035844,LTV1,ENSEASG00005036377,IMP3,RAN
ribosomal small subunit biogenesis	GO:0042274	0.000156197	3.80633	13	ENSEASG00005032986,RPS23,RPS12,RPS9,RPS11,RPS7,RPS28,RPS6,FBL,RPS5,RPS16,LTV1,IMP3
aerobic electron transport chain	GO:0019646	0.000161205	3.79262	11	ENSEASG00005025821,ENSEASG00005034960,COX7A2L,COX5B,ENSEASG00005026470,COX4I1,ENSEASG00005032078,NDUFV2,PARK7,TMEM30A,COX5A
ATP biosynthetic process	GO:0006754	0.000186765	3.7287	10	ENSEASG00005033090,ENSEASG00005024218,ENSEASG00005023231,ENSEASG00005008177,ATP5PD,ATP5MC3,ATP5F1C,ATP5PO,ATP5F1A,VCP
positive regulation of establishment of protein localization to telomere	GO:1904851	0.000190352	3.72044	6	CCT2,CCT4,CCT3,CCT7,TCP1,CCT6A
ATP synthesis coupled electron transport	GO:0042773	0.000192694	3.71513	12	ENSEASG00005025821,CHCHD2,ENSEASG00005034960,COX7A2L,COX5B,ENSEASG00005026470,COX4I1,ENSEASG00005032078,NDUFV2,PARK7,TMEM30A,COX5A
purine ribonucleoside triphosphate biosynthetic process	GO:0009206	0.000210139	3.67749	11	NME2,ENSEASG00005033090,ENSEASG00005024218,ENSEASG00005023231,ENSEASG00005008177,ATP5PD,ATP5MC3,ATP5F1C,ATP5PO,ATP5F1A,VCP
purine nucleoside triphosphate biosynthetic process	GO:0009145	0.000271805	3.56574	11	NME2,ENSEASG00005033090,ENSEASG00005024218,ENSEASG00005023231,ENSEASG00005008177,ATP5PD,ATP5MC3,ATP5F1C,ATP5PO,ATP5F1A,VCP
ribonucleoside triphosphate biosynthetic process	GO:0009201	0.000348984	3.45719	11	NME2,ENSEASG00005033090,ENSEASG00005024218,ENSEASG00005023231,ENSEASG00005008177,ATP5PD,ATP5MC3,ATP5F1C,ATP5PO,ATP5F1A,VCP
nucleoside triphosphate metabolic process	GO:0009141	0.000433838	3.36267	20	NME2,ENSEASG00005033090,FIS1,ENSEASG00005024218,GPI,ENSEASG00005023231,HSPA8,ENSEASG00005008177,ENSEASG00005008690,STAT3,ATP5IF1,ATP5PD,RAN,ATP5MC3,ATP5F1C,ATP5PO,ATP1B1,ENSEASG00005013148,ATP5F1A,VCP
regulation of establishment of protein localization to telomere	GO:0070203	0.000462383	3.335	6	CCT2,CCT4,CCT3,CCT7,TCP1,CCT6A
regulation of establishment of protein localization to chromosome	GO:0070202	0.000462383	3.335	6	CCT2,CCT4,CCT3,CCT7,TCP1,CCT6A
purine ribonucleoside triphosphate metabolic process	GO:0009205	0.000488484	3.31115	19	NME2,ENSEASG00005033090,FIS1,ENSEASG00005024218,GPI,ENSEASG00005023231,HSPA8,ENSEASG00005008177,ENSEASG00005008690,STAT3,ATP5IF1,ATP5PD,RAN,ATP5MC3,ATP5F1C,ATP5PO,ATP1B1,ATP5F1A,VCP
nucleoside triphosphate biosynthetic process	GO:0009142	0.000563543	3.24907	11	NME2,ENSEASG00005033090,ENSEASG00005024218,ENSEASG00005023231,ENSEASG00005008177,ATP5PD,ATP5MC3,ATP5F1C,ATP5PO,ATP5F1A,VCP
ribonucleoside triphosphate metabolic process	GO:0009199	0.000680472	3.16719	19	NME2,ENSEASG00005033090,FIS1,ENSEASG00005024218,GPI,ENSEASG00005023231,HSPA8,ENSEASG00005008177,ENSEASG00005008690,STAT3,ATP5IF1,ATP5PD,RAN,ATP5MC3,ATP5F1C,ATP5PO,ATP1B1,ATP5F1A,VCP
mitochondrial electron transport, cytochrome c to oxygen	GO:0006123	0.000719518	3.14296	7	ENSEASG00005025821,COX7A2L,COX5B,ENSEASG00005026470,COX4I1,TMEM30A,COX5A
electron transport chain	GO:0022900	0.000785942	3.10461	14	ENSEASG00005025821,NDUFA5,CHCHD2,ENSEASG00005034960,COX7A2L,COX5B,ENSEASG00005026470,COX4I1,ENSEASG00005032078,NDUFV2,PARK7,SCO2,TMEM30A,COX5A
purine nucleoside triphosphate metabolic process	GO:0009144	0.000844372	3.07347	19	NME2,ENSEASG00005033090,FIS1,ENSEASG00005024218,GPI,ENSEASG00005023231,HSPA8,ENSEASG00005008177,ENSEASG00005008690,STAT3,ATP5IF1,ATP5PD,RAN,ATP5MC3,ATP5F1C,ATP5PO,ATP1B1,ATP5F1A,VCP
positive regulation of protein localization to chromosome, telomeric region	GO:1904816	0.000988408	3.00506	6	CCT2,CCT4,CCT3,CCT7,TCP1,CCT6A
ATP metabolic process	GO:0046034	0.00164278	2.78442	17	ENSEASG00005033090,FIS1,ENSEASG00005024218,GPI,ENSEASG00005023231,HSPA8,ENSEASG00005008177,ENSEASG00005008690,STAT3,ATP5IF1,ATP5PD,ATP5MC3,ATP5F1C,ATP5PO,ATP1B1,ATP5F1A,VCP
regulation of intrinsic apoptotic signaling pathway	GO:2001242	0.00184121	2.7349	17	CD74,CD44,RPL26,TPT1,RPS7,ENSEASG00005036468,HSPB1,TMBIM6,DNAJA1,ENSEASG00005007764,FIS1,NONO,UBB,HNRNPK,GPX1,PARK7,VDAC2
regulation of protein localization to chromosome, telomeric region	GO:1904814	0.00346622	2.46014	6	CCT2,CCT4,CCT3,CCT7,TCP1,CCT6A
translational elongation	GO:0006414	0.00440865	2.35569	11	ENSEASG00005035435,ENSEASG00005001081,ENSEASG00005024412,EEF1A1,RPLP2,EEF1B2,ENSEASG00005030200,EEF1D,EEF1G,EEF2,TCF25
protein folding	GO:0006457	0.00500501	2.30059	16	CD74,ENSEASG00005017822,PFDN5,HSPB1,DNAJA1,CCT2,ENSEASG00005028729,HSPA8,HSP90AB1,PTGES3,CCT4,ENSEASG00005020152,CCT3,CCT7,TCP1,CCT6A
energy derivation by oxidation of organic compounds	GO:0015980	0.00849772	2.0707	21	ENSEASG00005025821,NDUFA5,CHCHD2,ENSEASG00005034960,COX7A2L,COX5B,PTGES3,ENSEASG00005026470,COX4I1,ATP5PD,ENSEASG00005032078,NDUFV2,PARK7,SCO2,CAT,TMEM30A,ATP5F1C,ATP5PO,COX5A,ATP5F1A,VCP
establishment of protein localization to chromosome	GO:0070199	0.00900125	2.0457	7	CCT2,WBP2,CCT4,CCT3,CCT7,TCP1,CCT6A
regulation of intrinsic apoptotic signaling pathway by p53 class mediator	GO:1902253	0.0125672	1.90076	7	CD74,CD44,RPL26,RPS7,ENSEASG00005036468,UBB,HNRNPK
nucleoside phosphate metabolic process	GO:0006753	0.0135708	1.86739	29	GPD1L,PAPSS2,RNASEH2B,NME2,KARS1,ENSEASG00005033090,FIS1,ENSEASG00005024218,GPI,MDH1,ENSEASG00005023231,HSPA8,ENSEASG00005008177,MMUT,ENSEASG00005008690,STAT3,ATP5IF1,ATP5PD,RAN,ENSEASG00005017751,PARK7,ATP5MC3,ATP5F1C,TKT,ATP5PO,ATP1B1,ENSEASG00005013148,ATP5F1A,VCP
establishment of protein localization to telomere	GO:0070200	0.0148417	1.82852	6	CCT2,CCT4,CCT3,CCT7,TCP1,CCT6A
protein targeting	GO:0006605	0.015652	1.80543	17	ENSEASG00005036468,YWHAB,ENSEASG00005009615,ENSEASG00005002806,ENSEASG00005026558,SQSTM1,FIS1,SEC61G,YWHAQ,HSPA8,TOMM20,TOMM22,ATP5IF1,SRP14,SRP19,SCARB2,ENSEASG00005020053
purine ribonucleotide biosynthetic process	GO:0009152	0.0189479	1.72244	14	PAPSS2,NME2,ENSEASG00005033090,ENSEASG00005024218,ENSEASG00005023231,ENSEASG00005008177,MMUT,ATP5PD,ENSEASG00005017751,ATP5MC3,ATP5F1C,ATP5PO,ATP5F1A,VCP
chaperone-mediated protein folding	GO:0061077	0.0222115	1.65342	9	CD74,HSPB1,CCT2,PTGES3,CCT4,CCT3,CCT7,TCP1,CCT6A
nucleotide metabolic process	GO:0009117	0.0271164	1.56677	28	GPD1L,PAPSS2,RNASEH2B,NME2,KARS1,ENSEASG00005033090,FIS1,ENSEASG00005024218,GPI,MDH1,ENSEASG00005023231,HSPA8,ENSEASG00005008177,MMUT,ENSEASG00005008690,STAT3,ATP5IF1,ATP5PD,RAN,ENSEASG00005017751,PARK7,ATP5MC3,ATP5F1C,TKT,ATP5PO,ATP1B1,ATP5F1A,VCP
translational initiation	GO:0006413	0.0310363	1.50813	12	EIF3H,EIF3K,RPL13A,EIF3D,EIF3F,EIF1,ENSEASG00005018809,BZW1,EIF3I,PAIP2,EIF4G2,ENSEASG00005014845
positive regulation of intrinsic apoptotic signaling pathway by p53 class mediator	GO:1902255	0.0317688	1.498	4	RPL26,RPS7,ENSEASG00005036468,UBB
establishment of protein localization to organelle	GO:0072594	0.0382828	1.417	23	ING1,ENSEASG00005026558,DNAJA1,SQSTM1,CCT2,FIS1,WBP2,HSPA8,TOMM20,TOMM22,STAT3,ATP5IF1,SRP14,RAN,SRP19,PIK3R1,CCT4,SCARB2,ENSEASG00005020053,CCT3,CCT7,TCP1,CCT6A
generation of precursor metabolites and energy	GO:0006091	0.0398303	1.39979	25	ENSEASG00005025821,NDUFA5,CHCHD2,ENSEASG00005034960,GPI,COX7A2L,COX5B,PTGES3,ENSEASG00005026470,ENSEASG00005008690,COX4I1,STAT3,ATP5PD,ENSEASG00005032078,NDUFV2,PARK7,SCO2,CAT,TMEM30A,ATP5F1C,TKT,ATP5PO,COX5A,ATP5F1A,VCP
ribonucleotide biosynthetic process	GO:0009260	0.0443392	1.35321	14	PAPSS2,NME2,ENSEASG00005033090,ENSEASG00005024218,ENSEASG00005023231,ENSEASG00005008177,MMUT,ATP5PD,ENSEASG00005017751,ATP5MC3,ATP5F1C,ATP5PO,ATP5F1A,VCP
ribonucleotide metabolic process	GO:0009259	0.0488636	1.31101	23	PAPSS2,RNASEH2B,NME2,ENSEASG00005033090,FIS1,ENSEASG00005024218,GPI,ENSEASG00005023231,HSPA8,ENSEASG00005008177,MMUT,ENSEASG00005008690,STAT3,ATP5IF1,ATP5PD,RAN,ENSEASG00005017751,ATP5MC3,ATP5F1C,ATP5PO,ATP1B1,ATP5F1A,VCP

## Sheet: Basal cell
term_name	term_id	adjusted_p_value	negative_log10_of_adjusted_p_value	counts	gene
RNA splicing	GO:0008380	5.53419e-09	8.25695	15	RBM5,SRSF6,PAXBP1,HNRNPL,DDX17,ENSEASG00005012642,LUC7L3,SFPQ,CLK1,RBM39,SRSF10,SF3B1,SON,SRSF7,SRSF11
mRNA processing	GO:0006397	1.33605e-07	6.87418	14	RBM5,SRSF6,PAXBP1,APP,HNRNPL,DDX17,LUC7L3,SFPQ,RBM39,SRSF10,SRRM1,SF3B1,SON,SRSF7
regulation of RNA splicing	GO:0043484	2.00513e-07	6.69786	10	RBM5,SRSF6,HNRNPL,DDX17,ENSEASG00005012642,CLK1,RBM39,SRSF10,SON,SRSF7
RNA processing	GO:0006396	2.05394e-07	6.68741	19	RBM5,SRSF6,PAXBP1,APP,HNRNPL,DDX17,ENSEASG00005012642,LUC7L3,SFPQ,TRIT1,CLK1,ZRANB2,RBM39,SRSF10,SRRM1,SF3B1,SON,SRSF7,SRSF11
RNA splicing, via transesterification reactions	GO:0000375	6.86909e-07	6.1631	12	RBM5,SRSF6,PAXBP1,HNRNPL,DDX17,LUC7L3,SFPQ,RBM39,SRSF10,SF3B1,SON,SRSF7
RNA splicing, via transesterification reactions with bulged adenosine as nucleophile	GO:0000377	6.86909e-07	6.1631	12	RBM5,SRSF6,PAXBP1,HNRNPL,DDX17,LUC7L3,SFPQ,RBM39,SRSF10,SF3B1,SON,SRSF7
mRNA splicing, via spliceosome	GO:0000398	6.86909e-07	6.1631	12	RBM5,SRSF6,PAXBP1,HNRNPL,DDX17,LUC7L3,SFPQ,RBM39,SRSF10,SF3B1,SON,SRSF7
regulation of mRNA splicing, via spliceosome	GO:0048024	3.9491e-06	5.4035	8	RBM5,SRSF6,HNRNPL,DDX17,RBM39,SRSF10,SON,SRSF7
regulation of mRNA processing	GO:0050684	1.44687e-05	4.83957	8	RBM5,SRSF6,HNRNPL,DDX17,RBM39,SRSF10,SON,SRSF7
mRNA metabolic process	GO:0016071	8.82211e-05	4.05443	14	RBM5,SRSF6,PAXBP1,APP,HNRNPL,DDX17,LUC7L3,SFPQ,RBM39,SRSF10,SRRM1,SF3B1,SON,SRSF7
RNA metabolic process	GO:0016070	0.000901906	3.04484	35	TP63,ZFHX4,EHF,TBX3,GATA3,ENSEASG00005033751,HOXB5,ITGB1BP1,JUN,ENSEASG00005016990,CTNNB1,RBM5,SRSF6,PAXBP1,APP,HNRNPL,DDX17,ENSEASG00005029800,SNX5,ENSEASG00005012642,LUC7L3,SFPQ,ENSEASG00005034797,TRIT1,CLK1,ZRANB2,RBM39,SRSF10,SRRM1,EGFR,BRWD1,SF3B1,SON,SRSF7,SRSF11
spliceosomal complex assembly	GO:0000245	0.00105771	2.97563	5	RBM5,SRSF6,LUC7L3,SRSF10,SF3B1
nucleic acid metabolic process	GO:0090304	0.002189	2.65975	37	TP63,ZFHX4,EHF,TBX3,ENSEASG00005004600,GATA3,ENSEASG00005033751,HOXB5,ITGB1BP1,JUN,ENSEASG00005016990,CTNNB1,RBM5,SRSF6,PAXBP1,RBBP8,APP,HNRNPL,DDX17,ENSEASG00005029800,SNX5,ENSEASG00005012642,LUC7L3,SFPQ,ENSEASG00005034797,TRIT1,CLK1,ZRANB2,RBM39,SRSF10,SRRM1,EGFR,BRWD1,SF3B1,SON,SRSF7,SRSF11
regulation of RNA metabolic process	GO:0051252	0.00238001	2.62342	30	TP63,ZFHX4,EHF,TBX3,GATA3,ENSEASG00005033751,HOXB5,ITGB1BP1,JUN,ENSEASG00005016990,CTNNB1,RBM5,SRSF6,PAXBP1,APP,HNRNPL,DDX17,ENSEASG00005029800,SNX5,ENSEASG00005012642,SFPQ,ENSEASG00005034797,CLK1,RBM39,SRSF10,EGFR,BRWD1,SF3B1,SON,SRSF7
regulation of mRNA metabolic process	GO:1903311	0.00673863	2.17143	8	RBM5,SRSF6,HNRNPL,DDX17,RBM39,SRSF10,SON,SRSF7
alternative mRNA splicing, via spliceosome	GO:0000380	0.00844014	2.07365	5	RBM5,SRSF6,HNRNPL,DDX17,SFPQ
regulation of nucleobase-containing compound metabolic process	GO:0019219	0.012419	1.90591	30	TP63,ZFHX4,EHF,TBX3,GATA3,ENSEASG00005033751,HOXB5,ITGB1BP1,JUN,ENSEASG00005016990,CTNNB1,RBM5,SRSF6,PAXBP1,APP,HNRNPL,DDX17,ENSEASG00005029800,SNX5,ENSEASG00005012642,SFPQ,ENSEASG00005034797,CLK1,RBM39,SRSF10,EGFR,BRWD1,SF3B1,SON,SRSF7
heterocycle metabolic process	GO:0046483	0.0173733	1.76012	38	TP63,ZFHX4,EHF,TBX3,ENSEASG00005004600,GATA3,ENSEASG00005033751,HOXB5,ITGB1BP1,JUN,ENSEASG00005016990,CTNNB1,RBM5,SRSF6,PAXBP1,RBBP8,APP,HNRNPL,DDX17,ENSEASG00005029800,SNX5,ENSEASG00005012642,LUC7L3,SFPQ,ENSEASG00005034797,TRIT1,CLK1,ZRANB2,RBM39,SRSF10,SRRM1,EGFR,BRWD1,SF3B1,SON,GPHN,SRSF7,SRSF11
organic cyclic compound metabolic process	GO:1901360	0.0181427	1.7413	39	TP63,ZFHX4,EHF,TBX3,ENSEASG00005004600,GATA3,ENSEASG00005033751,HOXB5,ITGB1BP1,ENSEASG00005007183,JUN,ENSEASG00005016990,CTNNB1,RBM5,SRSF6,PAXBP1,RBBP8,APP,HNRNPL,DDX17,ENSEASG00005029800,SNX5,ENSEASG00005012642,LUC7L3,SFPQ,ENSEASG00005034797,TRIT1,CLK1,ZRANB2,RBM39,SRSF10,SRRM1,EGFR,BRWD1,SF3B1,SON,GPHN,SRSF7,SRSF11
cellular aromatic compound metabolic process	GO:0006725	0.0225596	1.64667	38	TP63,ZFHX4,EHF,TBX3,ENSEASG00005004600,GATA3,ENSEASG00005033751,HOXB5,ITGB1BP1,ENSEASG00005007183,JUN,ENSEASG00005016990,CTNNB1,RBM5,SRSF6,PAXBP1,RBBP8,APP,HNRNPL,DDX17,ENSEASG00005029800,SNX5,ENSEASG00005012642,LUC7L3,SFPQ,ENSEASG00005034797,TRIT1,CLK1,ZRANB2,RBM39,SRSF10,SRRM1,EGFR,BRWD1,SF3B1,SON,SRSF7,SRSF11
nucleobase-containing compound metabolic process	GO:0006139	0.0250778	1.60071	37	TP63,ZFHX4,EHF,TBX3,ENSEASG00005004600,GATA3,ENSEASG00005033751,HOXB5,ITGB1BP1,JUN,ENSEASG00005016990,CTNNB1,RBM5,SRSF6,PAXBP1,RBBP8,APP,HNRNPL,DDX17,ENSEASG00005029800,SNX5,ENSEASG00005012642,LUC7L3,SFPQ,ENSEASG00005034797,TRIT1,CLK1,ZRANB2,RBM39,SRSF10,SRRM1,EGFR,BRWD1,SF3B1,SON,SRSF7,SRSF11

## Sheet: Cholangiocyte
term_name	term_id	adjusted_p_value	negative_log10_of_adjusted_p_value	counts	gene
peptide biosynthetic process	GO:0043043	3.53059e-42	41.4522	154	ZFP36,ENSEASG00005001081,ENSEASG00005035435,PPP1R15A,ENSEASG00005019199,THBS1,ENSEASG00005037227,ENSEASG00005023013,ENSEASG00005024412,ENC1,ENSEASG00005029569,ENSEASG00005005384,ENSEASG00005009887,ENSEASG00005032457,VIM,ENSEASG00005033971,ENSEASG00005014316,ENSEASG00005016318,ENSEASG00005017867,ENSEASG00005031616,TENT5B,BZW1,ENSEASG00005037564,RPL26,KARS1,ENSEASG00005007833,EIF3K,ENSEASG000050385…
peptide metabolic process	GO:0006518	1.90606e-40	39.7199	166	ZFP36,ENSEASG00005001081,ENSEASG00005035435,PPP1R15A,ENSEASG00005019199,THBS1,ENSEASG00005037227,ENSEASG00005023013,ENSEASG00005024412,ENC1,ENSEASG00005029569,ENSEASG00005005384,ENSEASG00005009887,ENSEASG00005032457,VIM,ENSEASG00005033971,ENSEASG00005014316,ENSEASG00005016318,ENSEASG00005017867,ENSEASG00005031616,TENT5B,BZW1,ENSEASG00005037564,RPL26,KARS1,ENSEASG00005007833,EIF3K,ENSEASG000050385…
amide biosynthetic process	GO:0043604	5.66104e-39	38.2471	161	ZFP36,ENSEASG00005001081,ENSEASG00005035435,PPP1R15A,ENSEASG00005019199,THBS1,ENSEASG00005037227,CCN1,ENSEASG00005023013,ENSEASG00005024412,ENC1,ENSEASG00005029569,ENSEASG00005005384,ENSEASG00005009887,ENSEASG00005032457,VIM,ENSEASG00005033971,ENSEASG00005014316,ENSEASG00005016318,ENSEASG00005017867,ENSEASG00005031616,SPTSSA,TENT5B,BZW1,ENSEASG00005037564,RPL26,KARS1,ENSEASG00005007833,B4GALT4,EI…
amide metabolic process	GO:0043603	8.58603e-34	33.0662	178	ZFP36,ENSEASG00005001081,ENSEASG00005035435,PPP1R15A,ENSEASG00005019199,THBS1,ENSEASG00005037227,CCN1,ENSEASG00005023013,ENSEASG00005024412,ENC1,ENSEASG00005029569,ENSEASG00005005384,ENSEASG00005009887,ENSEASG00005032457,AMDHD1,VIM,ENSEASG00005033971,ENSEASG00005014316,ENSEASG00005016318,ENSEASG00005017867,ENSEASG00005031616,SPTSSA,TENT5B,BZW1,ENSEASG00005037564,RPL26,KARS1,ENSEASG00005007833,B4G…
organonitrogen compound biosynthetic process	GO:1901566	2.8746e-29	28.5414	214	APOA1,ZFP36,ENSEASG00005001081,ENSEASG00005035435,PPP1R15A,ENSEASG00005019199,THBS1,ENSEASG00005037227,CCN1,ENSEASG00005023013,LPCAT2,ENSEASG00005024412,HS3ST1,ENC1,ENSEASG00005029569,ENSEASG00005005384,ENSEASG00005009887,ENSEASG00005032457,PHLDA1,VIM,ENSEASG00005033971,ST3GAL4,ENSEASG00005014316,ENSEASG00005016318,ENSEASG00005017867,ENSEASG00005031616,SPTSSA,ENSEASG00005027814,TENT5B,BZW1,ENSEAS…
gene expression	GO:0010467	1.8429e-27	26.7345	533	APOA1,FGB,ANXA4,FOS,JUN,SPP1,ANKRD1,ZFP36,APOH,EGR1,ATF3,JUNB,TSPAN8,CHI3L1,ENSEASG00005001081,HRG,HES1,JUND,ENSEASG00005035435,MAFF,PPP1R15A,YWHAH,FGG,EHF,ELF3,SFRP5,GADD45A,ENSEASG00005019199,THBS1,ENSEASG00005037227,KLF5,ENSEASG00005011067,CCN1,PDLIM1,PLAT,DNAJB1,EPHA2,ENSEASG00005023013,FOSB,SERTAD1,FOXJ1,ONECUT2,RGCC,SOX9,EDN1,MYADM,FOXA1,HHEX,HENMT1,ENSEASG00005026915,ANXA1,ENSEASG000050176…
organic substance biosynthetic process	GO:1901576	1.23398e-25	24.9087	609	APOA1,FGB,ANXA4,FOS,JUN,SPP1,ANKRD1,ZFP36,APOH,EGR1,ATF3,JUNB,TSPAN8,CHI3L1,ENSEASG00005001081,HRG,HES1,JUND,ENSEASG00005035435,MAFF,PPP1R15A,YWHAH,FGG,EHF,ELF3,SFRP5,GADD45A,ENSEASG00005019199,THBS1,ENSEASG00005037227,KLF5,ENSEASG00005011067,CCN1,PDLIM1,PLAT,DNAJB1,EPHA2,ENSEASG00005023013,FOSB,SERTAD1,FOXJ1,ONECUT2,RGCC,ALDH1A3,SOX9,EDN1,LPCAT2,MYADM,FOXA1,HHEX,HENMT1,ENSEASG00005026915,ANXA1,E…
macromolecule biosynthetic process	GO:0009059	2.82876e-25	24.5484	553	APOA1,FGB,ANXA4,FOS,JUN,SPP1,ANKRD1,ZFP36,APOH,EGR1,ATF3,JUNB,TSPAN8,CHI3L1,ENSEASG00005001081,HRG,HES1,JUND,ENSEASG00005035435,MAFF,PPP1R15A,YWHAH,FGG,EHF,ELF3,SFRP5,GADD45A,ENSEASG00005019199,THBS1,ENSEASG00005037227,KLF5,ENSEASG00005011067,CCN1,PDLIM1,PLAT,DNAJB1,EPHA2,ENSEASG00005023013,FOSB,SERTAD1,FOXJ1,ONECUT2,RGCC,SOX9,EDN1,MYADM,FOXA1,HHEX,HENMT1,ENSEASG00005026915,ANXA1,ENSEASG000050176…
cellular biosynthetic process	GO:0044249	1.5418e-24	23.812	600	APOA1,FGB,ANXA4,FOS,JUN,SPP1,ANKRD1,ZFP36,APOH,EGR1,ATF3,JUNB,TSPAN8,CHI3L1,ENSEASG00005001081,HRG,HES1,JUND,ENSEASG00005035435,MAFF,PPP1R15A,YWHAH,FGG,EHF,ELF3,SFRP5,GADD45A,ENSEASG00005019199,THBS1,ENSEASG00005037227,KLF5,ENSEASG00005011067,CCN1,PDLIM1,PLAT,DNAJB1,EPHA2,ENSEASG00005023013,FOSB,SERTAD1,FOXJ1,ONECUT2,RGCC,ALDH1A3,SOX9,EDN1,LPCAT2,MYADM,FOXA1,HHEX,HENMT1,ENSEASG00005026915,ANXA1,E…
biosynthetic process	GO:0009058	1.55621e-24	23.8079	609	APOA1,FGB,ANXA4,FOS,JUN,SPP1,ANKRD1,ZFP36,APOH,EGR1,ATF3,JUNB,TSPAN8,CHI3L1,ENSEASG00005001081,HRG,HES1,JUND,ENSEASG00005035435,MAFF,PPP1R15A,YWHAH,FGG,EHF,ELF3,SFRP5,GADD45A,ENSEASG00005019199,THBS1,ENSEASG00005037227,KLF5,ENSEASG00005011067,CCN1,PDLIM1,PLAT,DNAJB1,EPHA2,ENSEASG00005023013,FOSB,SERTAD1,FOXJ1,ONECUT2,RGCC,ALDH1A3,SOX9,EDN1,LPCAT2,MYADM,FOXA1,HHEX,HENMT1,ENSEASG00005026915,ANXA1,E…
protein metabolic process	GO:0019538	1.07454e-20	19.9688	419	APOA1,MMP7,FGB,ZFP36,APOH,CD44,EGR1,DUSP1,CHI3L1,ENSEASG00005001081,HRG,HES1,ENSEASG00005035435,CPB2,PPP1R15A,FGG,VTN,MASP2,GADD45A,ENSEASG00005019199,THBS1,ENSEASG00005037227,CCN1,PLAT,DNAJB1,EPHA2,ENSEASG00005023013,SOCS3,SOX9,EDN1,KNG1,MYADM,PSMB8,ENSEASG00005024412,HS3ST1,ENC1,CX3CL1,EGR2,ENSEASG00005029569,ENSEASG00005005384,ENSEASG00005009887,ENSEASG00005032457,FAS,IER3,PHLDA1,VIM,ENSEASG00…
organonitrogen compound metabolic process	GO:1901564	1.54722e-18	17.8104	477	APOA1,MMP7,FGB,ZFP36,APOH,CD44,EGR1,DUSP1,CHI3L1,ENSEASG00005001081,HRG,HES1,ENSEASG00005035435,CPB2,PPP1R15A,FGG,VTN,MASP2,GADD45A,ENSEASG00005019199,THBS1,ENSEASG00005037227,CCN1,PLAT,DNAJB1,EPHA2,ENSEASG00005023013,SOCS3,SOX9,EDN1,LPCAT2,KNG1,MYADM,PSMB8,VCAM1,ENSEASG00005024412,HS3ST1,ENC1,CX3CL1,EGR2,ENSEASG00005029569,ENSEASG00005005384,ENSEASG00005009887,ENSEASG00005032457,FAS,IER3,PHLDA1,…
cellular metabolic process	GO:0044237	2.1756e-17	16.6624	726	APOA1,FGB,ANXA4,FOS,JUN,SPP1,ANKRD1,ZFP36,APOH,CD44,EGR1,DUSP1,ATF3,JUNB,TSPAN8,CHI3L1,ENSEASG00005001081,HRG,HES1,JUND,ENSEASG00005035435,MAFF,PPP1R15A,YWHAH,FGG,EHF,ELF3,SFRP5,VTN,GADD45A,ENSEASG00005019199,THBS1,ENSEASG00005037227,KLF5,ENSEASG00005011067,CCN1,PDLIM1,PLAT,DNAJB1,EPHA2,ENSEASG00005023013,FOSB,SERTAD1,FOXJ1,SOCS3,ONECUT2,RGCC,ALDH1A3,SOX9,EDN1,LPCAT2,MYADM,FOXA1,HHEX,HENMT1,ENSEA…
metabolic process	GO:0008152	2.46257e-17	16.6086	821	APOA1,MMP7,FGB,ANXA4,FOS,JUN,SPP1,ANKRD1,ZFP36,APOH,CD44,EGR1,DUSP1,ATF3,JUNB,TSPAN8,CHI3L1,ENSEASG00005001081,HRG,HES1,JUND,ENSEASG00005035435,MAFF,CPB2,PPP1R15A,YWHAH,FGG,EHF,ELF3,SFRP5,VTN,MASP2,GADD45A,ENSEASG00005019199,THBS1,ENSEASG00005037227,KLF5,ENSEASG00005011067,CCN1,PDLIM1,PLAT,DNAJB1,EPHA2,ENSEASG00005023013,FOSB,SERTAD1,FOXJ1,SOCS3,ONECUT2,RGCC,ALDH1A3,SOX9,EDN1,LPCAT2,KNG1,MYADM,FO…
cellular nitrogen compound metabolic process	GO:0034641	4.50848e-17	16.346	502	ANXA4,FOS,JUN,SPP1,ANKRD1,ZFP36,EGR1,ATF3,JUNB,ENSEASG00005001081,HES1,JUND,ENSEASG00005035435,MAFF,PPP1R15A,YWHAH,EHF,ELF3,SFRP5,GADD45A,ENSEASG00005019199,THBS1,ENSEASG00005037227,KLF5,CCN1,PDLIM1,DNAJB1,EPHA2,ENSEASG00005023013,FOSB,SERTAD1,FOXJ1,ONECUT2,RGCC,SOX9,EDN1,FOXA1,HHEX,HENMT1,ENSEASG00005017644,ENSEASG00005024412,ENC1,EGR2,ENSEASG00005029569,ENSEASG00005005384,ENSEASG00005009887,ENS…
nitrogen compound metabolic process	GO:0006807	4.90315e-16	15.3095	709	APOA1,MMP7,FGB,ANXA4,FOS,JUN,SPP1,ANKRD1,ZFP36,APOH,CD44,EGR1,DUSP1,ATF3,JUNB,CHI3L1,ENSEASG00005001081,HRG,HES1,JUND,ENSEASG00005035435,MAFF,CPB2,PPP1R15A,YWHAH,FGG,EHF,ELF3,SFRP5,VTN,MASP2,GADD45A,ENSEASG00005019199,THBS1,ENSEASG00005037227,KLF5,CCN1,PDLIM1,PLAT,DNAJB1,EPHA2,ENSEASG00005023013,FOSB,SERTAD1,FOXJ1,SOCS3,ONECUT2,RGCC,SOX9,EDN1,LPCAT2,KNG1,MYADM,FOXA1,HHEX,HENMT1,PSMB8,VCAM1,ENSEAS…
cellular nitrogen compound biosynthetic process	GO:0044271	6.888e-16	15.1619	395	ANXA4,FOS,JUN,SPP1,ANKRD1,ZFP36,EGR1,ATF3,JUNB,ENSEASG00005001081,HES1,JUND,ENSEASG00005035435,MAFF,PPP1R15A,YWHAH,EHF,ELF3,SFRP5,GADD45A,ENSEASG00005019199,THBS1,ENSEASG00005037227,KLF5,CCN1,PDLIM1,DNAJB1,ENSEASG00005023013,FOSB,SERTAD1,FOXJ1,ONECUT2,RGCC,SOX9,EDN1,FOXA1,HHEX,ENSEASG00005017644,ENSEASG00005024412,ENC1,EGR2,ENSEASG00005029569,ENSEASG00005005384,ENSEASG00005009887,ENSEASG000050324…
macromolecule metabolic process	GO:0043170	2.3231e-15	14.6339	686	APOA1,MMP7,FGB,ANXA4,FOS,JUN,SPP1,ANKRD1,ZFP36,APOH,CD44,EGR1,DUSP1,ATF3,JUNB,TSPAN8,CHI3L1,ENSEASG00005001081,HRG,HES1,JUND,ENSEASG00005035435,MAFF,CPB2,PPP1R15A,YWHAH,FGG,EHF,ELF3,SFRP5,VTN,MASP2,GADD45A,ENSEASG00005019199,THBS1,ENSEASG00005037227,KLF5,ENSEASG00005011067,CCN1,PDLIM1,PLAT,DNAJB1,EPHA2,ENSEASG00005023013,FOSB,SERTAD1,FOXJ1,SOCS3,ONECUT2,RGCC,SOX9,EDN1,KNG1,MYADM,FOXA1,HHEX,HENMT1…
protein folding	GO:0006457	4.2481e-14	13.3718	43	DNAJB1,ENSEASG00005038410,DNAJA1,PFDN5,PTGES3,HSPH1,ENSEASG00005020152,CD74,HSPA8,B2M,FKBP8,ENSEASG00005028729,CCT3,DNAJB4,HSP90AA1,HSP90AB1,CCT7,HSP90B1,CALR,HSPB1,ENSEASG00005017822,PFDN4,TCP1,CCT2,CCT6A,CANX,ENSEASG00005024211,CLU,CCT4,PDCD5,CCT5,SDF2,DNAJB11,CCT8,ENSEASG00005001458,HSPA9,TRAP1,ERP44,DNAJB2,DNAJA2,MESD,PPIG,DNAJC2
organic substance metabolic process	GO:0071704	7.00521e-14	13.1546	780	APOA1,MMP7,FGB,ANXA4,FOS,JUN,SPP1,ANKRD1,ZFP36,APOH,CD44,EGR1,DUSP1,ATF3,JUNB,TSPAN8,CHI3L1,ENSEASG00005001081,HRG,HES1,JUND,ENSEASG00005035435,MAFF,CPB2,PPP1R15A,YWHAH,FGG,EHF,ELF3,SFRP5,VTN,MASP2,GADD45A,ENSEASG00005019199,THBS1,ENSEASG00005037227,KLF5,ENSEASG00005011067,CCN1,PDLIM1,PLAT,DNAJB1,EPHA2,ENSEASG00005023013,FOSB,SERTAD1,FOXJ1,SOCS3,ONECUT2,RGCC,ALDH1A3,SOX9,EDN1,LPCAT2,KNG1,MYADM,FO…
primary metabolic process	GO:0044238	3.86364e-13	12.413	731	APOA1,MMP7,FGB,ANXA4,FOS,JUN,SPP1,ANKRD1,ZFP36,APOH,CD44,EGR1,DUSP1,ATF3,JUNB,CHI3L1,ENSEASG00005001081,HRG,HES1,JUND,ENSEASG00005035435,MAFF,CPB2,PPP1R15A,YWHAH,FGG,EHF,ELF3,SFRP5,VTN,MASP2,GADD45A,ENSEASG00005019199,THBS1,ENSEASG00005037227,KLF5,CCN1,PDLIM1,PLAT,DNAJB1,EPHA2,ENSEASG00005023013,FOSB,SERTAD1,FOXJ1,SOCS3,ONECUT2,RGCC,ALDH1A3,SOX9,EDN1,LPCAT2,KNG1,MYADM,FOXA1,HHEX,HENMT1,PSMB8,ENSE…
cellular macromolecule localization	GO:0070727	5.68972e-13	12.2449	214	FGB,PIGR,ANKRD1,ZFP36,PPP1R15A,YWHAH,LGALS3,FGG,KLF5,EPHA2,FOXJ1,SOX9,MYADM,HHEX,TPBG,CCDC88A,EGR2,KRT18,ENSEASG00005032101,TGFB2,LMNA,DNAJA1,SNX8,TMEM98,MLPH,ENSEASG00005002806,TXN,DSP,MYL12A,ENSEASG00005002614,SPTSSA,FAM3D,CD81,GSN,TAX1BP3,ARF4,ENSEASG00005005734,CTNNB1,MAPRE1,CDH1,STOM,SNX3,TP53,RAB11A,GCKR,ENSEASG00005009615,CD74,LAMA5,VMP1,SNX7,HSPA8,APOB,EPB41L2,PLOD3,HSPA5,KDELR2,CHMP2A,BC…
protein localization	GO:0008104	7.39886e-13	12.1308	213	FGB,PIGR,ANKRD1,PPP1R15A,YWHAH,LGALS3,FGG,KLF5,EPHA2,FOXJ1,SOX9,MYADM,HHEX,TPBG,CCDC88A,EGR2,KRT18,ENSEASG00005032101,TGFB2,LMNA,DNAJA1,SNX8,TMEM98,MLPH,ENSEASG00005002806,TXN,DSP,MYL12A,ENSEASG00005002614,SPTSSA,FAM3D,CD81,GSN,TAX1BP3,ARF4,ENSEASG00005005734,CTNNB1,MAPRE1,CDH1,STOM,SNX3,TP53,RAB11A,GCKR,ENSEASG00005009615,CD74,LAMA5,VMP1,SNX7,HSPA8,APOB,EPB41L2,PLOD3,HSPA5,KDELR2,CHMP2A,BCL3,CDC…
macromolecule localization	GO:0033036	2.14408e-11	10.6688	238	APOA1,FGB,PIGR,SPP1,ANKRD1,ZFP36,PPP1R15A,YWHAH,LGALS3,FGG,THBS1,KLF5,EPHA2,FOXJ1,SOX9,MYADM,HHEX,TPBG,ANXA1,CCDC88A,EGR2,ABCB1,KRT18,RFTN1,ENSEASG00005032101,TGFB2,LMNA,DNAJA1,SNX8,TMEM98,MLPH,PNPLA2,ENSEASG00005002806,TXN,DSP,MYL12A,ENSEASG00005002614,SPTSSA,FAM3D,CD81,GSN,TAX1BP3,ARF4,ENSEASG00005005734,ANXA2,CTNNB1,MAPRE1,CDH1,STOM,SNX3,TP53,RAB11A,GCKR,ENSEASG00005009615,CD74,LAMA5,VMP1,SNX7…
establishment of protein localization	GO:0045184	9.62296e-11	10.0167	139	FGB,ANKRD1,YWHAH,FGG,EGR2,KRT18,TGFB2,LMNA,DNAJA1,SNX8,MLPH,ENSEASG00005002806,TXN,ENSEASG00005002614,FAM3D,CD81,CDH1,STOM,SNX3,TP53,RAB11A,GCKR,ENSEASG00005009615,CD74,VMP1,SNX7,HSPA8,APOB,HSPA5,CHMP2A,BCL3,CAMLG,FLNA,CCT3,SRI,HSP90AA1,NECTIN3,DDIT3,LRSAM1,LRRC8A,TMED10,ENSEASG00005036468,CCT7,FIS1,FRMD4A,ENSEASG00005015071,HSP90B1,PRKAR1A,YWHAQ,CALR,ARF6,HSPB1,RAB11B,IST1,TCP1,TMCO1,SEC61B,IRS2…
cellular localization	GO:0051641	2.26549e-10	9.64484	270	FGB,PIGR,ANKRD1,ZFP36,PPP1R15A,YWHAH,LGALS3,FGG,KLF5,ANXA3,EPHA2,FOXJ1,SOX9,MYADM,HHEX,TPBG,CCDC88A,CX3CL1,EGR2,KRT18,ENSEASG00005032101,IER3,TGFB2,LMNA,DNAJA1,SNX8,TMEM98,SDC4,MLPH,ENSEASG00005002806,TXN,DSP,MYL12A,ENSEASG00005002614,SPTSSA,NECTIN2,FAM3D,STBD1,CD81,ENSEASG00005002478,GSN,TAX1BP3,ARF4,ENSEASG00005005734,RAC1,ANXA2,CTNNB1,UBB,MAPRE1,CDH1,STOM,SNX3,TP53,RAB11A,GCKR,ENSEASG000050096…
cellular component biogenesis	GO:0044085	3.3329e-10	9.47718	258	APOA1,FGB,ENSEASG00005015826,KRT19,HRG,HES1,LGALS3,FGG,KLF5,CCN1,DNAJB1,EPHA2,FLRT3,FOXJ1,ONECUT2,RGCC,ALDH1A3,SOX9,EDN1,MYADM,TPBG,CCDC88A,CX3CL1,RFTN1,ENSEASG00005032101,CD9,SDC4,TLCD1,GMNN,HLA-DMB,ENSEASG00005002614,ITGB4,UBE2S,NFKBIZ,NECTIN2,RPL26,STBD1,NAP1L1,MARCKS,GSN,BRCC3,ARF4,ENSEASG00005005734,ONECUT1,RAC1,PTGES3,ANXA2,TUBB,SLC1A5,CTNNB1,SHROOM1,MAPRE1,ENSEASG00005013355,BRD2,GTF2A2,EF…
protein localization to organelle	GO:0033365	6.08245e-10	9.21592	108	PPP1R15A,SOX9,HHEX,CCDC88A,LMNA,DNAJA1,TMEM98,TXN,CD81,ARF4,MAPRE1,CDH1,TP53,RAB11A,GCKR,HSPA8,HSPA5,KDELR2,BCL3,CAMLG,FLNA,FKBP8,CCT3,HSP90AA1,NUAK2,SKP1,DDIT3,DCTN2,LRSAM1,TMED10,ENSEASG00005036468,LAMTOR5,CCT7,FIS1,SSB,CALR,ARF6,TCP1,TMCO1,BTF3,NUTF2,RALA,IPO5,CCT2,CCT6A,GDI2,BID,ARL3,RRAGA,PTTG1IP,ENSEASG00005026558,DDX3X,CLU,TRIM28,TOMM20,EMC6,TOMM22,CCT4,SRP19,EMC7,SQSTM1,ENSEASG00005013509…
protein maturation	GO:0051604	1.2717e-09	8.89562	66	FGB,APOH,FGG,THBS1,PLAT,DNAJB1,ENSEASG00005038410,DNAJA1,CTSS,TMEM98,PFDN5,GSN,PTGES3,ANXA2,HSPH1,ENSEASG00005020152,CD74,SERPINH1,HSPA8,ENSEASG00005027568,GLRX5,B2M,FKBP8,ENSEASG00005028729,CCT3,DNAJB4,HSP90AA1,HSP90AB1,CCT7,HSP90B1,CALR,HSPB1,ENSEASG00005017822,PFDN4,TCP1,CCT2,CCT6A,MYH9,PGK1,CANX,ENSEASG00005024211,ENSEASG00005014661,CLU,ATP6AP2,CCT4,ENO1,CIAO2B,PDCD5,NCSTN,AASDHPPT,CCT5,SDF2,…
cellular component organization or biogenesis	GO:0071840	1.39114e-09	8.85663	454	APOA1,AHSG,FGB,ENSEASG00005015826,CD44,KRT19,HRG,HES1,PPP1R15A,YWHAH,LGALS3,FGG,ELF3,VTN,PPL,THBS1,KLF5,CCN1,DNAJB1,EPHA2,FLRT3,SERTAD1,CXCL16,FOXJ1,ONECUT2,RGCC,ALDH1A3,SOX9,EDN1,LPCAT2,MYADM,FOXA1,HHEX,TPBG,ENSEASG00005026915,ANXA1,CCDC88A,CX3CL1,EGR2,ABCB1,KRT18,RFTN1,ENSEASG00005032101,IER3,TGFB2,LMNA,VIM,SH3KBP1,CD9,CTSS,CXADR,SDC4,PNPLA2,SLC44A4,TLCD1,GMNN,PFDN5,HLA-DMB,PPP1R10,DSP,TUBA1B,P…
RNA splicing	GO:0008380	2.06062e-09	8.686	58	SLC38A2,CCNL1,AHNAK,HTATSF1,ENSEASG00005030923,EIF1,HNRNPK,ENSEASG00005014210,ENSEASG00005003390,SF3A1,ENSEASG00005001773,PSIP1,KHDRBS1,HNRNPM,SAP18,U2AF2,BCAS2,CENATAC,SF3B2,MBNL3,PRMT1,ENSEASG00005026260,TMBIM6,JMJD6,SNRPB2,ENSEASG00005035006,TRA2B,RBM8A,SF3B6,SNRPF,SNRPC,STRAP,PUF60,EIF4A3,C1QBP,SNRNP200,IK,SCAF11,SNRPD3,HNRNPL,ENSEASG00005028649,LSM6,SLU7,BUD31,GEMIN4,RNPS1,THRAP3,ENSEASG0000…
ribonucleoprotein complex biogenesis	GO:0022613	1.28474e-08	7.89119	58	RPL26,PTGES3,MPHOSPH6,RPS23,RPL27,ENSEASG00005032986,SBDS,RPS9,FBL,RPL24,RPS11,RPS12,HSP90AA1,RPS5,HSP90AB1,SF3A1,PSIP1,ENSEASG00005036468,ENSEASG00005007625,ENSEASG00005009897,EIF3D,ENSEASG00005036377,RPS6,RPS28,RPS7,ENSEASG00005005174,RPL13A,ENSEASG00005026260,DDX3X,RPS16,SNRPF,SNRPC,STRAP,ENSEASG00005035844,C1QBP,GTPBP4,RAN,SNRNP200,SCAF11,RPF1,SNRPD3,ENSEASG00005028649,IMP3,NGDN,NOL7,SLU7,GEM…
RNA splicing, via transesterification reactions	GO:0000375	1.38638e-08	7.85812	48	HTATSF1,ENSEASG00005030923,EIF1,HNRNPK,ENSEASG00005003390,SF3A1,ENSEASG00005001773,PSIP1,KHDRBS1,HNRNPM,SAP18,U2AF2,BCAS2,CENATAC,SF3B2,ENSEASG00005026260,JMJD6,SNRPB2,TRA2B,RBM8A,SF3B6,SNRPF,SNRPC,STRAP,PUF60,EIF4A3,C1QBP,SNRNP200,IK,SCAF11,SNRPD3,HNRNPL,ENSEASG00005028649,LSM6,SLU7,BUD31,GEMIN4,RNPS1,THRAP3,ENSEASG00005018383,HNRNPA2B1,SF3B3,PRPF19,ZMAT2,NUP98,FRA10AC1,SNW1,CDC5L
mRNA splicing, via spliceosome	GO:0000398	1.38638e-08	7.85812	48	HTATSF1,ENSEASG00005030923,EIF1,HNRNPK,ENSEASG00005003390,SF3A1,ENSEASG00005001773,PSIP1,KHDRBS1,HNRNPM,SAP18,U2AF2,BCAS2,CENATAC,SF3B2,ENSEASG00005026260,JMJD6,SNRPB2,TRA2B,RBM8A,SF3B6,SNRPF,SNRPC,STRAP,PUF60,EIF4A3,C1QBP,SNRNP200,IK,SCAF11,SNRPD3,HNRNPL,ENSEASG00005028649,LSM6,SLU7,BUD31,GEMIN4,RNPS1,THRAP3,ENSEASG00005018383,HNRNPA2B1,SF3B3,PRPF19,ZMAT2,NUP98,FRA10AC1,SNW1,CDC5L
RNA splicing, via transesterification reactions with bulged adenosine as nucleophile	GO:0000377	1.38638e-08	7.85812	48	HTATSF1,ENSEASG00005030923,EIF1,HNRNPK,ENSEASG00005003390,SF3A1,ENSEASG00005001773,PSIP1,KHDRBS1,HNRNPM,SAP18,U2AF2,BCAS2,CENATAC,SF3B2,ENSEASG00005026260,JMJD6,SNRPB2,TRA2B,RBM8A,SF3B6,SNRPF,SNRPC,STRAP,PUF60,EIF4A3,C1QBP,SNRNP200,IK,SCAF11,SNRPD3,HNRNPL,ENSEASG00005028649,LSM6,SLU7,BUD31,GEMIN4,RNPS1,THRAP3,ENSEASG00005018383,HNRNPA2B1,SF3B3,PRPF19,ZMAT2,NUP98,FRA10AC1,SNW1,CDC5L
establishment of protein localization to organelle	GO:0072594	2.27073e-08	7.64383	56	LMNA,DNAJA1,CDH1,TP53,RAB11A,GCKR,HSPA8,HSPA5,BCL3,FLNA,CCT3,HSP90AA1,DDIT3,LRSAM1,CCT7,FIS1,TCP1,NUTF2,RALA,IPO5,CCT2,CCT6A,BID,PTTG1IP,ENSEASG00005026558,CLU,TRIM28,TOMM20,TOMM22,CCT4,SRP19,SQSTM1,ENSEASG00005013509,RAN,TSG101,RAB10,SEC62,PDCD5,SCARB2,IPO7,CCT5,MFF,WBP2,PHB2,MACROH2A1,CCT8,SRPRA,JUP,TIMM17A,HIKESHI,HSPA4,SEC63,BAG3,BCAP31,VPS4A,BAG6
regulation of cellular localization	GO:0060341	7.44841e-08	7.12794	103	FGB,ANKRD1,ZFP36,LGALS3,FGG,EPHA2,CCDC88A,ENSEASG00005032101,IER3,TGFB2,LMNA,DNAJA1,TMEM98,TXN,FAM3D,CD81,GSN,TAX1BP3,ANXA2,CTNNB1,CDH1,STOM,SNX3,RAB11A,EPB41L2,FLNA,CCT3,SRI,ARHGDIA,HSP90AA1,HSP90AB1,INPP5F,LRRC8A,TMED10,LAMTOR5,CCT7,KHDRBS1,FIS1,FRMD4A,TMEM59,PRKAR1A,ARF6,RAB11B,VAMP8,TCP1,AGR2,RER1,CRYAB,BTF3,IRS2,RHBDF1,GDI1,IPO5,KLF7,CCT2,CCT6A,HMGCR,GDI2,ENSA,PRKCI,TMBIM6,STX7,TRIM28,CCT4,K…
mRNA processing	GO:0006397	1.09385e-07	6.96104	56	HTATSF1,ENSEASG00005030923,EIF1,HNRNPK,ENSEASG00005003390,SF3A1,ENSEASG00005001773,PSIP1,KHDRBS1,HNRNPM,SAP18,U2AF2,BCAS2,CENATAC,SF3B2,ENSEASG00005026260,JMJD6,SNRPB2,APP,TRA2B,RBM8A,SF3B6,SNRPF,SNRPC,STRAP,PUF60,EIF4A3,C1QBP,SNRNP200,IK,SCAF11,SNRPD3,HNRNPL,ENSEASG00005028649,LSM6,SRRT,SLU7,BUD31,GEMIN4,ENSEASG00005021525,RNPS1,THRAP3,ENSEASG00005018383,HNRNPA2B1,SF3B3,PRPF19,ZMAT2,SRRM1,NUP98,…
regulation of protein metabolic process	GO:0051246	1.11293e-07	6.95353	150	APOA1,ZFP36,CD44,EGR1,CHI3L1,HRG,HES1,PPP1R15A,VTN,GADD45A,THBS1,CCN1,PLAT,SOCS3,SOX9,EDN1,KNG1,MYADM,ENC1,CX3CL1,FAS,IER3,VIM,DNAJA1,TMEM98,BIRC3,PFDN5,IL7,TXN,TIPARP,TRIB1,TENT5B,BZW1,IL6ST,RPL26,CD81,GSN,AZIN1,RAC1,ANXA2,EIF3K,CTNNB1,UBB,EIF3H,SNX3,TP53,DUSP6,ENSEASG00005009615,CD74,ENSEASG00005032986,PAIP2,RAB1A,TIMP3,HSPA5,BCL3,CAMLG,FLNA,RPL23,LAPTM4B,FKBP8,UBXN1,EIF1,AIMP2,HSP90AA1,GABARAP…
protein localization to membrane	GO:0072657	1.84522e-07	6.73395	70	PIGR,LGALS3,EPHA2,MYADM,TPBG,CCDC88A,KRT18,ENSEASG00005032101,MYL12A,CD81,GSN,CDH1,STOM,RAB11A,LAMA5,HSPA5,CAMLG,FLNA,HSP90AA1,NECTIN3,FIS1,TMEM59,ARF6,RAB11B,VAMP8,TMCO1,ATP1B1,AGR2,RER1,GDI1,PRKCI,BID,ARL3,RRAGA,ENSEASG00005026558,STX7,EMC6,TOMM22,SRP19,KIF5B,EMC7,SQSTM1,ENSEASG00005013509,VAMP5,RAB10,SEC62,PDCD5,ITGB1,RAB5IF,EZR,SCARB2,PLS1,WDR83OS,SPTBN1,GOLGA7,CLTC,MFF,CCDC47,SRPRA,SLC1A1,JU…
positive regulation of cellular process	GO:0048522	2.58358e-07	6.58778	400	LGALS2,APOA1,MMP7,AHSG,FGB,FOS,JUN,SPP1,ANKRD1,ZFP36,CD44,EGR1,ATF3,JUNB,CHI3L1,HRG,HES1,JUND,MAFF,PPP1R15A,YWHAH,LGALS3,FGG,EHF,ELF3,VTN,GADD45A,THBS1,KLF5,ANXA3,CCN1,TNFRSF12A,EPHA2,FLRT3,FOSB,SERTAD1,CXCL16,FOXJ1,SOCS3,ONECUT2,RGCC,ALDH1A3,SOX9,EDN1,MYADM,FOXA1,HHEX,TPBG,VCAM1,ENSEASG00005026915,ANXA1,CCDC88A,CX3CL1,EGR2,FAS,ENSEASG00005032101,PHLDA1,TGFB2,CLDN4,LURAP1L,IER5,LMNA,VIM,IER2,HEXI…
regulation of apoptotic process	GO:0042981	5.6386e-07	6.24883	127	LGALS2,FGB,JUN,ANKRD1,ZFP36,APOH,CD44,EGR1,ATF3,HRG,LGALS3,FGG,GADD45A,THBS1,CCN1,TNFRSF12A,RGCC,ALDH1A3,SOX9,FOXA1,ANXA1,CX3CL1,KRT18,FAS,IER3,PHLDA1,TGFB2,LMNA,DNAJA1,BIRC3,IL7,STK17A,PPP1R10,PIM2,TENT5B,IL6ST,MYC,RPL26,GSN,ARF4,CTNNB1,GATA6,UBB,KLF11,BTG1,TP53,DUSP6,CD74,PDIA3,HSPA5,TPT1,BCL3,FLNA,FKBP8,HNRNPK,HSP90AA1,MCL1,CAT,NUAK2,DDIT3,HSP90AB1,ENSEASG00005036468,LAMTOR5,FIS1,NONO,HSP90B1,…
RNA processing	GO:0006396	5.66146e-07	6.24707	95	HENMT1,SLC38A2,RPL26,CCNL1,AHNAK,TP53,MPHOSPH6,RPL27,SBDS,FBL,HTATSF1,ENSEASG00005030923,EIF1,HNRNPK,ENSEASG00005014210,ENSEASG00005003390,SF3A1,ENSEASG00005001773,PSIP1,ENSEASG00005036468,ENSEASG00005007625,KHDRBS1,SSB,ZC3H10,HNRNPM,SAP18,RPS6,RPS28,RPS7,U2AF2,BCAS2,CENATAC,SF3B2,MBNL3,PRMT1,ENSEASG00005026260,TMBIM6,JMJD6,RPS16,SNRPB2,APP,ENSEASG00005035006,PUS7,TRA2B,RBM8A,SF3B6,SNRPF,SNRPC,ST…
regulation of programmed cell death	GO:0043067	6.31765e-07	6.19944	131	LGALS2,FGB,JUN,ANKRD1,ZFP36,APOH,CD44,EGR1,ATF3,HRG,LGALS3,FGG,GADD45A,THBS1,CCN1,TNFRSF12A,RGCC,ALDH1A3,SOX9,FOXA1,ANXA1,CX3CL1,KRT18,FAS,IER3,PHLDA1,TGFB2,LMNA,DNAJA1,BIRC3,IL7,ENSEASG00005002806,STK17A,PPP1R10,PIM2,TENT5B,IL6ST,MYC,RPL26,GSN,ARF4,CTNNB1,GATA6,UBB,KLF11,BTG1,TP53,DUSP6,CD74,PDIA3,HSPA5,TPT1,BCL3,FLNA,FKBP8,HNRNPK,HSP90AA1,MCL1,CAT,NUAK2,DDIT3,HSP90AB1,ENSEASG00005036468,LAMTOR5…
negative regulation of cellular process	GO:0048523	6.32335e-07	6.19905	350	APOA1,FGB,ANXA4,JUN,ANKRD1,ZFP36,APOH,CD44,EGR1,DUSP1,ATF3,HRG,HES1,JUND,PPP1R15A,YWHAH,LGALS3,FGG,ELF3,SFRP5,GADD45A,THBS1,KLF5,ENSEASG00005011067,CCN1,VASN,TES,DNAJB1,EPHA2,SERTAD1,FOXJ1,SOCS3,ONECUT2,RGCC,SOX9,EDN1,PMEPA1,KNG1,MYADM,FOXA1,HHEX,HENMT1,TPBG,ANXA1,ENSEASG00005017644,ENC1,CX3CL1,KRT18,IER3,TGFB2,LMNA,VIM,HEXIM1,KLF10,DNAJA1,CD9,TMEM98,SDC4,IRF1,ETS2,GMNN,PFDN5,IL7,ENSEASG000050028…
positive regulation of biological process	GO:0048518	7.34633e-07	6.13393	430	LGALS2,APOA1,MMP7,AHSG,FGB,FOS,JUN,SPP1,ANKRD1,ZFP36,APOH,CD44,EGR1,ATF3,JUNB,CHI3L1,HRG,HES1,JUND,MAFF,PPP1R15A,YWHAH,SERPING1,LGALS3,FGG,EHF,ELF3,VTN,MASP2,GADD45A,THBS1,KLF5,ANXA3,CCN1,TNFRSF12A,EPHA2,FLRT3,FOSB,SERTAD1,CXCL16,FOXJ1,SOCS3,ONECUT2,RGCC,ALDH1A3,SOX9,EDN1,MYADM,FOXA1,HHEX,TPBG,VCAM1,ENSEASG00005026915,ANXA1,CCDC88A,CX3CL1,EGR2,FAS,RFTN1,ENSEASG00005032101,IER3,PHLDA1,TGFB2,CLDN4,…
chaperone-mediated protein folding	GO:0061077	7.76945e-07	6.10961	19	DNAJB1,PTGES3,HSPH1,CD74,CCT3,CCT7,HSPB1,TCP1,CCT2,CCT6A,ENSEASG00005024211,CLU,CCT4,PDCD5,CCT5,SDF2,CCT8,ENSEASG00005001458,DNAJB2
apoptotic signaling pathway	GO:0097190	7.79322e-07	6.10828	74	FGB,KRT8,CD44,ATF3,LGALS3,FGG,THBS1,TNFRSF12A,EPHA2,CX3CL1,KRT18,FAS,IER3,TGFB2,LMNA,DNAJA1,IL7,NFKBIZ,MYC,RPL26,CTNNB1,UBB,TP53,CD74,PDIA3,TPT1,BCL3,MKNK2,HNRNPK,GABARAP,MCL1,DDIT3,ENSEASG00005036468,FIS1,NONO,SKIL,DEPTOR,HSPB1,ATF4,FGFR1,RPS7,PPP1CA,BID,TMBIM6,PTTG1IP,DDX3X,CLU,ENSEASG00005007764,HMGB2,ENO1,PDCD5,CTNNA1,G0S2,TP53BP2,GPX1,NCK2,HDAC1,BNIP3,MFF,TOPORS,TGFBR1,SERINC3,PAWR,QARS1,NFE…
regulation of protein localization	GO:0032880	7.81106e-07	6.10729	93	FGB,ANKRD1,LGALS3,FGG,EPHA2,CCDC88A,ENSEASG00005032101,TGFB2,LMNA,DNAJA1,TMEM98,TXN,FAM3D,CD81,GSN,TAX1BP3,CTNNB1,CDH1,STOM,SNX3,RAB11A,EPB41L2,FLNA,CCT3,SRI,ARHGDIA,HSP90AA1,HSP90AB1,LRRC8A,TMED10,LAMTOR5,CCT7,FIS1,FRMD4A,TMEM59,PRKAR1A,ARF6,RAB11B,VAMP8,TCP1,AGR2,RER1,BTF3,IRS2,RHBDF1,GDI1,IPO5,KLF7,CCT2,CCT6A,HMGCR,GDI2,ENSA,PRKCI,STX7,TRIM28,CCT4,KIF5B,SQSTM1,RAN,TSG101,PDCD5,ITGB1,EZR,PLS1,I…
mRNA metabolic process	GO:0016071	1.00704e-06	5.99695	76	ZFP36,VIM,NFKBIZ,ANXA2,TP53,PNRC2,HTATSF1,ENSEASG00005030923,EIF1,HNRNPK,ENSEASG00005003390,SF3A1,ENSEASG00005001773,PSIP1,KHDRBS1,SSB,HNRNPM,ATF4,HNRNPD,SAP18,U2AF2,BCAS2,CENATAC,SF3B2,CSDE1,ENSEASG00005026260,CNOT7,JMJD6,SYNCRIP,SNRPB2,APP,PUS7,TRA2B,RBM8A,SF3B6,SNRPF,SNRPC,STRAP,PUF60,EIF4A3,FXR1,C1QBP,YTHDF1,SNRNP200,IK,SCAF11,ENSEASG00005005942,SNRPD3,HNRNPL,ENSEASG00005028649,LSM6,SRRT,DNAJ…
cellular component assembly	GO:0022607	1.05885e-06	5.97516	227	APOA1,FGB,ENSEASG00005015826,KRT19,HRG,HES1,LGALS3,FGG,KLF5,DNAJB1,EPHA2,FLRT3,FOXJ1,ONECUT2,RGCC,ALDH1A3,SOX9,EDN1,MYADM,TPBG,CCDC88A,CX3CL1,RFTN1,ENSEASG00005032101,CD9,SDC4,TLCD1,GMNN,HLA-DMB,ENSEASG00005002614,ITGB4,UBE2S,NFKBIZ,NECTIN2,STBD1,NAP1L1,MARCKS,GSN,BRCC3,ARF4,ENSEASG00005005734,ONECUT1,RAC1,PTGES3,ANXA2,TUBB,SLC1A5,CTNNB1,SHROOM1,MAPRE1,ENSEASG00005013355,BRD2,GTF2A2,EFEMP2,TP53,W…
protein stabilization	GO:0050821	1.05903e-06	5.97509	35	APOA1,PIM2,PTGES3,TP53,CAMLG,FLNA,RPL23,CCT3,HSP90AA1,ENSEASG00005036468,CCT7,CALR,TCP1,ATP1B1,CRYAB,RPS7,CCT2,CCT6A,UBE2B,ZNF207,ENSEASG00005024211,EFNA1,CLU,CTNND1,CCT4,GTPBP4,CCT5,GOLGA7,PHB2,CCT8,HYPK,FLOT1,BAG3,BAG6,USP7
localization within membrane	GO:0051668	1.16309e-06	5.93439	75	PIGR,LGALS3,EPHA2,MYADM,TPBG,CCDC88A,KRT18,ENSEASG00005032101,MYL12A,CD81,GSN,RAC1,CDH1,STOM,RAB11A,LAMA5,HSPA5,CAMLG,FLNA,HSP90AA1,NECTIN3,INPP5F,FIS1,TMEM59,ARF6,RAB11B,VAMP8,TMCO1,ATP1B1,AGR2,RER1,RALA,GDI1,PRKCI,BID,ARL3,RRAGA,ENSEASG00005026558,STX7,EMC6,TOMM22,FXR1,SRP19,KIF5B,EMC7,SQSTM1,ENSEASG00005013509,VAMP5,RAB10,SEC62,PDCD5,ITGB1,RAB5IF,EZR,SCARB2,PLS1,WDR83OS,SPTBN1,GOLGA7,CLTC,MFF,…
negative regulation of biological process	GO:0048519	1.20605e-06	5.91864	368	APOA1,ALB,AHSG,FGB,ANXA4,JUN,ANKRD1,ZFP36,APOH,CD44,EGR1,DUSP1,ATF3,HRG,HES1,JUND,CPB2,PPP1R15A,YWHAH,SERPING1,LGALS3,FGG,ELF3,SFRP5,GADD45A,THBS1,KLF5,ENSEASG00005011067,CCN1,VASN,TES,PLAT,DNAJB1,EPHA2,SERTAD1,FOXJ1,SOCS3,ONECUT2,RGCC,SOX9,EDN1,PMEPA1,KNG1,MYADM,FOXA1,HHEX,HENMT1,TPBG,ANXA1,ENSEASG00005017644,ENC1,CX3CL1,KRT18,IER3,TGFB2,LMNA,VIM,HEXIM1,KLF10,DNAJA1,CD9,TMEM98,SDC4,PNPLA2,IRF1,E…
cellular component organization	GO:0016043	1.23247e-06	5.90922	426	APOA1,AHSG,FGB,ENSEASG00005015826,CD44,KRT19,HRG,HES1,PPP1R15A,YWHAH,LGALS3,FGG,ELF3,VTN,PPL,THBS1,KLF5,CCN1,DNAJB1,EPHA2,FLRT3,SERTAD1,CXCL16,FOXJ1,ONECUT2,RGCC,ALDH1A3,SOX9,EDN1,LPCAT2,MYADM,FOXA1,HHEX,TPBG,ENSEASG00005026915,ANXA1,CCDC88A,CX3CL1,EGR2,ABCB1,KRT18,RFTN1,ENSEASG00005032101,IER3,TGFB2,LMNA,VIM,SH3KBP1,CD9,CTSS,CXADR,SDC4,PNPLA2,SLC44A4,TLCD1,GMNN,PFDN5,HLA-DMB,PPP1R10,DSP,TUBA1B,P…
viral process	GO:0016032	1.58484e-06	5.80002	47	JUN,ZFP36,HEXIM1,NECTIN2,GSN,PCBP1,STOM,SNX3,TP53,CD74,RAB1A,CHMP2A,EEF1A1,ENSEASG00005018809,BANF1,NECTIN3,HSP90AB1,LRSAM1,SSB,NUCKS1,EIF3D,VAMP8,IST1,CHMP5,STAT1,ATG12,RAD23A,CSDE1,CNOT7,TRIM59,DDX3X,ENSEASG00005024211,TRIM28,TSG101,VAPA,CHMP3,CSNK2B,HDAC1,STAU1,ENSEASG00005010845,VCP,N4BP1,DYNLT1,SMARCA4,VPS4A,EIF3A,SNW1
protein catabolic process	GO:0030163	1.6095e-06	5.79331	93	SOX9,PSMB8,ENC1,IER3,CTSS,TIPARP,TRIB1,UBE2S,CD81,AZIN1,ANXA2,CTNNB1,UBB,CAPN2,EIF3H,SNX3,PPP2CB,HSPA8,APOB,TIMP3,HSPA5,CHMP2A,CAMLG,FLNA,RPL23,LAPTM4B,UBXN1,ENSEASG00005005615,HSP90AA1,GABARAP,SKP1,ENSEASG00005019358,DDIT3,HSP90AB1,LRSAM1,ENSEASG00005036468,HSP90B1,RNF167,CHMP5,PJA1,SEC61B,CTSA,RHBDF1,PLK2,RPS7,PSMB10,UBAP1,CENATAC,RAD23A,HMGCR,PSMB6,UBE2B,EFNA1,CLU,PSMA8,ENSEASG00005023028,PSMB…
regulation of intrinsic apoptotic signaling pathway	GO:2001242	2.4813e-06	5.60532	33	CD44,DNAJA1,MYC,RPL26,CTNNB1,UBB,TP53,CD74,TPT1,HNRNPK,MCL1,DDIT3,ENSEASG00005036468,FIS1,NONO,SKIL,HSPB1,ATF4,RPS7,BID,TMBIM6,PTTG1IP,DDX3X,CLU,ENSEASG00005007764,ENO1,GPX1,NCK2,HDAC1,SERINC3,NFE2L2,BCAP31,VDAC2
apoptotic process	GO:0006915	2.9793e-06	5.52589	147	LGALS2,FGB,KRT8,JUN,ANKRD1,ZFP36,APOH,CD44,EGR1,ATF3,HRG,LGALS3,FGG,GADD45A,THBS1,CCN1,TNFRSF12A,EPHA2,RGCC,ALDH1A3,SOX9,FOXA1,ANXA1,CX3CL1,KRT18,FAS,IER3,PHLDA1,TGFB2,LMNA,DNAJA1,BIRC3,IRF1,IL7,STK17A,PPP1R10,PIM2,TNFRSF21,TENT5B,NFKBIZ,IL6ST,MYC,RPL26,MARCKS,GSN,ARF4,CTNNB1,GATA6,UBB,KLF11,BTG1,CYCS,TP53,DUSP6,CD74,PPP2CB,PDIA3,HSPA5,TPT1,BCL3,FLNA,MKNK2,FKBP8,HNRNPK,HSP90AA1,GABARAP,MCL1,CAT,N…
regulation of apoptotic signaling pathway	GO:2001233	3.34323e-06	5.47583	53	FGB,CD44,ATF3,LGALS3,FGG,THBS1,TNFRSF12A,CX3CL1,FAS,IER3,LMNA,DNAJA1,IL7,MYC,RPL26,CTNNB1,UBB,TP53,CD74,PDIA3,TPT1,HNRNPK,MCL1,DDIT3,ENSEASG00005036468,FIS1,NONO,SKIL,DEPTOR,HSPB1,ATF4,FGFR1,RPS7,PPP1CA,BID,TMBIM6,PTTG1IP,DDX3X,CLU,ENSEASG00005007764,HMGB2,ENO1,CTNNA1,G0S2,GPX1,NCK2,HDAC1,TGFBR1,SERINC3,QARS1,NFE2L2,BCAP31,VDAC2
macromolecule catabolic process	GO:0009057	3.41709e-06	5.46634	119	ZFP36,CD44,SOX9,PSMB8,ENC1,IER3,VIM,CTSS,TIPARP,TRIB1,UBE2S,STBD1,CD81,AZIN1,ANXA2,CTNNB1,UBB,CAPN2,EIF3H,SNX3,RNASET2,PPP2CB,PNRC2,HSPA8,APOB,TIMP3,HSPA5,CHMP2A,CAMLG,FLNA,RPL23,LAPTM4B,UBXN1,TRIR,ENSEASG00005005615,HSP90AA1,GABARAP,SKP1,ENSEASG00005019358,DDIT3,HSP90AB1,LRSAM1,ENSEASG00005036468,SSB,HSP90B1,HNRNPD,RNF167,CHMP5,PJA1,SEC61B,CTSA,RHBDF1,PLK2,RPS7,PSMB10,UBAP1,CENATAC,RAD23A,HMGCR,…
cytoplasmic translation	GO:0002181	6.51668e-06	5.18597	18	RPS23,RPL19,RPL24,RPLP2,ENSEASG00005018290,ENSEASG00005036468,RPL10A,EIF3D,RPL6,HNRNPD,RPS6,RPS28,RPL36A,RPL36,RPL13A,CSDE1,SYNCRIP,EIF3A
negative regulation of macromolecule metabolic process	GO:0010605	8.00025e-06	5.0969	195	APOA1,ANXA4,JUN,ANKRD1,ZFP36,EGR1,ATF3,HES1,JUND,PPP1R15A,ELF3,GADD45A,THBS1,KLF5,ENSEASG00005011067,PLAT,DNAJB1,EPHA2,FOXJ1,SOCS3,RGCC,SOX9,EDN1,KNG1,MYADM,FOXA1,HHEX,HENMT1,ANXA1,ENSEASG00005017644,ENC1,CX3CL1,TGFB2,VIM,HEXIM1,KLF10,DNAJA1,TMEM98,IRF1,ETS2,GMNN,PFDN5,ENSEASG00005002806,TXN,CBX4,TNFRSF21,TIPARP,MYC,AZIN1,RAC1,ANXA2,CTNNB1,GATA6,EIF3H,BHLHE40,KLF11,ENSEASG00005013355,LMCD1,SNX3,T…
positive regulation of apoptotic process	GO:0043065	8.03964e-06	5.09476	59	LGALS2,JUN,ANKRD1,ATF3,HRG,GADD45A,THBS1,CCN1,TNFRSF12A,RGCC,ALDH1A3,FOXA1,ANXA1,FAS,PHLDA1,TGFB2,DNAJA1,STK17A,MYC,RPL26,GSN,CTNNB1,UBB,KLF11,BTG1,TP53,DUSP6,PDIA3,MCL1,DDIT3,ENSEASG00005036468,FIS1,SKIL,ATF4,SAP18,RPS6,RPS7,PTRH2,PPP1CA,PRKCI,BID,DDX3X,CLU,ENSEASG00005007764,C1QBP,PDCD5,ITGB1,CTNNA1,G0S2,TP53BP2,NCK2,BNIP3,TGFBR1,SERINC3,RNPS1,BCAP31,FAM162A,TNFRSF1A,GADD45G
programmed cell death	GO:0012501	8.88131e-06	5.05152	151	LGALS2,FGB,KRT8,JUN,ANKRD1,ZFP36,APOH,CD44,EGR1,ATF3,HRG,LGALS3,FGG,GADD45A,THBS1,CCN1,TNFRSF12A,EPHA2,RGCC,ALDH1A3,SOX9,FOXA1,ANXA1,CX3CL1,KRT18,FAS,IER3,PHLDA1,TGFB2,LMNA,DNAJA1,BIRC3,IRF1,IL7,ENSEASG00005002806,STK17A,PPP1R10,PIM2,TNFRSF21,TENT5B,NFKBIZ,IL6ST,MYC,RPL26,MARCKS,GSN,ARF4,CTNNB1,GATA6,UBB,KLF11,BTG1,CYCS,TP53,DUSP6,CD74,PPP2CB,PDIA3,HSPA5,TPT1,BCL3,FLNA,MKNK2,FKBP8,HNRNPK,HSP90AA1…
cell death	GO:0008219	8.88131e-06	5.05152	151	LGALS2,FGB,KRT8,JUN,ANKRD1,ZFP36,APOH,CD44,EGR1,ATF3,HRG,LGALS3,FGG,GADD45A,THBS1,CCN1,TNFRSF12A,EPHA2,RGCC,ALDH1A3,SOX9,FOXA1,ANXA1,CX3CL1,KRT18,FAS,IER3,PHLDA1,TGFB2,LMNA,DNAJA1,BIRC3,IRF1,IL7,ENSEASG00005002806,STK17A,PPP1R10,PIM2,TNFRSF21,TENT5B,NFKBIZ,IL6ST,MYC,RPL26,MARCKS,GSN,ARF4,CTNNB1,GATA6,UBB,KLF11,BTG1,CYCS,TP53,DUSP6,CD74,PPP2CB,PDIA3,HSPA5,TPT1,BCL3,FLNA,MKNK2,FKBP8,HNRNPK,HSP90AA1…
negative regulation of metabolic process	GO:0009892	1.13913e-05	4.94343	208	APOA1,ANXA4,JUN,ANKRD1,ZFP36,EGR1,ATF3,HES1,JUND,PPP1R15A,ELF3,GADD45A,THBS1,KLF5,ENSEASG00005011067,PLAT,DNAJB1,EPHA2,FOXJ1,SOCS3,RGCC,SOX9,EDN1,KNG1,MYADM,FOXA1,HHEX,HENMT1,ANXA1,ENSEASG00005017644,ENC1,CX3CL1,IER3,TGFB2,VIM,HEXIM1,KLF10,DNAJA1,TMEM98,IRF1,ETS2,GMNN,PFDN5,ENSEASG00005002806,TXN,CBX4,TNFRSF21,TIPARP,MYC,AZIN1,RAC1,ANXA2,CTNNB1,GATA6,EIF3H,BHLHE40,KLF11,ENSEASG00005013355,LMCD1,S…
positive regulation of programmed cell death	GO:0043068	1.27589e-05	4.89419	60	LGALS2,JUN,ANKRD1,ATF3,HRG,GADD45A,THBS1,CCN1,TNFRSF12A,RGCC,ALDH1A3,FOXA1,ANXA1,FAS,PHLDA1,TGFB2,DNAJA1,STK17A,MYC,RPL26,GSN,CTNNB1,UBB,KLF11,BTG1,TP53,DUSP6,PDIA3,MCL1,DDIT3,ENSEASG00005036468,FIS1,SKIL,ATF4,SAP18,RPS6,RPS7,PTRH2,PPP1CA,PRKCI,BID,DDX3X,CLU,ENSEASG00005007764,C1QBP,PDCD5,ITGB1,CTNNA1,G0S2,TP53BP2,NCK2,BNIP3,TGFBR1,SERINC3,PAWR,RNPS1,BCAP31,FAM162A,TNFRSF1A,GADD45G
negative regulation of nitrogen compound metabolic process	GO:0051172	1.40679e-05	4.85177	162	JUN,ANKRD1,ZFP36,EGR1,ATF3,HES1,JUND,PPP1R15A,ELF3,GADD45A,THBS1,KLF5,PLAT,DNAJB1,FOXJ1,SOCS3,SOX9,EDN1,KNG1,MYADM,FOXA1,HHEX,ENSEASG00005017644,ENC1,IER3,HEXIM1,KLF10,DNAJA1,TMEM98,IRF1,ETS2,GMNN,PFDN5,ENSEASG00005002806,TXN,CBX4,MYC,AZIN1,ANXA2,CTNNB1,GATA6,EIF3H,BHLHE40,KLF11,LMCD1,SNX3,TP53,DUSP6,ENSEASG00005009615,PAIP2,HSPA8,TIMP3,BCL3,CAMLG,FLNA,RPL23,LAPTM4B,FKBP8,UBXN1,HNRNPK,TGIF1,DDIT3…
establishment of protein localization to membrane	GO:0090150	1.47663e-05	4.83073	35	KRT18,STOM,RAB11A,HSPA5,CAMLG,HSP90AA1,NECTIN3,FIS1,RAB11B,TMCO1,GDI1,BID,ENSEASG00005026558,EMC6,TOMM22,SRP19,EMC7,ENSEASG00005013509,VAMP5,RAB10,SEC62,PDCD5,RAB5IF,SCARB2,WDR83OS,SPTBN1,GOLGA7,MFF,CCDC47,SRPRA,SLC1A1,HSPA4,SEC63,ACSL3,BAG6
regulation of localization	GO:0032879	1.53464e-05	4.81399	154	APOA1,AHSG,FGB,SPP1,ANKRD1,ZFP36,YWHAH,LGALS3,FGG,VTN,THBS1,EPHA2,RGCC,EDN1,ENSEASG00005026915,ANXA1,CCDC88A,CX3CL1,ABCB1,ENSEASG00005032101,IER3,TGFB2,LMNA,DNAJA1,TMEM98,SDC4,PNPLA2,BEST1,TXN,CA2,FAM3D,CD81,ENSEASG00005002478,GSN,TAX1BP3,AZIN1,ENSEASG00005005734,ANXA2,CTNNB1,CDH1,STOM,SNX3,RAB11A,CD74,APOB,EPB41L2,CD63,CHMP2A,CDC42,ENSEASG00005016969,B2M,FLNA,HNRNPK,CCT3,SRI,ARHGDIA,HSP90AA1,CD4…
positive regulation of protein localization	GO:1903829	2.36926e-05	4.62539	57	FGB,ANKRD1,LGALS3,FGG,EPHA2,CCDC88A,TGFB2,CD81,CDH1,STOM,EPB41L2,FLNA,CCT3,SRI,HSP90AB1,LRRC8A,TMED10,LAMTOR5,CCT7,FIS1,FRMD4A,PRKAR1A,ARF6,TCP1,AGR2,RER1,IRS2,IPO5,CCT2,CCT6A,PRKCI,TRIM28,CCT4,KIF5B,SQSTM1,RAN,TSG101,PDCD5,ITGB1,EZR,PLS1,IPO7,CCT5,SPTBN1,MFF,IER3IP1,CCT8,JUP,BAG3,TMEM30A,BCAP31,MYH10,ACSL3,WWTR1,MESD,CD2AP,TM7SF3
ribosome biogenesis	GO:0042254	2.77946e-05	4.55604	40	RPL26,MPHOSPH6,RPS23,RPL27,ENSEASG00005032986,SBDS,RPS9,FBL,RPL24,RPS11,RPS12,RPS5,ENSEASG00005036468,ENSEASG00005007625,ENSEASG00005009897,ENSEASG00005036377,RPS6,RPS28,RPS7,ENSEASG00005005174,DDX3X,RPS16,ENSEASG00005035844,C1QBP,GTPBP4,RAN,RPF1,IMP3,NGDN,NOL7,GEMIN4,METTL5,FTSJ3,EIF6,DNTTIP2,ENSEASG00005017746,EIF2A,EIF5,EIF5B,ESF1
positive regulation of establishment of protein localization to telomere	GO:1904851	3.34514e-05	4.47559	8	CCT3,CCT7,TCP1,CCT2,CCT6A,CCT4,CCT5,CCT8
cellular response to chemical stimulus	GO:0070887	4.29289e-05	4.36725	184	APOA1,FOS,KRT8,JUN,SPP1,ANKRD1,ZFP36,EGR1,DUSP1,ATF3,JUNB,HRG,JUND,YWHAH,LGALS3,THBS1,KLF5,VASN,EPHA2,FOSB,CXCL16,SOCS3,RGCC,SOX9,EDN1,FOXA1,TPBG,VCAM1,ENSEASG00005026915,ANXA1,CX3CL1,EGR2,KRT18,FAS,ENSEASG00005032101,LMNA,VIM,DNAJA1,CTSS,CXADR,PFKP,IRF1,IL7,TXN,TUBA1B,TNFRSF21,TIPARP,SLC38A2,TRIB1,CA2,NFKBIZ,ITPKC,IL6ST,MYC,ENSEASG00005007495,GSN,RAC1,PTGES3,CTNNB1,GATA6,CAPN2,MAP4K1,CDH1,TP53,T…
protein transport	GO:0015031	5.04837e-05	4.29685	103	FGB,ANKRD1,YWHAH,FGG,EGR2,KRT18,TGFB2,LMNA,DNAJA1,SNX8,MLPH,TXN,ENSEASG00005002614,FAM3D,CD81,CDH1,SNX3,TP53,GCKR,CD74,VMP1,SNX7,HSPA8,APOB,HSPA5,BCL3,FLNA,SRI,HSP90AA1,LRSAM1,LRRC8A,TMED10,FRMD4A,ENSEASG00005015071,HSP90B1,PRKAR1A,CALR,ARF6,HSPB1,RAB11B,IST1,SEC61B,IRS2,RHBDF1,NUTF2,GDI1,IPO5,PAFAH1B1,KLF7,HMGCR,MYH9,GDI2,ENSA,PTTG1IP,CLU,STX7,TRIM28,TOMM20,TOMM22,SEC61G,SQSTM1,RAN,TSG101,CLTB,V…
regulation of amide metabolic process	GO:0034248	5.18775e-05	4.28502	47	ZFP36,PPP1R15A,THBS1,CCN1,ENC1,VIM,TENT5B,BZW1,RPL26,EIF3K,TP53,ENSEASG00005032986,PAIP2,BCL3,EIF1,TMED10,KHDRBS1,CALR,EIF3D,HNRNPD,NOLC1,NCL,EIF4G2,RPL13A,PRMT1,CSDE1,SYNCRIP,DDX3X,EFNA1,APP,CLU,PUS7,SERBP1,EIF4A3,FXR1,YTHDF1,NCK2,EEF2,ETF1,METTL5,TRAP1,NFE2L2,EIF2S1,ENSEASG00005014017,EIF2A,EIF5,EIF5B
regulation of translation	GO:0006417	5.68182e-05	4.24551	41	ZFP36,PPP1R15A,THBS1,ENC1,VIM,TENT5B,BZW1,RPL26,EIF3K,ENSEASG00005032986,PAIP2,BCL3,EIF1,KHDRBS1,CALR,EIF3D,HNRNPD,NOLC1,NCL,EIF4G2,RPL13A,PRMT1,CSDE1,SYNCRIP,DDX3X,APP,PUS7,SERBP1,EIF4A3,FXR1,YTHDF1,NCK2,EEF2,ETF1,METTL5,TRAP1,EIF2S1,ENSEASG00005014017,EIF2A,EIF5,EIF5B
intracellular transport	GO:0046907	6.69602e-05	4.17418	116	YWHAH,HHEX,CCDC88A,EGR2,IER3,LMNA,SNX8,MLPH,TXN,ENSEASG00005002614,STBD1,CD81,ANXA2,UBB,CDH1,SNX3,TP53,RAB11A,GCKR,CD74,DPY30,HSPA8,RAB1A,CD63,HSPA5,CHMP2A,ENSEASG00005034253,BCL3,CDC42,FLNA,LAPTM4B,HSP90AA1,HSBP1,INPP5F,TMED10,KHDRBS1,ENSEASG00005015071,ACTR2,SSB,HSP90B1,DOP1B,CALR,ARF6,HSPB1,RAB11B,CHMP5,ACTN4,CRYAB,SEC61B,NUTF2,TRAPPC4,IPO5,PAFAH1B1,ARL3,PTTG1IP,PEF1,APP,CLU,STX7,TRIM28,TOMM20…
actin cytoskeleton organization	GO:0030036	7.19745e-05	4.14282	69	APOA1,KRT19,HRG,FOXJ1,RGCC,EDN1,MYADM,ANXA1,CCDC88A,CX3CL1,ENSEASG00005032101,CXADR,ENSEASG00005004340,MARCKS,GSN,ENSEASG00005005734,RAC1,SHROOM1,ENSEASG00005028709,WDR1,ARPC5,CAP1,CNN3,EPB41L2,ENSEASG00005015397,ARPC3,DSTN,ENSEASG00005032677,CDC42,STMN1,FLNA,NUAK2,VASP,ACTR2,HSP90B1,PRKAR1A,CALR,ARF6,RHPN2,MYO1B,RALA,RHOC,PAFAH1B1,GRB2,MYH9,PRKCI,CAPZA1,BAIAP2,RAN,ENSEASG00005002444,DAAM1,ARPC1B…
regulation of protein stability	GO:0031647	7.53347e-05	4.123	43	APOA1,LMNA,PIM2,CD81,GSN,PTGES3,TP53,CDKN2AIP,HSPA8,CAMLG,FLNA,RPL23,CCT3,HSP90AA1,DAZAP2,ENSEASG00005036468,CCT7,CALR,TCP1,ATP1B1,CRYAB,CTSA,RPS7,CCT2,CCT6A,RAD23A,UBE2B,ZNF207,ENSEASG00005024211,EFNA1,CLU,CTNND1,CCT4,GTPBP4,CCT5,GOLGA7,PHB2,CCT8,HYPK,FLOT1,BAG3,BAG6,USP7
negative regulation of protein metabolic process	GO:0051248	8.13723e-05	4.08952	63	ZFP36,PPP1R15A,GADD45A,THBS1,PLAT,SOCS3,EDN1,KNG1,MYADM,ENC1,DNAJA1,TMEM98,PFDN5,AZIN1,ANXA2,CTNNB1,EIF3H,SNX3,TP53,DUSP6,ENSEASG00005009615,PAIP2,TIMP3,CAMLG,FLNA,RPL23,LAPTM4B,FKBP8,UBXN1,HSP90AB1,INPP5F,ENSEASG00005036468,LAMTOR5,CALR,CRYAB,CTSA,RPS7,NCL,U2AF2,HMGCR,RPL13A,UBE2B,SYNCRIP,DDX3X,EFNA1,CLU,PUS7,SERBP1,EIF4A3,FXR1,SQSTM1,GTPBP4,LDLR,YWHAB,TERF2IP,NCK2,ENSEASG00005028988,N4BP1,SF3B3…
intrinsic apoptotic signaling pathway	GO:0097193	0.000150139	3.82351	43	CD44,EPHA2,IER3,DNAJA1,MYC,RPL26,CTNNB1,UBB,TP53,CD74,TPT1,BCL3,HNRNPK,MCL1,DDIT3,ENSEASG00005036468,FIS1,NONO,SKIL,HSPB1,ATF4,RPS7,BID,TMBIM6,PTTG1IP,DDX3X,CLU,ENSEASG00005007764,ENO1,TP53BP2,GPX1,NCK2,HDAC1,BNIP3,TOPORS,SERINC3,NFE2L2,NBN,BCAP31,VDAC2,TNFRSF1A,BAG6,SNW1
regulation of establishment of protein localization to chromosome	GO:0070202	0.000155151	3.80925	8	CCT3,CCT7,TCP1,CCT2,CCT6A,CCT4,CCT5,CCT8
regulation of establishment of protein localization to telomere	GO:0070203	0.000155151	3.80925	8	CCT3,CCT7,TCP1,CCT2,CCT6A,CCT4,CCT5,CCT8
regulation of macromolecule metabolic process	GO:0060255	0.0001585	3.79997	397	APOA1,ANXA4,FOS,JUN,SPP1,ANKRD1,ZFP36,CD44,EGR1,ATF3,JUNB,TSPAN8,CHI3L1,HRG,HES1,JUND,MAFF,PPP1R15A,YWHAH,EHF,ELF3,SFRP5,VTN,GADD45A,THBS1,KLF5,ENSEASG00005011067,CCN1,PDLIM1,PLAT,DNAJB1,EPHA2,FOSB,SERTAD1,FOXJ1,SOCS3,ONECUT2,RGCC,SOX9,EDN1,KNG1,MYADM,FOXA1,HHEX,HENMT1,ENSEASG00005026915,ANXA1,ENSEASG00005017644,ENC1,CX3CL1,EGR2,FAS,ENSEASG00005032101,IER3,TGFB2,IER5,LMNA,VIM,IER2,HEXIM1,CSRNP1,K…
protein localization to endoplasmic reticulum	GO:0070972	0.000162801	3.78834	16	PPP1R15A,HSPA5,KDELR2,BTF3,ENSEASG00005026558,SRP19,ENSEASG00005013509,VAPA,RAB10,SEC62,OS9,BCAP29,SRPRA,SEC63,BCAP31,BAG6
regulation of protein localization to chromosome, telomeric region	GO:1904814	0.000172283	3.76376	9	CCT3,CCT7,TCP1,CCT2,CCT6A,CCT4,CCT5,MACROH2A1,CCT8
positive regulation of establishment of protein localization	GO:1904951	0.000183928	3.73535	39	FGB,ANKRD1,FGG,TGFB2,CD81,CDH1,STOM,FLNA,CCT3,SRI,LRRC8A,TMED10,CCT7,FIS1,FRMD4A,PRKAR1A,ARF6,TCP1,IRS2,IPO5,CCT2,CCT6A,TRIM28,CCT4,RAN,TSG101,PDCD5,CCT5,MFF,IER3IP1,CCT8,JUP,BAG3,TMEM30A,BCAP31,MYH10,ACSL3,CD2AP,TM7SF3
actin filament-based process	GO:0030029	0.00021514	3.66728	74	APOA1,KRT19,HRG,FOXJ1,RGCC,EDN1,MYADM,ANXA1,CCDC88A,CX3CL1,ENSEASG00005032101,CXADR,DSP,ENSEASG00005004340,MARCKS,GSN,ENSEASG00005005734,RAC1,SHROOM1,ENSEASG00005028709,WDR1,ARPC5,CAP1,CNN3,EPB41L2,ENSEASG00005015397,ARPC3,DSTN,ENSEASG00005032677,CDC42,STMN1,FLNA,SRI,NUAK2,VASP,ACTR2,HSP90B1,PRKAR1A,CALR,ARF6,RHPN2,MYO1B,ACTN4,RALA,RHOC,PAFAH1B1,GRB2,MYH9,PRKCI,CAPZA1,BAIAP2,RAN,ENSEASG0000500244…
negative regulation of cellular metabolic process	GO:0031324	0.000217508	3.66253	189	APOA1,ANXA4,JUN,ANKRD1,ZFP36,EGR1,ATF3,HES1,JUND,PPP1R15A,ELF3,GADD45A,THBS1,KLF5,ENSEASG00005011067,DNAJB1,EPHA2,FOXJ1,SOCS3,RGCC,SOX9,EDN1,MYADM,FOXA1,HHEX,HENMT1,ANXA1,ENSEASG00005017644,ENC1,CX3CL1,IER3,TGFB2,VIM,HEXIM1,KLF10,TMEM98,IRF1,ETS2,GMNN,PFDN5,ENSEASG00005002806,TXN,CBX4,TNFRSF21,TIPARP,MYC,RAC1,ANXA2,CTNNB1,GATA6,BHLHE40,KLF11,ENSEASG00005013355,LMCD1,TP53,DUSP6,ENSEASG00005009615,…
response to chemical	GO:0042221	0.00028142	3.55064	223	APOA1,FGB,FOS,PIGR,KRT8,JUN,SPP1,ANKRD1,ZFP36,EGR1,KRT19,DUSP1,ATF3,JUNB,CHI3L1,HRG,JUND,ENSEASG00005016555,YWHAH,LGALS3,FGG,THBS1,KLF5,VASN,EPHA2,FOSB,CXCL16,SOCS3,RGCC,SOX9,EDN1,FOXA1,ENSEASG00005032002,TPBG,VCAM1,ENSEASG00005026915,ANXA1,CX3CL1,EGR2,ABCB1,KRT18,FAS,RFTN1,ENSEASG00005032101,TGFB2,LMNA,VIM,DNAJA1,CD9,CTSS,CXADR,PFKP,IRF1,IL7,TXN,TUBA1B,TNFRSF21,TIPARP,SLC38A2,TRIB1,CA2,JAG1,NFKB…
protein-containing complex organization	GO:0043933	0.000318888	3.49636	163	APOA1,FGB,ENSEASG00005015826,HRG,HES1,LGALS3,FGG,ALDH1A3,SOX9,MYADM,FOXA1,CX3CL1,GMNN,HLA-DMB,UBE2S,NFKBIZ,MYC,ENSEASG00005004340,NAP1L1,GSN,BRCC3,RAC1,PTGES3,MLLT3,SLC1A5,MAPRE1,ENSEASG00005013355,BRD2,GTF2A2,ENSEASG00005036575,TP53,WDR1,CD74,VMP1,ARPC5,DPY30,HSPA8,APOB,PDIA3,ARPC3,CHMP2A,DSTN,CDC42,RPL24,B2M,STMN1,RPL23,SET,COX17,ENSEASG00005028729,ENSEASG00005014248,AIMP2,BANF1,HSP90AA1,ANKS4B…
organelle organization	GO:0006996	0.000436169	3.36034	251	APOA1,KRT19,HRG,PPL,FOXJ1,ONECUT2,RGCC,SOX9,EDN1,MYADM,HHEX,ANXA1,CCDC88A,CX3CL1,KRT18,ENSEASG00005032101,IER3,LMNA,VIM,SH3KBP1,CXADR,SDC4,PNPLA2,PPP1R10,DSP,TUBA1B,PIM2,UBE2S,KIFC3,MYC,NECTIN2,ENSEASG00005004340,ENSEASG00005007495,STBD1,MARCKS,GSN,ARF4,ENSEASG00005005734,ONECUT1,RAC1,PTGES3,ANXA2,TUBB,CTNNB1,SHROOM1,ENSEASG00005028709,MAPRE1,ENSEASG00005013355,SNX3,TP53,WDR1,RAB11A,LAMA5,VMP1,RP…
positive regulation of response to stimulus	GO:0048584	0.000463739	3.33373	174	LGALS2,APOA1,FGB,ANKRD1,APOH,CD44,ATF3,CHI3L1,HRG,HES1,SERPING1,FGG,MASP2,GADD45A,THBS1,CCN1,TNFRSF12A,RGCC,SOX9,EDN1,FOXA1,HHEX,TPBG,ENSEASG00005026915,ANXA1,CCDC88A,CX3CL1,FAS,RFTN1,ENSEASG00005032101,TGFB2,CLDN4,LURAP1L,IER5,HEXIM1,ST3GAL4,IRF1,IL7,HLA-DMB,CFB,PIM2,TNFRSF21,JAG1,NFKBIZ,IL6ST,MYC,NECTIN2,TRIP6,RPL26,CD81,BRCC3,KARS1,ENSEASG00005005734,RAC1,MLLT3,CTNNB1,UBB,CAMK2N1,MAP4K1,LMCD1,…
protein targeting	GO:0006605	0.000504318	3.2973	32	ENSEASG00005002806,STOM,ENSEASG00005009615,HSPA8,HSPA5,HSP90AA1,ENSEASG00005036468,FIS1,YWHAQ,GDI1,BID,ENSEASG00005026558,CLU,TOMM20,TOMM22,SEC61G,SRP19,SQSTM1,ENSEASG00005013509,SEC62,PDCD5,YWHAB,SCARB2,MFF,SRPRA,SLC1A1,TIMM17A,HSPA4,SEC63,BCAP31,VPS4A,BAG6
positive regulation of protein localization to chromosome, telomeric region	GO:1904816	0.000527746	3.27757	8	CCT3,CCT7,TCP1,CCT2,CCT6A,CCT4,CCT5,CCT8
proteolysis involved in protein catabolic process	GO:0051603	0.000612649	3.21279	68	PSMB8,ENC1,CTSS,TRIB1,UBE2S,CTNNB1,UBB,CAPN2,EIF3H,PPP2CB,HSPA5,CHMP2A,CAMLG,RPL23,UBXN1,ENSEASG00005005615,GABARAP,SKP1,ENSEASG00005019358,DDIT3,HSP90AB1,ENSEASG00005036468,HSP90B1,RNF167,CHMP5,SEC61B,RHBDF1,RPS7,PSMB10,UBAP1,RAD23A,PSMB6,UBE2B,EFNA1,CLU,PSMA8,ENSEASG00005023028,PSMB5,PSMA3,TRIP4,TSG101,ENSEASG00005002507,CHMP3,PSMA2,BIRC2,GPX1,ENSEASG00005024494,ENSEASG00005028988,TOPORS,OS9,CC…
regulation of metabolic process	GO:0019222	0.000887978	3.0516	423	APOA1,ANXA4,FOS,JUN,SPP1,ANKRD1,ZFP36,CD44,EGR1,ATF3,JUNB,TSPAN8,CHI3L1,HRG,HES1,JUND,MAFF,PPP1R15A,YWHAH,EHF,ELF3,SFRP5,VTN,GADD45A,THBS1,KLF5,ENSEASG00005011067,CCN1,PDLIM1,PLAT,DNAJB1,EPHA2,FOSB,SERTAD1,FOXJ1,SOCS3,ONECUT2,RGCC,SOX9,EDN1,KNG1,MYADM,FOXA1,HHEX,HENMT1,ENSEASG00005026915,ANXA1,ENSEASG00005017644,ENC1,CX3CL1,EGR2,FAS,ENSEASG00005032101,IER3,TGFB2,IER5,LMNA,VIM,IER2,HEXIM1,CSRNP1,K…
translational initiation	GO:0006413	0.000893018	3.04914	22	PPP1R15A,BZW1,EIF3K,EIF3H,PAIP2,EIF1,ENSEASG00005018809,EIF1B,KHDRBS1,EIF3D,EIF4G2,RPL13A,EIF3F,DDX3X,ENSEASG00005014845,YTHDF1,NCK2,EIF2S1,EIF2A,EIF5,EIF3A,EIF5B
positive regulation of signaling	GO:0023056	0.00109768	2.95952	138	APOA1,FGB,SPP1,ANKRD1,CD44,ATF3,CHI3L1,HES1,FGG,GADD45A,THBS1,CCN1,TNFRSF12A,SOX9,EDN1,FOXA1,HHEX,TPBG,ENSEASG00005026915,CCDC88A,CX3CL1,FAS,TGFB2,LURAP1L,HEXIM1,IL7,PIM2,JAG1,IL6ST,MYC,NECTIN2,TRIP6,RPL26,CD81,BRCC3,ANXA2,MLLT3,CTNNB1,GATA6,UBB,MAP4K1,LMCD1,RPS20,TP53,CD74,CDKN2AIP,PAIP2,PDIA3,CMTM3,AVPI1,CD63,CDC42,FLNA,RPL23,RPS12,FKBP8,SRI,MCL1,CAT,DDIT3,HSP90AB1,INPP5F,LRRC8A,ENSEASG00005036…
post-transcriptional regulation of gene expression	GO:0010608	0.00117419	2.93026	51	ZFP36,PPP1R15A,THBS1,ENC1,VIM,TENT5B,BZW1,RPL26,EIF3K,TP53,ENSEASG00005032986,PAIP2,BCL3,EIF1,KHDRBS1,ZC3H10,CALR,EIF3D,HNRNPD,NOLC1,NCL,EIF4G2,RPL13A,PRMT1,CSDE1,CNOT7,SYNCRIP,DDX3X,APP,PUS7,SERBP1,EIF4A3,FXR1,YTHDF1,PHAX,NCK2,EEF2,MATR3,ETF1,METTL5,TRAP1,THRAP3,ENSEASG00005018383,EIF2S1,PUM1,TAF15,ENSEASG00005014017,EIF2A,EIF5,EXOSC9,EIF5B
regulation of RNA splicing	GO:0043484	0.0012022	2.92002	25	SLC38A2,CCNL1,AHNAK,EIF1,HNRNPK,ENSEASG00005003390,KHDRBS1,SAP18,U2AF2,MBNL3,TMBIM6,JMJD6,TRA2B,RBM8A,PUF60,C1QBP,HNRNPL,RNPS1,THRAP3,ENSEASG00005018383,HNRNPA2B1,PRPF19,NUP98,SNW1,ENSEASG00005012642
positive regulation of metabolic process	GO:0009893	0.00131819	2.88002	253	APOA1,FOS,JUN,SPP1,ZFP36,CD44,EGR1,ATF3,JUNB,CHI3L1,HES1,JUND,MAFF,PPP1R15A,YWHAH,EHF,ELF3,VTN,GADD45A,THBS1,KLF5,CCN1,FOSB,SERTAD1,FOXJ1,ONECUT2,RGCC,SOX9,EDN1,FOXA1,HHEX,ENSEASG00005026915,ANXA1,CX3CL1,EGR2,FAS,ENSEASG00005032101,IER3,TGFB2,IER5,LMNA,VIM,IER2,CSRNP1,KLF10,PNPLA2,BIRC3,IRF1,ETS2,RUNX1,IL7,TXN,EPCAM,PPP1R10,PIM2,TIPARP,SLC38A2,TRIB1,KLF6,TENT5B,JAG1,NFKBIZ,IL6ST,MYC,RPL26,CD81,GS…
catabolic process	GO:0009056	0.00163022	2.78775	176	SPP1,ZFP36,CD44,YWHAH,SOX9,PSMB8,ENC1,IER3,ENSEASG00005027419,AMDHD1,VIM,CTSS,PFKP,PNPLA2,PIM2,TIPARP,TRIB1,ITGB4,UBE2S,STBD1,CD81,AZIN1,ANXA2,CTNNB1,UBB,CAPN2,EIF3H,SNX3,TP53,HSPB8,RNASET2,VMP1,PPP2CB,SNX7,PNRC2,HSPA8,ENSEASG00005013148,APOB,RAB1A,TIMP3,HSPA5,CHMP2A,CAMLG,FLNA,RPL23,LAPTM4B,FKBP8,UBXN1,TRIR,CNP,ENSEASG00005005615,HSP90AA1,NEU1,GABARAP,MCL1,CAT,SKP1,ENSEASG00005019358,DDIT3,HSP90…
positive regulation of cellular metabolic process	GO:0031325	0.00165095	2.78226	233	FOS,JUN,SPP1,ZFP36,CD44,EGR1,ATF3,JUNB,CHI3L1,HES1,JUND,MAFF,PPP1R15A,YWHAH,EHF,ELF3,VTN,GADD45A,THBS1,KLF5,CCN1,FOSB,SERTAD1,FOXJ1,ONECUT2,RGCC,SOX9,EDN1,FOXA1,HHEX,ENSEASG00005026915,ANXA1,CX3CL1,EGR2,FAS,ENSEASG00005032101,TGFB2,IER5,LMNA,VIM,IER2,CSRNP1,KLF10,PNPLA2,IRF1,ETS2,RUNX1,IL7,TXN,EPCAM,PPP1R10,PIM2,SLC38A2,KLF6,TENT5B,JAG1,NFKBIZ,IL6ST,MYC,RPL26,CD81,GSN,BRCC3,KARS1,ARF4,ENSEASG0000…
regulation of nitrogen compound metabolic process	GO:0051171	0.00210682	2.67637	349	APOA1,ANXA4,FOS,JUN,SPP1,ANKRD1,ZFP36,CD44,EGR1,ATF3,JUNB,CHI3L1,HRG,HES1,JUND,MAFF,PPP1R15A,YWHAH,EHF,ELF3,SFRP5,VTN,GADD45A,THBS1,KLF5,CCN1,PDLIM1,PLAT,DNAJB1,FOSB,SERTAD1,FOXJ1,SOCS3,ONECUT2,RGCC,SOX9,EDN1,KNG1,MYADM,FOXA1,HHEX,ENSEASG00005017644,ENC1,CX3CL1,EGR2,FAS,ENSEASG00005032101,IER3,TGFB2,IER5,VIM,IER2,HEXIM1,CSRNP1,KLF10,DNAJA1,TMEM98,BIRC3,IRF1,ETS2,RUNX1,GMNN,PFDN5,IL7,ENSEASG000050…
negative regulation of macromolecule biosynthetic process	GO:0010558	0.00212766	2.6721	161	APOA1,ANXA4,JUN,ANKRD1,ZFP36,EGR1,ATF3,HES1,JUND,ELF3,GADD45A,THBS1,KLF5,ENSEASG00005011067,DNAJB1,EPHA2,FOXJ1,RGCC,SOX9,EDN1,MYADM,FOXA1,HHEX,HENMT1,ANXA1,ENSEASG00005017644,ENC1,CX3CL1,TGFB2,VIM,HEXIM1,KLF10,TMEM98,IRF1,ETS2,GMNN,PFDN5,ENSEASG00005002806,TXN,CBX4,TNFRSF21,TIPARP,MYC,RAC1,CTNNB1,GATA6,BHLHE40,KLF11,ENSEASG00005013355,LMCD1,TP53,PPP2CB,PNRC2,PAIP2,HSPA8,BCL3,FLNA,RPL23,LAPTM4B,HN…
nitrogen compound transport	GO:0071705	0.00219508	2.65855	130	FGB,ANKRD1,ZFP36,YWHAH,FGG,EDN1,HHEX,EGR2,ABCB1,KRT18,RFTN1,ENSEASG00005032101,TGFB2,LMNA,DNAJA1,SNX8,MLPH,SLC44A4,TXN,ENSEASG00005002614,SLC38A2,FAM3D,CD81,AZIN1,SLC1A5,CDH1,SNX3,TP53,GCKR,CD74,VMP1,SNX7,SLC35B2,HSPA8,APOB,RAB1A,HSPA5,BCL3,FLNA,SRI,HSP90AA1,CD47,LRSAM1,LRRC8A,TMED10,KHDRBS1,FRMD4A,ENSEASG00005015071,SSB,HSP90B1,PRKAR1A,CALR,ARF6,HSPB1,RAB11B,VAMP8,IST1,SEC61B,IRS2,RHBDF1,NUTF2,G…
positive regulation of macromolecule biosynthetic process	GO:0010557	0.0022426	2.64925	192	FOS,JUN,SPP1,ZFP36,EGR1,ATF3,JUNB,CHI3L1,HES1,JUND,MAFF,YWHAH,EHF,ELF3,THBS1,KLF5,CCN1,FOSB,SERTAD1,FOXJ1,ONECUT2,RGCC,SOX9,EDN1,FOXA1,HHEX,ENSEASG00005026915,ANXA1,EGR2,TGFB2,IER5,LMNA,VIM,IER2,CSRNP1,KLF10,IRF1,ETS2,RUNX1,IL7,EPCAM,PIM2,SLC38A2,KLF6,TENT5B,JAG1,NFKBIZ,MYC,RPL26,CD81,GSN,KARS1,ARF4,ENSEASG00005005734,ONECUT1,ANXA2,MLLT3,CTNNB1,GATA6,PCBP1,CDH1,GTF2A2,TP53,CD74,FOXA2,ENSEASG00005…
protein localization to plasma membrane	GO:0072659	0.00228422	2.64126	37	LGALS3,EPHA2,TPBG,CCDC88A,KRT18,ENSEASG00005032101,MYL12A,CD81,CDH1,RAB11A,LAMA5,FLNA,NECTIN3,TMEM59,ARF6,VAMP8,ATP1B1,AGR2,RER1,PRKCI,STX7,KIF5B,SQSTM1,VAMP5,ITGB1,EZR,SCARB2,PLS1,SPTBN1,GOLGA7,CLTC,JUP,FLOT1,ZDHHC3,ACSL3,VPS4A,TNFRSF1A
positive regulation of cell communication	GO:0010647	0.00247649	2.60616	136	APOA1,FGB,SPP1,ANKRD1,CD44,ATF3,CHI3L1,HES1,FGG,GADD45A,THBS1,CCN1,TNFRSF12A,SOX9,EDN1,FOXA1,HHEX,TPBG,ENSEASG00005026915,CCDC88A,CX3CL1,FAS,TGFB2,LURAP1L,HEXIM1,IL7,PIM2,JAG1,IL6ST,MYC,NECTIN2,TRIP6,RPL26,CD81,BRCC3,MLLT3,CTNNB1,GATA6,UBB,MAP4K1,LMCD1,RPS20,TP53,CD74,CDKN2AIP,PAIP2,PDIA3,CMTM3,AVPI1,CD63,CDC42,FLNA,RPL23,RPS12,FKBP8,SRI,MCL1,CAT,DDIT3,HSP90AB1,LRRC8A,ENSEASG00005036468,LAMTOR5,F…
supramolecular fiber organization	GO:0097435	0.00268512	2.57104	68	APOA1,KRT19,RGCC,EDN1,MYADM,CCDC88A,CX3CL1,TGFB2,VIM,PFDN5,DSP,ENSEASG00005004340,MARCKS,GSN,ENSEASG00005005734,RAC1,ANXA2,SHROOM1,ENSEASG00005028709,MAPRE1,EFEMP2,WDR1,RAB11A,ARPC5,SERPINH1,HSPA8,PLOD3,ARPC3,DSTN,ENSEASG00005032677,CDC42,B2M,STMN1,FLNA,VASP,HSP90AB1,ACTR2,HSP90B1,PRKAR1A,ARF6,RHPN2,MYO1B,CRYAB,RHOC,PAFAH1B1,KATNA1,GRB2,PRKCI,BID,CAPZA1,BAIAP2,APP,CLU,ENSEASG00005002444,ARPC1B,LD…
regulation of primary metabolic process	GO:0080090	0.0027631	2.5586	357	APOA1,ANXA4,FOS,JUN,SPP1,ANKRD1,ZFP36,CD44,EGR1,ATF3,JUNB,CHI3L1,HRG,HES1,JUND,MAFF,PPP1R15A,YWHAH,EHF,ELF3,SFRP5,VTN,GADD45A,THBS1,KLF5,CCN1,PDLIM1,PLAT,DNAJB1,FOSB,SERTAD1,FOXJ1,SOCS3,ONECUT2,RGCC,SOX9,EDN1,KNG1,MYADM,FOXA1,HHEX,ENSEASG00005017644,ENC1,CX3CL1,EGR2,FAS,ENSEASG00005032101,IER3,TGFB2,IER5,VIM,IER2,HEXIM1,CSRNP1,KLF10,DNAJA1,TMEM98,PNPLA2,BIRC3,IRF1,ETS2,RUNX1,GMNN,PFDN5,IL7,ENSEAS…
negative regulation of apoptotic process	GO:0043066	0.00277532	2.55669	77	FGB,APOH,CD44,LGALS3,FGG,THBS1,CCN1,SOX9,CX3CL1,KRT18,IER3,LMNA,DNAJA1,IL7,PPP1R10,PIM2,TENT5B,IL6ST,ARF4,CTNNB1,GATA6,TP53,CD74,HSPA5,TPT1,BCL3,FLNA,FKBP8,HNRNPK,MCL1,CAT,NUAK2,HSP90AB1,LAMTOR5,NONO,HSP90B1,HSPB1,ATF4,TMBIM4,ANGPTL4,CRYAB,IRS2,PLK2,PTRH2,AKR1B1,GLO1,UBE2B,PRKCI,BID,TMBIM6,PTTG1IP,DDX3X,EFNA1,CLU,ENSEASG00005007764,HMGB2,NME2,ENO1,FAIM,ITGB1,BIRC2,CTNNA1,GPX1,HDAC1,BNIP3,PHB2,TGF…
organic substance catabolic process	GO:1901575	0.00289884	2.53778	149	SPP1,ZFP36,CD44,YWHAH,SOX9,PSMB8,ENC1,IER3,ENSEASG00005027419,AMDHD1,VIM,CTSS,PFKP,PNPLA2,TIPARP,TRIB1,UBE2S,STBD1,CD81,AZIN1,ANXA2,CTNNB1,UBB,CAPN2,EIF3H,SNX3,TP53,RNASET2,PPP2CB,PNRC2,HSPA8,ENSEASG00005013148,APOB,TIMP3,HSPA5,CHMP2A,CAMLG,FLNA,RPL23,LAPTM4B,UBXN1,TRIR,CNP,ENSEASG00005005615,HSP90AA1,NEU1,GABARAP,SKP1,ENSEASG00005019358,DDIT3,HSP90AB1,INPP5F,LRSAM1,ENSEASG00005036468,SSB,HSP90B1…
regulation of protein localization to membrane	GO:1905475	0.00297383	2.52668	28	LGALS3,EPHA2,ENSEASG00005032101,CD81,GSN,STOM,FIS1,TMEM59,ARF6,VAMP8,AGR2,RER1,GDI1,PRKCI,STX7,KIF5B,SQSTM1,PDCD5,ITGB1,EZR,PLS1,SPTBN1,CLTC,MFF,SLC1A1,ACSL3,MESD,VPS4A
viral life cycle	GO:0019058	0.00318716	2.4966	32	NECTIN2,GSN,PCBP1,STOM,SNX3,CD74,RAB1A,CHMP2A,EEF1A1,BANF1,NECTIN3,HSP90AB1,LRSAM1,NUCKS1,VAMP8,IST1,CHMP5,RAD23A,CNOT7,TRIM59,DDX3X,ENSEASG00005024211,TRIM28,TSG101,VAPA,CHMP3,CSNK2B,STAU1,ENSEASG00005010845,VCP,N4BP1,VPS4A
regulation of mRNA splicing, via spliceosome	GO:0048024	0.00351088	2.45458	19	EIF1,HNRNPK,ENSEASG00005003390,KHDRBS1,SAP18,U2AF2,JMJD6,TRA2B,RBM8A,PUF60,C1QBP,HNRNPL,RNPS1,THRAP3,ENSEASG00005018383,HNRNPA2B1,PRPF19,NUP98,SNW1
positive regulation of macromolecule metabolic process	GO:0010604	0.00376744	2.42395	232	FOS,JUN,SPP1,ZFP36,CD44,EGR1,ATF3,JUNB,CHI3L1,HES1,JUND,MAFF,PPP1R15A,YWHAH,EHF,ELF3,VTN,THBS1,KLF5,CCN1,FOSB,SERTAD1,FOXJ1,ONECUT2,RGCC,SOX9,EDN1,FOXA1,HHEX,ENSEASG00005026915,ANXA1,CX3CL1,EGR2,FAS,ENSEASG00005032101,IER3,TGFB2,IER5,LMNA,VIM,IER2,CSRNP1,KLF10,BIRC3,IRF1,ETS2,RUNX1,IL7,TXN,EPCAM,PPP1R10,PIM2,TIPARP,SLC38A2,TRIB1,KLF6,TENT5B,JAG1,NFKBIZ,IL6ST,MYC,RPL26,CD81,GSN,BRCC3,KARS1,ARF4,EN…
regulation of response to stress	GO:0080134	0.00428929	2.36761	111	LGALS2,APOA1,AHSG,FGB,ANKRD1,ZFP36,APOH,CD44,HRG,CPB2,SERPING1,FGG,THBS1,TNFRSF12A,SOCS3,KNG1,ENSEASG00005026915,ANXA1,CX3CL1,ABCB1,FAS,RFTN1,ENSEASG00005032101,IER3,TGFB2,CLDN4,IER5,LMNA,HEXIM1,DNAJA1,CD9,ST3GAL4,IRF1,PPP1R10,SLC38A2,NFKBIZ,NECTIN2,RPL26,CD81,BRCC3,KARS1,ENSEASG00005005734,ANXA2,GATA6,CAMK2N1,TP53,CD74,FOXA2,HSPA8,TPT1,FLNA,UBXN1,HNRNPK,BANF1,HSP90AA1,MORF4L1,CD47,INPP5F,LRSAM1,…
positive regulation of apoptotic signaling pathway	GO:2001235	0.00440237	2.35631	24	ATF3,THBS1,TNFRSF12A,FAS,MYC,RPL26,UBB,TP53,PDIA3,MCL1,DDIT3,ENSEASG00005036468,FIS1,SKIL,RPS7,PPP1CA,BID,ENSEASG00005007764,CTNNA1,G0S2,NCK2,TGFBR1,SERINC3,BCAP31
organonitrogen compound catabolic process	GO:1901565	0.0044115	2.35541	107	CD44,SOX9,PSMB8,ENC1,IER3,AMDHD1,CTSS,PFKP,TIPARP,TRIB1,UBE2S,CD81,AZIN1,ANXA2,CTNNB1,UBB,CAPN2,EIF3H,SNX3,PPP2CB,HSPA8,APOB,TIMP3,HSPA5,CHMP2A,CAMLG,FLNA,RPL23,LAPTM4B,UBXN1,ENSEASG00005005615,HSP90AA1,GABARAP,SKP1,ENSEASG00005019358,DDIT3,HSP90AB1,LRSAM1,ENSEASG00005036468,HSP90B1,PPP2CA,RNF167,CHMP5,PJA1,SEC61B,CTSA,RHBDF1,PLK2,RPS7,PSMB10,UBAP1,CENATAC,RAD23A,HMGCR,ALDOA,PSMB6,UBE2B,GCSH,PGK1…
regulation of response to stimulus	GO:0048583	0.00455092	2.3419	267	LGALS2,APOA1,AHSG,FGB,PIGR,ANKRD1,ZFP36,APOH,CD44,EGR1,DUSP1,ATF3,CHI3L1,HRG,HES1,CPB2,SERPING1,LGALS3,FGG,SFRP5,MASP2,GADD45A,THBS1,CCN1,VASN,TNFRSF12A,EPHA2,FOXJ1,SOCS3,ONECUT2,RGCC,SOX9,EDN1,PMEPA1,KNG1,MYADM,FOXA1,HHEX,TPBG,ENSEASG00005026915,ANXA1,CCDC88A,CX3CL1,ABCB1,FAS,RFTN1,ENSEASG00005032101,IER3,TGFB2,CLDN4,LURAP1L,IER5,LMNA,HEXIM1,DNAJA1,CD9,ST3GAL4,IRF1,PFDN5,IL7,HLA-DMB,PPP1R10,CFB,…
negative regulation of programmed cell death	GO:0043069	0.00463557	2.3339	79	FGB,APOH,CD44,LGALS3,FGG,THBS1,CCN1,SOX9,CX3CL1,KRT18,IER3,LMNA,DNAJA1,IL7,PPP1R10,PIM2,TENT5B,IL6ST,ARF4,CTNNB1,GATA6,TP53,CD74,HSPA5,TPT1,BCL3,FLNA,FKBP8,HNRNPK,MCL1,CAT,NUAK2,HSP90AB1,LAMTOR5,NONO,HSP90B1,HSPB1,ATF4,TMBIM4,ANGPTL4,CRYAB,IRS2,PLK2,PTRH2,AKR1B1,GLO1,UBE2B,PRKCI,BID,TMBIM6,PTTG1IP,DDX3X,EFNA1,CLU,ENSEASG00005007764,HMGB2,NME2,ENO1,FAIM,ITGB1,BIRC2,CTNNA1,GPX1,HDAC1,BNIP3,PHB2,TGF…
positive regulation of cellular biosynthetic process	GO:0031328	0.00476656	2.32179	195	FOS,JUN,SPP1,ZFP36,EGR1,ATF3,JUNB,CHI3L1,HES1,JUND,MAFF,YWHAH,EHF,ELF3,THBS1,KLF5,CCN1,FOSB,SERTAD1,FOXJ1,ONECUT2,RGCC,SOX9,EDN1,FOXA1,HHEX,ENSEASG00005026915,ANXA1,EGR2,TGFB2,IER5,LMNA,VIM,IER2,CSRNP1,KLF10,IRF1,ETS2,RUNX1,IL7,EPCAM,PIM2,SLC38A2,KLF6,TENT5B,JAG1,NFKBIZ,MYC,RPL26,CD81,GSN,KARS1,ARF4,ENSEASG00005005734,ONECUT1,ANXA2,MLLT3,CTNNB1,GATA6,PCBP1,CDH1,GTF2A2,TP53,CD74,FOXA2,ENSEASG00005…
positive regulation of cellular component organization	GO:0051130	0.00533935	2.27251	95	APOA1,AHSG,HRG,PPP1R15A,LGALS3,VTN,EPHA2,FLRT3,RGCC,SOX9,EDN1,TPBG,ENSEASG00005026915,ANXA1,CCDC88A,CX3CL1,TGFB2,SDC4,PPP1R10,ENSEASG00005002614,GSN,BRCC3,RAC1,ANXA2,CTNNB1,MAPRE1,TP53,WDR1,SNX7,CD63,DSCAM,DSTN,CDC42,B2M,FLNA,SMC4,ENSEASG00005014248,HNRNPK,CCT3,HSP90AA1,VASP,CD47,LRSAM1,CCT7,FIS1,ACTR2,PPP2CA,CYBA,CALR,ARF6,IST1,TCP1,HNRNPD,FGFR1,TMED9,RALA,RHOC,PAFAH1B1,SDCBP,CCT2,GRB2,CCT6A,UBE…
regulation of macromolecule biosynthetic process	GO:0010556	0.00544689	2.26385	339	APOA1,ANXA4,FOS,JUN,SPP1,ANKRD1,ZFP36,EGR1,ATF3,JUNB,TSPAN8,CHI3L1,HRG,HES1,JUND,MAFF,PPP1R15A,YWHAH,EHF,ELF3,SFRP5,GADD45A,THBS1,KLF5,ENSEASG00005011067,CCN1,PDLIM1,DNAJB1,EPHA2,FOSB,SERTAD1,FOXJ1,ONECUT2,RGCC,SOX9,EDN1,MYADM,FOXA1,HHEX,HENMT1,ENSEASG00005026915,ANXA1,ENSEASG00005017644,ENC1,CX3CL1,EGR2,TGFB2,IER5,LMNA,VIM,IER2,HEXIM1,CSRNP1,KLF10,TMEM98,IRF1,ETS2,RUNX1,GMNN,PFDN5,IL7,ENSEASG000…
negative regulation of biosynthetic process	GO:0009890	0.00546881	2.26211	162	APOA1,ANXA4,JUN,ANKRD1,ZFP36,EGR1,ATF3,HES1,JUND,ELF3,GADD45A,THBS1,KLF5,ENSEASG00005011067,DNAJB1,EPHA2,FOXJ1,RGCC,SOX9,EDN1,MYADM,FOXA1,HHEX,HENMT1,ANXA1,ENSEASG00005017644,ENC1,CX3CL1,TGFB2,VIM,HEXIM1,KLF10,TMEM98,IRF1,ETS2,GMNN,PFDN5,ENSEASG00005002806,TXN,CBX4,TNFRSF21,TIPARP,MYC,RAC1,CTNNB1,GATA6,BHLHE40,KLF11,ENSEASG00005013355,LMCD1,TP53,PPP2CB,PNRC2,PAIP2,HSPA8,BCL3,FLNA,RPL23,LAPTM4B,HN…
positive regulation of intrinsic apoptotic signaling pathway	GO:2001244	0.0057107	2.24331	15	MYC,RPL26,UBB,TP53,MCL1,DDIT3,ENSEASG00005036468,FIS1,SKIL,RPS7,BID,ENSEASG00005007764,NCK2,SERINC3,BCAP31
biological process involved in interspecies interaction between organisms	GO:0044419	0.00597739	2.22349	115	FGB,KRT8,JUN,ANKRD1,ZFP36,HRG,SERPING1,MASP2,ANXA3,EPHA2,CXCL16,RNASE4,ENSEASG00005026915,CX3CL1,RFTN1,IER3,VIM,HEXIM1,IRF1,PIM2,TRIB1,NFKBIZ,NECTIN2,ENSEASG00005007495,ENSEASG00005002478,GSN,BRCC3,GATA6,STOM,SNX3,TP53,CD74,ST13,HSPA8,APOB,RAB1A,CHMP2A,TPT1,BCL3,CDC42,B2M,EEF1A1,STMN1,OCIAD2,BANF1,HSP90AA1,NECTIN3,HSP90AB1,LRSAM1,NONO,ACTR2,NUCKS1,PPP2CA,CYBA,HSPB1,NFIB,VAMP8,IST1,NMI,CHMP5,IPO5,…
cellular response to organic substance	GO:0071310	0.00624706	2.20432	135	APOA1,KRT8,SPP1,ANKRD1,ZFP36,EGR1,DUSP1,ATF3,YWHAH,KLF5,SOCS3,SOX9,EDN1,FOXA1,VCAM1,ENSEASG00005026915,ANXA1,CX3CL1,EGR2,KRT18,ENSEASG00005032101,VIM,DNAJA1,CTSS,PFKP,IRF1,IL7,TUBA1B,TNFRSF21,TIPARP,TRIB1,CA2,NFKBIZ,IL6ST,ENSEASG00005007495,GSN,PTGES3,CTNNB1,GATA6,CAPN2,MAP4K1,CDH1,TP53,TXNDC17,CD74,HSPB8,B3GNT2,PPP2CB,PDIA3,HSPA5,CDC42,FLNA,RPL23,SRI,CD47,ENSEASG00005003390,DDIT3,HSP90AB1,LAMTOR…
establishment of protein localization to chromosome	GO:0070199	0.00686151	2.16358	10	CCT3,CCT7,TCP1,CCT2,CCT6A,CCT4,CCT5,WBP2,MACROH2A1,CCT8
negative regulation of cellular biosynthetic process	GO:0031327	0.00749367	2.12531	161	APOA1,ANXA4,JUN,ANKRD1,ZFP36,EGR1,ATF3,HES1,JUND,ELF3,GADD45A,THBS1,KLF5,ENSEASG00005011067,DNAJB1,EPHA2,FOXJ1,RGCC,SOX9,EDN1,MYADM,FOXA1,HHEX,HENMT1,ANXA1,ENSEASG00005017644,ENC1,CX3CL1,TGFB2,VIM,HEXIM1,KLF10,TMEM98,IRF1,ETS2,GMNN,PFDN5,ENSEASG00005002806,TXN,CBX4,TNFRSF21,TIPARP,MYC,RAC1,CTNNB1,GATA6,BHLHE40,KLF11,ENSEASG00005013355,LMCD1,TP53,PPP2CB,PNRC2,PAIP2,HSPA8,BCL3,FLNA,RPL23,LAPTM4B,HN…
positive regulation of biosynthetic process	GO:0009891	0.00874356	2.05831	195	FOS,JUN,SPP1,ZFP36,EGR1,ATF3,JUNB,CHI3L1,HES1,JUND,MAFF,YWHAH,EHF,ELF3,THBS1,KLF5,CCN1,FOSB,SERTAD1,FOXJ1,ONECUT2,RGCC,SOX9,EDN1,FOXA1,HHEX,ENSEASG00005026915,ANXA1,EGR2,TGFB2,IER5,LMNA,VIM,IER2,CSRNP1,KLF10,IRF1,ETS2,RUNX1,IL7,EPCAM,PIM2,SLC38A2,KLF6,TENT5B,JAG1,NFKBIZ,MYC,RPL26,CD81,GSN,KARS1,ARF4,ENSEASG00005005734,ONECUT1,ANXA2,MLLT3,CTNNB1,GATA6,PCBP1,CDH1,GTF2A2,TP53,CD74,FOXA2,ENSEASG00005…
protein localization to cell periphery	GO:1990778	0.00909218	2.04133	41	LGALS3,EPHA2,MYADM,TPBG,CCDC88A,KRT18,ENSEASG00005032101,MYL12A,CD81,CDH1,RAB11A,LAMA5,EPB41L2,FLNA,NECTIN3,TMEM59,ARF6,VAMP8,ATP1B1,AGR2,RER1,PRKCI,ARL3,STX7,KIF5B,SQSTM1,VAMP5,ITGB1,EZR,SCARB2,PLS1,SPTBN1,GOLGA7,CLTC,SLC1A1,JUP,FLOT1,ZDHHC3,ACSL3,VPS4A,TNFRSF1A
purine ribonucleoside triphosphate biosynthetic process	GO:0009206	0.00938068	2.02777	14	ENSEASG00005033090,NME7,ALDOA,ENSEASG00005024218,NME2,ENO1,ATP5PO,ENSEASG00005008177,ATP5F1A,ATP5PD,VCP,SLC49A3,STOML2,ATP5F1B
regulation of cellular component organization	GO:0051128	0.00943582	2.02522	175	APOA1,AHSG,CD44,HRG,PPP1R15A,YWHAH,LGALS3,VTN,KLF5,DNAJB1,EPHA2,FLRT3,SERTAD1,CXCL16,RGCC,SOX9,EDN1,MYADM,TPBG,ENSEASG00005026915,ANXA1,CCDC88A,CX3CL1,ENSEASG00005032101,IER3,TGFB2,LMNA,VIM,SDC4,SLC44A4,PFDN5,PPP1R10,ENSEASG00005002614,MYC,GSN,BRCC3,ARF4,ENSEASG00005005734,RAC1,ANXA2,MLLT3,TUBB,CTNNB1,MAPRE1,ENSEASG00005013355,DDR1,SNX3,TP53,WDR1,RAB11A,ARPC5,SNX7,CDKN2AIP,HSPA8,CD63,DSCAM,ARPC3,…
positive regulation of transport	GO:0051050	0.0104205	1.98211	68	APOA1,AHSG,FGB,SPP1,ANKRD1,LGALS3,FGG,VTN,RGCC,EDN1,ENSEASG00005026915,ANXA1,CX3CL1,TGFB2,SDC4,CD81,ENSEASG00005002478,AZIN1,ANXA2,CDH1,CD63,CHMP2A,CDC42,B2M,FLNA,HNRNPK,SRI,CD47,LRRC8A,TMED10,KHDRBS1,FRMD4A,CYBA,PRKAR1A,CALR,ARF6,VAMP8,ATF4,FGFR1,ATP1B1,IRS2,IPO5,SDCBP,PRKCI,CLU,TRIM28,ENSEASG00005007764,KIF5B,RAN,TSG101,PDCD5,ITGB1,EZR,TF,IER3IP1,CD151,JUP,FLOT1,NFE2L2,BAG3,TMEM30A,BCAP31,ATP2B…
positive regulation of amide metabolic process	GO:0034250	0.0107878	1.96707	23	THBS1,CCN1,VIM,TENT5B,RPL26,ENSEASG00005032986,BCL3,KHDRBS1,EIF3D,HNRNPD,PRMT1,CSDE1,SYNCRIP,DDX3X,EFNA1,CLU,EIF4A3,FXR1,YTHDF1,NCK2,EEF2,METTL5,NFE2L2
positive regulation of protein localization to membrane	GO:1905477	0.0109499	1.96059	19	LGALS3,EPHA2,CD81,STOM,FIS1,ARF6,AGR2,RER1,PRKCI,KIF5B,SQSTM1,PDCD5,ITGB1,EZR,PLS1,SPTBN1,MFF,ACSL3,MESD
actin filament organization	GO:0007015	0.0110026	1.9585	44	APOA1,RGCC,MYADM,CCDC88A,CX3CL1,ENSEASG00005004340,MARCKS,GSN,ENSEASG00005005734,RAC1,SHROOM1,ENSEASG00005028709,WDR1,ARPC5,ARPC3,DSTN,ENSEASG00005032677,CDC42,STMN1,FLNA,VASP,ACTR2,HSP90B1,ARF6,RHPN2,MYO1B,RHOC,GRB2,PRKCI,CAPZA1,BAIAP2,ENSEASG00005002444,ARPC1B,EZR,PLS1,NCK2,TF,TGFBR1,NCKAP1,MET,ENSEASG00005037357,CD2AP,CAPZA2,PPP1R9A
regulation of intrinsic apoptotic signaling pathway by p53 class mediator	GO:1902253	0.0112485	1.94891	10	CD44,MYC,RPL26,UBB,TP53,CD74,HNRNPK,ENSEASG00005036468,RPS7,PTTG1IP
response to organic substance	GO:0010033	0.0113441	1.94523	163	APOA1,KRT8,SPP1,ANKRD1,ZFP36,EGR1,KRT19,DUSP1,ATF3,CHI3L1,YWHAH,THBS1,KLF5,CXCL16,SOCS3,SOX9,EDN1,FOXA1,VCAM1,ENSEASG00005026915,ANXA1,CX3CL1,EGR2,KRT18,RFTN1,ENSEASG00005032101,TGFB2,VIM,DNAJA1,CD9,CTSS,PFKP,IRF1,IL7,TUBA1B,TNFRSF21,TIPARP,TRIB1,CA2,JAG1,NFKBIZ,IL6ST,SDK1,ENSEASG00005007495,CD81,GSN,PTGES3,ALAS1,CTNNB1,GATA6,CAPN2,MAP4K1,CDH1,TP53,TXNDC17,CD74,HSPB8,B3GNT2,PPP2CB,PDIA3,HSPA5,CDC…
regulation of mRNA processing	GO:0050684	0.0119296	1.92337	20	EIF1,HNRNPK,ENSEASG00005003390,KHDRBS1,SAP18,U2AF2,JMJD6,TRA2B,RBM8A,PUF60,C1QBP,HNRNPL,RNPS1,THRAP3,ENSEASG00005018383,HNRNPA2B1,PRPF19,NUP98,SNW1,LEO1
positive regulation of signal transduction	GO:0009967	0.0123916	1.90687	122	APOA1,FGB,ANKRD1,CD44,ATF3,CHI3L1,HES1,FGG,GADD45A,THBS1,CCN1,TNFRSF12A,SOX9,EDN1,FOXA1,HHEX,TPBG,ENSEASG00005026915,CCDC88A,CX3CL1,FAS,TGFB2,LURAP1L,HEXIM1,IL7,PIM2,JAG1,IL6ST,MYC,NECTIN2,TRIP6,RPL26,CD81,BRCC3,MLLT3,CTNNB1,UBB,MAP4K1,LMCD1,RPS20,TP53,CD74,CDKN2AIP,PDIA3,CMTM3,AVPI1,CD63,CDC42,FLNA,RPL23,RPS12,FKBP8,MCL1,CAT,DDIT3,HSP90AB1,ENSEASG00005036468,LAMTOR5,FIS1,NUCKS1,SKIL,PPP2CA,CYBA,…
purine nucleoside triphosphate biosynthetic process	GO:0009145	0.0127273	1.89526	14	ENSEASG00005033090,NME7,ALDOA,ENSEASG00005024218,NME2,ENO1,ATP5PO,ENSEASG00005008177,ATP5F1A,ATP5PD,VCP,SLC49A3,STOML2,ATP5F1B
regulation of establishment of protein localization	GO:0070201	0.0127539	1.89436	51	FGB,ANKRD1,FGG,TGFB2,DNAJA1,TXN,FAM3D,CD81,CDH1,STOM,SNX3,FLNA,CCT3,SRI,LRRC8A,TMED10,CCT7,FIS1,FRMD4A,PRKAR1A,ARF6,TCP1,IRS2,RHBDF1,GDI1,IPO5,KLF7,CCT2,CCT6A,HMGCR,ENSA,TRIM28,CCT4,RAN,TSG101,PDCD5,CCT5,MFF,IER3IP1,OS9,CCT8,SLC1A1,JUP,BAG3,TMEM30A,BCAP31,MYH10,ACSL3,NDEL1,CD2AP,TM7SF3
negative regulation of gene expression	GO:0010629	0.0139637	1.855	89	APOA1,ANXA4,ZFP36,THBS1,ENSEASG00005011067,EPHA2,FOXJ1,RGCC,SOX9,MYADM,HENMT1,ANXA1,ENC1,CX3CL1,TGFB2,VIM,TMEM98,TNFRSF21,TIPARP,MYC,RAC1,CTNNB1,GATA6,ENSEASG00005013355,TP53,PPP2CB,PNRC2,PAIP2,BCL3,LAPTM4B,HNRNPK,BANF1,DDIT3,HSP90AB1,SSB,CNPY2,ZC3H10,CBX3,PRKAR1A,CALR,NMI,HNRNPD,SAP18,FGFR1,CRYAB,PTRH2,NCL,HDAC7,U2AF2,ATG12,RPL13A,CSDE1,TMBIM6,ANXA7,CNOT7,SYNCRIP,DDX3X,APP,PUS7,RBM8A,TRIM28,SMAR…
regulation of intracellular signal transduction	GO:1902531	0.0142003	1.8477	128	APOA1,FGB,ANKRD1,CD44,DUSP1,ATF3,CHI3L1,FGG,SFRP5,GADD45A,THBS1,CCN1,EPHA2,SOX9,EDN1,PMEPA1,MYADM,TPBG,CX3CL1,FAS,TGFB2,LURAP1L,HEXIM1,DNAJA1,PPP1R10,PIM2,MYC,TRIP6,RPL26,CD81,CTNNB1,UBB,MAP4K1,LMCD1,RPS20,TP53,DUSP6,CD74,AVPI1,TPT1,BCL3,CDC42,SHANK2,STMN1,RPL23,HNRNPK,ARHGDIA,GABARAP,MCL1,CAT,NUAK2,DDIT3,ENSEASG00005036468,LAMTOR5,FIS1,NONO,SKIL,PPP2CA,DEPTOR,CALR,ARF6,HSPB1,NMI,ATF4,TMBIM4,FGFR…
positive regulation of organelle organization	GO:0010638	0.0143295	1.84377	53	APOA1,RGCC,EDN1,ANXA1,CCDC88A,CX3CL1,SDC4,PPP1R10,GSN,RAC1,ANXA2,CTNNB1,MAPRE1,TP53,WDR1,SNX7,DSTN,CDC42,SMC4,CCT3,VASP,LRSAM1,CCT7,FIS1,ARF6,TCP1,HNRNPD,TMED9,RALA,RHOC,SDCBP,CCT2,GRB2,CCT6A,UBE2B,BID,TRIM28,CCT4,SEPTIN7,PDCD5,G3BP1,CCT5,NCK2,ACTR8,BNIP3,MFF,MACROH2A1,TGFBR1,CCT8,NCKAP1,NBN,MET,FAM162A
rRNA metabolic process	GO:0016072	0.0148856	1.82723	27	RPL26,TP53,MPHOSPH6,RPL27,SBDS,FBL,TRIR,ENSEASG00005036468,ENSEASG00005007625,RPS6,RPS28,RPS7,NCL,RPS16,ENSEASG00005035844,GTPBP4,RPF1,IMP3,MACROH2A1,GEMIN4,METTL5,FTSJ3,ENSEASG00005010845,SMARCA4,ENSEASG00005017746,EXOSC9,ESF1
positive regulation of nitrogen compound metabolic process	GO:0051173	0.0156921	1.80432	199	FOS,JUN,SPP1,ZFP36,CD44,EGR1,ATF3,JUNB,CHI3L1,HES1,JUND,MAFF,PPP1R15A,YWHAH,EHF,ELF3,VTN,THBS1,KLF5,CCN1,FOSB,SERTAD1,FOXJ1,ONECUT2,RGCC,SOX9,EDN1,FOXA1,HHEX,CX3CL1,EGR2,FAS,ENSEASG00005032101,IER3,TGFB2,IER5,VIM,IER2,CSRNP1,KLF10,BIRC3,IRF1,ETS2,RUNX1,TXN,EPCAM,PPP1R10,PIM2,TIPARP,SLC38A2,TRIB1,KLF6,TENT5B,JAG1,NFKBIZ,IL6ST,MYC,RPL26,CD81,GSN,BRCC3,KARS1,ARF4,ONECUT1,RAC1,ANXA2,MLLT3,CTNNB1,GATA…
localization	GO:0051179	0.0159866	1.79624	362	APOA1,AHSG,GCNT3,FGB,PIGR,SPP1,ANKRD1,ZFP36,ENSEASG00005000860,PPP1R15A,YWHAH,LGALS3,FGG,VTN,THBS1,KLF5,ANXA3,EPHA2,CXCL16,FOXJ1,RGCC,SOX9,EDN1,MYADM,HHEX,TPBG,ENSEASG00005026915,ANXA1,SLC16A11,CCDC88A,CX3CL1,ENSEASG00005033370,EGR2,ABCB1,KRT18,RFTN1,ENSEASG00005032101,IER3,TGFB2,LMNA,DNAJA1,CD9,SNX8,TMEM98,CXADR,CLIC1,SDC4,MLPH,PNPLA2,SLC44A4,GC,BEST1,ENSEASG00005002806,TXN,DSP,MYL12A,ENSEASG000…
protein-containing complex assembly	GO:0065003	0.0163156	1.7874	117	APOA1,FGB,ENSEASG00005015826,HRG,HES1,LGALS3,FGG,ALDH1A3,SOX9,MYADM,CX3CL1,GMNN,HLA-DMB,UBE2S,NFKBIZ,NAP1L1,GSN,BRCC3,RAC1,PTGES3,SLC1A5,MAPRE1,ENSEASG00005013355,BRD2,GTF2A2,TP53,CD74,ARPC5,HSPA8,PDIA3,ARPC3,CHMP2A,CDC42,RPL24,B2M,STMN1,SET,COX17,ENSEASG00005028729,ENSEASG00005014248,AIMP2,HSP90AA1,ANKS4B,VASP,HSP90AB1,SF3A1,LRRC8A,PARD6B,PSIP1,ENSEASG00005036468,PPP2CA,CYBA,CALR,EIF3D,ARF6,CRYA…
regulation of cellular metabolic process	GO:0031323	0.0165832	1.78033	389	APOA1,ANXA4,FOS,JUN,SPP1,ANKRD1,ZFP36,CD44,EGR1,ATF3,JUNB,TSPAN8,CHI3L1,HRG,HES1,JUND,MAFF,PPP1R15A,YWHAH,EHF,ELF3,SFRP5,VTN,GADD45A,THBS1,KLF5,ENSEASG00005011067,CCN1,PDLIM1,DNAJB1,EPHA2,FOSB,SERTAD1,FOXJ1,SOCS3,ONECUT2,RGCC,SOX9,EDN1,MYADM,FOXA1,HHEX,HENMT1,ENSEASG00005026915,ANXA1,ENSEASG00005017644,ENC1,CX3CL1,EGR2,FAS,ENSEASG00005032101,IER3,TGFB2,IER5,LMNA,VIM,IER2,HEXIM1,CSRNP1,KLF10,TMEM9…
ribonucleoside triphosphate biosynthetic process	GO:0009201	0.0170913	1.76722	14	ENSEASG00005033090,NME7,ALDOA,ENSEASG00005024218,NME2,ENO1,ATP5PO,ENSEASG00005008177,ATP5F1A,ATP5PD,VCP,SLC49A3,STOML2,ATP5F1B
epithelial cell differentiation	GO:0030855	0.0172589	1.76299	64	ANXA4,ZFP36,HES1,MAFF,LGALS3,EHF,KLF5,EPHA2,FOXJ1,ONECUT2,SOX9,EDN1,MYADM,FOXA1,ANXA1,TGFB2,VIM,DSP,ENSEASG00005027814,JAG1,NFKBIZ,IL6ST,TAGLN2,ONECUT1,TUBB,CTNNB1,GATA6,BTG1,PROM1,PLOD3,CDC42,AIMP2,SKIL,NFIB,ATF4,FGFR1,ENSEASG00005012018,AGR2,PAFAH1B1,AKR1B1,HNRNPH3,KLF7,CLIC4,ANXA7,PGK1,TXNIP,ENSEASG00005007764,BCCIP,TSG101,NME2,EZR,PLS1,IPO7,GPX1,HDAC1,MACROH2A1,RHEB,SEC24B,TJP2,MET,WWTR1,TNFR…
ATP biosynthetic process	GO:0006754	0.0175146	1.7566	12	ENSEASG00005033090,ALDOA,ENSEASG00005024218,ENO1,ATP5PO,ENSEASG00005008177,ATP5F1A,ATP5PD,VCP,SLC49A3,STOML2,ATP5F1B
regulation of cellular biosynthetic process	GO:0031326	0.0196409	1.70684	342	APOA1,ANXA4,FOS,JUN,SPP1,ANKRD1,ZFP36,EGR1,ATF3,JUNB,TSPAN8,CHI3L1,HRG,HES1,JUND,MAFF,PPP1R15A,YWHAH,EHF,ELF3,SFRP5,GADD45A,THBS1,KLF5,ENSEASG00005011067,CCN1,PDLIM1,DNAJB1,EPHA2,FOSB,SERTAD1,FOXJ1,ONECUT2,RGCC,SOX9,EDN1,MYADM,FOXA1,HHEX,HENMT1,ENSEASG00005026915,ANXA1,ENSEASG00005017644,ENC1,CX3CL1,EGR2,TGFB2,IER5,LMNA,VIM,IER2,HEXIM1,CSRNP1,KLF10,TMEM98,IRF1,ETS2,RUNX1,GMNN,PFDN5,IL7,ENSEASG000…
establishment of localization in cell	GO:0051649	0.0201215	1.69634	144	YWHAH,ANXA3,HHEX,CCDC88A,EGR2,ENSEASG00005032101,IER3,LMNA,SNX8,SDC4,MLPH,TXN,ENSEASG00005002614,NECTIN2,STBD1,CD81,ENSEASG00005002478,ANXA2,CTNNB1,UBB,MAPRE1,CDH1,SNX3,TP53,RAB11A,GCKR,CD74,DPY30,HSPA8,APOB,RAB1A,CD63,HSPA5,CHMP2A,ENSEASG00005034253,BCL3,CDC42,FLNA,LAPTM4B,SRI,ARHGDIA,HSP90AA1,HSBP1,DCTN2,INPP5F,TMED10,TEX14,KHDRBS1,ENSEASG00005015071,ACTR2,SSB,HSP90B1,DOP1B,NUDC,CALR,ARF6,HSPB1…
organic substance transport	GO:0071702	0.0208897	1.68007	151	APOA1,FGB,SPP1,ANKRD1,ZFP36,YWHAH,FGG,THBS1,EDN1,HHEX,ANXA1,EGR2,ABCB1,KRT18,RFTN1,ENSEASG00005032101,TGFB2,LMNA,DNAJA1,SNX8,MLPH,SLC44A4,TXN,ENSEASG00005002614,SLC38A2,SLC5A1,FAM3D,CD81,AZIN1,ANXA2,SLC1A5,CDH1,SNX3,TP53,GCKR,CD74,VMP1,SNX7,SLC35B2,HSPA8,APOB,RAB1A,HSPA5,BCL3,FLNA,ENSEASG00005029716,SRI,HSP90AA1,CD47,LRSAM1,LRRC8A,TMED10,KHDRBS1,FIS1,FRMD4A,ENSEASG00005015071,SSB,HSP90B1,PRKAR1A,…
epithelium development	GO:0060429	0.024143	1.61721	103	ANXA4,ZFP36,CD44,HES1,MAFF,LGALS3,EHF,KLF5,CCN1,EPHA2,FLRT3,FOXJ1,SOCS3,ONECUT2,ALDH1A3,SOX9,EDN1,MYADM,FOXA1,ANXA1,ENSEASG00005032101,TGFB2,CLDN4,VIM,SDC4,EPCAM,DSP,ENSEASG00005027814,JAG1,NFKBIZ,IL6ST,TAGLN2,MARCKS,ENSEASG00005005734,ONECUT1,TUBB,CTNNB1,GATA6,BTG1,BRD2,DDR1,TP53,WDR1,PROM1,LAMA5,CA9,PLOD3,CDC42,STMN1,FLNA,FKBP8,AIMP2,VASP,SKIL,LSR,NFIB,ATF4,FGFR1,IFT57,ENSEASG00005012018,AGR2,R…
oxidative phosphorylation	GO:0006119	0.0250251	1.60162	19	COX7A2L,COX5B,BID,ENSEASG00005032078,ENSEASG00005034960,ENSEASG00005025821,CHCHD2,ATP5PO,NDUFB9,COX4I1,NDUFC2,ATP5F1A,MACROH2A1,ENSEASG00005026470,ATP5PD,VCP,STOML2,ATP5F1B,TMEM30A
intracellular protein transport	GO:0006886	0.0264794	1.57709	60	YWHAH,EGR2,LMNA,SNX8,MLPH,TXN,ENSEASG00005002614,CD81,CDH1,TP53,GCKR,CD74,HSPA8,HSPA5,BCL3,FLNA,HSP90AA1,TMED10,ENSEASG00005015071,HSP90B1,CALR,HSPB1,SEC61B,NUTF2,IPO5,PTTG1IP,CLU,STX7,TRIM28,TOMM20,TOMM22,SEC61G,SQSTM1,RAN,CLTB,FAM91A1,SEC62,PDCD5,SCARB2,IPO7,CLTA,CLTC,OS9,PHB2,SLU7,BCAP29,SRPRA,JUP,HSPA9,VCP,SEC24B,HIKESHI,HSPA4,SEC63,BAG3,COPB2,TMEM30A,BCAP31,NDEL1,VPS4A
regulation of organelle organization	GO:0033043	0.0277841	1.5562	96	APOA1,HRG,RGCC,EDN1,MYADM,ANXA1,CCDC88A,CX3CL1,IER3,LMNA,SDC4,PPP1R10,MYC,GSN,ARF4,ENSEASG00005005734,RAC1,ANXA2,CTNNB1,MAPRE1,ENSEASG00005013355,TP53,WDR1,RAB11A,ARPC5,SNX7,ARPC3,CHMP2A,DSTN,CDC42,STMN1,FLNA,LAPTM4B,FKBP8,SMC4,CCT3,VASP,LRSAM1,CCT7,TEX14,FIS1,CALR,ARF6,RHPN2,TCP1,HNRNPD,CHMP5,TMED9,PLK2,RALA,RHOC,PAFAH1B1,SDCBP,CCT2,GRB2,ATG12,CCT6A,CENATAC,DCDC2,GDI2,UBE2B,BID,ZNF207,CAPZA1,BAI…
establishment of protein localization to telomere	GO:0070200	0.0283143	1.54799	8	CCT3,CCT7,TCP1,CCT2,CCT6A,CCT4,CCT5,CCT8
response to endoplasmic reticulum stress	GO:0034976	0.0287171	1.54186	29	ATF3,PPP1R15A,MARCKS,TP53,PPP2CB,HSPA5,UBXN1,ANKS4B,DDIT3,HSP90B1,TMCO1,ATF4,AGR2,SEC61B,TMBIM6,DDX3X,CLU,NCK2,OS9,UFC1,CCDC47,SERINC3,VCP,ERP44,FLOT1,NFE2L2,EIF2S1,BCAP31,BAG6
regulation of biosynthetic process	GO:0009889	0.0289921	1.53772	343	APOA1,ANXA4,FOS,JUN,SPP1,ANKRD1,ZFP36,EGR1,ATF3,JUNB,TSPAN8,CHI3L1,HRG,HES1,JUND,MAFF,PPP1R15A,YWHAH,EHF,ELF3,SFRP5,GADD45A,THBS1,KLF5,ENSEASG00005011067,CCN1,PDLIM1,DNAJB1,EPHA2,FOSB,SERTAD1,FOXJ1,ONECUT2,RGCC,SOX9,EDN1,MYADM,FOXA1,HHEX,HENMT1,ENSEASG00005026915,ANXA1,ENSEASG00005017644,ENC1,CX3CL1,EGR2,TGFB2,IER5,LMNA,VIM,IER2,HEXIM1,CSRNP1,KLF10,TMEM98,IRF1,ETS2,RUNX1,GMNN,PFDN5,IL7,ENSEASG000…
nucleoside triphosphate biosynthetic process	GO:0009142	0.0299492	1.52361	14	ENSEASG00005033090,NME7,ALDOA,ENSEASG00005024218,NME2,ENO1,ATP5PO,ENSEASG00005008177,ATP5F1A,ATP5PD,VCP,SLC49A3,STOML2,ATP5F1B
regulation of signaling	GO:0023051	0.0311648	1.50634	231	APOA1,FGB,SPP1,ANKRD1,CD44,EGR1,DUSP1,ATF3,CHI3L1,HRG,HES1,YWHAH,LGALS3,FGG,SFRP5,GADD45A,THBS1,CCN1,VASN,PLAT,TNFRSF12A,EPHA2,SOCS3,ONECUT2,SOX9,EDN1,PMEPA1,MYADM,FOXA1,HHEX,TPBG,ENSEASG00005026915,ANXA1,CCDC88A,CX3CL1,FAS,IER3,TGFB2,LURAP1L,LMNA,HEXIM1,DNAJA1,IRF1,ENSEASG00005019697,PFDN5,IL7,PPP1R10,PIM2,TRIB1,JAG1,HTRA1,IL6ST,MYC,NECTIN2,FAM3D,TRIP6,RPL26,CD81,TAX1BP3,BRCC3,ONECUT1,ANXA2,MLLT…
negative regulation of apoptotic signaling pathway	GO:2001234	0.0332836	1.47777	30	FGB,CD44,LGALS3,FGG,CX3CL1,IER3,LMNA,DNAJA1,IL7,CTNNB1,CD74,TPT1,MCL1,NONO,HSPB1,ATF4,BID,TMBIM6,PTTG1IP,DDX3X,CLU,HMGB2,ENO1,CTNNA1,GPX1,HDAC1,TGFBR1,QARS1,NFE2L2,VDAC2
negative regulation of intrinsic apoptotic signaling pathway	GO:2001243	0.0352002	1.45346	18	CD44,DNAJA1,CTNNB1,CD74,TPT1,NONO,HSPB1,ATF4,BID,TMBIM6,PTTG1IP,DDX3X,CLU,ENO1,GPX1,HDAC1,NFE2L2,VDAC2
generation of precursor metabolites and energy	GO:0006091	0.0363406	1.43961	46	IER3,PFKP,IL6ST,STBD1,PTGES3,CYCS,TP53,CAT,COX7A2L,PGD,PPP2CA,TALDO1,COQ10B,IRS2,COX5B,ALDOA,BID,PGK1,APP,ENSEASG00005008690,ENSEASG00005032078,ENSEASG00005034960,ENSEASG00005025821,CHCHD2,ENO1,ATP5PO,NDUFB9,PYGL,NDUFB3,COX4I1,BNIP3,NDUFA5,NDUFC2,ATP5F1A,MACROH2A1,PGLS,ENSEASG00005026470,ATP5PD,TRAP1,VCP,SCO2,SDHC,STOML2,ATP5F1B,TMEM30A,ETFA
regulation of biological quality	GO:0065008	0.0365948	1.43658	181	APOA1,ALB,FGB,ENSEASG00005015826,SPP1,ZFP36,APOH,EGR1,HRG,CPB2,PPP1R15A,YWHAH,FGG,THBS1,FLRT3,ALDH1A3,EDN1,KNG1,MYADM,FOXA1,TPBG,ANXA1,ABCB1,IER3,LMNA,VIM,SH3KBP1,CD9,ST3GAL4,CLIC1,TLCD1,DSP,MYL12A,MYL12B,PIM2,ENSEASG00005002614,TIPARP,FAM3D,CD81,GSN,ARF4,RAC1,PTGES3,ANXA2,TUBB,CTNNB1,UBB,TP53,WDR1,RAB11A,ARPC5,FOXA2,CDKN2AIP,PAIP2,HSPA8,PDIA3,RAB1A,DSCAM,PLOD3,ARPC3,DSTN,CDC42,CAMLG,FLNA,RPL23,L…
regulation of gene expression	GO:0010468	0.0383167	1.41661	327	APOA1,ANXA4,FOS,JUN,SPP1,ANKRD1,ZFP36,EGR1,ATF3,JUNB,TSPAN8,CHI3L1,HRG,HES1,JUND,MAFF,PPP1R15A,YWHAH,EHF,ELF3,SFRP5,GADD45A,THBS1,KLF5,ENSEASG00005011067,CCN1,PDLIM1,DNAJB1,EPHA2,FOSB,SERTAD1,FOXJ1,ONECUT2,RGCC,SOX9,EDN1,MYADM,FOXA1,HHEX,HENMT1,ENSEASG00005026915,ANXA1,ENSEASG00005017644,ENC1,CX3CL1,EGR2,TGFB2,IER5,LMNA,VIM,IER2,HEXIM1,CSRNP1,KLF10,TMEM98,IRF1,ETS2,RUNX1,GMNN,PFDN5,IL7,ENSEASG000…
positive regulation of signal transduction by p53 class mediator	GO:1901798	0.0386629	1.41271	9	ANKRD1,HEXIM1,MYC,RPL26,UBB,RPS20,RPL23,ENSEASG00005036468,RPS7
regulation of translational initiation	GO:0006446	0.0391183	1.40762	14	PPP1R15A,BZW1,EIF3K,PAIP2,EIF1,KHDRBS1,EIF4G2,RPL13A,DDX3X,YTHDF1,NCK2,EIF2S1,EIF5,EIF5B
positive regulation of intrinsic apoptotic signaling pathway by p53 class mediator	GO:1902255	0.041186	1.38525	5	MYC,RPL26,UBB,ENSEASG00005036468,RPS7
negative regulation of intracellular signal transduction	GO:1902532	0.0413462	1.38356	53	CD44,DUSP1,ATF3,SFRP5,THBS1,EPHA2,PMEPA1,MYADM,DNAJA1,PPP1R10,CTNNB1,DUSP6,CD74,TPT1,SHANK2,STMN1,DDIT3,NONO,PPP2CA,DEPTOR,HSPB1,NMI,ATF4,RNF167,PAFAH1B1,HDAC7,STAT1,UBE2B,BID,PRMT1,TMBIM6,PTTG1IP,TRIM59,DDX3X,EFNA1,CLU,NDRG2,ENO1,ITGB1,EZR,GPX1,HDAC1,SH3BP4,PKHD1,QARS1,NFE2L2,HAPSTR1,MET,VDAC2,CD2AP,RANBP9,USP7,UBE3A
binding of sperm to zona pellucida	GO:0007339	0.0415618	1.38131	10	SPA17,CCT3,CCT7,TCP1,CCT2,ALDOA,CCT4,CCT5,CCT8,VDAC2
regulation of mRNA metabolic process	GO:1903311	0.0423615	1.37303	32	ZFP36,VIM,EIF1,HNRNPK,ENSEASG00005003390,KHDRBS1,HNRNPD,SAP18,U2AF2,CSDE1,CNOT7,JMJD6,SYNCRIP,TRA2B,RBM8A,PUF60,EIF4A3,FXR1,C1QBP,YTHDF1,HNRNPL,RNPS1,THRAP3,ENSEASG00005018383,HNRNPA2B1,PRPF19,PUM1,TAF15,NUP98,EXOSC9,SNW1,LEO1
extrinsic apoptotic signaling pathway	GO:0097191	0.0481997	1.31696	30	FGB,KRT8,ATF3,LGALS3,FGG,THBS1,TNFRSF12A,KRT18,FAS,TGFB2,LMNA,IL7,NFKBIZ,PDIA3,MKNK2,GABARAP,MCL1,SKIL,DEPTOR,FGFR1,PPP1CA,BID,DDX3X,HMGB2,CTNNA1,G0S2,GPX1,TGFBR1,BAG3,ZDHHC3

## Sheet: Ciliated cell - Lung
term_name	term_id	adjusted_p_value	negative_log10_of_adjusted_p_value	counts	gene
peptide biosynthetic process	GO:0043043	2.43405e-39	38.6137	97	ENSEASG00005001081,ENSEASG00005024412,ENSEASG00005035435,ENSEASG00005037227,ENSEASG00005019199,ENSEASG00005014316,ENSEASG00005029569,ENSEASG00005016318,MRPS21,RPS27L,RPL19,RPL22,ENSEASG00005032457,ENSEASG00005031616,RPL27,ENSEASG00005012575,ENSEASG00005029357,RPS20,RPS23,AARSD1,EIF3D,PAIP2,ENSEASG00005032986,ENSEASG00005007625,ENSEASG00005015515,RPS11,ENSEASG00005023808,EEF1A1,RPS9,EEF1B2,RPL28,R…
peptide metabolic process	GO:0006518	1.42454e-35	34.8463	100	ENSEASG00005001081,ENSEASG00005024412,ENSEASG00005035435,ENSEASG00005014661,ENSEASG00005037227,ENSEASG00005007764,ENSEASG00005019199,ENSEASG00005014316,ENSEASG00005029569,ENSEASG00005016318,MRPS21,RPS27L,RPL19,RPL22,ENSEASG00005032457,GPX1,ENSEASG00005031616,RPL27,ENSEASG00005012575,ENSEASG00005029357,RPS20,RPS23,AARSD1,EIF3D,PAIP2,ENSEASG00005032986,ENSEASG00005007625,ENSEASG00005015515,RPS11,EN…
amide biosynthetic process	GO:0043604	2.71446e-34	33.5663	97	ENSEASG00005001081,ENSEASG00005024412,ENSEASG00005035435,ENSEASG00005037227,ENSEASG00005019199,ENSEASG00005014316,ENSEASG00005029569,ENSEASG00005016318,MRPS21,RPS27L,RPL19,RPL22,ENSEASG00005032457,ENSEASG00005031616,RPL27,ENSEASG00005012575,ENSEASG00005029357,RPS20,RPS23,AARSD1,EIF3D,PAIP2,ENSEASG00005032986,ENSEASG00005007625,ENSEASG00005015515,RPS11,ENSEASG00005023808,EEF1A1,RPS9,EEF1B2,RPL28,R…
cilium movement	GO:0003341	5.57277e-29	28.2539	46	CFAP45,RSPH4A,ROPN1L,ENSEASG00005015320,CCDC40,ENSEASG00005007063,HOATZ,CFAP157,DRC7,ENSEASG00005018505,PIERCE1,DNAI1,CCDC39,SPAG17,RSPH9,CFAP44,ZMYND10,CFAP43,DAW1,DNAAF11,ENKUR,CFAP298,PLTP,DNAH5,JHY,NME5,DNAH11,ARMC2,MNS1,DNAH9,DPCD,DNAH7,ODAD4,CFAP69,IQCG,DNAJA1,TTLL1,CFAP54,LZTFL1,DNAI4,SPEF2,CFAP46,RFX3,CFAP70,VDAC3,ENSEASG00005012260
microtubule-based process	GO:0007017	1.8127e-27	26.7417	90	DYNLRB2,TPPP3,RSPH1,SPACA9,CFAP45,RSPH4A,FOXJ1,ROPN1L,ENSEASG00005015320,CCDC40,ENSEASG00005007063,SPAG5,HOATZ,CFAP157,DRC7,ENSEASG00005018505,PIERCE1,DNAI1,CCDC39,KIF19,SPAG17,RSPH9,CFAP44,ZMYND10,CFAP43,DAW1,DNAAF11,ENKUR,CFAP298,ENSEASG00005032184,PLTP,DNAH6,DNAH5,JHY,NME5,IFT43,EFHC1,DNAH11,ARMC2,ENSEASG00005037824,MNS1,HSBP1,NUDC,DNAH12,ENSEASG00005016381,DNAH9,DPCD,CCDC170,TUBB4B,DNAH7,SLAI…
microtubule-based movement	GO:0007018	2.4901e-27	26.6038	60	DYNLRB2,CFAP45,RSPH4A,ROPN1L,ENSEASG00005015320,CCDC40,ENSEASG00005007063,HOATZ,CFAP157,DRC7,ENSEASG00005018505,PIERCE1,DNAI1,CCDC39,KIF19,SPAG17,RSPH9,CFAP44,ZMYND10,CFAP43,DAW1,DNAAF11,ENKUR,CFAP298,PLTP,DNAH6,DNAH5,JHY,NME5,IFT43,DNAH11,ARMC2,MNS1,HSBP1,DNAH12,DNAH9,DPCD,DNAH7,DYNC2I2,ODAD4,CFAP69,IFT46,IQCG,ENSEASG00005007764,DNAJA1,TTLL1,IFT122,ENSEASG00005001212,CFAP54,LZTFL1,DNAI4,UBB,SPEF…
axoneme assembly	GO:0035082	3.81675e-27	26.4183	33	RSPH1,SPACA9,RSPH4A,FOXJ1,CCDC40,HOATZ,CFAP157,DRC7,PIERCE1,DNAI1,CCDC39,SPAG17,RSPH9,CFAP44,ZMYND10,CFAP43,DAW1,DNAAF11,DNAH5,JHY,ARMC2,MNS1,ENSEASG00005016381,DNAH7,ODAD4,CFAP69,IQCG,DRC1,TTLL1,DNAI4,SPEF2,CFAP46,CC2D2A
amide metabolic process	GO:0043603	4.11379e-27	26.3858	100	ENSEASG00005001081,ENSEASG00005024412,ENSEASG00005035435,ENSEASG00005014661,ENSEASG00005037227,ENSEASG00005007764,ENSEASG00005019199,ENSEASG00005014316,ENSEASG00005029569,ENSEASG00005016318,MRPS21,RPS27L,RPL19,RPL22,ENSEASG00005032457,GPX1,ENSEASG00005031616,RPL27,ENSEASG00005012575,ENSEASG00005029357,RPS20,RPS23,AARSD1,EIF3D,PAIP2,ENSEASG00005032986,ENSEASG00005007625,ENSEASG00005015515,RPS11,EN…
microtubule bundle formation	GO:0001578	2.65082e-24	23.5766	34	TPPP3,RSPH1,SPACA9,RSPH4A,FOXJ1,CCDC40,HOATZ,CFAP157,DRC7,PIERCE1,DNAI1,CCDC39,SPAG17,RSPH9,CFAP44,ZMYND10,CFAP43,DAW1,DNAAF11,DNAH5,JHY,ARMC2,MNS1,ENSEASG00005016381,DNAH7,ODAD4,CFAP69,IQCG,DRC1,TTLL1,DNAI4,SPEF2,CFAP46,CC2D2A
cilium organization	GO:0044782	2.65296e-23	22.5763	57	RSPH1,SPACA9,RSPH4A,FOXJ1,UBXN10,CCDC40,ENSEASG00005007063,HOATZ,CFAP157,DRC7,PIERCE1,DNAI1,CCDC39,KIF19,SPAG17,RSPH9,CFAP44,IFT57,ZMYND10,CFAP43,DAW1,DNAAF11,CFAP298,DNAH5,JHY,NME5,IFT43,ARMC2,ERICH3,MNS1,CBY1,ENSEASG00005016381,DNAH7,ATP6V1D,DYNC2I2,ODAD4,CFAP69,CEP126,IFT46,IQCG,ENSEASG00005014900,CCDC113,FAM161A,DRC1,TTLL1,IFT122,ENSEASG00005001212,CFAP54,DNAI4,SPEF2,CFAP46,RFX3,CFAP70,VDAC3,…
cilium assembly	GO:0060271	1.4484e-21	20.8391	53	RSPH1,SPACA9,RSPH4A,FOXJ1,UBXN10,CCDC40,HOATZ,CFAP157,DRC7,PIERCE1,DNAI1,CCDC39,SPAG17,RSPH9,CFAP44,IFT57,ZMYND10,CFAP43,DAW1,DNAAF11,CFAP298,DNAH5,JHY,NME5,IFT43,ARMC2,ERICH3,MNS1,CBY1,ENSEASG00005016381,DNAH7,ATP6V1D,DYNC2I2,ODAD4,CFAP69,CEP126,IQCG,ENSEASG00005014900,CCDC113,FAM161A,DRC1,TTLL1,IFT122,CFAP54,DNAI4,SPEF2,CFAP46,RFX3,CFAP70,VDAC3,ENSEASG00005012260,BBS9,CC2D2A
organonitrogen compound biosynthetic process	GO:1901566	9.17011e-21	20.0376	111	NME9,NME5,TK1,ENSEASG00005001081,ENSEASG00005024412,ENSEASG00005035435,ENSEASG00005037227,ENSEASG00005019199,ENSEASG00005014316,ENSEASG00005029569,ENSEASG00005016318,MRPS21,RPS27L,RPL19,RPL22,NME2,ENSEASG00005032457,ENSEASG00005031616,RPL27,ENSEASG00005012575,ENSEASG00005029357,RPS20,RPS23,AARSD1,EIF3D,PAIP2,ENSEASG00005032986,ENSEASG00005007625,ENSEASG00005015515,RPS11,ENSEASG00005023808,ATP5PD,…
cilium-dependent cell motility	GO:0060285	4.80312e-20	19.3185	34	CFAP45,RSPH4A,ROPN1L,ENSEASG00005015320,CCDC40,ENSEASG00005007063,HOATZ,CFAP157,DRC7,ENSEASG00005018505,DNAI1,CCDC39,CFAP44,CFAP43,DNAAF11,ENKUR,PLTP,DNAH5,DNAH11,ARMC2,MNS1,DPCD,CFAP69,IQCG,DRC1,DNAJA1,TTLL1,CFAP54,LZTFL1,SPEF2,CFAP46,RFX3,VDAC3,ENSEASG00005012260
cilium or flagellum-dependent cell motility	GO:0001539	4.80312e-20	19.3185	34	CFAP45,RSPH4A,ROPN1L,ENSEASG00005015320,CCDC40,ENSEASG00005007063,HOATZ,CFAP157,DRC7,ENSEASG00005018505,DNAI1,CCDC39,CFAP44,CFAP43,DNAAF11,ENKUR,PLTP,DNAH5,DNAH11,ARMC2,MNS1,DPCD,CFAP69,IQCG,DRC1,DNAJA1,TTLL1,CFAP54,LZTFL1,SPEF2,CFAP46,RFX3,VDAC3,ENSEASG00005012260
extracellular transport	GO:0006858	3.98438e-19	18.3996	19	CFAP45,CCDC40,DNAI1,CCDC39,SPAG17,CFAP43,DAW1,DNAAF11,DNAH5,JHY,NME5,DNAH11,DNAH9,DPCD,ODAD4,TTLL1,CFAP54,RFX3,TSG101
epithelial cilium movement involved in extracellular fluid movement	GO:0003351	2.65847e-18	17.5754	18	CFAP45,CCDC40,DNAI1,CCDC39,SPAG17,CFAP43,DAW1,DNAAF11,DNAH5,JHY,NME5,DNAH11,DNAH9,DPCD,ODAD4,TTLL1,CFAP54,RFX3
cilium movement involved in cell motility	GO:0060294	3.024e-18	17.5194	32	CFAP45,RSPH4A,ROPN1L,ENSEASG00005015320,CCDC40,ENSEASG00005007063,HOATZ,CFAP157,DRC7,ENSEASG00005018505,DNAI1,CCDC39,CFAP44,CFAP43,DNAAF11,ENKUR,PLTP,DNAH5,DNAH11,ARMC2,MNS1,DPCD,CFAP69,IQCG,DNAJA1,TTLL1,CFAP54,LZTFL1,SPEF2,CFAP46,VDAC3,ENSEASG00005012260
plasma membrane bounded cell projection assembly	GO:0120031	9.22287e-17	16.0351	57	RSPH1,SPACA9,RSPH4A,FOXJ1,UBXN10,CCDC40,HOATZ,CFAP157,DRC7,PIERCE1,DNAI1,CCDC39,SPAG17,RSPH9,CFAP44,IFT57,ZMYND10,CFAP43,DAW1,DNAAF11,CFAP298,DNAH5,JHY,NME5,IFT43,ARMC2,ERICH3,MNS1,CBY1,ENSEASG00005016381,DNAH7,ATP6V1D,DYNC2I2,ODAD4,CFAP69,CEP126,IQCG,ENSEASG00005014900,CCDC113,ABITRAM,FAM161A,DRC1,TTLL1,IFT122,CFAP54,DNAI4,SPEF2,CAPZB,CFAP46,RFX3,CFAP70,VDAC3,RALA,ENSEASG00005012260,BBS9,EZR,CC2…
cell projection assembly	GO:0030031	1.32614e-16	15.8774	57	RSPH1,SPACA9,RSPH4A,FOXJ1,UBXN10,CCDC40,HOATZ,CFAP157,DRC7,PIERCE1,DNAI1,CCDC39,SPAG17,RSPH9,CFAP44,IFT57,ZMYND10,CFAP43,DAW1,DNAAF11,CFAP298,DNAH5,JHY,NME5,IFT43,ARMC2,ERICH3,MNS1,CBY1,ENSEASG00005016381,DNAH7,ATP6V1D,DYNC2I2,ODAD4,CFAP69,CEP126,IQCG,ENSEASG00005014900,CCDC113,ABITRAM,FAM161A,DRC1,TTLL1,IFT122,CFAP54,DNAI4,SPEF2,CAPZB,CFAP46,RFX3,CFAP70,VDAC3,RALA,ENSEASG00005012260,BBS9,EZR,CC2…
motile cilium assembly	GO:0044458	8.87182e-16	15.052	22	FOXJ1,CCDC40,CFAP157,DRC7,CCDC39,SPAG17,CFAP44,IFT57,ZMYND10,CFAP43,DNAAF11,JHY,ARMC2,MNS1,CFAP69,IQCG,TTLL1,CFAP54,SPEF2,VDAC3,ENSEASG00005012260,CC2D2A
cellular component biogenesis	GO:0044085	1.05445e-15	14.977	147	TPPP3,RSPH1,SPACA9,RSPH4A,FOXJ1,UBXN10,CCDC40,SPAG5,HOATZ,CFAP157,DRC7,PIERCE1,DNAI1,CCDC39,SPAG17,RSPH9,CFAP44,AQP4,IFT57,ZMYND10,CFAP43,DAW1,DNAAF11,CFAP298,DNAH5,JHY,NME5,IFT43,ARMC2,MYLK3,ERICH3,MNS1,HLA-DMB,CD74,CBY1,ENSEASG00005016381,TK1,AQP5,DNAH7,THRA,ANXA2,ATP6V1D,SLAIN2,DYNC2I2,STMN1,ODAD4,CFAP69,CEP126,CRYAB,ENSEASG00005028729,ENSEASG00005013355,PTGES3,IQCG,LGALS3,ENSEASG00005014900,C…
sperm motility	GO:0097722	2.25727e-15	14.6464	28	CFAP45,ROPN1L,CCDC40,ENSEASG00005007063,HOATZ,CFAP157,DRC7,DNAI1,CCDC39,CFAP44,CFAP43,DNAAF11,ENKUR,PLTP,DNAH5,DNAH11,ARMC2,MNS1,DPCD,CFAP69,IQCG,DNAJA1,TTLL1,CFAP54,LZTFL1,SPEF2,VDAC3,ENSEASG00005012260
flagellated sperm motility	GO:0030317	2.25727e-15	14.6464	28	CFAP45,ROPN1L,CCDC40,ENSEASG00005007063,HOATZ,CFAP157,DRC7,DNAI1,CCDC39,CFAP44,CFAP43,DNAAF11,ENKUR,PLTP,DNAH5,DNAH11,ARMC2,MNS1,DPCD,CFAP69,IQCG,DNAJA1,TTLL1,CFAP54,LZTFL1,SPEF2,VDAC3,ENSEASG00005012260
organelle assembly	GO:0070925	2.31079e-14	13.6362	70	RSPH1,SPACA9,RSPH4A,FOXJ1,UBXN10,CCDC40,SPAG5,HOATZ,CFAP157,DRC7,PIERCE1,DNAI1,CCDC39,SPAG17,RSPH9,CFAP44,IFT57,ZMYND10,CFAP43,DAW1,DNAAF11,CFAP298,DNAH5,JHY,NME5,IFT43,ARMC2,MYLK3,ERICH3,MNS1,CBY1,ENSEASG00005016381,DNAH7,ATP6V1D,DYNC2I2,ODAD4,CFAP69,CEP126,IQCG,ENSEASG00005014900,CCDC113,FAM161A,DRC1,RALB,TTLL1,IFT122,CFAP54,DNAI4,RPS23,CNOT7,SPEF2,CHMP2A,CFAP46,RFX3,FXR1,TRIM37,CFAP70,RPL24,VD…
microtubule cytoskeleton organization	GO:0000226	4.6035e-14	13.3369	55	TPPP3,RSPH1,SPACA9,RSPH4A,FOXJ1,CCDC40,SPAG5,HOATZ,CFAP157,DRC7,PIERCE1,DNAI1,CCDC39,KIF19,SPAG17,RSPH9,CFAP44,ZMYND10,CFAP43,DAW1,DNAAF11,DNAH5,JHY,EFHC1,ARMC2,MNS1,NUDC,ENSEASG00005016381,CCDC170,DNAH7,SLAIN2,STMN1,ODAD4,CFAP69,CEP126,IQCG,DRC1,UXT,TTLL1,TUBA1B,DNAI4,GABARAP,KIZ,SPEF2,CHMP2A,CFAP46,TACC2,TRIM37,CHMP5,EZR,CC2D2A,CHMP3,TRAF3IP1,ENSEASG00005015702,CDK2AP2
microtubule-based transport	GO:0099111	1.11759e-12	11.9517	27	CFAP45,CCDC40,DNAI1,CCDC39,SPAG17,CFAP43,DAW1,DNAAF11,DNAH5,JHY,NME5,IFT43,DNAH11,HSBP1,DNAH9,DPCD,DYNC2I2,ODAD4,IFT46,ENSEASG00005007764,TTLL1,IFT122,ENSEASG00005001212,CFAP54,UBB,RFX3,ENSEASG00005012260
organelle organization	GO:0006996	5.24107e-12	11.2806	148	TPPP3,RSPH1,SPACA9,RSPH4A,FOXJ1,UBXN10,CCDC40,ENSEASG00005007063,SPAG5,HOATZ,CFAP157,SPATA18,DRC7,PIERCE1,DNAI1,CCDC39,KIF19,SPAG17,RSPH9,CFAP44,IFT57,ZMYND10,CFAP43,DAW1,UCP2,DNAAF11,CFAP298,DNAI3,DNAH5,JHY,NME5,IFT43,EFHC1,ARMC2,MYLK3,ERICH3,MNS1,ANXA1,NUDC,CBY1,ENSEASG00005032677,ENSEASG00005016381,CCDC170,DNAH7,ANXA2,ENSEASG00005028709,DSTN,ATP6V1D,SLAIN2,DYNC2I2,STMN1,ODAD4,CFAP69,CEP126,ENS…
cellular component assembly	GO:0022607	3.25278e-11	10.4877	128	TPPP3,RSPH1,SPACA9,RSPH4A,FOXJ1,UBXN10,CCDC40,SPAG5,HOATZ,CFAP157,DRC7,PIERCE1,DNAI1,CCDC39,SPAG17,RSPH9,CFAP44,AQP4,IFT57,ZMYND10,CFAP43,DAW1,DNAAF11,CFAP298,DNAH5,JHY,NME5,IFT43,ARMC2,MYLK3,ERICH3,MNS1,HLA-DMB,CD74,CBY1,ENSEASG00005016381,TK1,AQP5,DNAH7,THRA,ANXA2,ATP6V1D,SLAIN2,DYNC2I2,STMN1,ODAD4,CFAP69,CEP126,CRYAB,ENSEASG00005028729,ENSEASG00005013355,PTGES3,IQCG,LGALS3,ENSEASG00005014900,C…
cellular nitrogen compound biosynthetic process	GO:0044271	1.65545e-10	9.78108	185	FOXJ1,NKX2-1,SOX2,AK1,NME9,SPAG8,NME5,POMC,ENSEASG00005028821,CD74,BASP1,CBY1,PFDN5,TK1,ENSEASG00005001081,ENSEASG00005024412,THRA,ANXA2,PKIG,ENSEASG00005035435,DPY30,ENSEASG00005031211,CRYAB,PTGES3,FANK1,CDKN1C,ENSEASG00005037227,HSP90AA1,HSPA8,HSP90AB1,GTF2A2,ENSEASG00005019199,ENSEASG00005014316,UXT,ENSEASG00005029569,ENSEASG00005016318,HMGB2,PPID,MRPS21,RPS27L,RPL19,RPL22,NME2,RUVBL2,ENSEASG0…
cytoskeleton organization	GO:0007010	9.07499e-10	9.04215	76	TPPP3,RSPH1,SPACA9,RSPH4A,FOXJ1,CCDC40,SPAG5,HOATZ,CFAP157,DRC7,PIERCE1,DNAI1,CCDC39,KIF19,SPAG17,RSPH9,CFAP44,ZMYND10,CFAP43,DAW1,DNAAF11,DNAI3,DNAH5,JHY,EFHC1,ARMC2,MYLK3,MNS1,ANXA1,NUDC,ENSEASG00005032677,ENSEASG00005016381,CCDC170,DNAH7,ENSEASG00005028709,DSTN,SLAIN2,STMN1,ODAD4,CFAP69,CEP126,IQCG,ABITRAM,ENSEASG00005007764,DRC1,UXT,TTLL1,TUBA1B,ENSEASG00005005734,DNAI4,ENSEASG00005004340,GAB…
cellular component organization or biogenesis	GO:0071840	2.20474e-09	8.65664	219	TPPP3,RSPH1,SPACA9,RSPH4A,FOXJ1,UBXN10,NKX2-1,CCDC40,ENSEASG00005007063,SPAG5,HOATZ,CFAP157,SPATA18,DRC7,PIERCE1,DNAI1,CCDC39,KIF19,SPAG17,RSPH9,CFAP44,AQP4,IFT57,ZMYND10,CFAP43,DAW1,UCP2,DNAAF11,CFAP298,DNAI3,PLTP,DNAH5,JHY,NME5,IFT43,EFHC1,ARMC2,MYLK3,ERICH3,MNS1,HLA-DMB,CD74,ANXA1,NUDC,CBY1,ENSEASG00005032677,PFDN5,ENSEASG00005016381,CCDC170,TK1,AQP5,DNAH7,THRA,ANXA2,ENSEASG00005028709,DSTN,AT…
gene expression	GO:0010467	2.50226e-09	8.60167	223	FOXJ1,NKX2-1,SOX2,PIERCE1,ZMYND10,SPAG8,POMC,ENSEASG00005028821,CD74,HSPH1,ANXA1,BASP1,CBY1,PFDN5,ENSEASG00005001081,ENSEASG00005024412,THRA,ANXA2,CUEDC2,PKIG,ENSEASG00005035435,DPY30,ENSEASG00005031211,CRYAB,ENSEASG00005028729,ENSEASG00005013355,ENSEASG00005014661,PTGES3,FANK1,CDKN1C,ENSEASG00005014622,ENSEASG00005037227,ENSEASG00005007764,SEM1,HSP90AA1,FKBP8,HSPA8,HSP90AB1,GTF2A2,DNAJA1,ENSEASG…
cellular nitrogen compound metabolic process	GO:0034641	3.12473e-09	8.50519	225	AK7,FOXJ1,NKX2-1,SOX2,AK1,NME9,UCP2,SPAG8,NME5,POMC,ENSEASG00005028821,ENSEASG00005005942,CD74,BASP1,CBY1,PFDN5,TK1,ENSEASG00005001081,ENSEASG00005024412,THRA,ANXA2,RPA3,PKIG,ENSEASG00005035435,DPY30,ENSEASG00005001815,ENSEASG00005031211,CRYAB,PTGES3,FANK1,CDKN1C,ENSEASG00005014622,ENSEASG00005037227,SEM1,HSP90AA1,HSPA8,HSP90AB1,GTF2A2,ENSEASG00005019199,ENSEASG00005014316,UXT,ENSEASG00005026733,…
protein metabolic process	GO:0019538	1.08067e-08	7.96631	182	STK33,ROPN1L,ENSEASG00005007063,SPATA18,ZMYND10,CDKL4,MYLK3,CD74,HSPH1,NEK10,ENSEASG00005009319,PFDN5,ENSEASG00005001081,ENSEASG00005024412,ANXA2,PKIG,ENSEASG00005035435,CRYAB,ENSEASG00005028729,ENSEASG00005014661,PTGES3,FAM161A,ENSEASG00005009615,ENSEASG00005037227,HSP90AA1,FKBP8,HSPA8,HSP90AB1,DNAJA1,CDKL3,ENSEASG00005019199,ENSEASG00005014316,RALB,TTLL1,ENSEASG00005029569,ENSEASG00005016318,PP…
cerebrospinal fluid circulation	GO:0090660	2.37328e-08	7.62465	9	CFAP45,CCDC39,CFAP43,DAW1,DNAAF11,JHY,DNAH9,ODAD4,CFAP54
sperm flagellum assembly	GO:0120316	4.8097e-08	7.31788	13	CFAP157,DRC7,CFAP44,CFAP43,ARMC2,MNS1,CFAP69,IQCG,TTLL1,CFAP54,SPEF2,VDAC3,ENSEASG00005012260
organonitrogen compound metabolic process	GO:1901564	2.64529e-07	6.57753	205	STK33,ROPN1L,ENSEASG00005007063,DUOXA1,SPATA18,AK1,NME9,ZMYND10,UCP2,CDKL4,NME5,MYLK3,CD74,HSPH1,NEK10,ENSEASG00005009319,PFDN5,TK1,ENSEASG00005001081,ENSEASG00005024412,ANXA2,PKIG,ENSEASG00005035435,ENSEASG00005001815,CRYAB,ENSEASG00005028729,ENSEASG00005014661,PTGES3,FAM161A,ENSEASG00005009615,ENSEASG00005037227,ENSEASG00005007764,HSP90AA1,FKBP8,HSPA8,HSP90AB1,DNAJA1,CDKL3,ENSEASG00005019199,EN…
protein folding	GO:0006457	2.72091e-07	6.56529	22	ZMYND10,CD74,HSPH1,PFDN5,ENSEASG00005028729,PTGES3,HSP90AA1,FKBP8,HSPA8,HSP90AB1,DNAJA1,PPID,CCT2,DNAJA4,ENSEASG00005020152,PFDN2,PDCD5,CCT7,CCT3,CCT6A,DNAJC2,CCT5
macromolecule biosynthetic process	GO:0009059	5.00465e-07	6.30063	226	FOXJ1,NKX2-1,SOX2,PIERCE1,ZMYND10,SPAG8,POMC,ENSEASG00005028821,CD74,HSPH1,ANXA1,BASP1,CBY1,PFDN5,TK1,ENSEASG00005001081,ENSEASG00005024412,THRA,ANXA2,CUEDC2,PKIG,ENSEASG00005035435,DPY30,ENSEASG00005031211,CRYAB,ENSEASG00005028729,ENSEASG00005013355,ENSEASG00005014661,PTGES3,FANK1,CDKN1C,ENSEASG00005014622,ENSEASG00005037227,ENSEASG00005007764,SEM1,HSP90AA1,FKBP8,HSPA8,HSP90AB1,GTF2A2,DNAJA1,ENS…
axonemal dynein complex assembly	GO:0070286	6.62212e-07	6.179	11	CCDC40,DNAI1,CCDC39,ZMYND10,DAW1,DNAAF11,DNAH5,DNAH7,ODAD4,DRC1,DNAI4
epithelial cilium movement involved in determination of left/right asymmetry	GO:0060287	7.84376e-07	6.10548	7	CFAP45,CCDC40,CCDC39,DNAAF11,DNAH11,ODAD4,RFX3
cellular biosynthetic process	GO:0044249	2.54428e-06	5.59444	244	FOXJ1,NKX2-1,SOX2,DUOXA1,PIERCE1,AK1,NME9,DUOX1,ZMYND10,PLTP,SPAG8,NME5,POMC,ENSEASG00005028821,CD74,HSPH1,ANXA1,BASP1,CBY1,PFDN5,TK1,ENSEASG00005001081,ENSEASG00005024412,THRA,ANXA2,CUEDC2,PKIG,ENSEASG00005035435,DPY30,ENSEASG00005031211,CRYAB,ENSEASG00005028729,ENSEASG00005013355,ENSEASG00005014661,PTGES3,FANK1,CDKN1C,ENSEASG00005014622,ENSEASG00005037227,ENSEASG00005007764,SEM1,HSP90AA1,FKBP8,…
cytoplasmic translation	GO:0002181	3.06858e-06	5.51306	13	RPL19,RPS23,EIF3D,ENSEASG00005018290,RPL10A,RPL36A,RPL24,RPL13A,RPLP2,RPS6,RPL6,ENSEASG00005036468,RPS28
sperm axoneme assembly	GO:0007288	3.07471e-06	5.5122	10	CFAP157,DRC7,CFAP44,CFAP43,ARMC2,MNS1,CFAP69,IQCG,TTLL1,SPEF2
protein-containing complex organization	GO:0043933	3.18796e-06	5.49649	89	TPPP3,CCDC40,DNAI1,CCDC39,KIF19,RSPH9,AQP4,ZMYND10,DAW1,DNAAF11,PLTP,DNAH5,HLA-DMB,CD74,CBY1,TK1,AQP5,DNAH7,THRA,DSTN,SLAIN2,DPY30,STMN1,ODAD4,CRYAB,ENSEASG00005028729,ENSEASG00005013355,PTGES3,LGALS3,ABITRAM,SEM1,DRC1,HSP90AA1,HSPA8,HSP90AB1,GTF2A2,NDUFB2,ENSEASG00005035972,PPID,DNAI4,RUVBL2,BRCC3,BANF1,GPX1,ENSEASG00005004340,VAMP8,SKP1,CCT2,ARPC3,NDUFA5,EIF3D,ENSEASG00005036575,RPL23,SCO2,CHMP…
plasma membrane bounded cell projection organization	GO:0120036	3.77722e-06	5.42283	71	RSPH1,SPACA9,RSPH4A,FOXJ1,UBXN10,NKX2-1,CCDC40,ENSEASG00005007063,HOATZ,CFAP157,DRC7,PIERCE1,DNAI1,CCDC39,KIF19,SPAG17,RSPH9,CFAP44,IFT57,ZMYND10,CFAP43,DAW1,DNAAF11,CFAP298,DNAH5,JHY,NME5,IFT43,ARMC2,ERICH3,MNS1,CBY1,ENSEASG00005016381,DNAH7,ATP6V1D,DYNC2I2,STMN1,ODAD4,CFAP69,CEP126,IFT46,IQCG,ENSEASG00005014900,CCDC113,ABITRAM,FAM161A,ENSEASG00005007764,DRC1,TTLL1,IFT122,ENSEASG00005001212,CFAP…
cell projection organization	GO:0030030	5.33537e-06	5.27284	71	RSPH1,SPACA9,RSPH4A,FOXJ1,UBXN10,NKX2-1,CCDC40,ENSEASG00005007063,HOATZ,CFAP157,DRC7,PIERCE1,DNAI1,CCDC39,KIF19,SPAG17,RSPH9,CFAP44,IFT57,ZMYND10,CFAP43,DAW1,DNAAF11,CFAP298,DNAH5,JHY,NME5,IFT43,ARMC2,ERICH3,MNS1,CBY1,ENSEASG00005016381,DNAH7,ATP6V1D,DYNC2I2,STMN1,ODAD4,CFAP69,CEP126,IFT46,IQCG,ENSEASG00005014900,CCDC113,ABITRAM,FAM161A,ENSEASG00005007764,DRC1,TTLL1,IFT122,ENSEASG00005001212,CFAP…
cellular component organization	GO:0016043	5.57944e-06	5.25341	201	TPPP3,RSPH1,SPACA9,RSPH4A,FOXJ1,UBXN10,NKX2-1,CCDC40,ENSEASG00005007063,SPAG5,HOATZ,CFAP157,SPATA18,DRC7,PIERCE1,DNAI1,CCDC39,KIF19,SPAG17,RSPH9,CFAP44,AQP4,IFT57,ZMYND10,CFAP43,DAW1,UCP2,DNAAF11,CFAP298,DNAI3,PLTP,DNAH5,JHY,NME5,IFT43,EFHC1,ARMC2,MYLK3,ERICH3,MNS1,HLA-DMB,CD74,ANXA1,NUDC,CBY1,ENSEASG00005032677,PFDN5,ENSEASG00005016381,CCDC170,TK1,AQP5,DNAH7,THRA,ANXA2,ENSEASG00005028709,DSTN,AT…
left/right pattern formation	GO:0060972	9.124e-06	5.03981	18	CFAP45,FOXJ1,CCDC40,PIERCE1,DNAI1,CCDC39,IFT57,DAW1,DNAAF11,ENKUR,DNAH5,DNAH11,MNS1,DPCD,ODAD4,DRC1,RFX3,CC2D2A
spermatid development	GO:0007286	1.09147e-05	4.96199	22	RSPH1,ROPN1L,ENSEASG00005007063,CFAP157,DRC7,SPAG17,CFAP44,CFAP43,NME5,ARMC2,MNS1,CFAP69,ENSEASG00005013355,IQCG,PACRG,TTLL1,HMGB2,CFAP54,SPEF2,FXR1,VDAC3,ENSEASG00005012260
biosynthetic process	GO:0009058	1.18393e-05	4.92667	245	FOXJ1,NKX2-1,SOX2,DUOXA1,PIERCE1,AK1,NME9,DUOX1,ZMYND10,PLTP,SPAG8,NME5,POMC,ENSEASG00005028821,CD74,HSPH1,ANXA1,BASP1,CBY1,PFDN5,TK1,ENSEASG00005001081,ENSEASG00005024412,THRA,ANXA2,CUEDC2,PKIG,ENSEASG00005035435,DPY30,ENSEASG00005031211,CRYAB,ENSEASG00005028729,ENSEASG00005013355,ENSEASG00005014661,PTGES3,FANK1,CDKN1C,ENSEASG00005014622,ENSEASG00005037227,ENSEASG00005007764,SEM1,HSP90AA1,FKBP8,…
organic substance biosynthetic process	GO:1901576	1.49386e-05	4.82569	243	FOXJ1,NKX2-1,SOX2,PIERCE1,AK1,NME9,ZMYND10,PLTP,SPAG8,NME5,POMC,ENSEASG00005028821,CD74,HSPH1,ANXA1,BASP1,CBY1,PFDN5,TK1,ENSEASG00005001081,ENSEASG00005024412,THRA,ANXA2,CUEDC2,PKIG,ENSEASG00005035435,DPY30,ENSEASG00005031211,CRYAB,ENSEASG00005028729,ENSEASG00005013355,ENSEASG00005014661,PTGES3,FANK1,CDKN1C,ENSEASG00005014622,ENSEASG00005037227,ENSEASG00005007764,SEM1,HSP90AA1,FKBP8,HSPA8,HSP90AB…
spermatid differentiation	GO:0048515	1.60554e-05	4.79438	22	RSPH1,ROPN1L,ENSEASG00005007063,CFAP157,DRC7,SPAG17,CFAP44,CFAP43,NME5,ARMC2,MNS1,CFAP69,ENSEASG00005013355,IQCG,PACRG,TTLL1,HMGB2,CFAP54,SPEF2,FXR1,VDAC3,ENSEASG00005012260
protein-containing complex assembly	GO:0065003	2.54233e-05	4.59477	68	TPPP3,CCDC40,DNAI1,CCDC39,RSPH9,AQP4,ZMYND10,DAW1,DNAAF11,DNAH5,HLA-DMB,CD74,CBY1,TK1,AQP5,DNAH7,THRA,SLAIN2,STMN1,ODAD4,CRYAB,ENSEASG00005028729,ENSEASG00005013355,PTGES3,LGALS3,ABITRAM,SEM1,DRC1,HSP90AA1,HSPA8,HSP90AB1,GTF2A2,NDUFB2,ENSEASG00005035972,PPID,DNAI4,BRCC3,CCT2,ARPC3,NDUFA5,EIF3D,SCO2,CHMP2A,NDUFB10,CAPZB,FXR1,SNRPF,RPL24,RPL13A,HSPA4,PTK2B,BIRC2,ENSEASG00005036468,ENSEASG0000501424…
determination of left/right symmetry	GO:0007368	2.60257e-05	4.5846	17	CFAP45,FOXJ1,CCDC40,PIERCE1,DNAI1,CCDC39,IFT57,DAW1,DNAAF11,ENKUR,DNAH5,DNAH11,DPCD,ODAD4,DRC1,RFX3,CC2D2A
ribonucleoprotein complex biogenesis	GO:0022613	3.26169e-05	4.48656	30	PTGES3,HSP90AA1,HSP90AB1,RPL27,RPS23,EIF3D,FBL,ENSEASG00005032986,ENSEASG00005007625,RPS11,RPS9,RPS7,SNRPF,ENSEASG00005005174,RPL26,RPL24,RPL13A,RPS6,ENSEASG00005009897,RPS12,RPS16,ENSEASG00005036468,ENSEASG00005036377,PSIP1,RPS5,SNRPD3,RPS28,RAN,ENSEASG00005035844,ENSEASG00005026260
determination of bilateral symmetry	GO:0009855	6.96192e-05	4.15727	17	CFAP45,FOXJ1,CCDC40,PIERCE1,DNAI1,CCDC39,IFT57,DAW1,DNAAF11,ENKUR,DNAH5,DNAH11,DPCD,ODAD4,DRC1,RFX3,CC2D2A
specification of symmetry	GO:0009799	6.96192e-05	4.15727	17	CFAP45,FOXJ1,CCDC40,PIERCE1,DNAI1,CCDC39,IFT57,DAW1,DNAAF11,ENKUR,DNAH5,DNAH11,DPCD,ODAD4,DRC1,RFX3,CC2D2A
mucociliary clearance	GO:0120197	8.55692e-05	4.06768	5	CFAP43,DNAH9,ODAD4,TTLL1,CFAP54
cellular metabolic process	GO:0044237	0.000134955	3.86981	301	STK33,AK7,FOXJ1,ROPN1L,NKX2-1,ENSEASG00005007063,SOX2,DUOXA1,SPATA18,PIERCE1,AK1,ENSEASG00005005998,NME9,DUOX1,ZMYND10,UCP2,CDKL4,PLTP,SPAG8,GSTO1,NME5,POMC,ENSEASG00005028821,ENSEASG00005005942,MYLK3,CD74,HSPH1,NEK10,LYPLA2,ANXA1,BASP1,CBY1,ENSEASG00005009319,PFDN5,TK1,ENSEASG00005001081,ENSEASG00005024412,THRA,ANXA2,CUEDC2,RPA3,PKIG,ENSEASG00005035435,DPY30,ENSEASG00005001815,ENSEASG00005031211…
spermatogenesis	GO:0007283	0.0015807	2.80115	30	RSPH1,ROPN1L,ENSEASG00005007063,HOATZ,CFAP157,DRC7,SPAG17,CFAP44,CFAP43,NME5,ARMC2,MNS1,DPCD,CFAP69,ENSEASG00005013355,IQCG,PACRG,ENSEASG00005007764,DNAJA1,TTLL1,HMGB2,CFAP54,LZTFL1,PAIP2,SPEF2,FXR1,CCDC34,VDAC3,ENSEASG00005012260,MEA1
chaperone-mediated protein folding	GO:0061077	0.00345611	2.46141	10	CD74,HSPH1,PTGES3,PPID,CCT2,PDCD5,CCT7,CCT3,CCT6A,CCT5
ribosome biogenesis	GO:0042254	0.00380635	2.41949	21	RPL27,RPS23,FBL,ENSEASG00005032986,ENSEASG00005007625,RPS11,RPS9,RPS7,ENSEASG00005005174,RPL26,RPL24,RPS6,ENSEASG00005009897,RPS12,RPS16,ENSEASG00005036468,ENSEASG00005036377,RPS5,RPS28,RAN,ENSEASG00005035844
male gamete generation	GO:0048232	0.00382535	2.41733	30	RSPH1,ROPN1L,ENSEASG00005007063,HOATZ,CFAP157,DRC7,SPAG17,CFAP44,CFAP43,NME5,ARMC2,MNS1,DPCD,CFAP69,ENSEASG00005013355,IQCG,PACRG,ENSEASG00005007764,DNAJA1,TTLL1,HMGB2,CFAP54,LZTFL1,PAIP2,SPEF2,FXR1,CCDC34,VDAC3,ENSEASG00005012260,MEA1
protein localization to cilium	GO:0061512	0.00595822	2.22488	11	ENSEASG00005007063,CCDC39,ZMYND10,DNAAF11,DNAH11,ATP6V1D,ODAD4,IFT122,LZTFL1,BBS9,CC2D2A
outer dynein arm assembly	GO:0036158	0.0069646	2.1571	6	DNAI1,ZMYND10,DAW1,DNAAF11,DNAH5,ODAD4
nitrogen compound metabolic process	GO:0006807	0.00907009	2.04239	287	STK33,AK7,FOXJ1,ROPN1L,NKX2-1,ENSEASG00005007063,SOX2,DUOXA1,SPATA18,AK1,NME9,ZMYND10,UCP2,CDKL4,SPAG8,NME5,POMC,ENSEASG00005028821,ENSEASG00005005942,MYLK3,CD74,HSPH1,NEK10,BASP1,CBY1,ENSEASG00005009319,PFDN5,TK1,ENSEASG00005001081,ENSEASG00005024412,THRA,ANXA2,RPA3,PKIG,ENSEASG00005035435,DPY30,ENSEASG00005001815,ENSEASG00005031211,CRYAB,ENSEASG00005028729,ENSEASG00005014661,PTGES3,FANK1,CDKN1C…
positive regulation of establishment of protein localization to telomere	GO:1904851	0.0095988	2.01778	5	CCT2,CCT7,CCT3,CCT6A,CCT5
protein localization to organelle	GO:0033365	0.0109064	1.96232	45	ENSEASG00005007063,SPAG5,CCDC39,ZMYND10,DNAAF11,DNAH11,ATP6V1D,PKIG,ODAD4,HSP90AA1,FKBP8,HSPA8,DNAJA1,IFT122,LZTFL1,RUVBL2,ING1,SKP1,CCT2,ARL2BP,TRIM37,PDCD5,CCT7,BTF3,CCT3,RALA,HSPA4,LAMTOR5,ENSEASG00005036468,BBS9,EZR,CC2D2A,RAN,FIS1,CCT6A,TOMM22,TSG101,PHB2,IK,WBP2,TOMM20,SSB,PEX7,VCP,CCT5
establishment of protein localization to chromosome	GO:0070199	0.0109344	1.9612	7	RUVBL2,CCT2,CCT7,CCT3,CCT6A,WBP2,CCT5
ribosomal small subunit biogenesis	GO:0042274	0.0119088	1.92413	11	RPS23,FBL,ENSEASG00005032986,RPS11,RPS9,RPS7,RPS6,RPS12,RPS16,RPS5,RPS28
establishment of left/right asymmetry	GO:0061966	0.0120696	1.91831	4	CFAP45,PIERCE1,CCDC39,ENKUR
germ cell development	GO:0007281	0.0142416	1.84644	23	RSPH1,ROPN1L,ENSEASG00005007063,CFAP157,DRC7,SPAG17,CFAP44,CFAP43,NME5,ARMC2,MNS1,CFAP69,ENSEASG00005013355,IQCG,PACRG,TTLL1,HMGB2,CFAP54,SPEF2,FXR1,CNTRL,VDAC3,ENSEASG00005012260
viral process	GO:0016032	0.0148203	1.82914	22	CD74,LY6E,HSP90AB1,DYNLT1,PPID,BANF1,VAMP8,SNX3,CNOT7,EIF3D,GAS6,EEF1A1,CHMP2A,CHMP5,PCBP1,SNW1,STAT1,CHMP3,NUCKS1,TSG101,SSB,VCP
regulation of establishment of protein localization to telomere	GO:0070203	0.018649	1.72935	5	CCT2,CCT7,CCT3,CCT6A,CCT5
regulation of establishment of protein localization to chromosome	GO:0070202	0.018649	1.72935	5	CCT2,CCT7,CCT3,CCT6A,CCT5
positive regulation of protein localization to chromosome, telomeric region	GO:1904816	0.0332135	1.47869	5	CCT2,CCT7,CCT3,CCT6A,CCT5
inner dynein arm assembly	GO:0036159	0.0332135	1.47869	5	CCDC40,CCDC39,ZMYND10,DNAAF11,DNAH7
positive regulation of intrinsic apoptotic signaling pathway by p53 class mediator	GO:1902255	0.0352114	1.45332	4	UBB,RPS7,RPL26,ENSEASG00005036468
regulation of cilium movement	GO:0003352	0.0373738	1.42743	7	CFAP45,CCDC40,CCDC39,CFAP43,CFAP298,DNAH11,CFAP69
nucleoside triphosphate biosynthetic process	GO:0009142	0.0496268	1.30428	9	AK1,NME9,NME5,NME2,ATP5PD,ENSEASG00005033090,ENSEASG00005024218,ENSEASG00005023231,VCP

## Sheet: Ciliated cell - Uterus
term_name	term_id	adjusted_p_value	negative_log10_of_adjusted_p_value	counts	gene
microtubule-based process	GO:0007017	2.90279e-36	35.5372	98	TPPP3,DYNLRB2,RSPH1,DNAH9,KIF19,CFAP45,DNAH12,FOXJ1,CFAP298,ENSEASG00005016381,EFHC1,SPAG17,CFAP157,RSPH4A,MNS1,IFT122,CFAP43,SPEF2,SPACA9,ODAD4,ENSEASG00005015320,CCDC39,DNAH6,CFAP44,HOATZ,IQCG,DNAH7,PLTP,DRC1,DRC7,CEP126,CFAP52,DNAH5,CCDC40,ENSEASG00005018505,RSPH9,ENSEASG00005011537,ENSEASG00005032184,ROPN1L,DNAAF11,DNAH2,ODAD3,DNAI1,TTC29,ZMYND10,CCDC65,STMN1,CROCC,DNAH3,CFAP54,DNAH11,ENSEASG…
cilium organization	GO:0044782	1.83323e-32	31.7368	65	RSPH1,KIF19,FOXJ1,CFAP298,ENSEASG00005016381,SPAG17,CFAP157,RSPH4A,MNS1,IFT122,CFAP43,SPEF2,SPACA9,ODAD4,CCDC39,CFAP44,HOATZ,UBXN10,IQCG,IFT57,ERICH3,DNAH7,DRC1,DRC7,CEP126,DNAH5,CCDC40,RSPH9,DNAAF11,DNAH2,ODAD3,DNAI1,TTC29,ZMYND10,CCDC65,CROCC,CFAP54,NME5,IFT46,BBS1,ENSEASG00005001212,CCDC113,DYNC2I2,CFAP69,WDR90,CBY1,CEP131,CFAP70,ENSEASG00005001218,TCTN1,CC2D2A,ATP6V1D,TCTN2,ENSEASG00005014900…
microtubule-based movement	GO:0007018	5.13459e-32	31.2895	63	DYNLRB2,DNAH9,KIF19,CFAP45,DNAH12,CFAP298,SPAG17,CFAP157,RSPH4A,MNS1,IFT122,CFAP43,SPEF2,ODAD4,ENSEASG00005015320,CCDC39,DNAH6,CFAP44,HOATZ,IQCG,DNAH7,PLTP,DRC7,CFAP52,DNAH5,CCDC40,ENSEASG00005018505,RSPH9,ROPN1L,DNAAF11,DNAH2,ODAD3,DNAI1,TTC29,ZMYND10,CCDC65,DNAH3,CFAP54,DNAH11,HSBP1,NME5,IFT46,DNAH10,BBS1,ENSEASG00005001212,DNAJA1,DPCD,DYNC2I2,CFAP69,CEP131,LZTFL1,CFAP70,ENSEASG00005001218,UBB,…
cilium assembly	GO:0060271	1.2301e-29	28.9101	60	RSPH1,FOXJ1,CFAP298,ENSEASG00005016381,SPAG17,CFAP157,RSPH4A,MNS1,IFT122,CFAP43,SPEF2,SPACA9,ODAD4,CCDC39,CFAP44,HOATZ,UBXN10,IQCG,IFT57,ERICH3,DNAH7,DRC1,DRC7,CEP126,DNAH5,CCDC40,RSPH9,DNAAF11,DNAH2,ODAD3,DNAI1,ZMYND10,CCDC65,CROCC,CFAP54,NME5,BBS1,CCDC113,DYNC2I2,CFAP69,WDR90,CBY1,CEP131,CFAP70,TCTN1,CC2D2A,ATP6V1D,TCTN2,ENSEASG00005014900,DNAAF4,DNAI4,CFAP46,GSN,VDAC3,IFT74,BBS9,IFT172,ARMC9,C…
cilium movement	GO:0003341	3.41107e-29	28.4671	45	DNAH9,CFAP45,CFAP298,SPAG17,CFAP157,RSPH4A,MNS1,CFAP43,SPEF2,ODAD4,ENSEASG00005015320,CCDC39,CFAP44,HOATZ,IQCG,DNAH7,PLTP,DRC7,CFAP52,DNAH5,CCDC40,ENSEASG00005018505,RSPH9,ROPN1L,DNAAF11,ODAD3,DNAI1,TTC29,ZMYND10,CCDC65,CFAP54,DNAH11,NME5,BBS1,DNAJA1,DPCD,CFAP69,CEP131,LZTFL1,CFAP70,DEFB1,DNAAF4,DNAI4,CFAP46,VDAC3
axoneme assembly	GO:0035082	3.54765e-28	27.4501	33	RSPH1,FOXJ1,ENSEASG00005016381,SPAG17,CFAP157,RSPH4A,MNS1,CFAP43,SPEF2,SPACA9,ODAD4,CCDC39,CFAP44,HOATZ,IQCG,DNAH7,DRC1,DRC7,DNAH5,CCDC40,RSPH9,DNAAF11,DNAH2,ODAD3,DNAI1,ZMYND10,CCDC65,CFAP69,CEP131,CC2D2A,DNAAF4,DNAI4,CFAP46
microtubule bundle formation	GO:0001578	1.09603e-26	25.9602	35	TPPP3,RSPH1,FOXJ1,ENSEASG00005016381,SPAG17,CFAP157,RSPH4A,MNS1,CFAP43,SPEF2,SPACA9,ODAD4,CCDC39,CFAP44,HOATZ,IQCG,DNAH7,DRC1,DRC7,DNAH5,CCDC40,RSPH9,DNAAF11,DNAH2,ODAD3,DNAI1,ZMYND10,CCDC65,CFAP69,CEP131,CC2D2A,DNAAF4,DNAI4,CFAP46,CCDC66
plasma membrane bounded cell projection assembly	GO:0120031	6.2544e-23	22.2038	63	RSPH1,FOXJ1,CFAP298,ENSEASG00005016381,SPAG17,CFAP157,RSPH4A,MNS1,IFT122,CFAP43,SPEF2,SPACA9,ODAD4,CCDC39,CFAP44,HOATZ,UBXN10,IQCG,IFT57,ERICH3,DNAH7,DRC1,DRC7,CEP126,DNAH5,CCDC40,RSPH9,DNAAF11,DNAH2,ODAD3,DNAI1,ZMYND10,CCDC65,CROCC,CFAP54,NME5,BBS1,CCDC113,DYNC2I2,CFAP69,WDR90,CBY1,CEP131,CFAP70,TCTN1,CC2D2A,ATP6V1D,TCTN2,ENSEASG00005014900,DNAAF4,DNAI4,CFAP46,GSN,VDAC3,IFT74,BBS9,INPPL1,IFT172,…
cell projection assembly	GO:0030031	9.5582e-23	22.0196	63	RSPH1,FOXJ1,CFAP298,ENSEASG00005016381,SPAG17,CFAP157,RSPH4A,MNS1,IFT122,CFAP43,SPEF2,SPACA9,ODAD4,CCDC39,CFAP44,HOATZ,UBXN10,IQCG,IFT57,ERICH3,DNAH7,DRC1,DRC7,CEP126,DNAH5,CCDC40,RSPH9,DNAAF11,DNAH2,ODAD3,DNAI1,ZMYND10,CCDC65,CROCC,CFAP54,NME5,BBS1,CCDC113,DYNC2I2,CFAP69,WDR90,CBY1,CEP131,CFAP70,TCTN1,CC2D2A,ATP6V1D,TCTN2,ENSEASG00005014900,DNAAF4,DNAI4,CFAP46,GSN,VDAC3,IFT74,BBS9,INPPL1,IFT172,…
cilium-dependent cell motility	GO:0060285	4.57441e-21	20.3397	34	CFAP45,CFAP157,RSPH4A,MNS1,CFAP43,SPEF2,ENSEASG00005015320,CCDC39,CFAP44,HOATZ,IQCG,PLTP,DRC1,DRC7,CFAP52,DNAH5,CCDC40,ENSEASG00005018505,ROPN1L,DNAAF11,DNAH2,ODAD3,DNAI1,CFAP54,DNAH11,BBS1,DNAJA1,DPCD,CFAP69,CEP131,LZTFL1,DEFB1,CFAP46,VDAC3
cilium or flagellum-dependent cell motility	GO:0001539	4.57441e-21	20.3397	34	CFAP45,CFAP157,RSPH4A,MNS1,CFAP43,SPEF2,ENSEASG00005015320,CCDC39,CFAP44,HOATZ,IQCG,PLTP,DRC1,DRC7,CFAP52,DNAH5,CCDC40,ENSEASG00005018505,ROPN1L,DNAAF11,DNAH2,ODAD3,DNAI1,CFAP54,DNAH11,BBS1,DNAJA1,DPCD,CFAP69,CEP131,LZTFL1,DEFB1,CFAP46,VDAC3
cilium movement involved in cell motility	GO:0060294	3.34472e-19	18.4756	32	CFAP45,CFAP157,RSPH4A,MNS1,CFAP43,SPEF2,ENSEASG00005015320,CCDC39,CFAP44,HOATZ,IQCG,PLTP,DRC7,CFAP52,DNAH5,CCDC40,ENSEASG00005018505,ROPN1L,DNAAF11,ODAD3,DNAI1,CFAP54,DNAH11,BBS1,DNAJA1,DPCD,CFAP69,CEP131,LZTFL1,DEFB1,CFAP46,VDAC3
microtubule cytoskeleton organization	GO:0000226	2.47642e-18	17.6062	59	TPPP3,RSPH1,KIF19,FOXJ1,ENSEASG00005016381,EFHC1,SPAG17,CFAP157,RSPH4A,MNS1,CFAP43,SPEF2,SPACA9,ODAD4,CCDC39,CFAP44,HOATZ,IQCG,DNAH7,DRC1,DRC7,CEP126,DNAH5,CCDC40,RSPH9,DNAAF11,DNAH2,ODAD3,DNAI1,ZMYND10,CCDC65,STMN1,CROCC,BBS1,CFAP69,CEP131,NUDC,SLAIN2,TUBA1B,TRAF3IP1,CC2D2A,TACC2,DNAAF4,TRIM37,ENSEASG00005015702,DNAI4,CFAP46,IFT172,SPATA7,MAP9,ULK4,CHMP2A,GABARAP,CCDC66,CHMP3,CTNNB1,AKAP9,RAC1,C…
organelle organization	GO:0006996	1.0371e-16	15.9842	152	TPPP3,RSPH1,KIF19,FOXJ1,CFAP298,ANXA1,ENSEASG00005016381,DNAI3,EFHC1,SPAG17,CFAP157,RSPH4A,MNS1,IFT122,CFAP43,SPEF2,SPACA9,ODAD4,CCDC39,CFAP44,HOATZ,UBXN10,IQCG,IFT57,ERICH3,DNAH7,DRC1,DRC7,CEP126,DNAH5,CCDC40,RSPH9,DNAAF11,DNAH2,ODAD3,DNAI1,TTC29,ZMYND10,CCDC65,STMN1,CROCC,CFAP54,SCO2,NME5,IFT46,GDPD2,BBS1,ENSEASG00005001212,CCDC113,DYNC2I2,ANXA2,HSP90AA1,CFAP69,WDR90,CBY1,CEP131,ENSEASG00005028…
organelle assembly	GO:0070925	1.04415e-16	15.9812	71	RSPH1,FOXJ1,CFAP298,ENSEASG00005016381,SPAG17,CFAP157,RSPH4A,MNS1,IFT122,CFAP43,SPEF2,SPACA9,ODAD4,CCDC39,CFAP44,HOATZ,UBXN10,IQCG,IFT57,ERICH3,DNAH7,DRC1,DRC7,CEP126,DNAH5,CCDC40,RSPH9,DNAAF11,DNAH2,ODAD3,DNAI1,ZMYND10,CCDC65,CROCC,CFAP54,NME5,BBS1,CCDC113,DYNC2I2,CFAP69,WDR90,CBY1,CEP131,CFAP70,TCTN1,CC2D2A,ATP6V1D,TCTN2,ENSEASG00005014900,EIF6,DNAAF4,TRIM37,ENSEASG00005015702,DNAI4,CFAP46,GSN,…
epithelial cilium movement involved in extracellular fluid movement	GO:0003351	2.91742e-15	14.535	16	DNAH9,CFAP45,SPAG17,CFAP43,ODAD4,CCDC39,DNAH5,CCDC40,DNAAF11,ODAD3,DNAI1,CFAP54,DNAH11,NME5,DPCD,DNAAF4
sperm motility	GO:0097722	4.21509e-15	14.3752	27	CFAP45,CFAP157,MNS1,CFAP43,SPEF2,CCDC39,CFAP44,HOATZ,IQCG,PLTP,DRC7,CFAP52,DNAH5,CCDC40,ROPN1L,DNAAF11,ODAD3,DNAI1,CFAP54,DNAH11,DNAJA1,DPCD,CFAP69,CEP131,LZTFL1,DEFB1,VDAC3
flagellated sperm motility	GO:0030317	4.21509e-15	14.3752	27	CFAP45,CFAP157,MNS1,CFAP43,SPEF2,CCDC39,CFAP44,HOATZ,IQCG,PLTP,DRC7,CFAP52,DNAH5,CCDC40,ROPN1L,DNAAF11,ODAD3,DNAI1,CFAP54,DNAH11,DNAJA1,DPCD,CFAP69,CEP131,LZTFL1,DEFB1,VDAC3
cellular component biogenesis	GO:0044085	1.61159e-14	13.7927	137	TPPP3,RSPH1,FOXJ1,CFAP298,ENSEASG00005016381,SPAG17,CFAP157,RSPH4A,MNS1,IFT122,CFAP43,SPEF2,SPACA9,ODAD4,CCDC39,CFAP44,HOATZ,UBXN10,IQCG,IFT57,ERICH3,DNAH7,DRC1,DRC7,CEP126,DNAH5,CCDC40,RSPH9,TK1,DNAAF11,DNAH2,ODAD3,DNAI1,ZMYND10,CCDC65,STMN1,CROCC,CFAP54,SCO2,NME5,CRYAB,BBS1,CCDC113,DYNC2I2,ANXA2,HSP90AA1,CFAP69,LGALS3,WDR90,CBY1,CEP131,APPL2,SLAIN2,CFAP70,CD9,PPID,TRAF3IP1,NDUFB2,TCTN1,ENSEASG0…
extracellular transport	GO:0006858	1.7539e-14	13.756	16	DNAH9,CFAP45,SPAG17,CFAP43,ODAD4,CCDC39,DNAH5,CCDC40,DNAAF11,ODAD3,DNAI1,CFAP54,DNAH11,NME5,DPCD,DNAAF4
cellular component assembly	GO:0022607	7.98605e-14	13.0977	128	TPPP3,RSPH1,FOXJ1,CFAP298,ENSEASG00005016381,SPAG17,CFAP157,RSPH4A,MNS1,IFT122,CFAP43,SPEF2,SPACA9,ODAD4,CCDC39,CFAP44,HOATZ,UBXN10,IQCG,IFT57,ERICH3,DNAH7,DRC1,DRC7,CEP126,DNAH5,CCDC40,RSPH9,TK1,DNAAF11,DNAH2,ODAD3,DNAI1,ZMYND10,CCDC65,STMN1,CROCC,CFAP54,SCO2,NME5,CRYAB,BBS1,CCDC113,DYNC2I2,ANXA2,HSP90AA1,CFAP69,LGALS3,WDR90,CBY1,CEP131,APPL2,SLAIN2,CFAP70,CD9,PPID,TRAF3IP1,NDUFB2,TCTN1,ENSEASG0…
plasma membrane bounded cell projection organization	GO:0120036	1.34911e-13	12.87	84	RSPH1,KIF19,FOXJ1,CFAP298,ENSEASG00005016381,SPAG17,CFAP157,RSPH4A,MNS1,IFT122,CFAP43,SPEF2,SPACA9,ODAD4,CCDC39,CFAP44,HOATZ,UBXN10,IQCG,IFT57,ERICH3,DNAH7,DRC1,DRC7,CEP126,DNAH5,CCDC40,RSPH9,EMB,DNAAF11,DNAH2,LTK,ODAD3,DNAI1,TTC29,ZMYND10,CCDC65,STMN1,CROCC,CFAP54,NME5,IFT46,BBS1,ENSEASG00005001212,CCDC113,DYNC2I2,CFAP69,WDR90,CBY1,DDR1,CEP131,CFAP70,ENSEASG00005001218,UBB,TCTN1,CC2D2A,ATP6V1D,T…
microtubule-based transport	GO:0099111	1.83613e-13	12.7361	27	DNAH9,CFAP45,SPAG17,IFT122,CFAP43,ODAD4,CCDC39,DNAH5,CCDC40,DNAAF11,ODAD3,DNAI1,CFAP54,DNAH11,HSBP1,NME5,IFT46,ENSEASG00005001212,DPCD,DYNC2I2,CEP131,ENSEASG00005001218,UBB,DNAAF4,IFT74,AGBL4,ENSEASG00005007764
cell projection organization	GO:0030030	2.19533e-13	12.6585	84	RSPH1,KIF19,FOXJ1,CFAP298,ENSEASG00005016381,SPAG17,CFAP157,RSPH4A,MNS1,IFT122,CFAP43,SPEF2,SPACA9,ODAD4,CCDC39,CFAP44,HOATZ,UBXN10,IQCG,IFT57,ERICH3,DNAH7,DRC1,DRC7,CEP126,DNAH5,CCDC40,RSPH9,EMB,DNAAF11,DNAH2,LTK,ODAD3,DNAI1,TTC29,ZMYND10,CCDC65,STMN1,CROCC,CFAP54,NME5,IFT46,BBS1,ENSEASG00005001212,CCDC113,DYNC2I2,CFAP69,WDR90,CBY1,DDR1,CEP131,CFAP70,ENSEASG00005001218,UBB,TCTN1,CC2D2A,ATP6V1D,T…
cytoskeleton organization	GO:0007010	6.09689e-13	12.2149	79	TPPP3,RSPH1,KIF19,FOXJ1,ANXA1,ENSEASG00005016381,DNAI3,EFHC1,SPAG17,CFAP157,RSPH4A,MNS1,CFAP43,SPEF2,SPACA9,ODAD4,CCDC39,CFAP44,HOATZ,IQCG,DNAH7,DRC1,DRC7,CEP126,DNAH5,CCDC40,RSPH9,DNAAF11,DNAH2,ODAD3,DNAI1,ZMYND10,CCDC65,STMN1,CROCC,GDPD2,BBS1,CFAP69,CEP131,ENSEASG00005028709,NUDC,SLAIN2,TUBA1B,TRAF3IP1,CC2D2A,ENSEASG00005005734,TACC2,DNAAF4,TRIM37,ENSEASG00005015702,DNAI4,CFAP46,GSN,DSP,HSP90B1…
motile cilium assembly	GO:0044458	1.6135e-12	11.7922	19	FOXJ1,SPAG17,CFAP157,MNS1,CFAP43,SPEF2,CCDC39,CFAP44,IQCG,IFT57,DRC7,CCDC40,DNAAF11,ZMYND10,CFAP54,CFAP69,CEP131,CC2D2A,VDAC3
protein folding	GO:0006457	1.90458e-12	11.7202	27	HSPH1,ZMYND10,DNAJA1,PFDN5,HSP90AA1,CCT3,PPID,HSP90AB1,PTGES3,CCT2,HSPA8,HSP90B1,ENSEASG00005028729,CCT7,ENSEASG00005020152,CCT4,TCP1,CCT8,CCT6A,CALR,CLU,ENSEASG00005001458,CCT5,HSPA9,CANX,PPIG,DNAJC1
axonemal dynein complex assembly	GO:0070286	1.28283e-11	10.8918	14	ODAD4,CCDC39,DNAH7,DRC1,DNAH5,CCDC40,DNAAF11,DNAH2,ODAD3,DNAI1,ZMYND10,CCDC65,DNAAF4,DNAI4
cellular component organization or biogenesis	GO:0071840	2.11392e-11	10.6749	213	TPPP3,RSPH1,KIF19,FOXJ1,CFAP298,ANXA1,ENSEASG00005016381,DNAI3,EFHC1,SPAG17,CFAP157,RSPH4A,MNS1,IFT122,CFAP43,SPEF2,SPACA9,ODAD4,CCDC39,CFAP44,HOATZ,UBXN10,IQCG,IFT57,ERICH3,DNAH7,PLTP,DRC1,DRC7,CEP126,DNAH5,CCDC40,RSPH9,TK1,EMB,DNAAF11,DNAH2,LTK,ODAD3,DNAI1,TTC29,ZMYND10,WDR54,CCDC65,STMN1,CROCC,CFAP54,SCO2,SOX17,NME5,IFT46,GDPD2,CRYAB,BBS1,ENSEASG00005001212,CCDC113,DYNC2I2,ANXA2,SLC44A4,PFDN5,…
cellular component organization	GO:0016043	1.83154e-10	9.73718	205	TPPP3,RSPH1,KIF19,FOXJ1,CFAP298,ANXA1,ENSEASG00005016381,DNAI3,EFHC1,SPAG17,CFAP157,RSPH4A,MNS1,IFT122,CFAP43,SPEF2,SPACA9,ODAD4,CCDC39,CFAP44,HOATZ,UBXN10,IQCG,IFT57,ERICH3,DNAH7,PLTP,DRC1,DRC7,CEP126,DNAH5,CCDC40,RSPH9,TK1,EMB,DNAAF11,DNAH2,LTK,ODAD3,DNAI1,TTC29,ZMYND10,WDR54,CCDC65,STMN1,CROCC,CFAP54,SCO2,SOX17,NME5,IFT46,GDPD2,CRYAB,BBS1,ENSEASG00005001212,CCDC113,DYNC2I2,ANXA2,SLC44A4,PFDN5,…
positive regulation of establishment of protein localization to telomere	GO:1904851	1.65219e-08	7.78194	8	CCT3,CCT2,CCT7,CCT4,TCP1,CCT8,CCT6A,CCT5
protein localization to cilium	GO:0061512	3.18187e-08	7.49732	16	IFT122,ODAD4,CCDC39,DNAAF11,ZMYND10,CROCC,DNAH11,BBS1,LZTFL1,TCTN1,CC2D2A,ATP6V1D,TCTN2,BBS9,SPATA7,CCDC66
regulation of protein localization to chromosome, telomeric region	GO:1904814	3.82737e-08	7.4171	9	CCT3,CCT2,CCT7,CCT4,TCP1,CCT8,CCT6A,CCT5,MACROH2A1
left/right pattern formation	GO:0060972	4.78308e-08	7.32029	20	CFAP45,FOXJ1,MNS1,ODAD4,CCDC39,IFT57,DRC1,CFAP52,DNAH5,CCDC40,DNAAF11,ODAD3,DNAI1,DNAH11,SOX17,DPCD,CC2D2A,DNAAF4,IFT74,IFT172
specification of symmetry	GO:0009799	5.83222e-08	7.23417	20	CFAP45,FOXJ1,ODAD4,CCDC39,IFT57,DRC1,CFAP52,DNAH5,CCDC40,DNAAF11,ODAD3,DNAI1,DNAH11,SOX17,DPCD,CC2D2A,DNAAF4,IFT74,IFT172,CTNNB1
determination of bilateral symmetry	GO:0009855	5.83222e-08	7.23417	20	CFAP45,FOXJ1,ODAD4,CCDC39,IFT57,DRC1,CFAP52,DNAH5,CCDC40,DNAAF11,ODAD3,DNAI1,DNAH11,SOX17,DPCD,CC2D2A,DNAAF4,IFT74,IFT172,CTNNB1
regulation of establishment of protein localization to telomere	GO:0070203	8.02737e-08	7.09543	8	CCT3,CCT2,CCT7,CCT4,TCP1,CCT8,CCT6A,CCT5
regulation of establishment of protein localization to chromosome	GO:0070202	8.02737e-08	7.09543	8	CCT3,CCT2,CCT7,CCT4,TCP1,CCT8,CCT6A,CCT5
determination of left/right symmetry	GO:0007368	1.45954e-07	6.83578	19	CFAP45,FOXJ1,ODAD4,CCDC39,IFT57,DRC1,CFAP52,DNAH5,CCDC40,DNAAF11,ODAD3,DNAI1,DNAH11,SOX17,DPCD,CC2D2A,DNAAF4,IFT74,IFT172
protein-containing complex organization	GO:0043933	1.66319e-07	6.77906	88	TPPP3,KIF19,ODAD4,CCDC39,DNAH7,PLTP,DRC1,DNAH5,CCDC40,RSPH9,TK1,DNAAF11,DNAH2,ODAD3,DNAI1,ZMYND10,CCDC65,STMN1,SCO2,CRYAB,HSP90AA1,ENSEASG00005030462,LGALS3,CBY1,APPL2,SLAIN2,PPID,TRAF3IP1,NDUFB2,DPY30,ENSEASG00005013355,HSP90AB1,RUVBL2,ENSEASG00005036575,DNAAF4,SKP1,SEM1,TRIM37,PTGES3,ENSEASG00005015702,DNAI4,CCT2,HSPA8,HSF1,GSN,BANF1,ENSEASG00005028729,TP53BP1,ENSEASG00005025517,CDK9,PSIP1,DSTN…
positive regulation of protein localization to chromosome, telomeric region	GO:1904816	2.86017e-07	6.54361	8	CCT3,CCT2,CCT7,CCT4,TCP1,CCT8,CCT6A,CCT5
epithelial cilium movement involved in determination of left/right asymmetry	GO:0060287	4.60776e-07	6.33651	7	CFAP45,ODAD4,CCDC39,CCDC40,DNAAF11,ODAD3,DNAH11
cerebrospinal fluid circulation	GO:0090660	8.33807e-07	6.07893	8	DNAH9,CFAP45,CFAP43,ODAD4,CCDC39,DNAAF11,ODAD3,CFAP54
establishment of protein localization to chromosome	GO:0070199	8.69352e-07	6.0608	10	CCT3,RUVBL2,CCT2,CCT7,CCT4,TCP1,CCT8,CCT6A,CCT5,MACROH2A1
chaperone-mediated protein folding	GO:0061077	1.24964e-06	5.90322	13	HSPH1,CCT3,PPID,PTGES3,CCT2,CCT7,CCT4,TCP1,CCT8,CCT6A,CLU,ENSEASG00005001458,CCT5
protein-containing complex assembly	GO:0065003	1.25129e-06	5.90264	68	TPPP3,ODAD4,CCDC39,DNAH7,DRC1,DNAH5,CCDC40,RSPH9,TK1,DNAAF11,DNAH2,ODAD3,DNAI1,ZMYND10,CCDC65,STMN1,SCO2,CRYAB,HSP90AA1,LGALS3,CBY1,APPL2,SLAIN2,PPID,TRAF3IP1,NDUFB2,ENSEASG00005013355,HSP90AB1,DNAAF4,SEM1,PTGES3,ENSEASG00005015702,DNAI4,CCT2,HSPA8,HSF1,GSN,ENSEASG00005028729,TP53BP1,ENSEASG00005025517,PSIP1,NDUFS5,VCP,NDUFA5,PARK7,ARPC3,HSPA4,FXR1,CALR,NDUFB10,CHMP2A,NDUFA1,PDIA3,CLU,CHMP3,CLTA,…
reproductive process	GO:0022414	2.52445e-06	5.59783	61	TPPP3,RSPH1,SPA17,CFAP45,SPAG17,ADGB,CFAP157,MNS1,CFAP43,SPEF2,CCDC39,CFAP44,HOATZ,IQCG,PLTP,DRC7,CFAP52,DNAH5,CCDC40,ENSEASG00005018505,MYCBPAP,ROPN1L,DNAAF11,ODAD3,DNAI1,CFAP54,DNAH11,SOX17,NME5,PACRG,BBS1,DNAJA1,DPCD,CFAP69,DDR1,CEP131,LZTFL1,HMGB2,CCT3,CD9,CCDC34,DEFB1,KRT8,ENSEASG00005013355,CCT2,VDAC3,OCA2,TEX14,SPINT2,CCT7,ENSEASG00005007764,CCT4,MAGED2,TCP1,FXR1,CCT8,CALR,CCT5,CTNNB1,ALDO…
nucleoside triphosphate biosynthetic process	GO:0009142	3.09872e-06	5.50882	13	NME9,NME5,AK1,ENSEASG00005018798,VCP,ATP5PD,SLC49A3,ENSEASG00005024218,ENSEASG00005008177,NME2,ALDOA,ATP5F1B,ATP5PO
reproduction	GO:0000003	3.18208e-06	5.49729	61	TPPP3,RSPH1,SPA17,CFAP45,SPAG17,ADGB,CFAP157,MNS1,CFAP43,SPEF2,CCDC39,CFAP44,HOATZ,IQCG,PLTP,DRC7,CFAP52,DNAH5,CCDC40,ENSEASG00005018505,MYCBPAP,ROPN1L,DNAAF11,ODAD3,DNAI1,CFAP54,DNAH11,SOX17,NME5,PACRG,BBS1,DNAJA1,DPCD,CFAP69,DDR1,CEP131,LZTFL1,HMGB2,CCT3,CD9,CCDC34,DEFB1,KRT8,ENSEASG00005013355,CCT2,VDAC3,OCA2,TEX14,SPINT2,CCT7,ENSEASG00005007764,CCT4,MAGED2,TCP1,FXR1,CCT8,CALR,CCT5,CTNNB1,ALDO…
protein maturation	GO:0051604	4.19963e-06	5.37679	33	HSPH1,ZMYND10,DNAJA1,ANXA2,PFDN5,HSP90AA1,CCT3,CTSS,PPID,HSP90AB1,PTGES3,CCT2,HSPA8,GSN,HSP90B1,ENSEASG00005028729,ENSEASG00005014661,IFT172,CCT7,ENSEASG00005020152,ATP6AP2,CCT4,TCP1,CCT8,CCT6A,CALR,CLU,ENSEASG00005001458,CCT5,HSPA9,CANX,PPIG,DNAJC1
sperm flagellum assembly	GO:0120316	6.13367e-06	5.21228	11	CFAP157,MNS1,CFAP43,SPEF2,CFAP44,IQCG,DRC7,CFAP54,CFAP69,CEP131,VDAC3
regulation of cilium movement	GO:0003352	6.35521e-06	5.19687	10	CFAP45,CFAP298,CFAP43,CCDC39,CCDC40,CCDC65,DNAH11,BBS1,CFAP69,DEFB1
protein localization to chromosome, telomeric region	GO:0070198	9.80375e-06	5.00861	10	CCT3,CCT2,CCT7,CCT4,TERF2IP,TCP1,CCT8,CCT6A,CCT5,MACROH2A1
peptide metabolic process	GO:0006518	1.02982e-05	4.98724	50	DALRD3,RPS27L,RPS9,ENSEASG00005014661,ENSEASG00005018290,MRPS6,RPS23,ENSEASG00005011935,RPS20,RPLP2,RPL19,RPL27,ENSEASG00005012575,RPL28,ENSEASG00005016318,ATP6AP2,PARK7,RPS11,RPL22,ENSEASG00005007764,RPS19,EEF1A1,RPL13,ENSEASG00005032986,RPS12,FXR1,ENSEASG00005010978,RPL10A,CALR,BZW1,RPL26,RPL4,RPL6,EIF1,CLU,ENSEASG00005029357,EEF1D,DHX9,GPX1,ENSEASG00005038395,RPL36,ENSEASG00005029997,EIF3D,RPL…
purine ribonucleoside triphosphate biosynthetic process	GO:0009206	1.17494e-05	4.92998	12	NME9,NME5,ENSEASG00005018798,VCP,ATP5PD,SLC49A3,ENSEASG00005024218,ENSEASG00005008177,NME2,ALDOA,ATP5F1B,ATP5PO
cellular localization	GO:0051641	1.2021e-05	4.92006	117	DNAH9,FOXJ1,DUOXA1,SPAG17,IFT122,CFAP43,ODAD4,CCDC39,DNAH5,DNAAF11,ZMYND10,CROCC,CFAP54,DNAH11,HSBP1,NME5,IFT46,PACRG,CLBA1,CRYAB,BBS1,ENSEASG00005001212,DNAJA1,DPCD,DYNC2I2,ANXA2,HSP90AA1,LGALS3,CBY1,CEP131,LZTFL1,APPL2,NUDC,CCT3,DYNLT1,ENSEASG00005001218,UBB,PPID,TCTN1,DPY30,AGR2,CC2D2A,ENSEASG00005005734,ATP6V1D,SLC5A3,TCTN2,SEC62,HSP90AB1,RUVBL2,DNAAF4,SKP1,SEM1,TRIM37,CCT2,HSPA8,ANKRD54,GSN,…
translation	GO:0006412	1.31251e-05	4.8819	44	DALRD3,RPS27L,RPS9,ENSEASG00005018290,MRPS6,RPS23,ENSEASG00005011935,RPS20,RPLP2,RPL19,RPL27,ENSEASG00005012575,RPL28,ENSEASG00005016318,RPS11,RPL22,RPS19,EEF1A1,RPL13,ENSEASG00005032986,RPS12,FXR1,ENSEASG00005010978,RPL10A,CALR,BZW1,RPL26,RPL4,RPL6,EIF1,ENSEASG00005029357,EEF1D,DHX9,ENSEASG00005038395,RPL36,ENSEASG00005029997,EIF3D,RPL24,NCL,EIF3F,ENSEASG00005035844,EIF3K,CSDE1,DNAJC1
protein localization to organelle	GO:0033365	1.33137e-05	4.8757	50	IFT122,ODAD4,CCDC39,DNAAF11,ZMYND10,CROCC,DNAH11,BBS1,DNAJA1,HSP90AA1,CEP131,LZTFL1,APPL2,CCT3,TCTN1,CC2D2A,ATP6V1D,TCTN2,SEC62,RUVBL2,SKP1,TRIM37,CCT2,HSPA8,BBS9,CDK9,HIKESHI,SPATA7,CCT7,VCP,RRAGA,PARK7,CCT4,HSPA4,TERF2IP,TCP1,ARL1,CD81,CCT8,CCT6A,RAN,CALR,CCDC66,CLU,TMEM30A,DHX9,BTF3,CCT5,SEC63,MACROH2A1
purine nucleoside triphosphate biosynthetic process	GO:0009145	1.56869e-05	4.80446	12	NME9,NME5,ENSEASG00005018798,VCP,ATP5PD,SLC49A3,ENSEASG00005024218,ENSEASG00005008177,NME2,ALDOA,ATP5F1B,ATP5PO
spermatid development	GO:0007286	1.57803e-05	4.80189	21	RSPH1,SPAG17,CFAP157,MNS1,CFAP43,SPEF2,CFAP44,IQCG,DRC7,ROPN1L,CFAP54,NME5,PACRG,CFAP69,CEP131,HMGB2,DEFB1,ENSEASG00005013355,VDAC3,OCA2,FXR1
inner dynein arm assembly	GO:0036159	1.74613e-05	4.75792	7	CCDC39,DNAH7,CCDC40,DNAAF11,DNAH2,ZMYND10,DNAAF4
establishment of protein localization to telomere	GO:0070200	1.93324e-05	4.71372	8	CCT3,CCT2,CCT7,CCT4,TCP1,CCT8,CCT6A,CCT5
ribonucleoside triphosphate biosynthetic process	GO:0009201	2.07708e-05	4.68255	12	NME9,NME5,ENSEASG00005018798,VCP,ATP5PD,SLC49A3,ENSEASG00005024218,ENSEASG00005008177,NME2,ALDOA,ATP5F1B,ATP5PO
spermatid differentiation	GO:0048515	2.28289e-05	4.64151	21	RSPH1,SPAG17,CFAP157,MNS1,CFAP43,SPEF2,CFAP44,IQCG,DRC7,ROPN1L,CFAP54,NME5,PACRG,CFAP69,CEP131,HMGB2,DEFB1,ENSEASG00005013355,VDAC3,OCA2,FXR1
male gamete generation	GO:0048232	2.28422e-05	4.64126	33	RSPH1,SPAG17,ADGB,CFAP157,MNS1,CFAP43,SPEF2,CFAP44,HOATZ,IQCG,DRC7,MYCBPAP,ROPN1L,ODAD3,CFAP54,SOX17,NME5,PACRG,DNAJA1,DPCD,CFAP69,CEP131,LZTFL1,HMGB2,CCDC34,DEFB1,ENSEASG00005013355,VDAC3,OCA2,TEX14,ENSEASG00005007764,FXR1,GPX4
spermatogenesis	GO:0007283	2.87491e-05	4.54138	32	RSPH1,SPAG17,ADGB,CFAP157,MNS1,CFAP43,SPEF2,CFAP44,HOATZ,IQCG,DRC7,MYCBPAP,ROPN1L,ODAD3,CFAP54,SOX17,NME5,PACRG,DNAJA1,DPCD,CFAP69,CEP131,LZTFL1,HMGB2,CCDC34,DEFB1,ENSEASG00005013355,VDAC3,OCA2,ENSEASG00005007764,FXR1,GPX4
sexual reproduction	GO:0019953	2.89364e-05	4.53855	46	RSPH1,SPA17,SPAG17,ADGB,CFAP157,MNS1,CFAP43,SPEF2,CFAP44,HOATZ,IQCG,DRC7,MYCBPAP,ROPN1L,ODAD3,CFAP54,SOX17,NME5,PACRG,BBS1,DNAJA1,DPCD,CFAP69,CEP131,LZTFL1,HMGB2,CCT3,CD9,CCDC34,DEFB1,ENSEASG00005013355,CCT2,VDAC3,OCA2,TEX14,CCT7,ENSEASG00005007764,CCT4,TCP1,FXR1,CCT8,CALR,CCT5,CTNNB1,ALDOA,GPX4
sperm axoneme assembly	GO:0007288	3.27547e-05	4.48473	9	CFAP157,MNS1,CFAP43,SPEF2,CFAP44,IQCG,DRC7,CFAP69,CEP131
peptide biosynthetic process	GO:0043043	3.58025e-05	4.44609	44	DALRD3,RPS27L,RPS9,ENSEASG00005018290,MRPS6,RPS23,ENSEASG00005011935,RPS20,RPLP2,RPL19,RPL27,ENSEASG00005012575,RPL28,ENSEASG00005016318,RPS11,RPL22,RPS19,EEF1A1,RPL13,ENSEASG00005032986,RPS12,FXR1,ENSEASG00005010978,RPL10A,CALR,BZW1,RPL26,RPL4,RPL6,EIF1,ENSEASG00005029357,EEF1D,DHX9,ENSEASG00005038395,RPL36,ENSEASG00005029997,EIF3D,RPL24,NCL,EIF3F,ENSEASG00005035844,EIF3K,CSDE1,DNAJC1
oxidative phosphorylation	GO:0006119	3.99245e-05	4.39876	15	ENSEASG00005024911,ENSEASG00005032078,ENSEASG00005035424,COX4I1,VCP,COX5B,PARK7,ATP5PD,ENSEASG00005025821,TMEM30A,ATP5F1B,ATP5PO,MACROH2A1,ENSEASG00005026470,ENSEASG00005034960
telomere maintenance via telomere lengthening	GO:0010833	4.01326e-05	4.3965	13	HSP90AA1,CCT3,HSP90AB1,PTGES3,CCT2,CCT7,CCT4,TERF2IP,TCP1,CCT8,CCT6A,CCT5,CTNNB1
regulation of microtubule-based movement	GO:0060632	4.58746e-05	4.33843	10	CFAP45,CFAP298,CFAP43,CCDC39,CCDC40,CCDC65,DNAH11,BBS1,CFAP69,DEFB1
telomere maintenance via telomerase	GO:0007004	4.60644e-05	4.33663	12	HSP90AA1,CCT3,HSP90AB1,PTGES3,CCT2,CCT7,CCT4,TCP1,CCT8,CCT6A,CCT5,CTNNB1
RNA-templated DNA biosynthetic process	GO:0006278	4.60644e-05	4.33663	12	HSP90AA1,CCT3,HSP90AB1,PTGES3,CCT2,CCT7,CCT4,TCP1,CCT8,CCT6A,CCT5,CTNNB1
amide metabolic process	GO:0043603	6.17212e-05	4.20957	56	VNN2,VNN1,ENSEASG00005011096,B3GALT1,ST6GALNAC6,DALRD3,RPS27L,RPS9,ENSEASG00005014661,ENSEASG00005018290,MRPS6,RPS23,ENSEASG00005011935,RPS20,RPLP2,RPL19,TM9SF2,RPL27,ENSEASG00005012575,RPL28,ENSEASG00005016318,ATP6AP2,PARK7,RPS11,RPL22,ENSEASG00005007764,RPS19,EEF1A1,RPL13,ENSEASG00005032986,RPS12,FXR1,ENSEASG00005010978,RPL10A,CALR,BZW1,RPL26,RPL4,RPL6,EIF1,CLU,ENSEASG00005029357,EEF1D,DHX9,GPX…
sperm-egg recognition	GO:0035036	9.03253e-05	4.04419	10	SPA17,CCT3,CD9,CCT2,CCT7,CCT4,TCP1,CCT8,CCT5,ALDOA
regulation of microtubule-based process	GO:0032886	0.000101462	3.9937	21	CFAP45,CFAP298,CFAP43,CCDC39,CCDC40,CCDC65,STMN1,DNAH11,BBS1,CFAP69,CEP131,SLAIN2,DEFB1,TRAF3IP1,TRIM37,MAP9,CHMP2A,CHMP3,AKAP9,RAC1,CLTC
binding of sperm to zona pellucida	GO:0007339	0.000114843	3.93989	9	SPA17,CCT3,CCT2,CCT7,CCT4,TCP1,CCT8,CCT5,ALDOA
positive regulation of telomere maintenance via telomerase	GO:0032212	0.000114843	3.93989	9	CCT3,CCT2,CCT7,CCT4,TCP1,CCT8,CCT6A,CCT5,CTNNB1
protein stabilization	GO:0050821	0.000114982	3.93937	19	SOX17,TSPAN1,CRYAB,HSP90AA1,CCT3,TRIM37,PTGES3,CCT2,CCT7,HYPK,PARK7,CCT4,TCP1,CCT8,CCT6A,CALR,CLU,CCT5,IP6K2
cell-cell recognition	GO:0009988	0.000136018	3.8664	11	SPA17,CCT3,CD9,CCT2,CCT7,CCT4,TCP1,CD81,CCT8,CCT5,ALDOA
telomere organization	GO:0032200	0.000140323	3.85287	17	HSP90AA1,CCT3,ENSEASG00005013355,HSP90AB1,RUVBL2,PTGES3,CCT2,CCT7,CCT4,TERF2IP,TCP1,CCT8,CCT6A,RUVBL1,CCT5,CTNNB1,ACTR8
aerobic respiration	GO:0009060	0.000160837	3.79361	17	ENSEASG00005024911,ENSEASG00005032078,ENSEASG00005035424,COX4I1,VCP,COX5B,PARK7,ATP5PD,ENSEASG00005025821,TMEM30A,SDHB,ATP5F1B,ATP5PO,MACROH2A1,SDHC,ENSEASG00005026470,ENSEASG00005034960
outer dynein arm assembly	GO:0036158	0.000166847	3.77768	7	ODAD4,DNAH5,DNAAF11,ODAD3,DNAI1,ZMYND10,DNAAF4
cytoplasmic translation	GO:0002181	0.000176129	3.75417	11	ENSEASG00005018290,RPS23,RPLP2,RPL19,RPL10A,RPL6,DHX9,RPL36,EIF3D,RPL24,CSDE1
positive regulation of telomere maintenance	GO:0032206	0.000190113	3.72099	12	CCT3,RUVBL2,CCT2,CCT7,CCT4,TCP1,CCT8,CCT6A,RUVBL1,CCT5,CTNNB1,ACTR8
amide biosynthetic process	GO:0043604	0.000223222	3.65126	46	B3GALT1,ST6GALNAC6,DALRD3,RPS27L,RPS9,ENSEASG00005018290,MRPS6,RPS23,ENSEASG00005011935,RPS20,RPLP2,RPL19,RPL27,ENSEASG00005012575,RPL28,ENSEASG00005016318,RPS11,RPL22,RPS19,EEF1A1,RPL13,ENSEASG00005032986,RPS12,FXR1,ENSEASG00005010978,RPL10A,CALR,BZW1,RPL26,RPL4,RPL6,EIF1,ENSEASG00005029357,EEF1D,DHX9,ENSEASG00005038395,RPL36,ENSEASG00005029997,EIF3D,RPL24,NCL,EIF3F,ENSEASG00005035844,EIF3K,CSDE…
organonitrogen compound biosynthetic process	GO:1901566	0.000275178	3.56039	70	NME9,B3GALT1,TK1,ST6GALNAC6,NME5,ENSEASG00005018798,DALRD3,SAT1,ENSEASG00005004910,RPS27L,RPS9,ENSEASG00005018290,MRPS6,RPS23,ENSEASG00005011935,RPS20,RPLP2,RPL19,TM9SF2,RPL27,VCP,ENSEASG00005012575,RPL28,ENSEASG00005016318,PARK7,ATP5PD,RPS11,ALAS1,RPL22,RPN1,RPS19,SLC49A3,SMS,EEF1A1,ENSEASG00005024218,RPL13,ENSEASG00005032986,RPS12,FXR1,ATIC,ENSEASG00005010978,RPL10A,CALR,BZW1,RPL26,RPL4,RPL6,EI…
cellular respiration	GO:0045333	0.000326728	3.48581	19	SCO2,ENSEASG00005024911,ENSEASG00005032078,ENSEASG00005035424,COX4I1,VCP,COX5B,NDUFA5,PARK7,ATP5PD,ENSEASG00005025821,TMEM30A,SDHB,ATP5F1B,ATP5PO,MACROH2A1,SDHC,ENSEASG00005026470,ENSEASG00005034960
positive regulation of telomere maintenance via telomere lengthening	GO:1904358	0.000337573	3.47163	9	CCT3,CCT2,CCT7,CCT4,TCP1,CCT8,CCT6A,CCT5,CTNNB1
telomere maintenance	GO:0000723	0.000537724	3.26944	16	HSP90AA1,CCT3,HSP90AB1,RUVBL2,PTGES3,CCT2,CCT7,CCT4,TERF2IP,TCP1,CCT8,CCT6A,RUVBL1,CCT5,CTNNB1,ACTR8
positive regulation of DNA biosynthetic process	GO:2000573	0.000641443	3.19284	9	CCT3,CCT2,CCT7,CCT4,TCP1,CCT8,CCT6A,CCT5,CTNNB1
regulation of telomere maintenance	GO:0032204	0.00103896	2.9834	13	CCT3,RUVBL2,CCT2,CCT7,CCT4,TERF2IP,TCP1,CCT8,CCT6A,RUVBL1,CCT5,CTNNB1,ACTR8
ATP biosynthetic process	GO:0006754	0.00153063	2.81513	9	ENSEASG00005018798,VCP,ATP5PD,SLC49A3,ENSEASG00005024218,ENSEASG00005008177,ALDOA,ATP5F1B,ATP5PO
positive regulation of chromosome organization	GO:2001252	0.00194562	2.71094	13	CCT3,RUVBL2,CCT2,CCT7,CCT4,TCP1,CCT8,CCT6A,RUVBL1,CCT5,CTNNB1,ACTR8,MACROH2A1
respiratory electron transport chain	GO:0022904	0.00267578	2.57255	12	SCO2,ENSEASG00005024911,ENSEASG00005032078,ENSEASG00005035424,COX4I1,COX5B,NDUFA5,PARK7,ENSEASG00005025821,TMEM30A,ENSEASG00005026470,ENSEASG00005034960
regulation of protein stability	GO:0031647	0.00339159	2.4696	22	SOX17,TSPAN1,CRYAB,HSP90AA1,CCT3,TRIM37,PTGES3,CCT2,HSPA8,GSN,CCT7,HYPK,PARK7,CCT4,TCP1,CD81,CCT8,CCT6A,CALR,CLU,CCT5,IP6K2
regulation of cilium beat frequency	GO:0003356	0.004461	2.35057	6	CFAP45,CFAP43,CCDC39,CCDC40,DNAH11,BBS1
cell motility	GO:0048870	0.00498314	2.3025	64	CFAP45,FOXJ1,ANXA1,DNAI3,EFHC1,CFAP157,RSPH4A,MNS1,CFAP43,SPEF2,ENSEASG00005015320,CCDC39,CFAP44,HOATZ,IQCG,PLTP,DRC1,DRC7,CFAP52,DNAH5,CCDC40,DUOX1,ENSEASG00005018505,ROPN1L,DNAAF11,DNAH2,ODAD3,DNAI1,STMN1,CFAP54,DNAH11,SOX17,BBS1,DNAJA1,DPCD,CFAP69,LGALS3,DDR1,CEP131,LZTFL1,APPL2,HMGB2,CD9,DEFB1,GATA2,ENSEASG00005005734,CLDN4,CFAP46,VDAC3,ENSEASG00005009615,CPNE3,DSTN,SPINT2,ULK4,CD63,CD81,ENSE…
regulation of telomere maintenance via telomerase	GO:0032210	0.005355	2.27124	9	CCT3,CCT2,CCT7,CCT4,TCP1,CCT8,CCT6A,CCT5,CTNNB1
gamete generation	GO:0007276	0.00555221	2.25553	34	RSPH1,SPAG17,ADGB,CFAP157,MNS1,CFAP43,SPEF2,CFAP44,HOATZ,IQCG,DRC7,MYCBPAP,ROPN1L,ODAD3,CFAP54,SOX17,NME5,PACRG,DNAJA1,DPCD,CFAP69,CEP131,LZTFL1,HMGB2,CCDC34,DEFB1,ENSEASG00005013355,VDAC3,OCA2,TEX14,ENSEASG00005007764,FXR1,CTNNB1,GPX4
protein localization to chromosome	GO:0034502	0.0060686	2.21691	13	CCT3,RUVBL2,CCT2,CDK9,CCT7,VCP,CCT4,TERF2IP,TCP1,CCT8,CCT6A,CCT5,MACROH2A1
protein localization	GO:0008104	0.00637072	2.19581	81	FOXJ1,DUOXA1,SPAG17,IFT122,ODAD4,CCDC39,DNAAF11,ZMYND10,CROCC,DNAH11,PACRG,BBS1,DNAJA1,HSP90AA1,LGALS3,CBY1,CEP131,LZTFL1,APPL2,CCT3,DYNLT1,PPID,TCTN1,AGR2,CC2D2A,ENSEASG00005005734,ATP6V1D,SLC5A3,TCTN2,SEC62,HSP90AB1,RUVBL2,SKP1,TRIM37,CCT2,HSPA8,GSN,DSP,MYL12A,BBS9,HSP90B1,ENSEASG00005009615,KIFAP3,SNX5,CDK9,HIKESHI,SPATA7,CCT7,VCP,RRAGA,PARK7,CCT4,PRKAR1A,YWHAQ,HSPA4,TERF2IP,TCP1,ARL1,CD81,CCT…
DNA biosynthetic process	GO:0071897	0.00655135	2.18367	14	TK1,HSP90AA1,CCT3,HSP90AB1,PTGES3,CCT2,CCT7,VCP,CCT4,TCP1,CCT8,CCT6A,CCT5,CTNNB1
chaperone-mediated protein complex assembly	GO:0051131	0.00723224	2.14073	6	HSP90AA1,HSP90AB1,PTGES3,CCT2,HSPA4,CLU
cellular macromolecule localization	GO:0070727	0.00740881	2.13025	81	FOXJ1,DUOXA1,SPAG17,IFT122,ODAD4,CCDC39,DNAAF11,ZMYND10,CROCC,DNAH11,PACRG,BBS1,DNAJA1,HSP90AA1,LGALS3,CBY1,CEP131,LZTFL1,APPL2,CCT3,DYNLT1,PPID,TCTN1,AGR2,CC2D2A,ENSEASG00005005734,ATP6V1D,SLC5A3,TCTN2,SEC62,HSP90AB1,RUVBL2,SKP1,TRIM37,CCT2,HSPA8,GSN,DSP,MYL12A,BBS9,HSP90B1,ENSEASG00005009615,KIFAP3,SNX5,CDK9,HIKESHI,SPATA7,CCT7,VCP,RRAGA,PARK7,CCT4,PRKAR1A,YWHAQ,HSPA4,TERF2IP,TCP1,ARL1,CD81,CCT…
multicellular organismal reproductive process	GO:0048609	0.00760044	2.11916	36	TPPP3,RSPH1,SPAG17,ADGB,CFAP157,MNS1,CFAP43,SPEF2,CFAP44,HOATZ,IQCG,DRC7,ENSEASG00005018505,MYCBPAP,ROPN1L,ODAD3,CFAP54,SOX17,NME5,PACRG,DNAJA1,DPCD,CFAP69,CEP131,LZTFL1,HMGB2,CCDC34,DEFB1,ENSEASG00005013355,VDAC3,OCA2,TEX14,ENSEASG00005007764,FXR1,CTNNB1,GPX4
mucociliary clearance	GO:0120197	0.00879169	2.05593	4	DNAH9,CFAP43,ODAD4,CFAP54
protein localization to ciliary transition zone	GO:1904491	0.00879169	2.05593	4	TCTN1,CC2D2A,TCTN2,SPATA7
ATP synthesis coupled electron transport	GO:0042773	0.00889241	2.05098	10	ENSEASG00005024911,ENSEASG00005032078,ENSEASG00005035424,COX4I1,COX5B,PARK7,ENSEASG00005025821,TMEM30A,ENSEASG00005026470,ENSEASG00005034960
proton motive force-driven ATP synthesis	GO:0015986	0.00924949	2.03388	7	ENSEASG00005018798,ATP5PD,SLC49A3,ENSEASG00005024218,ENSEASG00005008177,ATP5F1B,ATP5PO
multicellular organism reproduction	GO:0032504	0.0101209	1.99478	37	TPPP3,RSPH1,SPAG17,ADGB,CFAP157,MNS1,CFAP43,SPEF2,CFAP44,HOATZ,IQCG,DRC7,ENSEASG00005018505,MYCBPAP,ROPN1L,ODAD3,CFAP54,SOX17,NME5,PACRG,DNAJA1,DPCD,CFAP69,CEP131,LZTFL1,HMGB2,CD9,CCDC34,DEFB1,ENSEASG00005013355,VDAC3,OCA2,TEX14,ENSEASG00005007764,FXR1,CTNNB1,GPX4
aerobic electron transport chain	GO:0019646	0.0103362	1.98564	9	ENSEASG00005032078,ENSEASG00005035424,COX4I1,COX5B,PARK7,ENSEASG00005025821,TMEM30A,ENSEASG00005026470,ENSEASG00005034960
cell recognition	GO:0008037	0.010373	1.9841	12	SPA17,CCT3,CD9,CADM1,CCT2,CCT7,CCT4,TCP1,CD81,CCT8,CCT5,ALDOA
germ cell development	GO:0007281	0.0144135	1.84123	22	RSPH1,SPAG17,CFAP157,MNS1,CFAP43,SPEF2,CFAP44,IQCG,DRC7,ROPN1L,CFAP54,NME5,PACRG,CFAP69,CEP131,HMGB2,DEFB1,ENSEASG00005013355,VDAC3,OCA2,FXR1,CTNNB1
energy derivation by oxidation of organic compounds	GO:0015980	0.0162857	1.78819	20	SCO2,ENSEASG00005024911,PTGES3,ENSEASG00005032078,ENSEASG00005035424,COX4I1,VCP,COX5B,NDUFA5,PARK7,ATP5PD,ENSEASG00005025821,TMEM30A,SDHB,ATP5F1B,ATP5PO,MACROH2A1,SDHC,ENSEASG00005026470,ENSEASG00005034960
intraciliary transport	GO:0042073	0.0171451	1.76586	7	IFT122,IFT46,ENSEASG00005001212,DYNC2I2,CEP131,ENSEASG00005001218,IFT74
regulation of oxidative stress-induced intrinsic apoptotic signaling pathway	GO:1902175	0.0171451	1.76586	7	VNN1,NME5,PARK7,ENSEASG00005007764,GPX1,CTNNB1,NONO
electron transport chain	GO:0022900	0.017757	1.75063	12	SCO2,ENSEASG00005024911,ENSEASG00005032078,ENSEASG00005035424,COX4I1,COX5B,NDUFA5,PARK7,ENSEASG00005025821,TMEM30A,ENSEASG00005026470,ENSEASG00005034960
regulation of telomere maintenance via telomere lengthening	GO:1904356	0.0188455	1.72479	9	CCT3,CCT2,CCT7,CCT4,TCP1,CCT8,CCT6A,CCT5,CTNNB1
transport along microtubule	GO:0010970	0.0373646	1.42754	12	SPAG17,IFT122,HSBP1,IFT46,ENSEASG00005001212,DYNC2I2,CEP131,ENSEASG00005001218,UBB,IFT74,AGBL4,ENSEASG00005007764
establishment of localization in cell	GO:0051649	0.0378548	1.42188	67	DNAH9,SPAG17,IFT122,CFAP43,CCDC39,DNAH5,DNAAF11,CROCC,CFAP54,HSBP1,NME5,IFT46,CLBA1,CRYAB,ENSEASG00005001212,DPCD,DYNC2I2,ANXA2,HSP90AA1,CEP131,APPL2,NUDC,ENSEASG00005001218,UBB,DPY30,ATP6V1D,SEC62,DNAAF4,SEM1,TRIM37,HSPA8,ANKRD54,IFT74,HSP90B1,SNX5,HIKESHI,TEX14,VCP,AGBL4,CD63,ATP6AP2,PARK7,THOC5,ENSEASG00005007764,HSPA4,ARL1,CD81,ENSEASG00005032101,RAN,SNX3,CALR,CHMP2A,MCM3AP,CLU,CHMP3,TMEM30A,…
mitochondrial ATP synthesis coupled electron transport	GO:0042775	0.0461592	1.33574	9	ENSEASG00005032078,ENSEASG00005035424,COX4I1,COX5B,PARK7,ENSEASG00005025821,TMEM30A,ENSEASG00005026470,ENSEASG00005034960

## Sheet: Club cell
term_name	term_id	adjusted_p_value	negative_log10_of_adjusted_p_value	counts	gene
peptide biosynthetic process	GO:0043043	9.57681e-66	65.0188	108	ENSEASG00005001081,ENSEASG00005038489,ENSEASG00005035435,ENSEASG00005019199,ENSEASG00005037227,ENSEASG00005024412,ENSEASG00005005384,ENSEASG00005014316,ENSEASG00005029569,ENSEASG00005032457,ENSEASG00005016318,ENSEASG00005031616,ENSEASG00005033971,ENSEASG00005009887,ENSEASG00005017867,RPL26,ENSEASG00005023013,EIF3H,RPS20,ENSEASG00005038575,ENSEASG00005018290,RPL10A,RPL19,RPL28,RPS9,UBA52,ENSEASG00…
peptide metabolic process	GO:0006518	1.45422e-63	62.8374	113	ENSEASG00005001081,ENSEASG00005038489,ENSEASG00005035435,ENSEASG00005019199,ENSEASG00005037227,ENSEASG00005024412,ENSEASG00005005384,ENSEASG00005014316,ENSEASG00005029569,ENSEASG00005032457,ENSEASG00005016318,ENSEASG00005031616,ENSEASG00005033971,ENSEASG00005009887,ENSEASG00005017867,RPL26,ENSEASG00005023013,EIF3H,GSTA4,RPS20,ENSEASG00005038575,ENSEASG00005018290,RPL10A,RPL19,RPL28,RPS9,UBA52,ENS…
amide biosynthetic process	GO:0043604	1.24003e-60	59.9066	109	ENSEASG00005001081,ENSEASG00005038489,ENSEASG00005035435,ENSEASG00005019199,ENSEASG00005037227,ENSEASG00005024412,ENSEASG00005005384,ENSEASG00005014316,ENSEASG00005029569,ENSEASG00005032457,ENSEASG00005016318,ENSEASG00005031616,ENSEASG00005033971,ENSEASG00005009887,ENSEASG00005017867,RPL26,ENSEASG00005023013,EIF3H,RPS20,ENSEASG00005038575,ENSEASG00005018290,RPL10A,RPL19,RPL28,RPS9,UBA52,ENSEASG00…
amide metabolic process	GO:0043603	9.86552e-55	54.0059	115	ENSEASG00005001081,ENSEASG00005038489,ENSEASG00005035435,ENSEASG00005019199,ENSEASG00005037227,ENSEASG00005024412,ENSEASG00005005384,ENSEASG00005014316,ENSEASG00005029569,ENSEASG00005032457,ENSEASG00005016318,ENSEASG00005031616,ENSEASG00005033971,ENSEASG00005009887,ENSEASG00005017867,RPL26,ENSEASG00005023013,EIF3H,GSTA4,RPS20,ENSEASG00005038575,ENSEASG00005018290,RPL10A,RPL19,RPL28,RPS9,UBA52,ENS…
organonitrogen compound biosynthetic process	GO:1901566	5.32328e-48	47.2738	127	ENSEASG00005001081,FMO3,ENSEASG00005038489,ENSEASG00005035435,ENSEASG00005019199,ENSEASG00005037227,ENSEASG00005024412,ENSEASG00005005384,ENSEASG00005014316,ENSEASG00005029569,ENSEASG00005032457,ENSEASG00005016318,ENSEASG00005031616,ALAS1,ENSEASG00005033971,ENSEASG00005009887,ST6GALNAC4,ENSEASG00005017867,RPL26,ENSEASG00005023013,EIF3H,RPS20,ENSEASG00005038575,ENSEASG00005018290,RPL10A,RPL19,RPL2…
organonitrogen compound metabolic process	GO:1901564	2.21294e-24	23.655	196	FMO2,ENSEASG00005001081,SULT1C4,FMO3,ENSEASG00005038489,ROS1,ENSEASG00005035435,ENSEASG00005019199,ENSEASG00005037227,ENSEASG00005024412,ENSEASG00005005384,ENSEASG00005014316,ENSEASG00005029569,ENSEASG00005032457,ENSEASG00005016318,HES1,ENSEASG00005031616,ALAS1,ENSEASG00005033971,ENSEASG00005009887,ST6GALNAC4,ENSEASG00005017867,RPL26,ENSEASG00005023013,DUSP1,EIF3H,CD44,CD74,GSTA4,RPS20,ENSEASG000…
cellular nitrogen compound metabolic process	GO:0034641	1.28666e-19	18.8905	196	FMO2,ENSEASG00005001081,SULT1C4,NKX2-1,ENSEASG00005038489,ENSEASG00005035435,ENSEASG00005019199,RNASEH2B,ENSEASG00005037227,ENSEASG00005024412,ENSEASG00005005384,ENSEASG00005014316,AHNAK,ENSEASG00005029569,ENSEASG00005032457,ENSEASG00005016318,HES1,ENSEASG00005005942,PDLIM1,ENSEASG00005031616,IRX1,ALAS1,ENSEASG00005033971,ENSEASG00005009887,ENSEASG00005017867,RPL26,RUNX1,ENSEASG00005023013,EIF3H,…
protein metabolic process	GO:0019538	5.93979e-19	18.2262	164	ENSEASG00005001081,ENSEASG00005038489,ROS1,ENSEASG00005035435,ENSEASG00005019199,ENSEASG00005037227,ENSEASG00005024412,ENSEASG00005005384,ENSEASG00005014316,ENSEASG00005029569,ENSEASG00005032457,ENSEASG00005016318,HES1,ENSEASG00005031616,ENSEASG00005033971,ENSEASG00005009887,ST6GALNAC4,ENSEASG00005017867,RPL26,ENSEASG00005023013,DUSP1,EIF3H,CD44,CD74,RPS20,ENSEASG00005038575,ENSEASG00005018290,RP…
cellular nitrogen compound biosynthetic process	GO:0044271	4.30531e-18	17.366	160	ENSEASG00005001081,NKX2-1,ENSEASG00005038489,ENSEASG00005035435,ENSEASG00005019199,ENSEASG00005037227,ENSEASG00005024412,ENSEASG00005005384,ENSEASG00005014316,ENSEASG00005029569,ENSEASG00005032457,ENSEASG00005016318,HES1,PDLIM1,ENSEASG00005031616,IRX1,ALAS1,ENSEASG00005033971,ENSEASG00005009887,ENSEASG00005017867,RPL26,RUNX1,ENSEASG00005023013,EIF3H,CD74,RPS20,ENSEASG00005038575,ENSEASG0000501829…
cellular metabolic process	GO:0044237	1.05113e-16	15.9783	256	FMO2,ENSEASG00005001081,SULT1C4,FMO3,NKX2-1,PON3,ENSEASG00005038489,ROS1,ENSEASG00005035435,ENSEASG00005005998,ENSEASG00005019199,RNASEH2B,ENSEASG00005037227,GSTO1,ENSEASG00005024412,ENSEASG00005005384,ENSEASG00005014316,AHNAK,ENSEASG00005029569,ENSEASG00005032457,ENSEASG00005016318,HES1,ENSEASG00005005942,PDLIM1,ENSEASG00005031616,IRX1,INSIG2,ALAS1,ENSEASG00005033971,ENSEASG00005009887,ST6GALNAC…
organic substance biosynthetic process	GO:1901576	6.19729e-16	15.2078	211	ENSEASG00005001081,FMO3,NKX2-1,ENSEASG00005038489,ROS1,ENSEASG00005035435,ENSEASG00005019199,RNASEH2B,ENSEASG00005037227,ENSEASG00005024412,ENSEASG00005005384,ENSEASG00005014316,AHNAK,ENSEASG00005029569,ENSEASG00005032457,ENSEASG00005016318,HES1,PDLIM1,ENSEASG00005031616,IRX1,INSIG2,ALAS1,ENSEASG00005033971,ENSEASG00005009887,ST6GALNAC4,ENSEASG00005017867,RPL26,RUNX1,CADM1,ENSEASG00005023013,EIF3…
biosynthetic process	GO:0009058	6.97097e-16	15.1567	212	ENSEASG00005001081,FMO3,NKX2-1,ENSEASG00005038489,ROS1,ENSEASG00005035435,ENSEASG00005019199,RNASEH2B,ENSEASG00005037227,ENSEASG00005024412,ENSEASG00005005384,ENSEASG00005014316,AHNAK,ENSEASG00005029569,ENSEASG00005032457,ENSEASG00005016318,HES1,PDLIM1,ENSEASG00005031616,IRX1,INSIG2,ALAS1,ENSEASG00005033971,ENSEASG00005009887,ST6GALNAC4,ENSEASG00005017867,RPL26,RUNX1,CADM1,ENSEASG00005023013,EIF3…
cellular biosynthetic process	GO:0044249	9.20398e-16	15.036	209	ENSEASG00005001081,FMO3,NKX2-1,ENSEASG00005038489,ROS1,ENSEASG00005035435,ENSEASG00005019199,RNASEH2B,ENSEASG00005037227,ENSEASG00005024412,ENSEASG00005005384,ENSEASG00005014316,AHNAK,ENSEASG00005029569,ENSEASG00005032457,ENSEASG00005016318,HES1,PDLIM1,ENSEASG00005031616,IRX1,INSIG2,ALAS1,ENSEASG00005033971,ENSEASG00005009887,ST6GALNAC4,ENSEASG00005017867,RPL26,RUNX1,CADM1,ENSEASG00005023013,EIF3…
gene expression	GO:0010467	4.68189e-15	14.3296	184	ENSEASG00005001081,NKX2-1,ENSEASG00005038489,ROS1,ENSEASG00005035435,ENSEASG00005019199,RNASEH2B,ENSEASG00005037227,ENSEASG00005024412,ENSEASG00005005384,ENSEASG00005014316,AHNAK,ENSEASG00005029569,ENSEASG00005032457,ENSEASG00005016318,HES1,PDLIM1,ENSEASG00005031616,IRX1,ENSEASG00005033971,ENSEASG00005009887,ENSEASG00005017867,RPL26,RUNX1,CADM1,ENSEASG00005023013,EIF3H,CD74,RPS20,ENSEASG000050385…
macromolecule biosynthetic process	GO:0009059	1.52668e-12	11.8163	186	ENSEASG00005001081,NKX2-1,ENSEASG00005038489,ROS1,ENSEASG00005035435,ENSEASG00005019199,RNASEH2B,ENSEASG00005037227,ENSEASG00005024412,ENSEASG00005005384,ENSEASG00005014316,AHNAK,ENSEASG00005029569,ENSEASG00005032457,ENSEASG00005016318,HES1,PDLIM1,ENSEASG00005031616,IRX1,ENSEASG00005033971,ENSEASG00005009887,ST6GALNAC4,ENSEASG00005017867,RPL26,RUNX1,CADM1,ENSEASG00005023013,EIF3H,CD74,RPS20,ENSEA…
metabolic process	GO:0008152	2.22127e-12	11.6534	273	FMO2,ENSEASG00005001081,SULT1C4,FMO3,NKX2-1,PON3,ENSEASG00005038489,ROS1,ENSEASG00005035435,ENSEASG00005005998,ENSEASG00005019199,RNASEH2B,ENSEASG00005037227,GSTO1,ENSEASG00005024412,ENSEASG00005005384,ENSEASG00005014316,AHNAK,ENSEASG00005029569,ENSEASG00005032457,ENSEASG00005016318,HES1,ENSEASG00005005942,PDLIM1,ENSEASG00005031616,IRX1,INSIG2,ALAS1,ENSEASG00005033971,ENSEASG00005009887,ST6GALNAC…
nitrogen compound metabolic process	GO:0006807	1.92351e-11	10.7159	240	FMO2,ENSEASG00005001081,SULT1C4,FMO3,NKX2-1,ENSEASG00005038489,ROS1,ENSEASG00005035435,ENSEASG00005019199,RNASEH2B,ENSEASG00005037227,ENSEASG00005024412,ENSEASG00005005384,ENSEASG00005014316,AHNAK,ENSEASG00005029569,ENSEASG00005032457,ENSEASG00005016318,HES1,ENSEASG00005005942,PDLIM1,ENSEASG00005031616,IRX1,ALAS1,ENSEASG00005033971,ENSEASG00005009887,ST6GALNAC4,ENSEASG00005017867,RPL26,RUNX1,ENSE…
organic substance metabolic process	GO:0071704	1.22865e-10	9.91057	261	FMO2,ENSEASG00005001081,SULT1C4,FMO3,NKX2-1,PON3,ENSEASG00005038489,ROS1,ENSEASG00005035435,ENSEASG00005005998,ENSEASG00005019199,RNASEH2B,ENSEASG00005037227,GSTO1,ENSEASG00005024412,ENSEASG00005005384,ENSEASG00005014316,AHNAK,ENSEASG00005029569,ENSEASG00005032457,ENSEASG00005016318,HES1,ENSEASG00005005942,PDLIM1,ENSEASG00005031616,IRX1,INSIG2,ALAS1,ENSEASG00005033971,ENSEASG00005009887,ST6GALNAC…
cytoplasmic translation	GO:0002181	1.40832e-10	9.8513	15	ENSEASG00005018290,RPL10A,RPL19,RPL36A,RPS23,RPL6,RPS6,RPL24,RPLP2,ENSEASG00005036468,RPL13A,EIF3D,RPS28,RPL36,CSDE1
primary metabolic process	GO:0044238	2.87168e-07	6.54186	238	FMO2,ENSEASG00005001081,SULT1C4,NKX2-1,ENSEASG00005038489,ROS1,ENSEASG00005035435,ENSEASG00005019199,RNASEH2B,ENSEASG00005037227,GSTO1,ENSEASG00005024412,ENSEASG00005005384,ENSEASG00005014316,AHNAK,ENSEASG00005029569,ENSEASG00005032457,ENSEASG00005016318,HES1,ENSEASG00005005942,PDLIM1,ENSEASG00005031616,IRX1,INSIG2,ENSEASG00005033971,ENSEASG00005009887,ST6GALNAC4,ENSEASG00005017867,RPL26,RUNX1,EN…
ribonucleoprotein complex biogenesis	GO:0022613	1.3662e-06	5.86448	27	RPL26,RPS9,RPS11,RPS12,RPL27,ENSEASG00005032986,RPS23,ENSEASG00005007625,RPS6,MPHOSPH6,RPL24,ENSEASG00005009897,RPS5,ENSEASG00005036468,RPS7,RPL13A,EIF3D,ENSEASG00005005174,RPS16,ENSEASG00005035844,RPS28,HSP90AB1,ENSEASG00005017746,IMP3,PTGES3,PRPF19,HSP90AA1
macromolecule metabolic process	GO:0043170	3.93332e-06	5.40524	218	ENSEASG00005001081,NKX2-1,ENSEASG00005038489,ROS1,ENSEASG00005035435,ENSEASG00005019199,RNASEH2B,ENSEASG00005037227,ENSEASG00005024412,ENSEASG00005005384,ENSEASG00005014316,AHNAK,ENSEASG00005029569,ENSEASG00005032457,ENSEASG00005016318,HES1,ENSEASG00005005942,PDLIM1,ENSEASG00005031616,IRX1,ENSEASG00005033971,ENSEASG00005009887,ST6GALNAC4,ENSEASG00005017867,RPL26,RUNX1,CADM1,ENSEASG00005023013,DUS…
ribosome biogenesis	GO:0042254	1.46878e-05	4.83304	21	RPL26,RPS9,RPS11,RPS12,RPL27,ENSEASG00005032986,RPS23,ENSEASG00005007625,RPS6,MPHOSPH6,RPL24,ENSEASG00005009897,RPS5,ENSEASG00005036468,RPS7,ENSEASG00005005174,RPS16,ENSEASG00005035844,RPS28,ENSEASG00005017746,IMP3
translational elongation	GO:0006414	0.000243937	3.61272	11	ENSEASG00005001081,ENSEASG00005035435,ENSEASG00005024412,EEF1A1,ENSEASG00005037564,EEF1B2,EEF1D,RPLP2,ENSEASG00005030200,EEF1G,EEF2
ribosomal small subunit biogenesis	GO:0042274	0.000506105	3.29576	11	RPS9,RPS11,RPS12,ENSEASG00005032986,RPS23,RPS6,RPS5,RPS7,RPS16,RPS28,IMP3
protein folding	GO:0006457	0.00344183	2.46321	14	CD74,PFDN5,HSPB1,ENSEASG00005028729,ENSEASG00005020152,HSP90AB1,ENSEASG00005017822,CCT7,CCT2,CCT3,PTGES3,HSPA8,HSP90AA1,CANX
rRNA processing	GO:0006364	0.0217078	1.66338	12	RPL26,RPL27,ENSEASG00005007625,RPS6,MPHOSPH6,ENSEASG00005036468,RPS7,RPS16,ENSEASG00005035844,RPS28,ENSEASG00005017746,IMP3
proton motive force-driven ATP synthesis	GO:0015986	0.0317382	1.49842	6	ENSEASG00005033090,ENSEASG00005024218,ATP5PO,ENSEASG00005023231,ENSEASG00005008177,ATP5PD

## Sheet: Distal convoluted tubule
term_name	term_id	adjusted_p_value	negative_log10_of_adjusted_p_value	counts	gene
aerobic respiration	GO:0009060	5.87816e-13	12.2308	21	ENSEASG00005024524,ENSEASG00005035424,OGDH,COX4I1,UQCRC1,COX5A,ENSEASG00005024911,ENSEASG00005034960,ENSEASG00005025821,ATP5F1B,ATP5PB,SUCLG2,COX5B,ENSEASG00005026470,SDHB,NDUFS2,ATP5F1A,SDHA,TMEM30A,CAT,CHCHD2
generation of precursor metabolites and energy	GO:0006091	1.24732e-11	10.904	30	IER3,KL,PFKP,HK1,ENSEASG00005024524,ENSEASG00005035424,OGDH,COX4I1,UQCRC1,COX5A,ENSEASG00005024911,ENSEASG00005034960,ENSEASG00005025821,ALDOA,ATP5F1B,NCOR1,ATP5PB,OXCT1,SUCLG2,COX5B,ENSEASG00005026470,SDHB,NDUFS2,ACADM,ATP5F1A,SDHA,TMEM30A,CAT,ZBTB20,CHCHD2
cellular respiration	GO:0045333	1.35703e-10	9.86741	21	ENSEASG00005024524,ENSEASG00005035424,OGDH,COX4I1,UQCRC1,COX5A,ENSEASG00005024911,ENSEASG00005034960,ENSEASG00005025821,ATP5F1B,ATP5PB,SUCLG2,COX5B,ENSEASG00005026470,SDHB,NDUFS2,ATP5F1A,SDHA,TMEM30A,CAT,CHCHD2
oxidative phosphorylation	GO:0006119	5.85459e-10	9.2325	16	ENSEASG00005024524,ENSEASG00005035424,COX4I1,UQCRC1,COX5A,ENSEASG00005024911,ENSEASG00005034960,ENSEASG00005025821,ATP5F1B,ATP5PB,COX5B,ENSEASG00005026470,NDUFS2,ATP5F1A,TMEM30A,CHCHD2
energy derivation by oxidation of organic compounds	GO:0015980	2.03714e-09	8.69098	23	KL,ENSEASG00005024524,ENSEASG00005035424,OGDH,COX4I1,UQCRC1,COX5A,ENSEASG00005024911,ENSEASG00005034960,ENSEASG00005025821,ATP5F1B,ATP5PB,SUCLG2,COX5B,ENSEASG00005026470,SDHB,NDUFS2,ACADM,ATP5F1A,SDHA,TMEM30A,CAT,CHCHD2
ATP synthesis coupled electron transport	GO:0042773	6.83307e-09	8.16538	13	ENSEASG00005024524,ENSEASG00005035424,COX4I1,UQCRC1,COX5A,ENSEASG00005024911,ENSEASG00005034960,ENSEASG00005025821,COX5B,ENSEASG00005026470,NDUFS2,TMEM30A,CHCHD2
respiratory electron transport chain	GO:0022904	1.74345e-08	7.75859	14	ENSEASG00005024524,ENSEASG00005035424,COX4I1,UQCRC1,COX5A,ENSEASG00005024911,ENSEASG00005034960,ENSEASG00005025821,COX5B,ENSEASG00005026470,NDUFS2,SDHA,TMEM30A,CHCHD2
mitochondrial ATP synthesis coupled electron transport	GO:0042775	7.96199e-08	7.09898	12	ENSEASG00005024524,ENSEASG00005035424,COX4I1,UQCRC1,COX5A,ENSEASG00005034960,ENSEASG00005025821,COX5B,ENSEASG00005026470,NDUFS2,TMEM30A,CHCHD2
aerobic electron transport chain	GO:0019646	1.87065e-07	6.72801	11	ENSEASG00005024524,ENSEASG00005035424,COX4I1,UQCRC1,COX5A,ENSEASG00005034960,ENSEASG00005025821,COX5B,ENSEASG00005026470,NDUFS2,TMEM30A
electron transport chain	GO:0022900	2.10722e-07	6.67629	14	ENSEASG00005024524,ENSEASG00005035424,COX4I1,UQCRC1,COX5A,ENSEASG00005024911,ENSEASG00005034960,ENSEASG00005025821,COX5B,ENSEASG00005026470,NDUFS2,SDHA,TMEM30A,CHCHD2
mitochondrial electron transport, cytochrome c to oxygen	GO:0006123	8.59718e-06	5.06564	7	ENSEASG00005024524,COX4I1,COX5A,ENSEASG00005025821,COX5B,ENSEASG00005026470,TMEM30A
purine ribonucleoside triphosphate metabolic process	GO:0009205	5.13875e-05	4.28914	15	IER3,ATP1B1,PFKP,HK1,ENSEASG00005032484,ATP5MC3,ENSEASG00005018798,ALDOA,ATP5F1B,NME7,NCOR1,ATP5PB,ENSEASG00005024218,ATP5F1A,ZBTB20
ribonucleoside triphosphate metabolic process	GO:0009199	6.82193e-05	4.16609	15	IER3,ATP1B1,PFKP,HK1,ENSEASG00005032484,ATP5MC3,ENSEASG00005018798,ALDOA,ATP5F1B,NME7,NCOR1,ATP5PB,ENSEASG00005024218,ATP5F1A,ZBTB20
ATP metabolic process	GO:0046034	7.14277e-05	4.14613	14	IER3,ATP1B1,PFKP,HK1,ENSEASG00005032484,ATP5MC3,ENSEASG00005018798,ALDOA,ATP5F1B,NCOR1,ATP5PB,ENSEASG00005024218,ATP5F1A,ZBTB20
purine nucleoside triphosphate metabolic process	GO:0009144	8.20762e-05	4.08578	15	IER3,ATP1B1,PFKP,HK1,ENSEASG00005032484,ATP5MC3,ENSEASG00005018798,ALDOA,ATP5F1B,NME7,NCOR1,ATP5PB,ENSEASG00005024218,ATP5F1A,ZBTB20
purine ribonucleoside triphosphate biosynthetic process	GO:0009206	8.32833e-05	4.07944	9	ENSEASG00005032484,ATP5MC3,ENSEASG00005018798,ALDOA,ATP5F1B,NME7,ATP5PB,ENSEASG00005024218,ATP5F1A
purine nucleoside triphosphate biosynthetic process	GO:0009145	0.000103113	3.98669	9	ENSEASG00005032484,ATP5MC3,ENSEASG00005018798,ALDOA,ATP5F1B,NME7,ATP5PB,ENSEASG00005024218,ATP5F1A
ribonucleoside triphosphate biosynthetic process	GO:0009201	0.000126938	3.89641	9	ENSEASG00005032484,ATP5MC3,ENSEASG00005018798,ALDOA,ATP5F1B,NME7,ATP5PB,ENSEASG00005024218,ATP5F1A
proton motive force-driven ATP synthesis	GO:0015986	0.000165896	3.78016	7	ENSEASG00005032484,ATP5MC3,ENSEASG00005018798,ATP5F1B,ATP5PB,ENSEASG00005024218,ATP5F1A
nucleoside triphosphate metabolic process	GO:0009141	0.000166914	3.77751	15	IER3,ATP1B1,PFKP,HK1,ENSEASG00005032484,ATP5MC3,ENSEASG00005018798,ALDOA,ATP5F1B,NME7,NCOR1,ATP5PB,ENSEASG00005024218,ATP5F1A,ZBTB20
ATP biosynthetic process	GO:0006754	0.000179282	3.74646	8	ENSEASG00005032484,ATP5MC3,ENSEASG00005018798,ALDOA,ATP5F1B,ATP5PB,ENSEASG00005024218,ATP5F1A
nucleoside triphosphate biosynthetic process	GO:0009142	0.000189324	3.72279	9	ENSEASG00005032484,ATP5MC3,ENSEASG00005018798,ALDOA,ATP5F1B,NME7,ATP5PB,ENSEASG00005024218,ATP5F1A
purine ribonucleotide metabolic process	GO:0009150	0.00385986	2.41343	17	IER3,ATP1B1,PFKP,HK1,ENSEASG00005032484,OGDH,ATP5MC3,ENSEASG00005018798,ALDOA,ATP5F1B,NME7,NCOR1,ATP5PB,ENSEASG00005024218,SUCLG2,ATP5F1A,ZBTB20
ribonucleotide metabolic process	GO:0009259	0.00726807	2.13858	17	IER3,ATP1B1,PFKP,HK1,ENSEASG00005032484,OGDH,ATP5MC3,ENSEASG00005018798,ALDOA,ATP5F1B,NME7,NCOR1,ATP5PB,ENSEASG00005024218,SUCLG2,ATP5F1A,ZBTB20
ribose phosphate metabolic process	GO:0019693	0.00935445	2.02898	17	IER3,ATP1B1,PFKP,HK1,ENSEASG00005032484,OGDH,ATP5MC3,ENSEASG00005018798,ALDOA,ATP5F1B,NME7,NCOR1,ATP5PB,ENSEASG00005024218,SUCLG2,ATP5F1A,ZBTB20
purine nucleotide metabolic process	GO:0006163	0.0117144	1.93128	18	IER3,ATP1B1,PFKP,HK1,ENSEASG00005032484,OGDH,ATP5MC3,ENSEASG00005018798,ALDOA,ATP5F1B,NME7,NCOR1,ATP5PB,ENSEASG00005024218,SUCLG2,NMNAT3,ATP5F1A,ZBTB20
proton transmembrane transport	GO:1902600	0.0277816	1.55624	8	SLC4A11,ATP6V0A4,SLC9A2,NNT,ENSEASG00005032484,ATP5MC3,ATP5F1B,ATP5F1A
purine-containing compound metabolic process	GO:0072521	0.0293094	1.53299	18	IER3,ATP1B1,PFKP,HK1,ENSEASG00005032484,OGDH,ATP5MC3,ENSEASG00005018798,ALDOA,ATP5F1B,NME7,NCOR1,ATP5PB,ENSEASG00005024218,SUCLG2,NMNAT3,ATP5F1A,ZBTB20

## Sheet: Ductal cell
term_name	term_id	adjusted_p_value	negative_log10_of_adjusted_p_value	counts	gene
peptide biosynthetic process	GO:0043043	3.02305e-35	34.5196	60	EEF2,EEF1G,ENSEASG00005007599,RPS16,ENSEASG00005004621,ENSEASG00005005956,RPL13,APP,ENSEASG00005003530,EIF3D,ENSEASG00005004636,RPL13A,RPS14,ENSEASG00005007625,EIF3F,ENSEASG00005014248,ENSEASG00005034668,ENSEASG00005027242,RPL4,RPL15,EEF1B2,ENSEASG00005028601,KARS1,RPS6,RPL6,EEF1A1,ENSEASG00005036468,EIF1,ENSEASG00005000256,ENSEASG00005000650,RPL35A,ENSEASG00005015515,RPS19,ENSEASG00005010978,ENS…
peptide metabolic process	GO:0006518	2.15563e-34	33.6664	63	EEF2,EEF1G,ENSEASG00005007599,P4HB,RPS16,ENSEASG00005004621,ENSEASG00005005956,RPL13,APP,ENSEASG00005003530,EIF3D,ENSEASG00005004636,RPL13A,RPS14,ENSEASG00005007625,EIF3F,ENSEASG00005014248,ENSEASG00005034668,ENSEASG00005027242,RPL4,RPL15,EEF1B2,ENSEASG00005028601,KARS1,RPS6,RPL6,SEC11C,EEF1A1,ENSEASG00005036468,EIF1,ENSEASG00005000256,ENSEASG00005000650,RPL35A,ENSEASG00005015515,RPS19,ENSEASG000…
amide biosynthetic process	GO:0043604	5.64179e-32	31.2486	60	EEF2,EEF1G,ENSEASG00005007599,RPS16,ENSEASG00005004621,ENSEASG00005005956,RPL13,APP,ENSEASG00005003530,EIF3D,ENSEASG00005004636,RPL13A,RPS14,ENSEASG00005007625,EIF3F,ENSEASG00005014248,ENSEASG00005034668,ENSEASG00005027242,RPL4,RPL15,EEF1B2,ENSEASG00005028601,KARS1,RPS6,RPL6,EEF1A1,ENSEASG00005036468,EIF1,ENSEASG00005000256,ENSEASG00005000650,RPL35A,ENSEASG00005015515,RPS19,ENSEASG00005010978,ENS…
organonitrogen compound biosynthetic process	GO:1901566	8.77007e-30	29.057	75	EEF2,EEF1G,ENSEASG00005007599,RPS16,ENSEASG00005004621,ATP5F1B,ENSEASG00005005956,GATM,RPL13,APP,ENSEASG00005003530,EIF3D,ENSEASG00005004636,RPL13A,RPS14,ENSEASG00005007625,EIF3F,ENSEASG00005014248,ENSEASG00005034668,ENSEASG00005027242,RPL4,RPL15,BHMT,EEF1B2,NME2,ENSEASG00005028601,KARS1,RPS6,RPL6,EEF1A1,ENSEASG00005036468,EIF1,ENSEASG00005020972,ENSEASG00005000256,ENSEASG00005000650,RPL35A,ENSEA…
amide metabolic process	GO:0043603	1.42122e-29	28.8473	64	EEF2,EEF1G,ENSEASG00005007599,P4HB,CEL,RPS16,ENSEASG00005004621,ENSEASG00005005956,RPL13,APP,ENSEASG00005003530,EIF3D,ENSEASG00005004636,RPL13A,RPS14,ENSEASG00005007625,EIF3F,ENSEASG00005014248,ENSEASG00005034668,ENSEASG00005027242,RPL4,RPL15,EEF1B2,ENSEASG00005028601,KARS1,RPS6,RPL6,SEC11C,EEF1A1,ENSEASG00005036468,EIF1,ENSEASG00005000256,ENSEASG00005000650,RPL35A,ENSEASG00005015515,RPS19,ENSEAS…
organonitrogen compound metabolic process	GO:1901564	4.42041e-19	18.3545	119	CFB,CTRC,CPA1,PKDCC,CHI3L1,EEF2,CPB1,ENSEASG00005007285,CELA1,ENSEASG00005036533,ENSEASG00005035145,EEF1G,ENSEASG00005007599,P4HB,CEL,ADRA2A,RPS16,ENSEASG00005004621,PRDX4,ATP5F1B,ENSEASG00005005956,LAPTM4B,GATM,RPL13,APP,ENSEASG00005003530,EIF3D,ENSEASG00005004636,RPL13A,RPS14,ENSEASG00005007625,EIF3F,EDEM2,ENSEASG00005014248,CCT7,ENSEASG00005034668,ENSEASG00005027242,PSAP,RPL4,ENSEASG0000500932…
protein metabolic process	GO:0019538	1.68214e-16	15.7741	103	CFB,CTRC,CPA1,PKDCC,CHI3L1,EEF2,CPB1,ENSEASG00005007285,CELA1,ENSEASG00005036533,ENSEASG00005035145,EEF1G,ENSEASG00005007599,P4HB,ADRA2A,RPS16,ENSEASG00005004621,PRDX4,ENSEASG00005005956,LAPTM4B,RPL13,APP,ENSEASG00005003530,EIF3D,ENSEASG00005004636,RPL13A,RPS14,ENSEASG00005007625,EIF3F,EDEM2,ENSEASG00005014248,CCT7,ENSEASG00005034668,ENSEASG00005027242,RPL4,ENSEASG00005009321,RPL15,EEF1B2,ENSEASG…
organic substance biosynthetic process	GO:1901576	2.56906e-10	9.59023	121	SPP1,CFTR,CHI3L1,EEF2,CELA1,EEF1G,ENSEASG00005007599,P4HB,ADRA2A,RPS16,ENSEASG00005004621,PRDX4,ATP5F1B,ENSEASG00005005956,LAPTM4B,GATM,RPL13,APP,ENSEASG00005003530,EIF3D,ENSEASG00005004636,RPL13A,RPS14,SPTBN1,ENSEASG00005007625,XBP1,EIF3F,ENSEASG00005025978,EPCAM,ENSEASG00005014248,CCT7,ENSEASG00005034668,ENSEASG00005027242,RPL4,RPL15,ATP1B1,BHMT,AQP8,EEF1B2,HSD17B2,NME2,ENSEASG00005028601,KARS1…
biosynthetic process	GO:0009058	4.97997e-10	9.30277	121	SPP1,CFTR,CHI3L1,EEF2,CELA1,EEF1G,ENSEASG00005007599,P4HB,ADRA2A,RPS16,ENSEASG00005004621,PRDX4,ATP5F1B,ENSEASG00005005956,LAPTM4B,GATM,RPL13,APP,ENSEASG00005003530,EIF3D,ENSEASG00005004636,RPL13A,RPS14,SPTBN1,ENSEASG00005007625,XBP1,EIF3F,ENSEASG00005025978,EPCAM,ENSEASG00005014248,CCT7,ENSEASG00005034668,ENSEASG00005027242,RPL4,RPL15,ATP1B1,BHMT,AQP8,EEF1B2,HSD17B2,NME2,ENSEASG00005028601,KARS1…
cytoplasmic translation	GO:0002181	6.36386e-10	9.19628	12	EIF3D,RPL13A,RPS6,RPL6,ENSEASG00005036468,RPL10A,CSDE1,RPL24,RPL19,RPS28,AARS1,EIF3A
metabolic process	GO:0008152	6.89297e-09	8.16159	156	SPP1,CFB,CFTR,CTRC,CPA1,PKDCC,CHI3L1,EEF2,CPB1,ENSEASG00005007285,CELA1,ENSEASG00005036533,DSCAM,ENSEASG00005035145,EEF1G,ENSEASG00005015583,ENSEASG00005007599,P4HB,CEL,ADRA2A,RPS16,ENSEASG00005004621,PRDX4,ENSEASG00005033886,ATP5F1B,ENSEASG00005005956,LAPTM4B,PNLIP,GATM,RPL13,APP,ENSEASG00005003530,EIF3D,ENSEASG00005004636,ENSEASG00005011149,RPL13A,RPS14,SPTBN1,ENSEASG00005007625,XBP1,PNLIPRP1,E…
cellular biosynthetic process	GO:0044249	6.91369e-09	8.16029	117	SPP1,CHI3L1,EEF2,CELA1,EEF1G,ENSEASG00005007599,P4HB,ADRA2A,RPS16,ENSEASG00005004621,PRDX4,ATP5F1B,ENSEASG00005005956,LAPTM4B,GATM,RPL13,APP,ENSEASG00005003530,EIF3D,ENSEASG00005004636,RPL13A,RPS14,SPTBN1,ENSEASG00005007625,XBP1,EIF3F,ENSEASG00005025978,EPCAM,ENSEASG00005014248,CCT7,ENSEASG00005034668,ENSEASG00005027242,RPL4,RPL15,ATP1B1,BHMT,EEF1B2,NME2,ENSEASG00005028601,KARS1,DUS1L,RPS6,MESD,R…
cellular nitrogen compound biosynthetic process	GO:0044271	8.93138e-09	8.04908	87	SPP1,EEF2,CELA1,EEF1G,ENSEASG00005007599,RPS16,ENSEASG00005004621,ATP5F1B,ENSEASG00005005956,RPL13,APP,ENSEASG00005003530,EIF3D,ENSEASG00005004636,RPL13A,RPS14,ENSEASG00005007625,XBP1,EIF3F,ENSEASG00005025978,EPCAM,ENSEASG00005014248,CCT7,ENSEASG00005034668,ENSEASG00005027242,RPL4,RPL15,EEF1B2,NME2,ENSEASG00005028601,KARS1,RPS6,RPL6,EEF1A1,ENSEASG00005036468,EIF1,ENSEASG00005000256,ENSEASG0000500…
primary metabolic process	GO:0044238	2.15743e-08	7.66606	144	SPP1,CFB,CFTR,CTRC,CPA1,PKDCC,CHI3L1,EEF2,CPB1,ENSEASG00005007285,CELA1,ENSEASG00005036533,ENSEASG00005035145,EEF1G,ENSEASG00005015583,ENSEASG00005007599,P4HB,CEL,ADRA2A,RPS16,ENSEASG00005004621,PRDX4,ENSEASG00005033886,ATP5F1B,ENSEASG00005005956,LAPTM4B,PNLIP,RPL13,APP,ENSEASG00005003530,EIF3D,ENSEASG00005004636,ENSEASG00005011149,RPL13A,RPS14,ENSEASG00005007625,XBP1,PNLIPRP1,EIF3F,EDEM2,ENSEASG…
gene expression	GO:0010467	2.33192e-08	7.63229	103	SPP1,CHI3L1,EEF2,CELA1,EEF1G,ENSEASG00005007599,P4HB,ADRA2A,RPS16,ENSEASG00005004621,PRDX4,ENSEASG00005005956,LAPTM4B,RPL13,APP,ENSEASG00005003530,EIF3D,ENSEASG00005004636,RPL13A,RPS14,SPTBN1,ENSEASG00005007625,XBP1,EIF3F,ENSEASG00005025978,EPCAM,ENSEASG00005014248,CCT7,ENSEASG00005034668,ENSEASG00005027242,RPL4,RPL15,ATP1B1,EEF1B2,NME2,ENSEASG00005028601,KARS1,DUS1L,RPS6,MESD,RPL6,SEC11C,CHID1,E…
macromolecule biosynthetic process	GO:0009059	4.03131e-08	7.39455	107	SPP1,CHI3L1,EEF2,CELA1,EEF1G,ENSEASG00005007599,P4HB,ADRA2A,RPS16,ENSEASG00005004621,PRDX4,ENSEASG00005005956,LAPTM4B,RPL13,APP,ENSEASG00005003530,EIF3D,ENSEASG00005004636,RPL13A,RPS14,SPTBN1,ENSEASG00005007625,XBP1,EIF3F,ENSEASG00005025978,EPCAM,ENSEASG00005014248,CCT7,ENSEASG00005034668,ENSEASG00005027242,RPL4,RPL15,ATP1B1,EEF1B2,NME2,ENSEASG00005028601,KARS1,DUS1L,RPS6,MESD,RPL6,SEC11C,CHID1,E…
protein folding	GO:0006457	1.36932e-07	6.86349	15	P4HB,PRDX4,CCT7,MESD,ENSEASG00005024211,HSPA8,HSP90AA1,HSP90B1,HSP90AB1,FKBP11,CCT4,CCT2,ERO1B,CALR,CANX
organic substance metabolic process	GO:0071704	1.73621e-07	6.7604	149	SPP1,CFB,CFTR,CTRC,CPA1,PKDCC,CHI3L1,EEF2,CPB1,ENSEASG00005007285,CELA1,ENSEASG00005036533,ENSEASG00005035145,EEF1G,ENSEASG00005015583,ENSEASG00005007599,P4HB,CEL,ADRA2A,RPS16,ENSEASG00005004621,PRDX4,ENSEASG00005033886,ATP5F1B,ENSEASG00005005956,LAPTM4B,PNLIP,GATM,RPL13,APP,ENSEASG00005003530,EIF3D,ENSEASG00005004636,ENSEASG00005011149,RPL13A,RPS14,SPTBN1,ENSEASG00005007625,XBP1,PNLIPRP1,EIF3F,E…
nitrogen compound metabolic process	GO:0006807	7.88914e-07	6.10297	135	SPP1,CFB,CTRC,CPA1,PKDCC,CHI3L1,EEF2,CPB1,ENSEASG00005007285,CELA1,ENSEASG00005036533,ENSEASG00005035145,EEF1G,ENSEASG00005007599,P4HB,CEL,ADRA2A,RPS16,ENSEASG00005004621,PRDX4,ATP5F1B,ENSEASG00005005956,LAPTM4B,GATM,RPL13,APP,ENSEASG00005003530,EIF3D,ENSEASG00005004636,RPL13A,RPS14,ENSEASG00005007625,XBP1,EIF3F,EDEM2,ENSEASG00005025978,EPCAM,ENSEASG00005014248,CCT7,ENSEASG00005034668,ENSEASG0000…
ribonucleoprotein complex biogenesis	GO:0022613	1.15665e-06	5.9368	20	RPS16,ENSEASG00005009897,EIF3D,RPL13A,ENSEASG00005007625,ENSEASG00005005174,RPS6,ENSEASG00005036468,HSP90AA1,RPS7,RPS11,RPS5,HSP90AB1,PRPF8,RPL24,RPS28,ENSEASG00005035844,RAN,EIF3A,EIF5B
cellular metabolic process	GO:0044237	1.04716e-05	4.97999	134	SPP1,PKDCC,CHI3L1,EEF2,CELA1,DSCAM,EEF1G,ENSEASG00005007599,P4HB,CEL,ADRA2A,RPS16,ENSEASG00005004621,PRDX4,ENSEASG00005033886,ATP5F1B,ENSEASG00005005956,LAPTM4B,GATM,RPL13,APP,ENSEASG00005003530,EIF3D,ENSEASG00005004636,ENSEASG00005011149,RPL13A,RPS14,SPTBN1,ENSEASG00005007625,XBP1,EIF3F,ENSEASG00005025978,EPCAM,ENSEASG00005014248,CCT7,ENSEASG00005034668,ENSEASG00005027242,PSAP,RPL4,RPL15,ATP1B1,…
cellular nitrogen compound metabolic process	GO:0034641	1.41762e-05	4.84844	97	SPP1,EEF2,CELA1,EEF1G,ENSEASG00005007599,RPS16,ENSEASG00005004621,ATP5F1B,ENSEASG00005005956,RPL13,APP,ENSEASG00005003530,EIF3D,ENSEASG00005004636,RPL13A,RPS14,ENSEASG00005007625,XBP1,EIF3F,ENSEASG00005025978,EPCAM,ENSEASG00005014248,CCT7,ENSEASG00005034668,ENSEASG00005027242,RPL4,RPL15,ATP1B1,BHMT,EEF1B2,NME2,ENSEASG00005028601,KARS1,DUS1L,RPS6,RPL6,EEF1A1,ENSEASG00005036468,EIF1,ENSEASG00005000…
protein maturation	GO:0051604	8.52424e-05	4.06934	19	P4HB,PRDX4,CCT7,MESD,SEC11C,ENSEASG00005024211,HSPA8,HSP90AA1,HSP90B1,HSP90AB1,FKBP11,ENO1,CCT4,CCT2,ERO1B,CALR,ENSEASG00005013419,SPCS3,CANX
purine ribonucleoside triphosphate metabolic process	GO:0009205	0.000106164	3.97402	13	ATP5F1B,APP,ATP1B1,NME2,HSPA8,ENO1,ENSEASG00005033090,ATP5F1A,SLC4A4,ALDOA,VCP,ATP5PO,RAN
ribonucleoside triphosphate metabolic process	GO:0009199	0.000136114	3.8661	13	ATP5F1B,APP,ATP1B1,NME2,HSPA8,ENO1,ENSEASG00005033090,ATP5F1A,SLC4A4,ALDOA,VCP,ATP5PO,RAN
purine ribonucleoside triphosphate biosynthetic process	GO:0009206	0.000155483	3.80832	8	ATP5F1B,NME2,ENO1,ENSEASG00005033090,ATP5F1A,ALDOA,VCP,ATP5PO
purine nucleoside triphosphate metabolic process	GO:0009144	0.000160096	3.79562	13	ATP5F1B,APP,ATP1B1,NME2,HSPA8,ENO1,ENSEASG00005033090,ATP5F1A,SLC4A4,ALDOA,VCP,ATP5PO,RAN
purine nucleoside triphosphate biosynthetic process	GO:0009145	0.000187852	3.72618	8	ATP5F1B,NME2,ENO1,ENSEASG00005033090,ATP5F1A,ALDOA,VCP,ATP5PO
ribonucleoside triphosphate biosynthetic process	GO:0009201	0.000225844	3.64619	8	ATP5F1B,NME2,ENO1,ENSEASG00005033090,ATP5F1A,ALDOA,VCP,ATP5PO
nucleoside triphosphate metabolic process	GO:0009141	0.000298694	3.52477	13	ATP5F1B,APP,ATP1B1,NME2,HSPA8,ENO1,ENSEASG00005033090,ATP5F1A,SLC4A4,ALDOA,VCP,ATP5PO,RAN
nucleoside triphosphate biosynthetic process	GO:0009142	0.000321944	3.49222	8	ATP5F1B,NME2,ENO1,ENSEASG00005033090,ATP5F1A,ALDOA,VCP,ATP5PO
ribosome biogenesis	GO:0042254	0.000408031	3.38931	14	RPS16,ENSEASG00005009897,ENSEASG00005007625,ENSEASG00005005174,RPS6,ENSEASG00005036468,RPS7,RPS11,RPS5,RPL24,RPS28,ENSEASG00005035844,RAN,EIF5B
ATP biosynthetic process	GO:0006754	0.000487082	3.3124	7	ATP5F1B,ENO1,ENSEASG00005033090,ATP5F1A,ALDOA,VCP,ATP5PO
ATP metabolic process	GO:0046034	0.00167552	2.77585	11	ATP5F1B,APP,ATP1B1,HSPA8,ENO1,ENSEASG00005033090,ATP5F1A,SLC4A4,ALDOA,VCP,ATP5PO
macromolecule metabolic process	GO:0043170	0.00252226	2.59821	122	SPP1,CFB,CTRC,CPA1,PKDCC,CHI3L1,EEF2,CPB1,ENSEASG00005007285,CELA1,ENSEASG00005036533,ENSEASG00005035145,EEF1G,ENSEASG00005007599,P4HB,ADRA2A,RPS16,ENSEASG00005004621,PRDX4,ENSEASG00005005956,LAPTM4B,RPL13,APP,ENSEASG00005003530,EIF3D,ENSEASG00005004636,RPL13A,RPS14,SPTBN1,ENSEASG00005007625,XBP1,EIF3F,EDEM2,ENSEASG00005025978,EPCAM,ENSEASG00005014248,CCT7,ENSEASG00005034668,ENSEASG00005027242,RP…
nucleotide biosynthetic process	GO:0009165	0.0106962	1.97077	11	ATP5F1B,NME2,KARS1,ENO1,ENSEASG00005033090,ATP5F1A,GARS1,ALDOA,VCP,PRPSAP1,ATP5PO
nucleoside phosphate biosynthetic process	GO:1901293	0.0121361	1.91592	11	ATP5F1B,NME2,KARS1,ENO1,ENSEASG00005033090,ATP5F1A,GARS1,ALDOA,VCP,PRPSAP1,ATP5PO
protein targeting to ER	GO:0045047	0.0156052	1.80673	5	SRPRA,ENSEASG00005026558,HSPA5,ENSEASG00005020053,SEC63
oxidative phosphorylation	GO:0006119	0.0167889	1.77498	8	ATP5F1B,ATP5F1A,COX4I1,VCP,NDUFS2,ATP5PO,CHCHD2,TMEM30A
protein stabilization	GO:0050821	0.0245294	1.61031	10	CCT7,ATP1B1,ENSEASG00005036468,ENSEASG00005024211,HSP90AA1,RPS7,CCT4,CCT2,LAMP1,CALR
nucleotide metabolic process	GO:0009117	0.0308948	1.51011	16	ATP5F1B,APP,ATP1B1,NME2,KARS1,HSPA8,ENO1,ENSEASG00005033090,ATP5F1A,SLC4A4,GARS1,ALDOA,VCP,PRPSAP1,ATP5PO,RAN
aerobic respiration	GO:0009060	0.0321421	1.49293	9	ATP5F1B,SDHA,ATP5F1A,COX4I1,VCP,NDUFS2,ATP5PO,CHCHD2,TMEM30A
protein localization to endoplasmic reticulum	GO:0070972	0.0329253	1.48247	6	SRPRA,ENSEASG00005026558,HSPA5,ENSEASG00005020053,SEC63,BTF3
protein-RNA complex organization	GO:0071826	0.0345478	1.46158	9	EIF3D,RPL13A,ENSEASG00005036468,HSP90AA1,HSP90AB1,PRPF8,RPL24,VCP,EIF3A
establishment of protein localization to endoplasmic reticulum	GO:0072599	0.037305	1.42823	5	SRPRA,ENSEASG00005026558,HSPA5,ENSEASG00005020053,SEC63
nucleoside phosphate metabolic process	GO:0006753	0.038159	1.4184	16	ATP5F1B,APP,ATP1B1,NME2,KARS1,HSPA8,ENO1,ENSEASG00005033090,ATP5F1A,SLC4A4,GARS1,ALDOA,VCP,PRPSAP1,ATP5PO,RAN

[truncated: 20 more sheets: Endocrine cell, Endometrial, Enterocyte - Large intestine, Enterocyte - Small intestine, Enteroendocrine, Hepatocyte, Intercalated cell, Keratinocyte, Loop of Henle, Luminal epithelial cell, Paneth cell, Parietal cell, Pit cell, Podocyte, Principal cell - Epididymis, Principal cell - Kidney, Proximal tubule cell, Sebocyte, Sweat gland epithelial cell, Ureteric epithelial cell]
