# Supplementary material for: Revealing the Transcriptional and Metabolic Characteristics of Sebocytes Based on the Donkey Cell Transcriptome Atlas
Source: Adv Sci (Weinh). 2025 Feb 27;12(16):2413819. doi: 10.1002/advs.202413819 (PMC12021041; doi:10.1002/advs.202413819)
Supplement: Supplementary file 11 — Supplemental Table 10 [file ADVS-12-2413819-s003.xlsx]

## Sheet: Sheet1
Name	Donkey_1	Donkey_2	Donkey_3	Donkey_4	Donkey_5	Horse_1	Horse_2	Horse_3	Horse_4	Horse_5	Cattle_1	Cattle_2	Cattle_3	Cattle_4	Cattle_5	Pig_1	Pig_2	Pig_3	Pig_4	Pig_5
S-adenosylmethionine	12431.1	15027.6	14094.9	14668.9	8355.5	30874.2	9925.57	10436	18591.8	10276.2	5975.25	4084.13	5427.69	5488.73	6380.03	4002.74	3194.32	4079.96	3658.25	3203.92
S-Adenosylhomocysteine	6847.05	7334.39	6068.26	8673.59	6015.94	3712.99	3111.14	3181	4500.57	3317.74	64471.5	63587.4	61290.8	55441	70554.1	29240.6	50768.1	51032.8	48908.3	45166.2
Glutamate	286724	312058	287819	268885	273824	382180	463119	475292	454329	409434	657317	671288	703600	639298	640795	495518	333229	570496	564777	553465
L-Glutamate	2133.49	3935.06	2886.91	2405.7	2860.61	1242.07	2207.32	641.02	517.94	1560.21	11073.1	15642.5	9934.43	11929.5	6531.46	7000.9	7262.13	7574.26	8685.91	7658.8
L-Lysine	461709	390064	355083	240469	219994	382751	87627.4	66064.3	225208	178496	207437	191852	349187	279547	295086	588419	536287	1.64683e+06	750434	982995
Lysine	783357	896341	561989	368237	375046	162966	311490	1.00768e+06	1.0304e+06	626964	639312	572158	669699	334177	387300	289382	353898	648142	791371	980232
Aspartic acid	21150.9	16674.3	21013.3	19409.9	11163	17653.7	20087.2	18335	20097.7	20355.1	25455.5	28792.9	19108.4	25402	23707.2	20171.4	19811	20308.6	21450.9	19941.5
Arginine	8.89425e+06	9.83815e+06	7.06096e+06	3.55444e+06	2.93832e+06	8.32715e+06	7.83703e+06	9.90279e+06	7.13809e+06	1.01391e+07	8.29432e+06	6.28332e+06	6.97988e+06	9.36319e+06	4.04866e+06	9.54971e+06	4.76434e+06	6.81874e+06	1.07227e+07	1.22251e+07
L-Arginine	1.17779e+06	4.64255e+06	1.53929e+06	1.12298e+06	1.3215e+06	1.50678e+06	1.59302e+06	1.3398e+06	1.76982e+06	1.95324e+06	3.12175e+06	1.10275e+07	1.57524e+06	1.82217e+06	1.96511e+06	6.28601e+06	2.02608e+06	3.02166e+06	1.64054e+07	631083
D-glutamine	1.85119e+06	2.04542e+06	414364	414691	1.82832e+06	1.43667e+06	2.19004e+06	1.96314e+06	697033	2.11139e+06	1.05452e+06	2.6882e+06	4.94647e+06	4.90674e+06	1.52391e+06	1.32245e+06	2.03866e+06	1.84495e+06	1.70031e+06	812771
Glutamic acid	196979	179700	166174	180669	167505	287028	294370	295104	281759	288118	417865	400640	422381	405384	374263	271759	252916	219577	247674	247862
L-methionine	8859.64	9002	12139.6	9937.38	8673.74	11183.5	11835.6	11850.7	16198.4	18612.5	19219.1	12464.2	12041	12961.7	12761.5	15890.8	17318.7	15406.9	10918.2	17606.9
L-Glutamine	58763.4	36739.1	51719.4	53552.6	52779.8	47218.5	40961.7	59418.3	47454.2	53258.3	158274	161599	170029	146042	206630	57580	52254.9	47634.3	41459.2	53884.7
Glutamine	169657	155990	205212	150550	177944	161085	195807	164848	132366	145976	464307	458307	446014	450073	452443	133215	113899	113349	125242	126313
L-Histidine	68570.9	200036	566104	322761	248503	294864	310138	1.35053e+06	310669	306152	262683	1.66708e+06	265410	377294	333850	2.51613e+06	1.25621e+06	1.14077e+06	979079	668926
3-methyl-2-oxobutyric acid	6806.72	7799.68	7861.47	7799.58	7194.71	9774.96	9731.07	7042.62	8528.66	7194.64	7071.9	8154.64	5516.99	6313.88	6431.15	4272.25	3690.84	3344.59	5214.23	4829.28
Alpha-ketoisovaleric acid	75339.9	78147.7	70130.3	79636.9	79088.7	93836.3	82018.9	86069.1	59880.5	90934.6	49379.2	65899.2	41372.1	32834.3	45726.3	109522	102050	75561.5	107607	97382.4
DL-proline	19970.5	18768.3	18928.4	10193.7	7309.65	25304.8	28431.5	26821.8	31755.3	26311.7	4065.67	41226.1	1436.21	35411	43718.3	22416.5	22545.5	20990.1	25747	5754.49
L-Proline	6784.94	324.783	314.539	6951.89	6713.28	7115.79	7650.5	8133.81	7157.85	7617.56	1448.34	8372.03	7472.84	6706.45	6877.45	6336.15	6720.73	6411.28	6592.64	6414.51
DL-Serine	9123.72	9099.02	9318.64	9848.65	9874.56	5792.87	5286.55	4031.56	6679.8	7638.69	12559.1	6617.93	18599.7	6819.38	9695.19	18788.6	33974.1	27116.3	25367.5	32233.3
Threonine	49250.7	42125.4	40111.2	41371.2	38014.9	72866.8	76412.4	78018.4	76361.7	70134.9	76274	17785.7	11863.9	15236.3	22324.9	82673.9	99895.4	88434.9	50337.3	95004.5
Sarcosine	337623	337704	343869	369233	288757	372430	387934	524274	236700	384085	431542	417358	404518	365291	386291	393043	398917	448945	407168	339866
Creatine	6.12646e+06	6.55713e+06	6.18588e+06	6.3036e+06	5.4637e+06	7.49827e+06	8.41622e+06	9.69535e+06	2.78143e+06	8.15758e+06	6.85662e+06	7.43649e+06	6.58984e+06	7.60904e+06	6.97392e+06	7.13103e+06	7.67096e+06	8.35167e+06	7.13499e+06	8.14151e+06
L-Serine	24199.1	19501.4	21874.3	22912.6	24251.3	17992.3	19521	18546.4	16078.6	16275.7	25553.3	24796.9	27778.5	30072.1	18476	47240.8	38262.7	43071.3	44520.2	46210.2
L-Carnitine	115779	118376	107825	123245	117999	145777	154971	168058	153548	150605	227002	103438	124382	162963	121219	52176.6	49456.4	43961.8	50250.8	54255.5
2-Oxoadipic acid	49115.6	43508.7	49986.8	44978	48724.5	87234.4	84604.3	49021.9	87421.2	88623.9	101066	99030.6	97655.2	102541	96345.4	86303.6	79152.1	75977.6	73487.8	78374.7
4-Aminobutyric acid(GABA)	32195.1	29009.9	28211.7	28071.1	16595.1	40714.9	40116.4	36556.2	45075.5	32701.3	49879.9	65510.4	60493.5	63804.8	63069.4	41264	55071.5	56139.9	53298.1	53915.2
D-glucosamine 6-phosphate	7343.44	6314.68	6188.4	5545.06	5015.08	18385.8	16241.1	9732.48	15169.2	19526.7	23390.3	30447.3	21547.5	21862.9	25973.7	15948.1	16785.5	11626.6	19282.4	19503.1
L-carnosine	4.34376e+06	5.70954e+06	5.26022e+06	3.36188e+06	4.35917e+06	5.85296e+06	5.41696e+06	5.57591e+06	6.26554e+06	5.93141e+06	2.14925e+06	2.316e+06	2.08363e+06	2.12396e+06	2.0571e+06	127875	28149.5	22939.5	46660.3	25730.1
Histamine	512545	842691	959256	312358	165447	1.31695e+06	924404	379297	1.20509e+06	1.06256e+06	2.81584e+06	483649	3.26745e+06	1.90967e+06	577192	321503	968078	601634	632052	1.04687e+06
Ala-Ala	39191.6	39927.7	35193.8	36729.3	91874.8	37315.5	38638.2	41742.2	22269.5	38555.2	33171.6	53394.7	50673.5	38199.6	35029.4	32647	38947.1	35673.4	35780.7	37320.3
trans-cinnamate	9556.89	8056.55	10681.3	6717.82	6702.16	10121.2	7929.62	8783.42	8533.16	10719.4	8341.38	11109.4	7656.55	11456.3	8599.08	8238.26	8670.18	5495.79	7211.73	9939.17
5-aminovaleric acid	1.05832e+06	1.09062e+06	461747	418366	393376	814697	772013	756762	771738	846799	2.36285e+06	2.30583e+06	2.232e+06	2.00539e+06	2.03491e+06	1.53116e+06	1.60085e+06	978237	2.06505e+06	2.20324e+06
Hydroquinone	13372.2	53030.3	49255.1	17557.2	65644.8	15086.9	19322.7	12591.2	22510	14344.9	18394.5	22433.2	26787.6	13876.7	19618	61076	40719.7	2975.49	55935	3574.21
DL-Tryptophan	5823.53	5937.86	6399.93	6321.12	5870.34	1462.6	2600.14	1973.69	1840.76	2492.81	21910	20450.4	17943.2	19639.6	19113.7	605.709	300.955	656.915	222.136	657.462
3-hydroxyanthranilic acid	714134	729715	703474	722301	591861	973118	1.0919e+06	1.09726e+06	718447	1.14845e+06	1.02278e+06	1.02805e+06	1.04646e+06	1.02157e+06	979639	865833	1.00573e+06	858516	1.11622e+06	972898
Phenylalanine	7432.7	225426	2612.05	199595	2761.83	42783.7	57170.4	13735.1	204835	58189.9	338194	350023	339333	345563	352195	20852.7	23306	12079.1	9525.89	32391.4
D-Proline	2010.66	5545.28	500.8	778.298	6730.34	2785.17	3818.67	1844.72	3573.83	441.749	3424.52	828.459	3495.84	819.619	3854.08	2742.67	3773.16	2441.29	4030.84	3718.11
Urocanic acid	918.456	1789.86	2543.42	1037.61	943.946	991.624	197.58	495.66	997.869	183.823	1321.9	2462.85	2197.59	2630.94	2534.29	838.589	962.584	990.622	640.269	607.035
4-imidazoleacrylic acid	5373.4	4647.99	5110.89	5364.97	4961.4	5378.29	5117.22	4739.85	4662.18	4291.39	5330.26	5661.57	5361.58	4537.24	5912.59	4047.38	4272.93	3936.99	4182.42	3928.74
L-Phenylalanine	17847.5	16914.7	19397.8	18228	21088.5	22720.9	22276.6	19998.6	20920.2	23281	37848.3	37030.9	33635.9	31753.6	32874.8	30992.3	27163.4	22030.7	24855.6	24336.7
DL-arginine	1.53319e+06	1.91234e+06	1.89403e+06	2.44009e+06	835850	1.75228e+06	1.32392e+06	1.31827e+06	1.77323e+06	2.0366e+06	1.9357e+06	2.87734e+06	1.76114e+06	1.33008e+06	1.62022e+06	4.52613e+06	2.43431e+06	3.35386e+06	2.47167e+06	1.33901e+06
Tyrosine	27793.6	26503.7	24569.4	24928.7	24581.5	12247.8	37540.5	40416	33243	35742.2	16734.1	29452.7	36363.9	32274.6	31244.1	679040	861103	769609	1.30881e+06	779474
O-acetyl-l-serine	175028	186085	227859	169590	199054	155982	167422	137379	127606	112754	101771	87155.3	102956	98355.8	78246.8	166341	148749	161473	58032.6	143647
D-Alanyl-D-alanine	49705.8	30150.1	43857.1	41377.2	37865	41408.4	40367.3	35925.4	50703	50394.2	29575.9	31535.5	56206.5	1401.02	30643.2	33881.3	38759.3	3161.12	35846.2	34801.2
Dimethylglycine	21950.4	21952.3	22022	22492.7	15254	221302	215118	14754.6	14610.9	11163.7	480832	491408	8338.48	484974	500133	19389.1	24779.6	639559	23324.5	29910.2
N-acetyl-l-aspartic acid	1108.57	1168.7	1467.54	10911.8	1284.58	1562.49	1367.68	404.024	9799.82	10765	8596.89	9526.26	8281.61	9562.1	8313.37	1150.91	1171.33	9228.78	923.599	9511.18
O-phospho-l-homoserine	1634.41	1522.61	633.094	452.077	902.53	2231.21	1786.64	1447.4	1358.04	1964.36	2458.38	2056.69	2958.33	2799.08	2268.87	744.21	1440.98	1175.05	1658.07	1519.91
1-methyl-l-histidine	147548	225971	188225	82420.6	192025	229784	233299	151208	197918	756553	179068	137547	386114	186643	347442	154674	165392	129746	161322	97554.7
3-methyl-l-histidine	169652	201247	83965.5	52636.2	167063	206348	209812	262517	187717	269572	177460	320405	354282	130884	243373	137179	156522	132855	146415	98884.5
3-Methylhistidine	9904.78	6954.78	4708.15	4512.05	9089.72	8555.64	8010.36	9779.43	8434.92	9722.97	6550.93	7089.7	5822.1	4688.71	4882.17	3928.42	5257.28	3824.44	1807.29	2969.3
Trans-4-Hydroxy-L-proline	64977	61640.3	61901.2	65403.5	66395.8	9801.45	71895.6	72678.7	67021	66316	56581.4	56237.8	36368.2	7166.44	29767.5	66787.1	81128.5	81751.3	52353.6	41800.2
Hippuric acid	163725	163683	169122	172548	171677	167757	164067	174339	176787	169740	131863	132939	127513	124594	134971	29738.3	32405.5	30499.3	32103.4	32777.3
L-homoarginine	4604.69	4345.19	763.449	3980.19	4237.32	2178.62	2603.8	976.141	2089.18	3869.43	2777.42	3686.03	4536.99	482.659	5538.88	6340.4	7532.25	6411.26	6746.93	1821.6
Xanthurenic acid	34312.3	38118.5	35227.1	37637.1	33596.6	36714.9	34431	35254.6	35412.3	35701.1	42917.5	39593.6	38888.3	35805.2	37630.9	29167.9	29154.6	26123.9	26778.5	42267.9
Indole-3-acetamide	97073.7	213413	115002	146017	147870	160168	153010	160908	103951	102985	284204	111378	145850	120339	157264	111265	165562	201289	311910	117563
Acetyl-DL-Leucine	2005.03	1703.6	1838.84	2043.88	1899.48	1361.77	1568.96	1609.43	1931.35	1881.81	1837.57	2079.98	1820.15	1898.87	1847.05	1771.33	1905.12	1650.83	1769.98	1954.51
N-acetylputrescine	39214.5	86940	79507.1	77396.7	87686.1	45380.1	43204.3	44202	42899.5	84989.9	47444.8	48787.1	94452.5	50645.7	52318.5	56086	58839.3	93891	58960.2	66241.1
Imidazoleacetic acid	30603.7	160256	149522	135281	18863.2	24508.2	27822.7	163395	156174	9022.06	169389	194506	19739.6	25982.7	13334	5370.96	32444.3	38433.3	269585	276632
N-Acetyl-L-Histidine	7436.86	6700.94	7867.82	7500.43	10758	19527.9	15611.5	20514.4	18558.2	25167.8	17669.7	15801.1	17023.3	13952.4	14759.7	6173	1613.11	5053.63	6590.01	1200.8
Histidine	310739	164509	230231	244259	166357	202212	308029	142548	228922	302756	441813	415472	518225	382712	326099	1.17209e+06	1.22094e+06	1.06547e+06	1.20081e+06	952588
Ng,ng-dimethyl-l-arginine	223137	165946	122475	107969	135350	160009	149510	309962	159054	168972	155238	131375	113840	127689	102907	178397	328519	255075	298238	304080
N6,N6,N6-Trimethyl-L-lysine	63838	155576	105275	123178	83993.2	119258	46718.2	169043	109153	132253	284319	257192	341765	219450	159619	230784	255721	478023	92392.9	221117
3-Amino-3-(4-hydroxyphenyl)propanoate	851.519	2056.06	1883.28	2289.61	1564.98	2539.36	1646.92	1280.77	1511.17	1745.25	206.418	392.713	123.729	287.706	169.527	765.254	1228.72	84.14	919.714	1172.73
N-acetylhistamine	23556.2	22910.7	19549.7	24239.9	15336.1	12707.3	9350.94	8516.76	6535.27	8964.26	28745.9	20087.1	47631.6	37388.7	40312.4	22050.6	16922.4	12879.2	21058.3	17496.6
Dl-4-hydroxy-3-methoxymandelic acid	94841.5	99448.9	92102.9	86757.1	94944.9	185843	92614.4	97919.1	16679.4	90001.6	100260	89162.3	98386	99798.5	189263	91722.8	93031.2	85811.2	106628	85494.5
DL-Vanillylmandelic acid	2350.82	2873.92	2754.78	5826.96	5593.99	7881.44	3204.58	2550.84	2328.89	4382.43	3502.12	3143.26	3086.46	4361.65	2510.04	1737.77	2589.79	7186.18	2957.14	3105.54
L-hydroxyarginine	3696.65	4467.14	2938.77	3450.3	2713.01	1641.08	5701.05	5444.36	2668.92	5730.86	1829.21	5482.91	5941.94	5360.66	4781.92	5394.57	4173.17	11489.9	5818.51	6593.34
4-hydroxyphenethyl alcohol	499832	351493	378514	317688	335453	348772	330487	299908	350454	419241	241614	397787	383049	373030	397908	590752	462532	489911	470592	406882
3,4-dihydroxyhydrocinnamic acid	272459	280580	275628	287861	279913	298089	293879	301498	290644	305553	348830	339331	354152	346722	343873	351070	336999	338463	344549	341897
DL-Asparagine	6878.61	5994.43	663.538	5772.14	5968.67	757.467	6157.03	2444.31	6452.34	7224.85	6625.5	7329.8	9023.51	8534.47	7571.13	12574.7	10447.8	9735.21	10388.3	10998.6
Homocysteine	4800.74	2705.19	4549.33	2236.91	1170.71	4815.55	4943.99	4587.71	5147.83	4942.93	20966.3	17521.1	25897.5	16563.1	22179.5	28251.3	39553	30591.4	36570.9	30806.8
5'-Methylthioadenosine	27291.6	31161.3	19227.5	21236.1	28668.2	59230.2	64584.7	50933.1	41495.7	56889.1	55088	49639.4	39285.2	53802.5	45096.4	93065.5	77065.8	103782	90847	93152.9
Carnitine	1.48196e+07	1.45587e+07	1.30964e+07	1.39153e+07	1.33509e+07	1.78555e+07	1.82856e+07	1.93054e+07	1.76227e+07	1.65381e+07	1.19179e+07	1.18149e+07	1.20192e+07	1.09716e+07	1.17689e+07	3.43145e+06	4.30434e+06	3.81932e+06	4.06114e+06	4.02845e+06
L-Citrulline	8747.65	4740.23	7743.24	7779.3	7600.66	6413.11	4642.99	2191.38	2653.98	2890.76	16980.9	14951.3	18231.6	16699.9	17152.6	52932.1	44871.1	40413.8	50375.5	58915.8
N-Acetylornithine	332444	363215	348936	344731	327970	35681.2	40945.3	69981.5	51773.8	69415.8	108975	114518	110110	117116	116682	172223	177854	75947.5	169564	168541
Homogentisic acid	3378.34	3290.07	3155.7	3069.23	2831.8	3996.28	3918.23	5354.99	2788.76	2565.14	25026.1	24536.5	26290.1	22171.9	25484.3	544.085	4933.84	5641.86	6283.57	4958.92
Betaine aldehyde	53929.5	69134.2	60288.8	66148.6	59696.8	88575	97515.4	87562.5	97512.3	71973.7	50913.8	74105.2	55120.3	50739.1	49348.4	18051.4	28181.7	18906.4	19375.6	26042.5
gamma-Glutamylcysteine	10917.1	9640.39	11300.6	14948.2	13559.9	5977.89	7423.32	6468.38	6080.48	6117.02	3845.75	2731.24	2112.22	1869.76	3273.89	1673.75	1201.35	1165.87	2289.56	1577.92
Betaine	3.7598e+06	3.74788e+06	3.62438e+06	3.20132e+06	3.8281e+06	1.03822e+06	1.18979e+06	708707	1.3537e+06	1.58293e+06	1.63462e+07	1.65122e+07	1.41479e+07	1.42999e+07	1.24336e+07	7.12747e+06	7.28442e+06	5.63942e+06	7.06367e+06	7.90056e+06
Urocanate	174281	171808	170463	157003	170681	217395	182511	82151.7	196823	230287	227485	236378	217130	223467	242207	1.87263e+06	2.03666e+06	817013	2.04634e+06	2.04604e+06
Creatinine	6.04195e+06	6.42788e+06	6.17695e+06	5.46698e+06	5.76587e+06	5.74269e+06	6.07073e+06	6.42426e+06	5.90357e+06	6.32173e+06	4.55775e+06	4.56353e+06	4.17981e+06	4.07535e+06	4.43862e+06	9.96821e+06	1.0773e+07	1.04698e+07	1.08652e+07	1.07905e+07
Methylergonovine	715.704	905.745	976.301	1529.05	367.915	1222.31	1364.49	81.6043	762.379	1159.24	130851	103842	114809	89832.5	94681.4	176.264	251.909	367.095	15521.2	109.779
gamma-Aminobutyryl histidine	51393.8	44475.1	48121.5	43392.7	40888.4	84181.6	81706.2	85429.6	83624.4	81142.7	268016	271105	291601	306891	293648	14738.5	1365.62	4787.75	834.33	388.575
1-Methylhistidine	140540	136813	62953.2	35425.5	125024	384450	410767	429881	395009	137779	2.00338e+06	1.76328e+06	2.13125e+06	1.45276e+06	1.84407e+06	418130	411913	221133	482741	348559
Anserine	172327	239099	154503	155071	221408	222477	234380	259089	239470	270963	168070	117250	131860	126551	126661	133209	182101	135165	158350	150907
Cadaverine	67110.5	77752.6	75247.1	66951.9	81038.6	250795	233063	261148	238968	270112	329280	356884	320913	304317	342510	107836	108716	109181	118568	103695
Kynurenic acid	2212.49	2639.53	2085.31	2291.74	1335.65	2348.12	1095.1	2367.08	751.75	1987.33	1133.67	823.676	1843.26	805.981	1231.29	2824.15	3612.4	3681.83	3620.28	3745.82
Pyroglutamic acid	1.22885e+06	1.22309e+06	1.27659e+06	1.33611e+06	1.23454e+06	165847	179380	198030	186786	193475	226279	238209	239409	246114	237339	105125	116916	115224	118277	119644
5-Oxo-D-proline	467868	483159	403411	331110	423595	601264	618809	695698	1.00543e+06	586665	2.09152e+06	1.7919e+06	1.68848e+06	1.63145e+06	1.64028e+06	485099	615920	471038	785207	523619
Phosphocreatine	6751.55	7433.51	5932.74	5117.91	6023.49	14853.3	16930.7	19550.6	17005.6	15225.1	22848.6	21401.6	20133	20436.9	20862.2	29827.6	40537.1	36293.4	39721.6	41716
N-Acetyl-L-leucine	3788.08	3614.51	3235.63	4807.57	3616.38	2786.63	1609.91	1869.25	1961.88	2682.09	3616.11	4433.25	3716.6	4656.25	3446.09	6218.34	5985.65	5902.95	6087.06	6912.34
4-Acetamidobutanoic acid	4293.89	4316.92	4543.39	3684.59	2376.17	7989.17	7310.76	9651.27	6969.83	6198.06	4396.67	4035.91	4338.6	4372.12	3985.89	1153.81	988.016	1701.28	1333	1270.58
N-Acetylhistidine	29975.3	30839.7	32575.5	26819.2	31158	5650.86	4539.58	9564.44	7263.25	9919.81	3336.31	2564.57	2603.77	329.464	1669.94	125065	162133	88690	150280	168314
gamma-Glutamylalanine	32239.2	32258.1	33224.4	33504.3	32339	4238.51	12960	14644.4	8359.65	11593.2	8190.05	8219.98	10721.7	11497.7	6194.34	10508.4	4758.61	9611.91	4144.91	9396.63
D-Erythro-imidazole-glycerol-phosphate	401203	404098	373971	373851	307758	124990	125679	315527	179785	159975	361714	159453	160605	187838	329453	640871	1.50832e+06	1.16422e+06	1.43e+06	745992
1-methylhistamine	89955.7	71023.5	90054.4	96249.9	102469	286827	127227	437464	349779	132662	1.556e+06	1.20651e+06	1.62336e+06	1.69548e+06	1.42435e+06	99344.7	164284	324985	462423	329899
Phenylacetylglycine	120726	141656	111268	126867	100535	175980	151171	198958	165524	180551	86917.7	77161.8	59440.8	64128.8	63936.4	20551.9	27575.9	12236.6	23769.7	24492
Salidroside	1395.11	1461.4	1481.08	1410.43	1434.55	759.93	1412.54	1832.41	1491.4	1267.46	2223.34	2376.09	2389.22	1951	1859.38	806.213	1291.81	992.651	703.555	819.929
N-acetylaspartylglutamic acid	8394.69	6300.62	8354.01	8977.2	8661.35	7232.41	6089.42	6096.3	5855.25	6758.53	3805.95	3903.49	5694.22	2191.98	3231.75	2544.86	2543.68	1678.87	2398.64	1629.75
3-hydroxyisovaleric acid	59865.7	62476.4	44147.6	68306.4	71382.4	22009.1	47380.8	49798.1	47749.9	28695.9	32034.3	39402.8	40279.9	14996.4	32159.3	18529.5	18093.7	15539.1	15019.5	18720.5
Pyruvic acid	71155.1	67909.4	65554.7	65668.5	70755.9	36544.9	36080.6	33354.1	35644	36248.6	34166.5	38229.4	36424.2	34742.1	34348	57290.5	46924.8	46803.4	44564.4	47164.8
Succinic acid	33655.6	35020.9	36243	36687.8	35791.2	17433.6	20033.8	18315.7	17866.8	19049.1	12195.4	12922.6	11352.3	12293.6	11988.4	22059.2	20911.3	21151.3	24287	23803.2
Fructose 6-phosphate	1367.33	1076.61	1294.45	1565.15	1793.42	925.818	1556.65	1705.75	1826.95	1647.7	4004.16	3013.93	4121.72	3700.26	3881.54	11864.1	11784.2	11402.3	11074.3	11362.6
Sucrose	10163	10722.6	11583	11239.1	10982.1	5132.38	4483.71	4920.41	5048.19	4916.87	7033.11	6606.41	6651.73	6454.43	7113.53	7486.34	7215.21	8685.02	7397.76	8172.85
N-acetyl-d-glucosamine	23399.3	22940.1	21945	18828.4	25298.7	40462.5	38235.1	47402.9	37416.6	46002.3	59643.1	58593.8	52131	55697.8	51797.3	40072.4	40034.5	41083.4	47808.6	48732.9
Glucose 1-phosphate	258297	335232	296612	257526	331559	313161	326057	279010	344636	372611	289683	355224	270159	322063	264831	258128	356683	352830	295230	275304
D-ribose	408031	401360	150270	418819	172553	170704	424308	142683	270557	215909	419897	232533	374655	504816	460024	143866	121164	155660	277839	274488
Myo-inositol	318171	297237	330110	331731	324274	558029	538433	511563	518336	482379	488976	498841	505328	511971	493227	493143	489106	487265	501403	504297
D-Mannose	24706.5	23444.6	25836.8	25520.1	25365.5	39084	38483.1	37360.2	35061.3	35804.3	35872.7	37426.1	36959.5	36137.9	37433.1	35466.5	34138.3	35308.8	35474.2	36325.9
Isomaltose	10899.3	14023.6	12386.4	4026.1	12574.6	35249.6	3058.83	36235.1	42616.5	36017.1	29254.6	27649.5	25249.3	21116.7	17177.3	34044.9	18804.8	25098.3	29882.2	29451.5
N-Acetylneuraminic acid	4795.12	6776.67	5239.66	4447.36	5539.65	10616.6	10387.4	14438	13268.4	14719.8	1442.89	2300.95	6360.92	1040.72	2375.98	89743.6	103324	87516.7	98438.5	479.517
D-xylose	58908.7	62750.2	54675.5	55811.8	26820.3	116268	110980	120071	144428	118150	21236	14494.9	17312.1	14425.3	18600.3	52668.6	74563.4	52356.3	71069.8	52269.1
Citramalate	95549.5	82247.8	94129.7	62148.3	95025	82547.7	84286.5	79898.5	86469.8	72029.4	69600.3	96362.2	64740	55733.9	69783.2	86638.1	119268	75547.9	98195.3	108969
D-(+)-mannose	34940.9	39576.1	37359.1	33298.1	36313.6	45381.6	45867.7	44087.8	51096.3	40232.8	40557.2	35165.9	33736.7	32755.1	31719	47329.7	46901.3	50775.8	50577.3	47996.4
Dihydroxyfumarate	2176.2	3195.79	2305.04	2371.27	2935.64	2288.45	2950.77	2426.44	2985.25	2937.4	4755.65	3248.19	2674.84	3139.08	4843.66	3043.47	3290.3	2446.92	2456.64	2849.72
Phosphoglycolic acid	7156.22	9188.99	10373.7	8549	11605.2	3188.01	10702.2	21245	27508.9	9173.03	7312.16	9228.35	13778.3	7866.15	9949.7	6998.54	8415.04	5309.33	8671.7	7271.84
L-Gulonic gamma-lactone	10240.2	11789.2	10555.2	11162.7	10592.3	11631.3	10582	11130.7	9724.97	11177.5	6620.38	4951.44	5302.21	5515.03	5956.6	14552.2	16959.7	13482.4	11427.1	16605.4
Trehalose	32333.3	43836.4	44932.3	42380.9	42203.7	45823.2	47167.9	44730.5	47857.3	38154.5	42359	45514.2	43978	42693.6	47962.7	15486.1	40020.2	41390.5	48125.2	17940.9
Sorbitol 6-phosphate	3735.89	2916.01	1510.2	1300.42	2299.54	2458.43	2500.53	2413.06	1642.81	1929.17	2047.52	2184.15	1934.27	1653.36	2318.98	2068.39	2057.12	2042.45	1873.76	1931.56
L-Arabinono-1,4-lactone	188102	189857	217897	201394	203700	227412	219383	194056	195785	208202	206747	209670	214899	190619	200365	187813	216161	202074	226345	212862
Dl-lactate	340101	320984	291946	297815	280579	414466	389970	340127	338012	318092	322244	335145	327567	326375	314338	202525	198199	212589	229767	223255
D-Glucuronic acid	8053.35	7622.37	6536.02	7543.49	8023.46	11914.8	13549.6	11856.5	11677.1	12105.7	10644	9755.44	10630.1	9392	9618.08	6099.19	6697.89	6433.96	6669.34	7003.2
Maltotetraose	1695.31	1478.78	2299.81	2008.94	1595.08	1731.89	1638.12	1406.62	1363.71	1470.19	12324.9	12485.8	19391.3	11480.8	21216.8	15899.1	13191.6	16488.3	16345	16316.3
Glucuronate	2231.5	1819.49	1241.54	1851.09	2153.56	3971.63	4096.91	3514.86	3469.14	3572.46	623.404	760.811	725.327	730.936	903.158	1732.49	1785.73	1703.41	2151.04	1848.14
Maltose	8310.97	7507.01	7915.1	8160.03	8021.34	3278.09	4481.79	4790.87	4228.34	4537.01	22850.2	24956.9	24629.3	25451.1	24149.8	18117.5	17420.9	17186.4	17455.1	18370
2-keto-D-Gluconic acid	1062.78	27125.3	29003.3	1081.59	26363.5	8599.61	8657.48	9176.4	8586.35	8883.15	1543.91	1426.74	22075.3	21603.7	21996	4011.58	4153.53	1903.75	4703.56	4076
Acetylphosphate	26550.4	27822.4	27691.6	26422.3	27546.9	41875.6	43594.1	42030.9	43061.6	44666.6	16807.2	20942.3	23230.6	17034.4	21525.9	6847.66	6273.5	6284.97	6736.06	6585.81
N-Acetyl-D-Glucosamine 6-Phosphate	5949.04	5475.84	6031.89	5658.77	6137.26	7335.94	7066.49	7019.13	6051.7	7866.9	15862.4	13311.2	12917.5	17270.5	17469.9	10308.5	9733.66	10531.7	10883.7	10606.4
N-Acetyllactosamine	27365.5	27013.3	26384.3	25079.9	20671.6	39526.7	38507.2	35689.9	41999.4	29848.7	70637.9	80106.7	76574.5	64635.3	65425.6	33841.5	42938.2	36622.6	40569.1	44218.9
Fructose 1-phosphate	2899.64	2668.33	2370.19	2820.76	2325.89	2102.92	2201.18	2060.89	2133.68	2020.55	4340.66	3953.49	5237.64	4162.36	5556.61	3033.13	1468.96	3058.53	1625.82	3285.25
Stachyose	699.408	742	694.215	597.318	758.886	328.705	261.372	279.198	255.291	243.856	117.895	150.14	141.468	151.675	147.354	143.011	151.191	105.663	146.633	164.293
Maltotriose	83006.6	106809	80347.6	71252.7	58818	34377.7	22993.6	26281.2	28997.7	30783.6	608424	637739	634255	584544	564901	318571	389542	114824	387916	368637
D-Quinovose	3823.45	3982.96	3724.68	4237.76	4768.26	6536.54	6983.63	7199.75	7289.31	6586.33	960.13	1006.99	1257.34	823.903	918.157	5437.15	6033.91	5377.47	5764.8	5781.54
Glucuronide	500.839	547.032	459.042	492.041	473.742	516.911	453.242	436.029	461.257	406.023	12714.2	13450.2	12954.5	12371.5	14242.1	515.447	425.217	367.896	351.697	401.431
N-Glycolylneuraminic acid	2267.24	1936.96	1600.25	1838.15	1732.63	1926.21	1879.38	1993.04	1707.82	1521.45	5296.97	4560.24	4795.36	4463.83	7425.12	2821.02	1915.27	887.334	2251.49	2484.73
D-glucosaminic acid	5374.13	5287.65	4878.53	4701.02	3474.14	9016.28	4429.35	4682.27	5763.45	8894.59	31305.4	31869	32148.9	33170.9	33247.8	1544.84	1797.65	1597.4	622.231	1850.43
N-Acetylglucosamine 1-phosphate	2809.46	2484.19	2409.92	2577.9	2592.63	2793.17	2934.19	2762.87	2842.78	3245.85	5335.08	5088.1	4920.8	5008.94	5138.81	4203.71	2311.56	511.419	1747.07	3393.82
Melibiose	513220	496146	432931	461886	418592	207569	224196	239526	246125	166878	214443	212187	202165	176131	215638	294478	341775	319933	324930	360511
Glucosamine-1P	38006.1	39148.3	33350.1	35218	36392.7	127869	189731	164665	165456	172726	28905.5	36851.7	39167.9	45725.8	31357.4	35442.3	27327.7	24996.3	28174	23138.3
Lacto-N-tetraose	1717.63	1323.21	1802	1241.7	1819.38	4516.92	4096.93	5125.13	4144.59	5086.8	19205.4	19234.5	20208.6	17821	21454.1	5987.08	4203.61	7418.61	6428.75	5125.99
Melezitose	1680.36	1080.11	1932.23	1620.09	1906.42	1082.61	871.77	654.541	954.251	775.075	814.312	887.454	771.906	802.019	850.657	890.054	750.332	795.21	682.728	681.552
Glycerol 3-phosphate	4851.17	4630.01	4409.71	5555.13	4632.93	9173.08	9269.63	8984.71	8618.21	9665.14	22096.5	22088.2	22552.7	22134.6	21577.8	13032	12135	10778.2	12893.4	13048.6
Acetoacetic acid	176913	178244	169866	179862	169109	36529.2	31791.8	32207.9	32122.5	32081.3	71598.6	69707.8	75253.1	75828.5	77828.6	7644.58	6353.48	6310.96	7806.5	6347.21
Cholesterol	1.90336e+06	1.68635e+06	1.59406e+06	1.55437e+06	1.847e+06	4.75819e+06	4.54939e+06	3.65526e+06	4.49562e+06	4.31455e+06	6.11539e+06	6.27026e+06	6.51559e+06	4.91535e+06	5.42913e+06	7.52895e+06	8.17512e+06	7.92885e+06	8.28429e+06	7.97668e+06
N-Stearoylsphingosine	7793.03	8975.16	8512.61	6783.08	6875.57	9625.17	7698.72	10085.9	5704.28	10182.2	11822	10501.6	9981.62	12945.6	12012.4	40394	43358.2	44660.6	42884.7	45714.7
1-Stearoyl-2-oleoyl-sn-glycerol 3-phosphocholine (SOPC)	964038	1.07293e+06	1.01587e+06	1.0009e+06	1.05017e+06	774938	742291	1.13398e+06	705467	751660	776216	769487	711444	628975	672362	374401	457508	449653	389250	388123
1,2-dihexadecanoyl-sn-glycero-3-phosphocholine	727.945	770.655	975.158	761.901	1168.63	1980.85	2872.6	1332.03	2329.76	950.13	1197.98	1251.47	970.257	662.921	583.449	810.142	1245.23	1706.62	866.272	1615.19
PC(16:0/16:0)	5.16434e+06	3.05198e+06	3.37201e+06	3.36758e+06	4.03143e+06	4.73724e+06	5.42965e+06	5.28626e+06	5.80634e+06	5.6482e+06	4.4562e+06	4.18035e+06	5.01161e+06	4.40462e+06	5.56675e+06	3.52474e+06	7.19648e+06	3.757e+06	3.88002e+06	3.79115e+06
1-Stearoyl-2-arachidonoyl-sn-glycerol	784821	558359	648856	698523	760303	1.06044e+06	450053	1.00513e+06	869771	1.09478e+06	740739	995081	969472	717680	794488	1.86686e+06	1.7023e+06	2.03553e+06	2.64626e+06	680125
Arachidonic acid	7.80429e+06	8.05637e+06	7.70905e+06	7.42529e+06	7.6084e+06	3.18115e+06	3.06313e+06	3.15264e+06	3.18732e+06	3.06195e+06	2.9545e+06	2.94167e+06	2.92205e+06	2.99851e+06	2.79781e+06	2.41718e+06	2.37214e+06	2.40666e+06	2.35272e+06	2.35712e+06
N-(eicosanoyl)sphingosine	78096.8	87963.6	46546	62532.6	56865.1	72123.6	111183	57814.5	103740	53853.4	74539.4	85856.9	103503	49034.9	38689.2	83421.4	80165.9	106876	86738	96831.3
N-Palmitoylsphingosine	485881	436704	375278	494878	467072	548945	651442	476196	581846	633997	499989	693050	532206	609713	506427	553606	800128	909681	630085	660387
N-palmitoyl-d-sphingosine	35399.6	48606.4	34099.8	39136.6	36169.9	45017.7	45314	36346.9	36241.4	40821.9	127356	140434	124585	124006	134038	119421	113961	121699	105003	121184
N-tetracosenoyl-4-sphingenine	9300.75	6713.1	8340.96	3922.09	3381.07	3084.84	2368.93	3587.5	4505.31	2566.64	5507.24	6351.22	3182.9	4647.52	4911.18	5765.55	6324.49	5747.98	5080.46	5084.13
Taurine	1.23777e+06	1.24666e+06	1.39509e+06	1.29431e+06	1.4354e+06	913651	899266	909822	873216	894058	1.28772e+06	1.26601e+06	1.25656e+06	1.2996e+06	1.30938e+06	771291	858967	373582	838257	824621
Palmitic acid	9.91996e+06	9.85341e+06	8.70873e+06	9.77027e+06	9.80628e+06	1.87366e+07	1.04098e+07	2.07079e+07	2.05083e+07	2.03272e+07	2.11312e+07	2.10545e+07	2.10196e+07	2.18405e+07	2.13267e+07	2.11177e+07	2.09155e+07	2.28218e+07	2.55148e+07	1.76717e+07
Sphingosine	1.73287e+06	1.16588e+06	1.05452e+06	1.587e+06	1.40605e+06	2.13481e+06	2.42174e+06	1.98027e+06	1.6206e+06	2.17947e+06	1.71506e+06	5.5554e+06	1.6228e+06	1.52926e+06	1.59504e+06	3.87628e+06	3.29251e+06	4.05336e+06	9.76449e+06	9.20083e+06
1-(1z-octadecenyl)-2-(5z,8z,11z,14z-eicosatetraenoyl)-sn-glycero-3-phosphoethanolamine	979072	1.06481e+06	779485	1.84419e+06	634756	1.25005e+06	1.20931e+06	1.15137e+06	1.01592e+06	908932	2545385	1.41128e+06	2.34112e+06	1.32335e+06	1.9522e+06	2.14539e+06	2.03037e+06	1.53841e+06	2.69286e+06	1.95917e+06
2-arachidonoyl-1-palmitoyl-sn-glycero-3-phosphoethanolamine	184634	198898	206629	238274	238937	239150	257935	254575	249737	281674	705159	695226	628801	621216	654702	884537	495834	830347	524620	869492
1,2-dihexadecanoyl-sn-glycero-3-phosphate	7371.65	5255.87	6262.5	7510.04	5006.78	11216.7	15145.5	11564	10182.6	11084.5	5132.96	6546.48	4902.28	7958.99	4795.68	15622	27767.9	18694.4	13319.7	12182.2
Ginsenoside rf	9394.77	8623.52	8828.44	2443.09	9338.98	10485.9	9396.02	6115.34	8424.27	8253.24	9168.26	10876.6	12829.6	10177.2	11929.6	11068.5	4359.29	9761.89	9395.03	9350.25
N-(octadecanoyl)sphing-4-enine-1-phosphocholine	6.52373e+06	9.75286e+06	9.47492e+06	6.32979e+06	5.23635e+06	8.96204e+06	6.74076e+06	7.23006e+06	6.9127e+06	7.88491e+06	6.89716e+06	7.25885e+06	6.28738e+06	6.73659e+06	5.8751e+06	7.36152e+06	7.81767e+06	4.58402e+06	6.4064e+06	6.62514e+06
Sphingomyelin (d18:1/18:0)	39385	41445.9	55878	35879.3	24655.1	27693.2	33244.9	46932.1	32492.6	52078.3	36650.9	43058	25366.3	32565.1	21340.2	37269.2	37976.7	29424.5	36656.5	41006.2
Phosphocholine	9.44399e+06	9.70777e+06	6.86324e+06	9.45678e+06	9.08374e+06	1.09427e+07	1.0939e+07	9.28457e+06	8.05121e+06	1.32538e+07	6.46428e+06	1.00445e+07	6.01098e+06	4.558e+06	5.87473e+06	5.79829e+06	7.90944e+06	4.21598e+06	1.05444e+07	5.95037e+06
Phosphorylcholine	1.66868e+06	3.11792e+06	1.40506e+06	1.58224e+06	2.45573e+06	2.54495e+06	5.8017e+06	5.93973e+06	3.9842e+06	3.63112e+06	3.04989e+06	5.30982e+06	1.7287e+06	3.84017e+06	5.27363e+06	3.37477e+06	4.08014e+06	5.65294e+06	6.89783e+06	2.83963e+06
Gentisic acid	7276.74	7282.95	6522.7	6900.4	6730.47	7557.33	7000.08	6768.34	7844.37	8359.74	10182.5	8189.91	12606.9	17600.4	17528	9195.37	8086.97	8727.7	8043.96	8191.39
Prostaglandin f2.alpha.	138876	56008.3	57561.6	57978.6	60598.9	20659.2	21904.7	12744.2	13923.8	21258.9	45110.9	41594	43515.1	52341	39992.5	5405.6	6071.2	5468.56	6426.98	5824.7
Cholic acid	4711.24	5360.32	2818.98	5222.07	5527.32	4492.79	3655.53	1912.37	4315.2	4112.98	95101.8	123970	64726	65044.7	88644.5	53612.8	56438.2	55226.2	53295.5	57895.9
Pro-Trp	3.72291e+06	3.41229e+06	3.33694e+06	3.5684e+06	4.15002e+06	4.02875e+06	4.25702e+06	4.17326e+06	3.49843e+06	6.59752e+06	4.26162e+06	4.57732e+06	4.79393e+06	4.22922e+06	3.77977e+06	4.54236e+06	5.21043e+06	4.70919e+06	4.67058e+06	4.38269e+06
Beta-estradiol	126267	22951.7	110490	60025.4	32934.8	58228.4	56595.2	68755.6	34083.3	66695.9	38807.1	36477	25191	25362.6	24174.3	75572.7	34479.3	52584	75173.8	67341.8
Estradiol valerate	866.117	804.144	692.946	876.855	1061.38	616.879	425.235	1058.43	2491.23	1059.93	9890.1	6311.69	6907.35	6695.18	795.371	974.938	1108.07	1547.9	1107.95	1241.76
Hexadecanoic acid	87405	102997	98961.5	100553	102933	37835.4	30567.4	35402.7	35528.6	44411.4	83476	55511.2	62441.2	51246.1	64118.6	17586.4	19605.5	15367.3	15748.9	13951.8
Stearic acid	149780	187909	158909	172675	176661	171229	156983	160604	162295	174821	52073	189037	158676	185772	157884	152978	147636	150843	156916	156028
Chenodeoxycholate	176458	154486	190558	166037	137590	238420	250142	266787	213692	252042	887102	326669	747321	658107	760434	692163	799762	794922	769830	725054
Acetylcarnitine	1.99752e+07	2.36011e+07	2.24235e+07	2.08994e+07	2.05382e+07	1.94179e+07	2.21889e+07	2.24019e+07	2.02643e+07	2.18318e+07	23022756	2.03395e+07	2.2076e+07	2.07472e+07	1.86359e+07	3.97184e+06	4.86335e+06	4.26553e+06	4.83293e+06	4.88579e+06
Cis-8,11,14-eicosatrienoic acid	28695.3	22378.2	26768.3	27759.7	21332.6	49007.4	130822	45654.7	48877.3	54061.1	27596.8	27495	29868.1	26469.7	28464.3	24355.2	24697	24071.7	23436.8	37488.3
Lithocholic acid	7496.22	8036.12	9580.6	12547.3	9292.9	3927.61	3418.17	4349	2891.93	3784.97	14563.7	18029.3	18591.4	16308	20677.2	17796.5	25183.2	17261	24671.4	25424.5
1-stearoyl-2-hydroxy-sn-glycero-3-phosphocholine	1.08406e+06	1.30555e+06	1.30075e+06	1.00065e+06	980093	1.18013e+06	1.00104e+06	1.33858e+06	1.06193e+06	1.05808e+06	259657	320281	256731	259995	290242	973365	1.22444e+06	734310	1.21509e+06	1.04161e+06
3-dehydroepiandrosterone sulfate	18428.9	18825.1	16701.6	18357.9	18035	2433.85	1304.31	16680.6	1752.73	1404.62	10292.8	10192.2	12797.2	9605.02	9585.29	9008.11	10083.6	14870.1	17739.4	14597.6
Taurochenodeoxycholate	34350.9	32238.7	29996.3	30253.8	64500.2	47945.3	33369.5	27619	31466.6	70916.1	56935.7	62541.7	53759.9	30861	37426.1	30369.5	23938.6	27528	25801.7	36654
11beta-hydroxyprogesterone	83710.3	504705	352687	475539	342486	70354.5	67461.2	69983.1	69127.3	69501.1	16440.7	16476.8	17124.2	16486.2	15782.6	99965.6	100512	95871.5	97237.4	96515
Progesterone	20955.7	23186.9	13333.4	18836	22846.7	53851.9	62189.2	43404.4	49209.6	53555.6	1.01926e+07	1.07885e+07	1.03894e+07	1.04811e+07	1.04641e+07	37042.2	80764.1	65427.6	79515.5	76527.2
Prostaglandin b2	21605.9	19406.1	19852.1	20515.7	21390.5	97035.2	85337.8	88199.9	92152	101865	64577.4	71945.1	75489.3	71142.2	103298	29092.8	23940.5	42165.4	28665.4	40535.9
Glutaric acid	2351.97	2178.33	1814.08	2876.14	3045.53	2882.98	2869.87	2855.45	2876.52	2747.06	215852	239888	242236	245543	232677	7677.1	6608.18	6702.71	6911.69	6916.44
alpha-Linolenic acid	1.69704e+06	1.42242e+06	1.77586e+06	1.3864e+06	1.54256e+06	1.58535e+06	1.85955e+06	1.56587e+06	1.53118e+06	1.92224e+06	1.68449e+06	1.52342e+06	1.67653e+06	1.3827e+06	1.52592e+06	1.44681e+06	1.32146e+06	1.14246e+06	1.37582e+06	1.43257e+06
Leukotriene f4	1998.98	2027.99	1847.35	2184.21	1860.76	1585.16	1121.75	1049.87	1231.49	877.441	816.323	814.943	1109.57	768.663	1138.71	1866.59	1980.92	2680	1419.3	2536.48
Triethanolamine	15582.7	29770.3	32206.8	35708.1	36210.6	15968.5	17438.3	20582.3	26490.7	18456.3	9801.63	8039.7	7105.37	8538.71	7309.21	48490.5	42083.9	35307.7	42155.6	16302.4
17.beta.-nandrolone decanoate	24601.2	27007.7	17956.5	21012.6	23883.7	12086.8	11780.2	10419.5	9377.36	10124.7	13823.2	11725.6	13882.7	13881.2	13517.2	16262	20510.4	20258.2	20708	18104.6
Cis-13-docosenoic acid	529358	598494	561407	597592	663686	638438	532076	717631	436651	612721	507598	550341	523467	622487	505252	544452	590848	443290	396569	516592
Testosterone	15654.2	20911.8	13953.9	20225.4	16317.6	42193.6	32135.3	29823	39601.1	31440.7	2.89794e+06	2.87907e+06	2.84915e+06	2.78918e+06	2.84237e+06	19059	32065.9	19911.2	47313.3	22581.4
Cis-9-palmitoleic acid	5.61006e+06	5.46662e+06	5.55717e+06	3.07159e+06	5.39746e+06	2.40682e+06	2.44747e+06	2.56531e+06	2.51332e+06	2.43864e+06	1.15432e+07	1.1197e+07	1.197e+07	6.29984e+06	6.2342e+06	4.20695e+06	4.1043e+06	4.07711e+06	4.07103e+06	4.03695e+06
Geranylgeraniol	26646.4	27876.4	61976.4	43752.6	38501.9	19451.8	26602.3	36363.6	12704.5	1560.19	58145.7	74531.4	80447.9	16061.2	16002.1	22901.4	11403.2	17273.5	11653.9	12090.8
Valerenic acid	103261	121600	74857	74069.6	118613	90660.1	142441	66278.3	140912	72153.8	111310	137579	135399	52287.4	64640	57135.6	90749.4	83482.2	74572.3	67271.7
Androstan-3-ol-17-one 3-glucuronide	13772.4	15287.1	13542	15122.9	15489.8	12929	15785.1	13721.5	13702.2	15922.3	17194.2	14223.3	12566.9	9542.09	14658.6	12730.5	14610.1	14592.3	10219.2	10938.4
Manumycin a	5433.14	4549.6	7220.46	2854.04	9946.37	18067.2	17987.9	20599.9	16696.8	16556.9	1676.67	3740.35	1872.2	2977.16	2020.7	19951.7	12052	14428.9	13939.9	11782.4
Stearamide	2.23171e+06	2.29257e+06	2.78459e+06	2.9455e+06	2.81598e+06	1.21247e+06	2.76404e+06	2.72636e+06	2.95207e+06	3.82556e+06	3.2734e+06	3.11952e+06	2.66036e+06	2.22235e+06	533106	1.88557e+06	2.72357e+06	761064	2.69105e+06	2.00821e+06
11,12-dihydroxy-5z,8z,14z-eicosatrienoic acid	73479.6	94082.4	93405.9	132142	90150.1	2915.42	2464.68	2507.14	2253.83	6359.68	32714.5	34607.3	96641.1	22015.8	52339.4	2733.31	3394.38	2794.01	2616.65	2220.4
Prostaglandin E2	40564.5	33178	32769.8	33531.2	35096.6	4556.74	4815.56	5727.5	4712.01	4664.61	55859.2	90339.2	67475.9	69643.2	81526.9	4945.15	4004.84	4277.76	4855.62	4224.97
Cis-11-eicosenoic acid	913321	834525	762435	786960	888605	865908	911589	814186	749345	891733	866602	763289	873578	840588	722219	776779	787841	843421	862465	881141
Glycerophosphocholine	4233.88	4569.99	3994.16	4680.18	4789.59	7536.52	8048.95	7436.83	6901.27	7404.14	16961.7	18979.5	19256.1	19784.3	17974	10769.7	10181.7	10158.5	10365.3	11043.2
Oleic acid	1.10697e+06	1.23848e+06	1.15418e+06	1.30361e+06	1.30229e+06	78498.8	290502	343191	372303	397041	415949	477124	418889	406964	442834	717188	671454	732173	669143	730029
Cinobufagin	26853.2	33540.9	22397.1	23739.1	22562.1	22309.2	4976.78	7093.73	11349.5	12855.4	32887.8	20619.8	21115.6	10771.4	15142.2	23897.4	31966.8	18572.5	32258	24199.9
3.beta.,7.alpha.-dihydroxy-5-cholestenoic acid	3716.04	4683.09	4566.93	4927.32	4869.95	6599.89	6434.21	6031.24	6143.72	6062.62	7879.74	6964.02	9308.25	7528.57	6103.4	4958.27	5103.2	5118.69	4739.79	4988.33
Cholesteryl sulfate	7.00155e+06	7.90098e+06	7.91164e+06	7.7557e+06	7.78012e+06	1.86925e+07	2.41042e+07	2.47616e+07	2.00746e+07	2.07004e+07	4.24626e+07	4.48065e+07	3.85696e+07	3.81492e+07	4.22127e+07	5.6944e+07	4.87876e+07	4.20458e+07	5.42018e+07	4.97148e+07
Oleamide	2.03955e+08	2.07621e+08	1.73793e+08	2.06259e+08	1.98301e+08	2.06001e+08	200185260	206511517	1.96665e+08	1.99e+08	1.94344e+08	2.03399e+08	2.03895e+08	2.04405e+08	1.91594e+08	1.93771e+08	199443356	193325232	1.94001e+08	2.03311e+08
3-Hydroxybutyric acid	113311	107310	111590	115071	107120	91107.8	87959.3	97124.1	73710.3	100225	52792	50568.6	68903.1	74764.5	56753.9	7414.38	14540	2870.18	11176.5	3521.38
Sphinganine 1-phosphate	213.327	8489.07	202.296	8493.35	8493.35	8889.84	8889.84	8489.07	289.17	8889.84	195039	209092	168800	160187	177520	285.641	533.274	369.362	17080.5	13846.3
Sn-glycerol-3-phosphoethanolamine	2990.64	2049.5	5566.7	2271.53	1384.73	17482.1	23025.3	23218.3	24402.5	19486.8	45117.2	46095.6	42296.7	37217.7	38314.5	16223.3	17141.3	18287	14747.5	13413.2
Glycerylphosphorylethanolamine	9531.29	9216.03	10290.2	9444.74	9100.56	44163.1	40240.1	42912	46319.9	41651.7	93973.9	98660.7	89142	89760.4	88676.6	28485.4	27322.9	26231.9	25941.2	24924.4
Prostaglandin I2	18725.6	23502.4	32684.4	24872.1	17816.3	80541.5	84554.9	83692	71723.3	80919.6	536947	559227	705847	467932	438290	119276	140155	85736.3	140492	118381
Octadecanoic acid	22805	22191.2	21610	24309.9	23196.9	30350.9	33088.4	31307.4	32798.9	34008.5	22648.1	22732	20979.1	21162.8	20522.1	18476.7	19549.5	17304.7	18548.4	17634.5
Linoleic acid	2.25484e+07	2.28941e+07	2.21192e+07	2.11848e+07	2.11969e+07	1.0633e+07	1.05114e+07	1.05257e+07	1.04597e+07	1.03919e+07	1.2554e+07	1.23776e+07	1.23204e+07	1.22124e+07	1.2095e+07	1.52708e+07	1.45473e+07	1.46771e+07	14659325	1.49694e+07
Calcitriol	138291	33617.1	192941	288567	156251	658564	777834	763483	755345	656862	420709	469762	424261	74432.3	283960	209430	39236.1	79280.8	208113	176867
Glycocholate	21266.6	19193.4	18404.7	16031.9	19157.7	12682.4	8155.17	13763.5	11997.8	13779.5	26643.1	26925.6	28831.7	21188.9	24230	14396.8	10038.6	9820.37	10966	11158.3
Glycocholic acid	1566.16	1438.89	1223.27	1686.32	1285.1	292.74	378.76	424.388	452.418	343.398	23442.6	23512.8	24878.7	25463.2	23911.7	377.401	355.938	1640.68	1264	278.511
Corticosterone	446.307	293.525	323.975	239.22	174.471	177.053	156.707	160.214	103.675	203.476	90016.2	89731.2	92214.2	93338.1	90715.8	663.401	481.247	432.391	598.228	525.563
Prostaglandin F2b	6503.24	6501.88	6412.82	3166.62	3519.5	5242.12	4913.77	5394.42	5589.86	4890.71	3889.61	1926.57	3004.21	2090.58	3534.33	50175.5	47138.4	49717.7	49176.9	51393
Estrone 3-sulfate	219295	217898	223881	235329	230067	6507.87	7084.93	5107.58	6501.43	3869.51	4216.75	3735.38	4993.46	6456.92	3790.75	1471.91	1919.33	1722.04	1869.9	2413.59
Dodecanoic acid	325914	336748	337375	335436	333285	264357	279410	270996	269659	263459	422439	423378	430909	413401	404266	247700	240061	239411	243310	255796
Phosphatidylserine	34303.8	27082	32850.8	28716	29941.4	74318	62746	61430.7	80673.4	63623.4	97104.4	88415.5	104421	91025	85425.4	55217.7	59719.4	58544.1	56140.8	69492.1
Cortisol 21-acetate	11162	8655.79	8964.42	8274.79	8183.86	4741.33	2816.01	2268.17	1277.64	2108.47	849.448	856.488	1715.44	1271.67	1710.92	1745.74	1449.34	887.053	1212.85	2122.38
hydrocortisone 21-acetate	503313	494027	504312	442575	426887	409461	557632	571094	565040	492853	1.75209e+06	1.75865e+06	1.66779e+06	1.6471e+06	1.67595e+06	428946	457830	473088	543006	554177
Octanoylcarnitine	89206.1	86913.7	88981.9	82942.2	78067.9	104605	134738	140347	122543	142021	540579	500456	496449	451338	453038	28696.5	30254.8	14343.9	28573.1	26871.9
L-palmitoylcarnitine	2.96943e+06	2.93726e+06	2.94905e+06	2.5793e+06	2.95429e+06	6.11159e+06	6.50709e+06	6.78025e+06	6.56558e+06	6.47331e+06	3.90545e+06	3.99696e+06	3.99792e+06	2.86587e+06	3.76879e+06	885044	910007	1.02336e+06	940714	1.13781e+06
Propionylcarnitine	934552	918950	962004	867970	906325	1.24089e+06	1.1038e+06	351256	1.06135e+06	1.31113e+06	2.33946e+06	2.29691e+06	2.12907e+06	2.19837e+06	2.00393e+06	326237	347425	297275	365324	366834
Dihomo-gamma-Linolenic Acid	2190.58	1769	2596.64	3573.88	3015.43	2194.98	2274.62	2703.83	3393.86	4170.42	8236.87	278.308	13208.4	8614.49	8666.07	63338.9	50276.8	67553.5	51720.4	58736.4
5a-Pregnane-3,20-dione	28502	39370.7	30226.4	39344.4	32514.2	7950.12	6618.41	6805.54	3525.5	6493.32	21260.4	13458.6	16205.6	11544.1	19312.9	5149.45	6262.48	4399.94	8965.83	6800.05
2-Lysolecithin	6.14222e+06	7.11215e+06	6.45245e+06	6.55008e+06	5.21536e+06	1.01863e+07	1.07882e+07	1.17737e+07	9.69308e+06	1.10699e+07	3.16145e+06	3.29402e+06	3.45569e+06	3.08485e+06	2.83558e+06	5.42945e+06	5.65881e+06	2.22572e+06	5.71445e+06	5.54554e+06
5-Androstenediol	46023.5	78105.8	44605.4	71254.2	47581.1	14416.8	12173.6	17030.7	13389.2	14550	23410.8	26829.2	27157.1	26528.8	28018.3	9731.87	3007.71	1967.67	5709.65	9815.23
Deoxycholic acid	69693.9	69156.1	69511	67254.6	67047.8	95276.5	94485	90252.7	90116.4	99410.5	108735	102555	108439	104701	98627.1	126408	129733	129732	129333	129624
13-L-Hydroperoxylinoleic acid	28461.2	33159.4	28020	40923.4	28243.1	50022.7	53210.5	30479.9	54894.9	55444.3	103615	104403	103435	102392	100200	314594	310947	198796	197575	313411
20-Hydroxy-leukotriene B4	139947	149480	169531	161612	145389	18569.9	12229.8	11294	14247.3	11166.4	16431.5	18957.1	17258.3	14419.7	18964.4	19210.6	37603.3	29398	22438.9	20131.9
Taurocholate	8872.51	7772.7	8232.29	9824.17	8057.19	20759	18246.7	18452.9	19613.1	18363.8	46370.9	44107.8	44052.4	44465.8	44735.8	939.575	1394.65	1522.34	907.994	1240.07
7a-Hydroxy-cholestene-3-one	2.3842e+06	2.62793e+06	2.10093e+06	2.43352e+06	2.86282e+06	395590	376882	575573	465700	465754	508820	530293	583236	579138	378156	5.13814e+06	5.2074e+06	5.53503e+06	5.3332e+06	5.86903e+06
21-Hydroxypregnenolone	2.42824e+06	2.72044e+06	3.11334e+06	2.48895e+06	2.88735e+06	1760.66	1494.29	2180.08	2022.71	2263.87	1590.15	1659.78	1807.69	1444.11	1218.46	9666.56	10050.2	10103.4	9926.77	9020.32
Leukotriene E4	653.434	635.453	836.581	251.325	1483.52	1304.32	1256.2	809.334	1534.15	819.499	34453.2	28533.5	30789.7	30509.7	33235.6	217.641	486.304	436.042	893.242	859.331
Prostaglandin G2	4126.68	4215.05	4435.74	4154.16	4279.68	4257.31	4366.47	4417.47	4598.15	4407.05	20964.7	21061.4	19933.5	14678.7	17259.7	4612.99	4393.47	4938.42	4719.46	4444.53
15-Keto-prostaglandin F2a	15197.3	8981.22	14049.3	11400.5	9386.4	27249.3	24098.5	21897.1	25638.6	29146.1	104143	114803	105993	105996	120038	42588.5	53456.5	55236.8	50072.7	47426.6
6-Keto-prostaglandin F1a	16420.4	14672.3	14596	13948.5	12611.4	15374.3	14837.2	17084.1	15975.6	16027.9	47597.3	49022.7	48516.8	47486.2	42255.6	20878	25740.8	12721.9	25669.8	18560.2
6-Keto-PGF1a	3460.56	2821.18	3005.41	2672.13	3430.54	3849.69	3078.47	3239.85	3140.07	3019	26589.3	22717.8	21782.7	24201.2	23334.3	6119.65	6224.9	6389.42	6614.57	6430.1
6-Ketoprostaglandin E1	1139.65	1083.1	1029.01	1001.3	1109.35	2662.61	1289.21	4579.18	1596.5	2590.36	173335	196901	188889	180395	148444	694.835	883.31	917.554	484.072	1007.98
Lipoxin A4	12245.2	15712.9	12998.7	17197.9	13405.2	4964.83	5362.44	5501.89	4362.71	4032.3	4641.16	3630.91	6246.55	6424.22	4625.95	4263.07	4268.61	3439.99	3699.35	2183.24
Myristic acid	3.09616e+06	3.4411e+06	3.48928e+06	4.51507e+06	3.2058e+06	714100	742251	1.11096e+06	751498	740137	692967	689674	662931	1.00714e+06	667969	1.08073e+06	1.57452e+06	1.5552e+06	1.05342e+06	1.0614e+06
Arachidic acid	547738	596568	574478	545757	545213	387957	373730	377319	383511	372238	310526	329605	315660	300920	303080	159942	175883	169953	177782	167292
Linolenic acid	3.91063e+06	3.97216e+06	4.05136e+06	3.96158e+06	3.99494e+06	70248.2	231490	179050	213399	223226	1.25702e+07	1.29824e+07	1.52859e+07	1.58478e+07	1.0214e+07	166309	157853	157181	108889	161026
Prostaglandin e3	68.2811	67.6575	123.195	51.4634	77.374	60.5451	230.722	134.033	154.242	51.8278	2751.62	2776	2092.81	2397.06	2690.72	207.804	204.334	194.043	208.768	243.766
Azelaic acid	5313.17	5655.66	4250.58	4957.62	6811.71	50796.2	45788.6	50135.3	50568.5	48439	11926.1	13033.8	13001.1	13461.7	13828.1	4712.23	5487.74	4553.36	4610.25	5143.2
Erucic acid	531879	539435	522187	511237	500638	211981	204112	215654	196666	203274	61558.8	61237.6	59705.3	40360.3	64839.5	120249	113381	113955	111771	117601
Nervonic acid	255702	239249	224416	225573	215858	117435	122610	126509	131668	122715	62742.1	64619.1	60408.4	65097.2	58473.9	87609.6	78834.9	78755.2	79020.4	74724.9
Phytosphingosine	244752	283269	267070	283127	280368	8956.76	10429.6	15682.4	10391.1	15921.2	70736.2	78368.3	67563.5	57886.1	65900.9	30884.1	35744.6	49147.2	43733.4	31194.1
Dehydrocholic acid	882.699	837.996	1030.39	1112.86	1335.02	308.125	472.722	219.765	432.886	237.525	10307.5	12217.8	14404.6	14583.5	12803.8	415.006	528.209	701.446	826.944	488.366
Prostaglandin D3	22041.7	21211	14729.9	19136.9	15114.2	2838.63	2549.68	2191.01	2621.7	1522.36	672.553	594.174	466.283	657.799	769.994	867.705	644.374	665.529	848.206	923.709
2-arachidonoylglycerol	3.22094e+06	3.46599e+06	3.34762e+06	3.14784e+06	3.74132e+06	2.9011e+06	2.43272e+06	2.74912e+06	2.2044e+06	2.84432e+06	2.84928e+06	2.94492e+06	3.08721e+06	2.81354e+06	2.81536e+06	2.65164e+06	2.3605e+06	2.79752e+06	2.6133e+06	2.43807e+06
epsilon-Tocopherol	2978.11	2827.89	2675.59	2645.32	2073.79	1901.86	1781.94	1368.36	1955.63	1584.85	1040.97	1053.11	1154.72	1291.79	867.957	987.153	978.409	963.562	864.854	1103.89
13-OxoODE	239207	271807	244274	262637	249697	114048	111023	107608	106746	102334	3.69161e+06	3.95326e+06	3.82403e+06	3.75113e+06	3.85651e+06	12843.1	18245	14942.8	11802.7	7980.44
12-HETE	3.0275e+06	3.07935e+06	3.12512e+06	3.08154e+06	3.09468e+06	30713	14078.6	10274.4	13453	24905.6	279984	273993	281500	265868	273690	13686.9	13193.8	14387.8	14838.6	12760.7
2,3-Dinor-8-iso-PGF2alpha	1922.03	2086.4	1885.09	2103.06	2144.1	2052.8	2118.27	1961.81	2131.07	2058	3644.54	3782.67	3648.77	2683.38	3101.83	1727.5	1846.53	1554.85	1797.2	1991.68
12-oxo-ETE	2400.13	5178.8	3466.55	1515.95	7685.56	3205.14	4214.63	6301.63	1542.13	2391.78	36256.2	61601.7	34466.1	30001.1	20525.9	212426	266486	259255	217238	209021
12-oxo-5z,8z,10e,14z-eicosatetraenoic acid	12275.6	4111.89	13239.3	10773.9	10456.6	8737.52	8965.6	14408.3	11111.3	12613.4	32238	53019.1	21728	41084.3	19630.5	78395.5	61441.1	72842.4	92042.2	70784.1
12,13-EpOME	116809	111464	112865	109488	114942	204385	208433	202172	212155	202374	775874	777332	779834	768090	762221	3.15917e+06	2.24251e+06	3.00825e+06	2.21611e+06	2.11822e+06
Glycolithocholic acid	4653.49	4128.24	5845.68	2026.43	4556.64	2060.22	3044.8	2725.66	2800.51	2365.17	2368.98	2084.89	1846.23	2702.8	1150.61	7006.29	7808.01	6196.24	7626.28	8683.87
Stearidonic acid	12024.7	10996.1	12610	9692.5	6977.52	63431.4	55997.8	68539.2	63253.5	59626.4	2.89222e+06	2.59628e+06	2.602e+06	2.47798e+06	2.6169e+06	175399	222863	199230	232972	203841
Eicosatrienoic acid	47674.7	44302.2	45414.7	43915.7	51637.4	24325	24567.1	22786.7	22097.5	20289.4	25407.6	30620.1	22926.8	21978.4	30175.8	24577.9	26108	27665.4	29113.8	28359.5
Eicosenoic acid	614577	604077	612047	580347	599382	1.25965e+06	1.24641e+06	1.26479e+06	1.26307e+06	1.22772e+06	758327	743828	738169	728892	688370	815907	838585	823747	768898	847564
Cis-7,10,13,16-docosatetraenoic acid	195.489	70.8912	2376.91	356.93	118.62	4741.23	4672.28	2876.98	1657.85	3828.13	882422	891183	940129	947289	903231	3218.56	3490.6	5250.74	3861.64	3074.32
Pentadecanoic Acid	379943	364567	203374	238291	360915	623501	623017	370235	364919	632827	389629	377052	381632	373955	359794	1.98969e+06	2.00107e+06	1.90828e+06	1.88407e+06	1.82798e+06
Pregnenolone sulfate	6620.47	7736.59	7254.47	8090.09	7574.63	4970.68	1503.24	5903.14	7936.7	9217.45	11638.3	13869.7	15254	10349.5	15099.7	4189.81	6688.97	4574.22	2346.85	2630.78
16-Hydroxypalmitic acid	2952.66	3926.61	5310.94	3552.14	4415.28	7929.28	7900.39	12666.2	9729.18	8364.75	305891	581551	565944	281455	510552	33921.7	63074.6	49703	102659	58545.3
16-hydroxyhexadecanoic acid	271030	255443	249474	267032	273444	144858	140619	159162	157210	158536	999989	1.02736e+06	1.04168e+06	969054	951994	695170	680469	693878	714535	714552
Hexadecanedioic acid	10940.6	10483.5	10634.7	10992.2	10975	15247.1	16520.7	10017.7	16075.4	16950.6	564980	616406	632823	541019	548353	15117.2	13927.9	17039.7	16469.6	11941.8
Uracil	4.4385e+06	4.46012e+06	4.65723e+06	4.64679e+06	4.43955e+06	7.28502e+06	8.02259e+06	8.7204e+06	7.92624e+06	8.68381e+06	3.12546e+06	3.30895e+06	3.3783e+06	3.09198e+06	2.80073e+06	4.42818e+06	4.61695e+06	4.71535e+06	4.64136e+06	4.66699e+06
Adenine	492.042	359.523	76845.8	511.559	76845.8	45748.8	32842.2	36369	47118.5	60817.3	305535	262812	292104	242637	174624	1.54822e+06	1.73126e+06	1.54746e+06	1.59729e+06	1.66764e+06
Adenosine	548254	536482	573487	501268	546027	720918	693464	761185	685802	770839	647185	726286	675513	526601	563722	1.91515e+06	2.05515e+06	2.04742e+06	2.11878e+06	2.17975e+06
Thymidine	11172.6	9356.79	10042.1	10633.8	11121.7	11180.6	11931.9	13434.7	12638.4	12929.7	183877	178738	180843	178571	179726	242719	232630	249719	246268	236157
Adenosine phosphosulfate	240.05	169.727	194.566	258.152	187.068	185.769	202.692	185.126	145.726	232.516	399.354	850.983	733.714	609.879	808.587	201.251	308.713	344.63	301.811	289.808
dCMP	19807	20665.2	14089.9	17310	14059.6	42630.1	28746.8	29184.4	22117.8	45245.2	1.57595e+06	1.624e+06	1.46357e+06	1.48899e+06	1.2076e+06	2.2191e+06	2.23038e+06	2.15432e+06	2.3924e+06	2.36867e+06
Guanine	4847.74	4250.47	4742.44	4387.38	5454.35	5871.36	5666.59	5552.15	5644.89	6857.52	18812.8	12936.1	13608.4	12953.8	11689.8	694632	738652	636233	724758	739220
Hypoxanthine	113454	37515.5	91718.4	43389.4	44222.9	3.4079e+06	3.20656e+06	3.69162e+06	3.24546e+06	3.6073e+06	1.63979e+07	1.61685e+07	1.63688e+07	1.6118e+07	1.64827e+07	6.58965e+07	7.67157e+07	7.39835e+07	7.45223e+07	7.37273e+07
Inosine	1511.7	1168.64	1299.89	1254.96	1281.33	10651.5	10282.7	9151.75	9182.97	8368.26	48889.9	47301.9	51256.4	49811	46585.1	1.01121e+06	1.02372e+06	1.11585e+06	1.13082e+06	1.13612e+06
Uridine	706044	715522	735521	701073	663541	1.16233e+06	1.19807e+06	1.27067e+06	1.2041e+06	1.31523e+06	450899	476417	505011	438387	440298	600690	684888	684076	664104	613272
Deoxyguanosine	573.726	655.98	510.112	435.972	523.85	515.395	418.972	514.986	500.374	437.777	717.935	825.444	854.106	1257.55	827.645	4553	4456.48	4096.34	3397.54	4655.87
L-Dihydroorotate	47696.1	47766.2	49165.5	46184	47345.9	29376.4	32153.8	32514.4	30396.2	33044.6	43449.1	40772.3	41891.2	39303.9	41767.6	21257.4	20286.6	20979.8	21462.2	19708.9
dAMP	2956.45	1057	1980.2	1677.15	2654.25	2113.16	2049.03	1974.92	3297.22	2386.28	6972.97	21106.8	6352.01	4138.89	5597.86	29318.1	36819.9	36145	44845.5	41656.8
dGMP	7427.12	8754.96	8591.78	5882.4	6294.2	17200.9	13732.7	18793.9	16224.7	17476.7	30318.4	27096.8	24961.4	29320.7	20827	18201.9	11398.9	10455.5	10997.5	14234.1
Xanthine	4509.51	3966.15	4824.74	6063.03	4021.25	201062	181582	197539	173156	193565	459872	462080	500373	461386	462476	111750	106224	110968	106031	112841
Guanosine	2138.37	1690.73	1567.79	1661.94	1768.54	1340.78	1919.12	1619.33	1914.58	1338.9	1893.17	2266.02	1900.52	3094.48	2496.1	7205.5	7121.91	6754.69	6380.44	5826.57
His-Lys	753.409	689.337	523.226	714.705	491.282	842.744	1002.32	480.419	744.195	856.237	5034.16	6033.38	5232.61	6012.4	5305.11	149049	127046	157262	135060	162694
Cytidine	1422.98	1040.57	1274.07	994.505	801.727	1633.17	1390.73	921.116	1369.48	941.718	97556	98997.1	102389	104024	99115.3	164152	158918	166046	163297	162977
Deoxyuridine	5711.58	4999.77	4826.86	4374.07	3261.95	5807.36	6670.51	6245.05	6013.71	6098.95	48780.3	46702.2	45713.3	48794.6	41650.3	31562.8	30411.5	33653.9	34829.1	34402.5
cAMP	1151.03	1298	1170.5	1105.61	1215.37	1401.2	1203.2	1341.33	1122.31	1125.45	1149.64	1469.32	1335.1	1905.78	1865.73	5173.42	5727.34	4867.64	5827.9	5550.17
Cytidine 5'-monophosphate	13897.9	19400.7	15741.8	12949.6	17042.2	17100.1	13151.6	16565.4	15856.8	17360.5	11074	17729	14023.7	13678.4	19638.6	18804.3	27991.2	20392.6	22614.2	24387.2
Uridine 5'-monophosphate (UMP)	1231.7	1089.3	392.648	1038.53	562.246	2287.85	1122.76	510.028	546.945	734.541	6741.61	7580.85	7704.61	7614.65	5988.46	6122.67	6708.61	6796.32	7112.31	7085.53
Thymine	1699.02	3086.97	3041	3211.35	3223.11	2237.13	1846.93	473.622	1969.71	1810.66	96307.6	126287	115258	122694	101911	157248	125411	185705	213626	159584
Deoxycytidine	1305.18	1130.96	1252.2	1333.97	1484.27	1350.34	1165.34	1592.01	707.635	1725.82	45137.3	82655.7	48951.4	37556.8	44077.3	250648	265171	130088	253581	208007
Uric acid	3070.54	3260.6	3174.66	3284.65	3525.66	22219.7	13011.7	12493.9	11988	5821.8	79119.3	31897.7	33338.3	39174.1	38499.9	8639.77	5028.64	10534.8	9090.54	7698.11
Cytosine	37415.3	29552.8	29349.4	18366.8	14845.8	44197.5	39617	41489.7	51196.8	43092.7	326990	164175	258800	133040	308813	1.66286e+06	430476	421852	484006	398494
Dihydrothymine	187178	189504	204515	196933	199173	312213	338763	311547	322158	337001	153291	147841	157357	154788	150344	6953.11	8725.25	7155.1	5964.22	10937.2
cGMP	7918.52	7858.71	7086.71	5440.27	6425.52	5115.44	5097.88	7612.66	6840.25	7815.4	3809.59	3839.62	696.001	3031.76	4468.22	22615.8	21915.3	15616.3	15445.6	20889.6
2'-Deoxyuridine	11889.6	13768.5	1925.33	14506.9	6968.94	12536.6	9281.79	6859.83	14904	11577.9	10639.9	12151.7	4666.2	13668.6	11392	11683.1	11707.1	6922.33	8860.98	11072.6
2'-Deoxycytidine	1315.08	1010.07	1676.88	1281.77	1064.16	1880.18	1717.24	1227.41	1478.14	1462.99	11188.3	238518	8747.61	16345.5	6732.55	131137	134060	60855	135270	107800
5-methyl-5,6-dihydrouracil	35251.4	34560.8	36434.7	33521.1	29542.5	34749.4	37475.9	50503.6	42842.7	47240.4	5328.45	15194.7	15336.4	17620.3	4342.42	22327.3	23458.5	15597.3	18988.2	19327.6
Adenosine 3'-monophosphate	19858.9	11076.4	9647.78	6213.16	6223.79	8510	12328.2	11400.4	11717.9	13316.2	191608	187816	197360	198718	202220	197827	232789	205183	238081	235162
Orotidine	12170.9	12673.1	10988.6	11232.7	11625.5	18353.2	16458.4	16031.2	14940.7	15459.3	5926.35	5395.61	4710.63	5691.47	1036.79	1757.2	7713.69	8820.39	11859.1	8765.33
7-methylguanine	42492.6	38347.4	38371.9	46263.1	34022.7	86403.4	84323	87539.4	78637.1	79037.9	127067	130676	131851	121007	95146.6	349511	255732	79159.9	249539	238137
5-Methylcytosine	11055.7	8133.81	11069.5	8823.66	7525.52	9259.23	12150.5	10147.8	8533	6531.14	54119	53186.4	51428.6	51995.6	48011.7	79173.1	91601.6	38955.1	84142.1	92291.9
1-methyladenosine	13383	7785.93	10496	8874.12	7419.35	3462.08	7721.16	11641.6	14458	8086.19	97482.9	324196	282554	119021	277191	588131	693350	273048	321787	692415
Cytidine 3'-monophosphate	1542.8	1401.17	1327.76	1440.26	1241.97	1586.64	1406.99	1379.06	1334.59	1432.35	12884.1	14158.9	13714.3	10790.7	12879.2	17830.5	11568.3	17761.5	20113	16363.7
3'-AMP	2972.86	733.526	1193.22	870.401	1782.17	2314.02	1715.88	667.401	1479.62	1746.3	18097.8	19237.1	18294.2	18518	22094.2	22477.7	30820.2	23767.5	29589.8	27941.4
Xanthosine	1212.65	1205.64	1165.69	1072.75	1106.06	7607.27	8482.17	7153.69	7053.97	10776.3	14000.6	13557.2	13279.2	14562.4	13395.6	6449.53	7456.1	6529.5	7999.54	6938.35
Pseudouridine	5.43154e+06	5.26419e+06	5.37467e+06	5.53151e+06	5.52801e+06	9.55301e+06	9.45696e+06	9.57591e+06	9.33914e+06	9.64629e+06	4.24832e+06	4.2299e+06	4.27542e+06	4.22714e+06	4.16361e+06	4.80699e+06	4.76323e+06	4.91567e+06	4.79228e+06	4.90398e+06
2',3'-Cyclic CMP	2672.32	2976.3	1917.52	2090.14	2616.4	1946.76	1916.43	1910.12	3068.85	2301.95	11444.7	8335.85	11788.4	12405.8	14316.6	82738.4	91935.6	50851.8	86160.3	88441.7
2'-Deoxyinosine	2379.18	2379.18	212.368	2032.12	157.036	2363.25	2363.25	2379.18	224.994	2363.25	6238.71	4203.32	4716.72	4457.59	4502.21	46874	43680	23391.9	49512.7	43520.4
Deoxyinosine	2185.14	2279.58	2569.27	2686.01	2190.89	2412.05	2126.58	2349.71	2259.14	2162.26	5868.97	6001.61	6820.95	6155.56	5152.37	36211.4	35637.1	38192.2	40534	39334.6
Vitamin c	30927.7	29753.3	31300.5	29061.1	30797.6	36372.1	39158.3	37324	39863.1	36082.1	64012.7	69253	68057.7	64826.4	59760.3	31597	29612.4	25885.3	31019.8	31754.2
Phenol	94958.9	140262	143213	131849	202180	11855.5	15017.9	13512.2	13595.8	11375.9	13522.4	12116.3	13388.9	15165.2	11655	18720.9	17652.2	20033.9	20423.8	17360.1
Benzoic acid	167711	78738.7	99586.1	93888.7	79842.1	64297.4	88202.5	68030	76891.7	151917	263886	262266	280275	296351	262534	64984.7	82806.6	86886.4	111344	67421.1
Zeatin	42155	53906.1	36984	40028.3	50281.5	58697.1	45914.5	35799.7	66322.6	62140.7	118448	105785	127610	117721	130364	182686	215944	227760	175092	268670
5-Methyltetrahydrofolate	136.436	174.152	264.821	143.292	70.438	76.2696	32.8609	141.59	60.2003	191.016	8155.14	5745.51	7292.52	6138.01	7271.39	144.736	206.632	145.207	60.0796	130.867
ABEE	62314.8	64347.1	60684.3	58878.6	60296.3	108694	119908	110567	110119	122005	6173.87	10575.1	9044.86	8652.42	8280.16	8717.86	6177.72	8512.59	7741.85	8364.91
Salicylic acid	302437	280288	277813	288800	300530	52616	54855.7	57377	58215.4	56587.3	70561.1	70819.9	71833.5	77369.2	75664	61010.9	59149.5	63551.2	59222.1	5599.3
Formononetin	48149	48149	151.679	47881.1	163.373	131.475	132.313	48149	286.688	135.284	15581	17960.8	16946.2	14401	10818.7	1.14515e+06	1.22845e+06	671439	1.27484e+06	1.15059e+06
Pantothenate	5983.1	6323.89	6631.51	6523.41	6505.83	23349.2	24806.2	27048.2	26755.5	25301.4	85369.3	84319.6	88545.4	96463	90931.3	61656	63852.4	62166.6	56326	58257.4
Aminoadipic acid	8191.01	7900.94	7489.83	9341.92	7167.99	7308.41	11413	17292.3	12824	15736.2	135591	126014	139912	122043	120472	41781.2	29791	34673.7	45670.8	42366.9
Pyridoxal phosphate	83793.7	80496.2	84698.9	80446.8	74376.1	123366	132964	181310	121587	174011	78725.1	79341.8	77911.9	68057.6	67962.9	103401	119949	34390.7	119302	109761
Urea	434282	402279	409198	382432	387668	366236	403298	402539	373490	368491	219738	385171	305662	415367	384501	291910	288863	339906	392836	427691
Tetrahydrofolate	2746.69	5285.4	3543.13	3428.67	4026.42	4210.94	7072.9	5839	9133.06	6036.7	3377.82	3726.72	2383.57	3367.64	3065.67	6204.2	4690.92	3537.52	7492.66	4852.95
Choline	256837	233896	216112	253871	241929	155477	193541	182349	169190	205402	80764	83488.8	71794.2	57155.3	71232	245417	297262	44036	288141	260546
Niacinamide	9.63869e+06	9.47667e+06	9.18598e+06	1.03829e+07	9.14228e+06	1.60966e+07	1.60752e+07	1.62087e+07	1.43272e+07	1.60383e+07	2.06625e+07	1.95756e+07	1.97759e+07	1.78644e+07	1.72567e+07	1.53106e+07	1.76963e+07	1.76472e+07	1.70246e+07	1.71241e+07
2,3-Dihydroxybenzoic acid	7511.92	11861.8	9068.61	14432.3	10558.6	11776.4	13026.3	13900	12783.8	13147.8	12908.4	14007.7	14003.2	14835.4	13755.7	6811.4	12388.4	14052.1	15394.4	12294.4
Dimethylallyl pyrophosphate	17155.4	21439.1	16944.5	14152.2	4046.86	12992.9	11027.8	19149.6	12768.9	17365	12144.6	15270.3	20492	5597.4	16707.6	16935.7	15557	10520.9	12283.1	9806.94
Nicotinate	298249	296051	290657	307535	257222	224317	211595	241206	186910	222132	327566	348077	334881	341484	286835	58033.7	61492.8	18262	53858	56422.5
(-)-riboflavin	4848.59	4915.75	4714.82	4696.76	4023.3	4704.48	4436.62	4201.14	4517.02	4150.51	4174.86	4242.67	4770.08	3509.21	8972.05	2600.99	4430.32	4097.31	4936.37	5696.28
4-hydroxybenzaldehyde	80866.2	76453.6	58876.2	85566.5	72253.9	73285.2	64964.6	65959.2	83641.4	88163	68902.2	91545.4	68435.5	79419.3	236310	86532.1	70477.8	86949.9	99763.6	59226.5
4-pyridoxic acid	33773.9	31309.8	32328.1	51074.3	29886.8	33719.2	40231.6	31167.6	30426.2	37318.4	24640.4	37208.9	25462.3	40466.1	40548.1	25253.9	18579.6	22563.3	3350.27	5782.84
D-arabinonic acid	213543	224302	232980	233363	233864	199447	277971	334019	427708	315538	225014	229204	312748	293899	378726	280109	325312	582821	951008	1.04077e+06
Porphobilinogen	9910.74	9628.16	11274.8	11880.9	12810.9	13189.9	13034.2	13130.3	14173.8	14475.6	16200.5	18182.5	19645.2	16317.6	20612.5	19711	17638.4	20434	18954.5	21769.8
Indoleacetic acid	34790.6	56740.5	69941.1	67285.9	80692.3	28981.4	83873.7	108142	46571.2	85013	63223.5	24279.2	68212.2	11413.7	65102.6	63329.1	65754.5	78641.3	32739.2	52367.1
DL-2-Aminoadipic acid	878.87	1432.79	1228.29	1270.49	704.404	2392.43	843.734	1096.08	1307.23	1453.97	719.02	665.274	949.683	996.442	122.296	1407.94	1396.3	687.234	952.429	1258.64
Trimethylamine n-oxide	42982.6	49620.3	43385.7	36722.1	36416.8	101165	112244	100418	33276.1	94101.9	48804.2	48982.9	43814.3	46866	48328.5	25913	37060.8	30452.7	32297	34297.2
Maleamic acid	3489.47	4009.39	4145.94	3909.19	3737.76	3799	3548.68	3789.75	3352.35	3177	37318.9	1691.78	40767.8	3212.97	3519.41	3951.7	3533.42	3854.45	4064.49	3899.21
Lumichrome	217979	213004	191756	234643	210816	306453	327624	342765	315281	354490	270384	307924	368759	266785	306408	350848	341477	360720	368177	396891
Neomycin	1498.72	1225.87	1624.97	1066.39	2083.24	1318.18	1050.9	1006.59	748.512	1478.75	2840.79	1449.8	1822.4	1836.13	2536.42	134.252	154.314	169.731	35.5306	89.3612
Guanidinoethyl sulfonate	5102.04	3689.59	3666.41	4093.91	3542.93	2990.23	2355.86	2819.28	2313.16	2598.75	2905.99	3683.45	2976.43	3240.9	2942.06	6192.89	7986.41	4448.58	4683.95	8480.61
Cis,cis-muconic acid	9.51151e+06	9.52175e+06	9.26608e+06	9.34707e+06	9.4631e+06	1.0011e+07	1.01728e+07	1.02332e+07	1.01587e+07	1.06168e+07	1.40471e+07	1.33776e+07	1.43853e+07	1.39569e+07	1.42544e+07	1.412e+07	1.3767e+07	1.39023e+07	1.44348e+07	1.43124e+07
Glycodeoxycholic acid	812.174	686.636	506.829	1993.84	735.494	413.897	589.188	540.331	421.14	620.08	8834.37	8591.69	8418.12	8601.42	7678.25	10318.3	2892.67	2870.61	8101.5	10361.2
3-hydroxyphenylacetic acid	322895	339663	346097	377219	308386	302000	290968	331155	342236	333704	318866	366525	334055	334909	341524	329089	366204	332362	289864	324952
Cyanuric acid	161098	156789	158817	137968	55969.6	105467	159155	139393	158458	142895	159197	160972	272430	107301	160148	157526	145812	146044	118062	158998
(+)-catechin	49273.7	49599.5	49455.5	34091.6	42324.7	52161	48185	38248.4	40130.4	46912.1	29707.7	33268.6	31517.4	28002	29747.7	27674.2	27612.6	29079.1	29255.4	33937.8
P-toluenesulfonic acid	63457.1	66638	67641.1	61261.7	62038.7	68963.7	74672.7	68862.3	84502.7	71178.1	72097.9	74073	74490.4	66222.6	66160.6	83257.1	80696.1	92603.5	93034.4	57320.9
Gossypol	69183.5	44837	83380.8	94559.7	73538	95985.4	57431	100249	82891.3	68526.4	61077.3	69580.7	103305	98343.9	41380.5	82775	60874.9	82044.8	95981.5	62554.3
Vitamin k1	19456.8	18018.5	18572.6	19001.6	18092	10846.2	10710.6	10817.8	10728.5	10953.8	1113.48	1125.27	1130.15	191.027	1262.86	543.705	1966.06	1720.14	2105.53	2067.35
Protoporphyrin IX	7083.1	7314.02	7777.04	7020.02	8102.06	23320.8	22916.3	27385.8	21581.3	27676.2	664.065	733.795	493.249	810.209	777.872	692.227	703.208	650.503	961.034	484.609
Vitamin E	14761.9	16341.5	16703.9	14742.6	15354	7994.95	8352.04	7829.09	9634.15	6942.34	5819.79	6700.33	6760.51	7342.5	6256.74	10419.6	9182.05	9443.79	9404.38	9032.85
Glufosinate	8920.85	7491.3	9986.5	9677.53	3140.68	10486.2	8501.37	9068.73	8526.56	10553.1	146321	136271	145485	133105	109201	36788.8	47311.8	41849.3	44682.7	46721.8
Normetanephrine	65305.6	64633.7	68111.5	65840.9	62488.5	97092.5	103818	85947.5	99456.5	108266	9874.08	12069.9	13131.3	11986.2	10417.8	23032.2	27518.6	25032	28955.4	24888.7
Rutin	943.561	559.297	1008.54	507.642	358.601	907.087	935.142	1211.3	759.942	656.127	502.687	544.827	651.265	560.957	576.868	1293.35	1552.27	1584.69	1412.42	1707.7
Urobilin	43171	46879.1	46597.2	42251.1	39567.8	13021.9	19854.4	19755.6	17696.4	16791.2	1263.91	1948.62	1214.85	1101.35	1298.09	190.32	281.297	465.842	252.346	166.951
Dexpanthenol	15769.6	27348.7	13491.8	25501.4	16518	83649.1	119846	100847	102751	97136.3	4196.33	7364.09	3895.27	2894.58	2021.71	4437.1	6573.28	10471.5	12975.4	11206.8
Pantothenol	11223	11869.6	10018.2	11049.5	10852.2	21495.3	21619.2	20389.2	20580.6	22531.7	3480.03	4004.38	4316.23	3293.52	3569.65	5976.08	6631.08	7488.38	6691.86	6596.51
Abietic acid	1745.13	1713.81	1925.43	1748.09	1853.34	2819.65	2812.3	1186.76	2802.69	2825.18	209627	217465	554971	222098	220092	2335.17	2320.05	2563.61	2542.48	2531.05
Macarpine	885209	870274	869509	887109	825885	671879	675615	684017	712295	696429	273216	299445	283128	273869	285337	175918	165001	148689	148938	152007
Ectoine	1.53656e+06	1.58539e+06	1.51452e+06	1.47818e+06	1.33132e+06	1.25529e+06	1.39736e+06	1.32922e+06	133433	1.38647e+06	3.71909e+06	3.87957e+06	3.62727e+06	3.71536e+06	3.77619e+06	170897	193169	176972	196920	200290
Fosfomycin	10014.1	10121.4	9715.12	10828.9	11220.7	1239.51	6969.73	5007.77	5142.92	4916.82	7715.02	8156.55	7666.28	8149.89	8542.89	6523.65	4982.28	4496.02	6277.92	6000.02
Cinchonine	658252	726369	702328	685815	654545	501185	448648	475927	481015	462361	449748	456592	476773	440813	442661	588978	578892	519948	629046	583324
1-phenylethanol	1.21923e+06	1.25031e+06	1.15238e+06	1.13079e+06	1.14174e+06	1.01212e+06	1.22228e+06	1.13861e+06	1.12739e+06	1.17567e+06	1.18751e+06	1.41293e+06	1.14325e+06	1.04325e+06	1.25116e+06	1.37554e+06	1.76665e+06	1.52032e+06	1.68177e+06	1.67914e+06
Previtamin D3	195837	194834	178206	136253	190356	264832	228245	254889	214527	269508	1.37749e+06	1.38135e+06	1.34967e+06	1.02785e+06	1.07666e+06	2.1982e+06	2.28876e+06	2.38472e+06	2.44874e+06	2.13377e+06
Galangin	1264.63	1529.99	1626.45	1284.79	1049.43	1275.99	1412.5	1411.44	1603.84	1196.02	4727.88	4660.06	3555.07	5467.44	1910.26	1073.19	1379.78	1188.04	1007.13	1060.75
Daidzein	1427.3	1768.46	1563.11	1633.83	1633.11	1333.76	1574.98	285.835	551.823	1011.12	3737.98	6103.46	5970.92	6850.44	1787.01	47304.6	47223.9	45756.8	31558	51391.5
1-Deoxy-D-xylulose 5-phosphate	1032.55	552.806	2268.59	2194.06	740.125	1275.67	923.544	954.027	1385.12	2213.25	12208.9	11339.8	9423.05	9888.2	9285.45	6361.19	7195.9	6027.42	5559.33	6419.93
7-methyluric acid	6690	837.986	6567.47	6517.62	6431.03	19187.4	18808.1	18695.6	21182.1	20464.6	139155	129630	128071	128679	134916	29178.9	30648.6	31020.3	28386.3	31390.9
7-methylthioheptyl glucosinolate	477.63	361.981	458.347	428.692	392.24	697.068	657.129	638.829	420.428	436.462	1569.74	1665.89	1343.65	2356.98	1656.69	989.855	980.058	285.19	1013.02	805.5
