# Supplementary material for: Revealing the Transcriptional and Metabolic Characteristics of Sebocytes Based on the Donkey Cell Transcriptome Atlas
Source: Adv Sci (Weinh). 2025 Feb 27;12(16):2413819. doi: 10.1002/advs.202413819 (PMC12021041; doi:10.1002/advs.202413819)
Supplement: Supplementary file 12 — Supplemental Table 11 [file ADVS-12-2413819-s009.xlsx]

## Sheet: Sheet2
Primary antibodies	Vendor	Dilution	Host
AACS	Proteintech (13815-1-AP)	IF-1:200/WB-1:1000	Rabbit
CD44	ABclonal (A24023)	IF-1:100/WB-1:1000	Rabbit
CEBPA	Affinity (AF6333)	IHC-1:100	Rabbit
EMX2	Affinity (DF8815)	IHC-1:200	Rabbit
GAPDH	Affnity (AF7021)	WB-1:2000	Rabbit
GATA6	BIOSS (bs-1787R)	IF-1:50/IHC-1:100	Rabbit
GCLC	HUABIO (ET1704-38)	WB-1:1000	Rabbit
GPX4	ABclonal (A1933)	WB-1:1000	Rabbit
HADHA	Affinity (DF7288)	IF-1:200	Rabbit
HSD17B12	ABclonal (A17151)	WB-1:1000	Rabbit
KRT14	Santa Cruz Biotechnology (sc-53253)	IF-1:200	Mouse
LHX1	Affinity (DF4823)	IHC-1:200	Rabbit
OLIG2	HUABIO (ET1604-29)	IHC-1:200	Rabbit
PLA2G7	ABclonal (A13864)	WB-1:1000	Rabbit
PON3	Affinity (DF8108)	IF-1:200	Rabbit
Secondary antibodies	Vendor	Dilution
Donkey anti-mouse lgG H&L (Alexa Fluor® 555)	Abcam (ab150106)	1:200
Donkey anti-rabbit lgG H&L (Alexa Fluor® 555)	Abcam (ab150074)	1:200
Goat anti-mouse lgG H&L (Alexa Fluor® 488)	Abcam (ab150113)	1:200
Goat anti-rabbit lgG H&L (Alexa Fluor® 488)	Abcam (ab150077)	1:200
HRP-conjugated goat anti-rabbit IgG	Beyotime (A0258)	IHC-1:200/WB-1:1000
